# Supplementary material for: Quantitative proteome comparison of human hearts with those of model organisms
Source: PLoS Biol. 2021 Apr 19;19(4):e3001144. doi: 10.1371/journal.pbio.3001144 (PMC8084454; doi:10.1371/journal.pbio.3001144)
Supplement: S1 Table — Proteomic investigation of human heart biopsies from RA, LA, and LV resulted in identification of 6,729 proteins. LA, left atria; LV, left ventricle; RA, right atria. (XLSX) [file pbio.3001144.s002.xlsx]

## Sheet: S1 Table overview
S1 Table: All Proteins identified in human heart tissue. Proteomic investigation of human heart biopsies from right atria (RA), left atria (LA) and left ventricle (LV) resulted in identification of 6,729 proteins.

## Sheet: All proteins_human
S1 Table - All proteins identified in human cardiac biopsies
Canonical Protein ID v5	Gene ID	Canonical Protein ID v4	Gene name	Fasta headers	Peptides	Razor + unique peptides	Unique peptides	Sequence coverage [%]	Unique + razor sequence coverage [%]	Unique sequence coverage [%]	Mol. weight [kDa]	Sequence length	Intensity	Intensity Hu1LA	Intensity Hu1LV	Intensity Hu1RA	Intensity Hu2LA	Intensity Hu2LV	Intensity Hu2RA	Intensity Hu3LA	Intensity Hu3LV	Intensity Hu3RA	iBAQ	iBAQ Hu1LA	iBAQ Hu1LV	iBAQ Hu1RA	iBAQ Hu2LA	iBAQ Hu2LV	iBAQ Hu2RA	iBAQ Hu3LA	iBAQ Hu3LV	iBAQ Hu3RA	LFQ intensity Hu1LA	LFQ intensity Hu1LV	LFQ intensity Hu1RA	LFQ intensity Hu2LA	LFQ intensity Hu2LV	LFQ intensity Hu2RA	LFQ intensity Hu3LA	LFQ intensity Hu3LV	LFQ intensity Hu3RA	Only identified by site
ENSP00000386041	ENSG00000197616	ENSP00000348634	MYH6	myosin, heavy chain 6, cardiac muscle, alpha	420	420	165	89.1	89.1	45.5	223.73	1939	34916000000000	1902300000000	3677600000000	3322800000000	4447400000000	3988400000000	5513100000000	5243200000000	853920000000	5967000000000	345700000000	18835000000	36412000000	32899000000	44034000000	39489000000	54585000000	51913000000	8454700000	59080000000	1547700000000	3777000000000	2723100000000	4218700000000	4108000000000	4398300000000	4498100000000	1478400000000	4116100000000
ENSP00000290378	ENSG00000159251	ENSP00000290378	ACTC1	actin, alpha, cardiac muscle 1	61	61	1	85.7	85.7	5.3	42.019	377	11943000000000	649660000000	1566100000000	1588700000000	1538600000000	1691800000000	1459100000000	1597600000000	297460000000	1553900000000	597150000000	32483000000	78304000000	79437000000	76932000000	84588000000	72956000000	79882000000	14873000000	77694000000	485430000000	1257900000000	1214100000000	1279900000000	1418400000000	1196000000000	1346200000000	392770000000	1128700000000
ENSP00000347507	ENSG00000092054	ENSP00000347507	MYH7	myosin, heavy chain 7, cardiac muscle, beta	410	164	152	89.7	45.9	44.6	223.09	1935	9408500000000	317860000000	2380100000000	405230000000	1124200000000	2708700000000	891330000000	399160000000	607970000000	573990000000	94085000000	3178600000	23801000000	4052300000	11242000000	27087000000	8913300000	3991600000	6079700000	5739900000	265430000000	2130900000000	384530000000	1105300000000	2441900000000	716260000000	353110000000	886500000000	441340000000
ENSP00000380489	ENSG00000198125	ENSP00000352835	MB	myoglobin	39	39	39	99.4	99.4	99.4	17.184	154	7174700000000	861840000000	881440000000	748040000000	709440000000	880570000000	876060000000	765610000000	698780000000	752870000000	797180000000	95760000000	97938000000	83116000000	78826000000	97842000000	97340000000	85068000000	77643000000	83653000000	701250000000	819690000000	687780000000	699010000000	915240000000	661060000000	735960000000	1187000000000	543480000000
ENSP00000322421	ENSG00000206172	ENSP00000322421	HBA1	hemoglobin, alpha 1 ;hemoglobin, alpha 2	25	25	20	100	100	100	15.257	142	7089300000000	764310000000	508070000000	665540000000	1025100000000	970340000000	977420000000	1030200000000	381130000000	767240000000	886160000000	95538000000	63509000000	83193000000	128130000000	121290000000	122180000000	128770000000	47641000000	95905000000	586070000000	354580000000	434040000000	919020000000	734530000000	794340000000	755960000000	576710000000	463110000000
ENSP00000333994	ENSG00000244734	ENSP00000333994	HBB	hemoglobin, beta	28	28	19	100	100	96.6	15.998	147	6778700000000	778580000000	524470000000	650060000000	808900000000	846790000000	1104400000000	885300000000	402130000000	778130000000	616250000000	70780000000	47679000000	59096000000	73536000000	76981000000	100400000000	80482000000	36558000000	70739000000	703350000000	423030000000	593730000000	735480000000	741200000000	822590000000	805470000000	645520000000	578800000000
ENSP00000262030	ENSG00000110955	ENSP00000262030	ATP5B	ATP synthase, H+ transporting, mitochondrial F1 complex, beta polypeptide	56	56	56	81.1	81.1	81.1	56.559	529	6254300000000	713770000000	717770000000	785870000000	543820000000	854280000000	705510000000	686790000000	536270000000	710250000000	215670000000	24613000000	24751000000	27099000000	18752000000	29458000000	24328000000	23682000000	18492000000	24491000000	554190000000	591220000000	606360000000	503820000000	686420000000	568760000000	555480000000	653900000000	490410000000
ENSP00000229239	ENSG00000111640	ENSP00000229239	GAPDH	glyceraldehyde-3-phosphate dehydrogenase	54	54	52	99.1	99.1	97	36.053	335	5727400000000	713110000000	743100000000	677050000000	522850000000	669680000000	742680000000	583490000000	449010000000	626450000000	336910000000	41948000000	43711000000	39827000000	30756000000	39393000000	43687000000	34323000000	26413000000	36850000000	488980000000	508960000000	452230000000	418030000000	463430000000	498190000000	424890000000	572110000000	376100000000
ENSP00000381736	ENSG00000152234	ENSP00000282050	ATP5A1	ATP synthase, H+ transporting, mitochondrial F1 complex, alpha subunit 1, cardiac muscle	89	89	89	81.6	81.6	81.6	59.75	553	5410600000000	567640000000	698750000000	630780000000	417400000000	745330000000	589620000000	638670000000	493410000000	628960000000	174530000000	18311000000	22540000000	20348000000	13464000000	24043000000	19020000000	20602000000	15916000000	20289000000	550310000000	625140000000	535180000000	479620000000	732790000000	571370000000	599840000000	830720000000	464530000000
ENSP00000221476	ENSG00000104879	ENSP00000221476	CKM	creatine kinase, muscle	68	68	65	95.8	95.8	95.8	43.101	381	5195100000000	563110000000	643810000000	588280000000	435860000000	582920000000	606290000000	630740000000	544030000000	600050000000	259750000000	28155000000	32191000000	29414000000	21793000000	29146000000	30315000000	31537000000	27202000000	30002000000	453640000000	555710000000	465540000000	449700000000	539490000000	490040000000	510570000000	760850000000	423270000000
ENSP00000347055	ENSG00000198336	ENSP00000347055	MYL4	myosin, light chain 4, alkali; atrial, embryonic	37	36	35	95.4	95.4	95.4	21.564	197	4508400000000	402560000000	118050000000	668060000000	635490000000	39277000000	946640000000	798280000000	7731400000	892330000000	346800000000	30966000000	9080600000	51389000000	48884000000	3021300000	72818000000	61406000000	594720000	68641000000	292610000000	62694000000	495400000000	472640000000	22978000000	749810000000	654100000000	11291000000	609660000000
ENSP00000216254	ENSG00000100412	ENSP00000216254	ACO2	aconitase 2, mitochondrial	85	85	85	78.8	78.8	78.8	85.424	780	4179200000000	431900000000	509040000000	457100000000	334930000000	616840000000	514350000000	437560000000	384020000000	493420000000	109980000000	11366000000	13396000000	12029000000	8813800000	16233000000	13536000000	11515000000	10106000000	12985000000	410780000000	507200000000	433050000000	366080000000	653890000000	436460000000	441870000000	636930000000	383740000000
ENSP00000442795	ENSG00000134571	ENSP00000442795	MYBPC3	myosin binding protein C, cardiac	172	172	172	92.4	92.4	92.4	140.76	1274	3976900000000	323780000000	588190000000	381950000000	335200000000	664460000000	469200000000	466750000000	262720000000	484650000000	58484000000	4761500000	8649900000	5617000000	4929300000	9771500000	6900000000	6864000000	3863600000	7127200000	351940000000	580690000000	340300000000	323380000000	711190000000	427390000000	474670000000	404330000000	418080000000
ENSP00000385834	ENSG00000091513	ENSP00000385834	TF	transferrin	106	106	103	84.5	84.5	83.4	77.063	698	3965700000000	477870000000	346490000000	500370000000	680020000000	268250000000	545360000000	489270000000	149700000000	508340000000	96724000000	11655000000	8451000000	12204000000	16586000000	6542700000	13302000000	11933000000	3651100000	12399000000	440680000000	348410000000	484530000000	647340000000	287760000000	459270000000	496910000000	258200000000	451370000000
ENSP00000378669	ENSG00000149925	ENSP00000336927	ALDOA	aldolase A, fructose-bisphosphate	51	43	43	82.3	68.7	68.7	45.26	418	3494300000000	375380000000	406640000000	444350000000	350850000000	423200000000	485630000000	375590000000	217370000000	415330000000	151930000000	16321000000	17680000000	19320000000	15254000000	18400000000	21114000000	16330000000	9450700000	18058000000	340350000000	354870000000	376560000000	311800000000	400350000000	396240000000	350280000000	344770000000	318020000000
ENSP00000362817	ENSG00000121769	ENSP00000362817	FABP3	fatty acid binding protein 3, muscle and heart (mammary-derived growth inhibitor)	32	32	31	95.5	95.5	95.5	14.858	133	3403400000000	436230000000	424950000000	349180000000	325360000000	470260000000	407580000000	334390000000	316480000000	339010000000	309400000000	39657000000	38632000000	31744000000	29578000000	42751000000	37053000000	30399000000	28771000000	30819000000	344790000000	367960000000	265460000000	307620000000	382120000000	295950000000	264910000000	417100000000	188360000000
ENSP00000351022	ENSG00000140416	ENSP00000267996	TPM1	tropomyosin 1 (alpha)	77	46	40	98.9	78.2	75.4	32.876	284	3190900000000	98826000000	423360000000	409370000000	395150000000	490630000000	486290000000	414070000000	56083000000	417080000000	199430000000	6176600000	26460000000	25585000000	24697000000	30664000000	30393000000	25880000000	3505200000	26067000000	110830000000	469900000000	443640000000	394960000000	500640000000	432740000000	437110000000	68245000000	390610000000
ENSP00000228841	ENSG00000111245	ENSP00000228841	MYL2	myosin, light chain 2, regulatory, cardiac, slow	37	37	37	95.8	95.8	95.8	18.789	166	3161700000000	252880000000	725110000000	80941000000	289250000000	948830000000	95430000000	286170000000	411160000000	71930000000	316170000000	25288000000	72511000000	8094100000	28925000000	94883000000	9543000000	28617000000	41116000000	7193000000	187860000000	670760000000	52998000000	249490000000	890180000000	58679000000	241010000000	528880000000	38784000000
ENSP00000404203	ENSG00000131730	ENSP00000254035	CKMT2	creatine kinase, mitochondrial 2 (sarcomeric)	60	59	48	85.2	84	69.9	47.504	419	3106400000000	303580000000	418560000000	326520000000	226270000000	489450000000	311260000000	317240000000	394640000000	318910000000	147920000000	14456000000	19931000000	15549000000	10775000000	23307000000	14822000000	15106000000	18792000000	15186000000	258270000000	411150000000	295220000000	227450000000	487400000000	275780000000	262400000000	567140000000	235850000000
ENSP00000236850	ENSG00000118137	ENSP00000236850	APOA1	apolipoprotein A-I	57	57	56	85.8	85.8	85.8	30.777	267	3001700000000	194940000000	224520000000	368010000000	516110000000	256390000000	556470000000	329140000000	128880000000	427190000000	166760000000	10830000000	12474000000	20445000000	28673000000	14244000000	30915000000	18285000000	7160000000	23733000000	176860000000	212870000000	355410000000	568820000000	258930000000	456190000000	325110000000	176760000000	351910000000
ENSP00000327070	ENSG00000146701	ENSP00000327070	MDH2	malate dehydrogenase 2, NAD (mitochondrial)	39	39	39	76.6	76.6	76.6	35.503	338	2996900000000	336290000000	372190000000	348350000000	252550000000	372580000000	381700000000	306270000000	242540000000	384430000000	142710000000	16014000000	17723000000	16588000000	12026000000	17742000000	18176000000	14584000000	11550000000	18306000000	324680000000	309000000000	353310000000	250200000000	352270000000	306660000000	316570000000	414700000000	275210000000
ENSP00000223364	ENSG00000106631	ENSP00000223364	MYL7	myosin, light chain 7, regulatory	30	30	30	93.7	93.7	93.7	19.448	175	2914600000000	293630000000	98888000000	542860000000	314210000000	3313700000	587810000000	479050000000	2483100000	592320000000	291460000000	29363000000	9888800000	54286000000	31421000000	331370000	58781000000	47905000000	248310000	59232000000	282380000000	23822000000	389260000000	302340000000	4775500000	492360000000	388500000000	3385600000	440170000000
ENSP00000379210	ENSG00000160808	ENSP00000292327	MYL3	myosin, light chain 3, alkali; ventricular, skeletal, slow	42	42	39	92.8	92.8	92.8	21.932	195	2873600000000	59671000000	906560000000	85286000000	126210000000	1030900000000	96664000000	177070000000	284470000000	106720000000	221040000000	4590100000	69736000000	6560500000	9708300000	79299000000	7435700000	13621000000	21883000000	8209600000	25830000000	783530000000	46538000000	76751000000	880040000000	63696000000	123390000000	414060000000	58409000000
ENSP00000357516	ENSG00000143549	ENSP00000357516	TPM3	tropomyosin 3	78	78	40	100	100	63.9	32.95	285	2786800000000	98369000000	423330000000	316210000000	333060000000	413610000000	478940000000	352510000000	44477000000	326290000000	174180000000	6148100000	26458000000	19763000000	20816000000	25851000000	29934000000	22032000000	2779800000	20393000000	108200000000	362370000000	389420000000	427980000000	362850000000	416390000000	520070000000	65446000000	304550000000
ENSP00000320171	ENSG00000067225	ENSP00000320171	PKM	pyruvate kinase, muscle	72	72	70	92.1	92.1	88.9	58.061	531	2702100000000	319400000000	330020000000	345150000000	259920000000	296600000000	338180000000	288630000000	212520000000	311720000000	79475000000	9394200000	9706400000	10151000000	7644800000	8723400000	9946300000	8489100000	6250500000	9168300000	281350000000	291890000000	330400000000	236810000000	276880000000	269770000000	280570000000	332860000000	243890000000
ENSP00000245206	ENSG00000125166	ENSP00000245206	GOT2	glutamic-oxaloacetic transaminase 2, mitochondrial	61	61	61	94	94	94	47.517	430	2658700000000	303230000000	315530000000	311820000000	227050000000	404770000000	288660000000	302520000000	239760000000	265340000000	102260000000	11663000000	12136000000	11993000000	8732800000	15568000000	11102000000	11636000000	9221600000	10205000000	281150000000	294740000000	296490000000	204310000000	381300000000	250490000000	280370000000	398990000000	226940000000
ENSP00000362413	ENSG00000102144	ENSP00000362413	PGK1	phosphoglycerate kinase 1	68	68	60	98.8	98.8	95.2	44.614	417	2651800000000	306020000000	341050000000	330350000000	238640000000	332530000000	313390000000	260860000000	213140000000	315840000000	98216000000	11334000000	12632000000	12235000000	8838600000	12316000000	11607000000	9661400000	7894000000	11698000000	265750000000	295480000000	282710000000	230260000000	308400000000	271680000000	244560000000	326620000000	229520000000
ENSP00000433560	ENSG00000109846	ENSP00000227251	CRYAB	crystallin, alpha B	37	37	37	100	100	100	20.159	175	2584700000000	334650000000	319300000000	276820000000	225380000000	325900000000	319060000000	301480000000	221750000000	260320000000	234970000000	30423000000	29028000000	25166000000	20490000000	29628000000	29005000000	27408000000	20159000000	23666000000	321860000000	236800000000	269940000000	244720000000	303470000000	282420000000	270900000000	502150000000	206040000000
ENSP00000264663	ENSG00000112992	ENSP00000264663	NNT	nicotinamide nucleotide transhydrogenase	86	86	86	51.2	51.2	51.2	113.89	1086	2446800000000	283220000000	324620000000	288180000000	192430000000	415790000000	243610000000	235490000000	200530000000	262960000000	50976000000	5900500000	6762800000	6003700000	4009000000	8662400000	5075200000	4906100000	4177600000	5478400000	253300000000	287860000000	263320000000	200290000000	377370000000	209310000000	220730000000	313570000000	202320000000
ENSP00000440045	ENSG00000174437	ENSP00000440045	ATP2A2	ATPase, Ca++ transporting, cardiac muscle, slow twitch 2	91	91	65	59.3	59.3	47.7	114.76	1042	2418700000000	323560000000	227580000000	264860000000	234270000000	219020000000	327460000000	337370000000	128800000000	355740000000	52579000000	7033900000	4947400000	5757900000	5092800000	4761300000	7118600000	7334200000	2800000000	7733400000	300930000000	199490000000	270880000000	224480000000	219070000000	294740000000	298420000000	184610000000	277930000000
ENSP00000416066	ENSG00000197249	ENSP00000348068	SERPINA1	serpin peptidase inhibitor, clade A (alpha-1 antiproteinase, antitrypsin), member 1	58	58	58	84.7	84.7	84.7	46.736	418	2408900000000	270060000000	209980000000	302230000000	415470000000	175990000000	328050000000	291870000000	101890000000	313300000000	109490000000	12276000000	9544500000	13738000000	18885000000	7999600000	14912000000	13267000000	4631400000	14241000000	225790000000	192250000000	248350000000	401090000000	165770000000	302110000000	293620000000	159880000000	260260000000
ENSP00000379386	ENSG00000111716	ENSP00000229319	LDHB	lactate dehydrogenase B	39	39	36	73.4	73.4	73.4	36.638	334	2283600000000	223590000000	344750000000	253600000000	195560000000	333920000000	255300000000	222440000000	228700000000	225740000000	134330000000	13153000000	20279000000	14918000000	11503000000	19642000000	15017000000	13085000000	13453000000	13279000000	243980000000	281830000000	212910000000	184940000000	306160000000	216960000000	186240000000	336220000000	155550000000
ENSP00000281456	ENSG00000151729	ENSP00000281456	SLC25A4	solute carrier family 25 (mitochondrial carrier; adenine nucleotide translocator), member 4	46	46	24	81.5	81.5	46	33.064	298	2282200000000	278680000000	305160000000	253570000000	238880000000	270310000000	212650000000	279950000000	166560000000	276410000000	114110000000	13934000000	15258000000	12679000000	11944000000	13515000000	10633000000	13998000000	8328000000	13820000000	268110000000	262570000000	259420000000	248240000000	328320000000	142250000000	268100000000	271030000000	191570000000
ENSP00000236918	ENSG00000118194	ENSP00000356286	TNNT2	troponin T type 2 (cardiac)	49	49	49	63.4	63.4	63.4	35.923	298	2261600000000	64456000000	336470000000	276400000000	233970000000	365120000000	328120000000	281990000000	47315000000	327800000000	188470000000	5371300000	28039000000	23033000000	19497000000	30426000000	27343000000	23499000000	3942900000	27316000000	53471000000	350870000000	257660000000	228880000000	416850000000	289640000000	280220000000	58943000000	261310000000
ENSP00000358866	ENSG00000196924	ENSP00000358866	FLNA	filamin A, alpha	268	252	246	79.8	78.3	77	280.74	2647	2231500000000	546840000000	191550000000	104540000000	680470000000	79176000000	86450000000	234430000000	57521000000	250530000000	16653000000	4080900000	1429500000	780130000	5078200000	590870000	645150000	1749400000	429260000	1869600000	530520000000	155150000000	116360000000	681120000000	88476000000	82613000000	245620000000	110420000000	231730000000
ENSP00000467141	ENSG00000155657	ENSP00000343764	TTN	titin	2319	2319	2319	62.8	62.8	62.8	3994.6	35991	2218800000000	204210000000	301620000000	126530000000	205470000000	300040000000	221370000000	330030000000	142400000000	387160000000	1141400000	105050000	155150000	65086000	105690000	154340000	113880000	169770000	73251000	199160000	204410000000	299640000000	136200000000	214540000000	314190000000	211860000000	351770000000	247260000000	334860000000
ENSP00000363071	ENSG00000175084	ENSP00000363071	DES	desmin	94	87	87	98.1	95.5	95.5	53.535	470	2208100000000	199560000000	274180000000	213950000000	319240000000	195210000000	355520000000	308390000000	98107000000	243940000000	69003000000	6236200000	8568200000	6685900000	9976200000	6100400000	11110000000	9637100000	3065900000	7623200000	204110000000	261310000000	200880000000	325420000000	198760000000	346580000000	301670000000	166980000000	215260000000
ENSP00000367263	ENSG00000124942	ENSP00000367263	AHNAK	AHNAK nucleoprotein	624	624	624	89	89	89	629.09	5890	2154200000000	235080000000	208970000000	284250000000	275250000000	203160000000	302890000000	175330000000	126960000000	342330000000	5729300000	625200000	555780000	756000000	732060000	540330000	805570000	466290000	337670000	910440000	213810000000	188480000000	247530000000	251310000000	202060000000	267220000000	175140000000	214140000000	282460000000
ENSP00000438144	ENSG00000014641	ENSP00000438144	MDH1	malate dehydrogenase 1, NAD (soluble)	50	50	50	76.1	76.1	76.1	38.627	352	2100700000000	210140000000	259410000000	235490000000	214060000000	252660000000	247180000000	246660000000	208090000000	227060000000	131300000000	13134000000	16213000000	14718000000	13379000000	15791000000	15448000000	15416000000	13006000000	14191000000	221590000000	263350000000	223970000000	254970000000	268590000000	229340000000	231250000000	362210000000	180520000000
ENSP00000331897	ENSG00000182054	ENSP00000331897	IDH2	isocitrate dehydrogenase 2 (NADP+), mitochondrial	57	57	55	85.6	85.6	85.6	50.909	452	2077800000000	228490000000	351260000000	218570000000	141790000000	384850000000	164950000000	177080000000	260630000000	150150000000	90338000000	9934400000	15272000000	9502900000	6165000000	16733000000	7171700000	7699200000	11332000000	6528400000	196790000000	318750000000	169600000000	130070000000	380000000000	128980000000	155240000000	425180000000	109750000000
ENSP00000446007	ENSG00000026025	ENSP00000224237	VIM	vimentin	95	95	80	97	97	89.7	53.651	466	2049900000000	194600000000	180350000000	249810000000	410780000000	87126000000	280840000000	213220000000	45970000000	387240000000	60292000000	5723500000	5304500000	7347300000	12082000000	2562500000	8260000000	6271200000	1352000000	11389000000	170160000000	179150000000	238090000000	419150000000	88488000000	282970000000	217620000000	79677000000	339980000000
ENSP00000297283	ENSG00000164708	ENSP00000297283	PGAM2	phosphoglycerate mutase 2 (muscle)	40	40	28	90.5	90.5	73.5	28.766	253	1936300000000	249670000000	177390000000	213270000000	174260000000	180170000000	299030000000	285030000000	102430000000	254990000000	138300000000	17833000000	12671000000	15233000000	12447000000	12870000000	21359000000	20360000000	7316700000	18214000000	214630000000	163410000000	175560000000	170380000000	155700000000	244610000000	264020000000	158360000000	193810000000
ENSP00000341838	ENSG00000129991	ENSP00000341838	TNNI3	troponin I type 3 (cardiac)	39	39	38	84.8	84.8	84.3	24.007	210	1912200000000	94739000000	255810000000	214020000000	196340000000	279200000000	314180000000	222110000000	43220000000	292550000000	239020000000	11842000000	31976000000	26752000000	24543000000	34900000000	39273000000	27764000000	5402500000	36569000000	84154000000	252750000000	209070000000	163160000000	261680000000	258430000000	225240000000	79222000000	234160000000
ENSP00000262113	ENSG00000036448	ENSP00000262113	MYOM2	myomesin 2	178	178	178	91.5	91.5	91.5	164.87	1465	1872600000000	207120000000	254420000000	136760000000	124820000000	339530000000	206730000000	191270000000	187020000000	224910000000	22030000000	2436700000	2993100000	1609000000	1468500000	3994400000	2432100000	2250200000	2200200000	2646100000	203660000000	226060000000	136220000000	124560000000	335480000000	183850000000	188680000000	316230000000	177970000000
ENSP00000229270	ENSG00000111669	ENSP00000229270	TPI1	triosephosphate isomerase 1	37	37	37	80.4	80.4	80.4	30.791	286	1826700000000	229550000000	213850000000	209680000000	158520000000	230480000000	233690000000	196780000000	143270000000	210870000000	91335000000	11478000000	10692000000	10484000000	7926000000	11524000000	11685000000	9839200000	7163400000	10543000000	179210000000	230760000000	201010000000	176640000000	230350000000	228400000000	199020000000	236030000000	191370000000
ENSP00000370023	ENSG00000084754	ENSP00000370023	HADHA	hydroxyacyl-CoA dehydrogenase/3-ketoacyl-CoA thiolase/enoyl-CoA hydratase (trifunctional protein), alpha subunit	101	101	101	87.8	87.8	87.8	82.999	763	1808300000000	160900000000	241170000000	181770000000	117560000000	305720000000	214660000000	195660000000	198810000000	192030000000	44104000000	3924400000	5882100000	4433400000	2867300000	7456500000	5235600000	4772300000	4849000000	4683700000	133840000000	219710000000	149340000000	117770000000	301610000000	184880000000	181310000000	345880000000	152580000000
ENSP00000268379	ENSG00000140740	ENSP00000268379	UQCRC2	ubiquinol-cytochrome c reductase core protein II	46	46	46	82.6	82.6	82.6	48.442	453	1778300000000	204520000000	235260000000	229570000000	153750000000	240500000000	175770000000	213400000000	94264000000	231270000000	93595000000	10764000000	12382000000	12082000000	8092200000	12658000000	9250900000	11232000000	4961200000	12172000000	167460000000	236400000000	229790000000	154300000000	263650000000	156830000000	212680000000	145940000000	189870000000
ENSP00000359539	ENSG00000120053	ENSP00000359539	GOT1	glutamic-oxaloacetic transaminase 1, soluble	49	49	49	93.2	93.2	93.2	46.247	413	1685200000000	214940000000	235670000000	188280000000	127490000000	234990000000	170670000000	187820000000	142550000000	182770000000	76599000000	9770100000	10712000000	8558100000	5795100000	10681000000	7757500000	8537300000	6479400000	8307900000	206100000000	225700000000	182110000000	134830000000	229440000000	154170000000	195490000000	287230000000	137750000000
ENSP00000438689	ENSG00000072778	ENSP00000349297	ACADVL	acyl-CoA dehydrogenase, very long chain	64	64	64	75.2	75.2	75.2	72.926	678	1638900000000	191440000000	229990000000	202460000000	107170000000	240830000000	142110000000	164800000000	180550000000	179550000000	39022000000	4558100000	5475800000	4820600000	2551700000	5734100000	3383700000	3923900000	4298900000	4275000000	158710000000	213050000000	185340000000	111610000000	222950000000	125050000000	166240000000	278880000000	141470000000
ENSP00000327145	ENSG00000128591	ENSP00000327145	FLNC	filamin C, gamma	270	270	248	84.3	84.3	81.2	291.02	2725	1604400000000	216740000000	226830000000	113680000000	151010000000	268300000000	119370000000	172150000000	219770000000	116530000000	10625000000	1435400000	1502200000	752850000	1000100000	1776800000	790510000	1140100000	1455400000	771720000	201950000000	237020000000	117200000000	130310000000	297270000000	115770000000	191530000000	391730000000	103290000000
ENSP00000401437	ENSG00000122367	ENSP00000401437	LDB3	LIM domain binding 3	59	59	58	79.4	79.4	79.4	78.504	732	1575000000000	207560000000	182660000000	184140000000	134500000000	235160000000	181380000000	163260000000	134480000000	151850000000	46323000000	6104600000	5372300000	5416000000	3955900000	6916600000	5334700000	4801900000	3955200000	4466000000	182860000000	167890000000	170710000000	124760000000	215860000000	152860000000	151920000000	196150000000	113350000000
ENSP00000211998	ENSG00000035403	ENSP00000211998	VCL	vinculin	156	156	156	87.3	87.3	87.3	123.8	1134	1546300000000	205890000000	160260000000	146900000000	253910000000	145490000000	172080000000	166000000000	114910000000	180830000000	20617000000	2745200000	2136800000	1958700000	3385400000	1939800000	2294400000	2213300000	1532200000	2411000000	186780000000	140050000000	123030000000	248480000000	151590000000	140920000000	160580000000	177110000000	143300000000
ENSP00000245907	ENSG00000125730	ENSP00000245907	C3	complement component 3	180	180	167	87.8	87.8	84.6	187.15	1663	1529400000000	125260000000	120670000000	244970000000	255360000000	94523000000	239630000000	149380000000	43289000000	256290000000	15767000000	1291300000	1244000000	2525500000	2632600000	974460000	2470400000	1540000000	446270000	2642200000	133230000000	112650000000	244870000000	262940000000	101330000000	218690000000	161680000000	82792000000	219900000000
ENSP00000205402	ENSG00000091140	ENSP00000205402	DLD	dihydrolipoamide dehydrogenase	53	53	53	92.7	92.7	92.7	54.177	509	1495600000000	155620000000	216200000000	163470000000	107420000000	250310000000	164700000000	140790000000	177710000000	119420000000	67984000000	7073400000	9827300000	7430700000	4882600000	11378000000	7486500000	6399400000	8077900000	5428200000	140020000000	206910000000	161590000000	122190000000	262990000000	142100000000	150730000000	234400000000	96554000000
ENSP00000432083	ENSG00000109971	ENSP00000227378	HSPA8	heat shock 70kDa protein 8	77	75	53	80.3	80.3	65.2	70.897	646	1487300000000	178660000000	160830000000	165760000000	144770000000	162680000000	212370000000	167590000000	116460000000	178180000000	45070000000	5414100000	4873600000	5023000000	4386900000	4929600000	6435600000	5078300000	3529000000	5399500000	153370000000	159420000000	144890000000	158510000000	177740000000	173140000000	164680000000	198080000000	125110000000
ENSP00000299198	ENSG00000166165	ENSP00000299198	CKB	creatine kinase, brain	37	35	35	92.4	92.4	92.4	42.644	381	1446900000000	155030000000	220630000000	174920000000	95646000000	149380000000	163800000000	152610000000	155960000000	178880000000	85109000000	9119300000	12978000000	10290000000	5626300000	8786800000	9635400000	8977000000	9174300000	10522000000	136580000000	200060000000	129070000000	98854000000	155060000000	139050000000	149280000000	214840000000	140030000000
ENSP00000265838	ENSG00000075239	ENSP00000265838	ACAT1	acetyl-CoA acetyltransferase 1	56	56	56	90.6	90.6	90.6	45.199	427	1407900000000	118210000000	183310000000	150320000000	77478000000	250300000000	132800000000	151330000000	163270000000	180890000000	61213000000	5139500000	7969900000	6535800000	3368600000	10882000000	5773900000	6579500000	7098800000	7864800000	95783000000	174790000000	131830000000	81698000000	247110000000	102650000000	132490000000	237010000000	121640000000
ENSP00000355518	ENSG00000091483	ENSP00000355518	FH	fumarate hydratase	39	39	39	74.1	74.1	74.1	54.636	510	1368700000000	147690000000	162690000000	204090000000	89410000000	170950000000	183540000000	132660000000	105800000000	171850000000	54747000000	5907600000	6507700000	8163500000	3576400000	6838200000	7341500000	5306400000	4232200000	6873800000	125000000000	125190000000	148220000000	79378000000	152200000000	137780000000	115110000000	166120000000	125040000000
ENSP00000248553	ENSG00000106211	ENSP00000248553	HSPB1	heat shock 27kDa protein 1	30	30	30	96.1	96.1	96.1	22.782	205	1367900000000	192020000000	161240000000	160250000000	145260000000	127840000000	189620000000	161550000000	88884000000	141290000000	97711000000	13715000000	11517000000	11446000000	10376000000	9131100000	13544000000	11540000000	6348900000	10092000000	190280000000	161960000000	176330000000	162600000000	145780000000	175130000000	178460000000	128380000000	140610000000
ENSP00000222673	ENSG00000105953	ENSP00000222673	OGDH	oxoglutarate (alpha-ketoglutarate) dehydrogenase (lipoamide)	112	112	95	75.2	75.2	68.6	115.93	1023	1343400000000	149160000000	164860000000	148670000000	91739000000	200810000000	156920000000	127780000000	159550000000	143900000000	29853000000	3314800000	3663600000	3303700000	2038600000	4462300000	3487100000	2839500000	3545500000	3197900000	138200000000	148350000000	143400000000	98396000000	213510000000	138530000000	143330000000	249190000000	125440000000
ENSP00000203407	ENSG00000010256	ENSP00000203407	UQCRC1	ubiquinol-cytochrome c reductase core protein I	50	50	49	75.4	75.4	75.4	52.645	480	1337900000000	133280000000	195780000000	167970000000	108200000000	195240000000	116310000000	156220000000	98021000000	166900000000	55746000000	5553200000	8157500000	6998600000	4508400000	8134900000	4846100000	6509100000	4084200000	6954100000	117790000000	186120000000	145880000000	101390000000	191430000000	99354000000	143050000000	144640000000	126940000000
ENSP00000325527	ENSG00000166147	ENSP00000325527	FBN1	fibrillin 1	164	164	157	58.9	58.9	57.9	312.3	2871	1309800000000	169650000000	144010000000	191280000000	256990000000	91215000000	148360000000	134610000000	35221000000	138440000000	8731900000	1131000000	960090000	1275200000	1713300000	608100000	989100000	897420000	234800000	922930000	165760000000	140410000000	186380000000	235950000000	90934000000	133940000000	137600000000	57177000000	119150000000
ENSP00000346550	ENSG00000197043	ENSP00000346550	ANXA6	annexin A6	92	92	92	89	89	89	75.872	673	1309300000000	170310000000	135220000000	150860000000	160220000000	128420000000	167050000000	135260000000	99346000000	162590000000	30448000000	3960700000	3144700000	3508300000	3726100000	2986500000	3884900000	3145600000	2310400000	3781100000	163880000000	133380000000	142090000000	164990000000	138480000000	145570000000	138600000000	159030000000	130310000000
ENSP00000295550	ENSG00000163359	ENSP00000295550	COL6A3	collagen, type VI, alpha 3	220	220	220	60.1	60.1	60.1	343.67	3177	1308500000000	195440000000	142060000000	83238000000	307920000000	56160000000	195950000000	128950000000	36796000000	162020000000	7607700000	1136300000	825920000	483940000	1790200000	326510000	1139200000	749690000	213930000	941960000	197160000000	135380000000	89427000000	302890000000	64369000000	176770000000	142430000000	70015000000	145870000000
ENSP00000290299	ENSG00000241837	ENSP00000290299	ATP5O	ATP synthase, H+ transporting, mitochondrial F1 complex, O subunit ;	29	29	29	79.8	79.8	79.8	23.277	213	1307700000000	155710000000	154410000000	134720000000	113680000000	198540000000	151470000000	135770000000	125450000000	137930000000	108970000000	12976000000	12868000000	11226000000	9473300000	16545000000	12622000000	11314000000	10454000000	11494000000	129300000000	144560000000	131280000000	135090000000	181140000000	140440000000	123790000000	198800000000	112440000000
ENSP00000342056	ENSG00000062485	ENSP00000342056	CS	citrate synthase	42	42	39	66.3	66.3	61.8	51.712	466	1296100000000	152350000000	164260000000	177790000000	89935000000	162450000000	153860000000	132010000000	114670000000	148830000000	68218000000	8018600000	8645300000	9357300000	4733400000	8549900000	8097900000	6947600000	6035200000	7833000000	146850000000	141590000000	149110000000	82779000000	145490000000	128670000000	120030000000	194530000000	111940000000
ENSP00000216962	ENSG00000100994	ENSP00000216962	PYGB	phosphorylase, glycogen; brain	115	115	90	83.5	83.5	69	96.695	843	1294500000000	112810000000	142240000000	122060000000	106760000000	181440000000	191190000000	135400000000	120260000000	182370000000	26419000000	2302300000	2902900000	2491100000	2178800000	3702800000	3901900000	2763300000	2454300000	3721900000	109340000000	136880000000	116770000000	112190000000	188310000000	163200000000	144780000000	193500000000	151600000000
ENSP00000373620	ENSG00000144381	ENSP00000340019	HSPD1	heat shock 60kDa protein 1 (chaperonin)	89	89	89	93.2	93.2	93.2	61.054	573	1282500000000	165010000000	132390000000	168920000000	120690000000	138620000000	184320000000	132090000000	86461000000	153960000000	40077000000	5156600000	4137200000	5278700000	3771600000	4331800000	5760100000	4127900000	2701900000	4811300000	143570000000	114660000000	147570000000	109090000000	133580000000	155140000000	120500000000	129420000000	114820000000
ENSP00000405573	ENSG00000105220	ENSP00000405573	GPI	glucose-6-phosphate isomerase	52	52	37	64.1	64.1	42.4	64.324	569	1270400000000	142720000000	191810000000	130490000000	97158000000	200070000000	111900000000	113930000000	145830000000	136480000000	43807000000	4921400000	6614000000	4499700000	3350300000	6899100000	3858600000	3928700000	5028600000	4706300000	132490000000	166340000000	111050000000	99164000000	188240000000	107370000000	113530000000	202310000000	116170000000
ENSP00000348821	ENSG00000101605	ENSP00000348821	MYOM1	myomesin 1	232	232	232	90.9	90.9	90.9	187.62	1685	1259800000000	145150000000	178000000000	88849000000	85687000000	222390000000	121810000000	137330000000	134940000000	145670000000	12474000000	1437100000	1762400000	879700000	848390000	2201900000	1206000000	1359700000	1336100000	1442300000	142440000000	173470000000	93328000000	87174000000	239510000000	118500000000	144440000000	240290000000	130580000000
ENSP00000307786	ENSG00000172115	ENSP00000307786	CYCS	cytochrome c, somatic	23	23	17	79	79	59	11.749	105	1249100000000	151360000000	130390000000	146970000000	109960000000	158590000000	150910000000	135460000000	106300000000	159120000000	208180000000	25227000000	21732000000	24495000000	18326000000	26431000000	25152000000	22576000000	17716000000	26520000000	122690000000	132250000000	138560000000	115270000000	140270000000	123310000000	139090000000	153080000000	125210000000
ENSP00000392709	ENSG00000023228	ENSP00000392709	NDUFS1	NADH dehydrogenase (ubiquinone) Fe-S protein 1, 75kDa (NADH-coenzyme Q reductase)	68	68	68	82.6	82.6	82.6	80.996	741	1238500000000	92950000000	187140000000	162100000000	93943000000	204870000000	93115000000	171150000000	46905000000	186330000000	29488000000	2213100000	4455700000	3859400000	2236700000	4877800000	2217000000	4075000000	1116800000	4436500000	91945000000	176880000000	150210000000	89634000000	214070000000	81864000000	165150000000	73626000000	149000000000
ENSP00000232975	ENSG00000114854	ENSP00000232975	TNNC1	troponin C type 1 (slow)	22	22	22	98.1	98.1	98.1	18.402	161	1237500000000	58606000000	169420000000	160710000000	100680000000	203650000000	168890000000	156080000000	58353000000	161070000000	206240000000	9767700000	28237000000	26785000000	16779000000	33942000000	28148000000	26014000000	9725500000	26845000000	49533000000	158730000000	153590000000	110770000000	166620000000	132870000000	140960000000	75871000000	123400000000
ENSP00000474560	ENSG00000138796	ENSP00000385638	HADH	hydroxyacyl-CoA dehydrogenase	44	44	44	84.3	84.3	84.3	36.051	331	1222700000000	115280000000	154860000000	117320000000	96482000000	218830000000	148340000000	116940000000	113780000000	140820000000	81510000000	7685400000	10324000000	7821100000	6432100000	14589000000	9889100000	7796000000	7585300000	9388100000	116580000000	132280000000	110650000000	97301000000	210990000000	120700000000	131990000000	215180000000	99918000000
ENSP00000226253	ENSG00000109107	ENSP00000226253	ALDOC	aldolase C, fructose-bisphosphate	54	54	46	97.8	97.8	82.1	39.455	364	1204100000000	116360000000	149020000000	138770000000	92286000000	179580000000	168720000000	123690000000	86038000000	149620000000	52351000000	5058900000	6479000000	6033700000	4012400000	7807900000	7335600000	5377700000	3740800000	6505100000	109880000000	155660000000	115920000000	81449000000	156750000000	125010000000	106430000000	159650000000	109030000000
ENSP00000359871	ENSG00000117054	ENSP00000409612	ACADM	acyl-CoA dehydrogenase, C-4 to C-12 straight chain	49	49	49	67.2	67.2	67.2	50.27	454	1201200000000	146850000000	150980000000	123630000000	100470000000	203840000000	144520000000	102090000000	112070000000	116720000000	60059000000	7342500000	7549200000	6181600000	5023400000	10192000000	7226100000	5104300000	5603700000	5836200000	123220000000	141540000000	121210000000	115340000000	177730000000	122430000000	110430000000	184750000000	84741000000
ENSP00000364802	ENSG00000204389	ENSP00000364802	HSPA1A	heat shock 70kDa protein 1A ;heat shock 70kDa protein 1B	75	66	42	81.3	76	51.2	70.051	641	1176300000000	148430000000	123040000000	144750000000	121660000000	107300000000	154130000000	134420000000	93066000000	149500000000	36759000000	4638600000	3845000000	4523400000	3801900000	3353100000	4816500000	4200800000	2908300000	4671900000	133210000000	102970000000	136350000000	132990000000	111320000000	137560000000	134970000000	164290000000	113590000000
ENSP00000362271	ENSG00000106992	ENSP00000362249	AK1	adenylate kinase 1	37	37	37	96.4	96.4	96.4	21.635	194	1175000000000	153610000000	154720000000	111020000000	104300000000	147040000000	131210000000	122750000000	111910000000	138490000000	106820000000	13965000000	14065000000	10093000000	9482200000	13367000000	11928000000	11159000000	10174000000	12590000000	126430000000	119840000000	101310000000	98804000000	144940000000	140760000000	136130000000	161260000000	116840000000
ENSP00000358737	ENSG00000116459	ENSP00000358737	ATP5F1	ATP synthase, H+ transporting, mitochondrial Fo complex, subunit B1	32	32	32	69.9	69.9	69.9	28.908	256	1161300000000	156820000000	139280000000	150700000000	99716000000	176590000000	73431000000	126660000000	107960000000	130090000000	72578000000	9801200000	8704800000	9418600000	6232300000	11037000000	4589400000	7916400000	6747500000	8130800000	144150000000	115340000000	141580000000	95187000000	151410000000	48698000000	126770000000	187590000000	88176000000
ENSP00000325136	ENSG00000138029	ENSP00000325136	HADHB	hydroxyacyl-CoA dehydrogenase/3-ketoacyl-CoA thiolase/enoyl-CoA hydratase (trifunctional protein), beta subunit	52	52	52	77.8	77.8	77.8	51.294	474	1146100000000	101690000000	164500000000	108630000000	65572000000	207020000000	141520000000	118620000000	110980000000	127570000000	44081000000	3911200000	6326800000	4178200000	2522000000	7962400000	5443200000	4562400000	4268600000	4906400000	84503000000	132220000000	83629000000	58542000000	195110000000	129040000000	102310000000	168960000000	97054000000
ENSP00000341289	ENSG00000188229	ENSP00000341289	TUBB4B	tubulin, beta 4B class IVb	38	38	2	78.2	78.2	3.6	49.83	445	1141500000000	168380000000	105800000000	125410000000	140900000000	99070000000	160630000000	106350000000	94132000000	140810000000	57074000000	8419100000	5290200000	6270300000	7045000000	4953500000	8031600000	5317700000	4706600000	7040300000	138280000000	104060000000	91143000000	129310000000	101450000000	149520000000	105860000000	135570000000	117800000000
ENSP00000402103	ENSG00000156515	ENSP00000384774	HK1	hexokinase 1	103	103	98	73.3	73.3	70.4	102.74	921	1140500000000	136880000000	129940000000	192170000000	92278000000	112450000000	160590000000	92417000000	72565000000	151250000000	22811000000	2737500000	2598800000	3843500000	1845600000	2249000000	3211900000	1848300000	1451300000	3024900000	128840000000	119970000000	195790000000	97667000000	119030000000	134640000000	100920000000	115960000000	117910000000
ENSP00000452762	ENSG00000140374	ENSP00000452762	ETFA	electron-transfer-flavoprotein, alpha polypeptide	39	39	39	91.3	91.3	91.3	35.079	333	1123500000000	138060000000	132650000000	126740000000	90176000000	159810000000	150200000000	98793000000	97555000000	129490000000	56174000000	6902800000	6632700000	6337200000	4508800000	7990700000	7510200000	4939600000	4877800000	6474700000	115980000000	129330000000	130750000000	93961000000	162450000000	149600000000	104520000000	156010000000	107190000000
ENSP00000432282	ENSG00000149591	ENSP00000278968	TAGLN	transgelin	36	36	35	95	95	95	22.611	201	1095300000000	148130000000	73628000000	38707000000	371120000000	57239000000	69054000000	175080000000	36023000000	126360000000	68458000000	9258100000	4601700000	2419200000	23195000000	3577400000	4315900000	10942000000	2251400000	7897400000	140180000000	43419000000	27109000000	328200000000	48270000000	53397000000	158460000000	47520000000	87325000000
ENSP00000220764	ENSG00000104325	ENSP00000220764	DECR1	2,4-dienoyl CoA reductase 1, mitochondrial	36	36	36	86.6	86.6	86.6	36.067	335	1092000000000	113240000000	162370000000	121020000000	70946000000	170570000000	114620000000	108050000000	103180000000	128010000000	49636000000	5147200000	7380400000	5500700000	3224800000	7753000000	5210000000	4911400000	4689900000	5818700000	97031000000	130280000000	99736000000	73457000000	167880000000	105910000000	106410000000	196330000000	104070000000
ENSP00000346032	ENSG00000182718	ENSP00000346032	ANXA2	annexin A2	64	64	64	85.2	85.2	85.2	40.411	357	1089800000000	141180000000	90356000000	166520000000	157030000000	75857000000	145960000000	87809000000	53460000000	171580000000	45406000000	5882700000	3764800000	6938500000	6542800000	3160700000	6081600000	3658700000	2227500000	7149000000	115230000000	86956000000	168430000000	184820000000	73692000000	153220000000	99331000000	87073000000	149970000000
ENSP00000264932	ENSG00000073578	ENSP00000264932	SDHA	succinate dehydrogenase complex, subunit A, flavoprotein (Fp)	56	56	56	79.5	79.5	79.5	72.691	664	1073800000000	115600000000	154980000000	139730000000	78229000000	172910000000	111180000000	111070000000	80626000000	109490000000	34639000000	3729100000	4999300000	4507300000	2523500000	5577700000	3586500000	3582700000	2600800000	3532000000	114300000000	131950000000	130560000000	75152000000	156070000000	109070000000	109690000000	150520000000	94830000000
ENSP00000322439	ENSG00000178952	ENSP00000322439	TUFM	Tu translation elongation factor, mitochondrial	56	56	56	82	82	82	49.874	455	1072700000000	122400000000	122800000000	142390000000	81296000000	121120000000	143520000000	114450000000	83076000000	141650000000	35757000000	4080000000	4093500000	4746200000	2709900000	4037300000	4784100000	3815000000	2769200000	4721600000	107070000000	122560000000	132200000000	75780000000	135770000000	112450000000	118750000000	166520000000	111810000000
ENSP00000379616	ENSG00000133392	ENSP00000379616	MYH11	myosin, heavy chain 11, smooth muscle	301	295	257	80.6	79.4	71.7	228.09	1979	1063500000000	31045000000	91809000000	76320000000	405810000000	44727000000	51834000000	136990000000	2761900000	222180000000	10742000000	313590000	927360000	770900000	4099100000	451780000	523580000	1383700000	27898000	2244200000	33668000000	97741000000	81914000000	396940000000	45000000000	55356000000	140250000000	8216700000	187260000000
ENSP00000297185	ENSG00000113013	ENSP00000297185	HSPA9	heat shock 70kDa protein 9 (mortalin)	86	86	85	79.7	79.7	79.7	73.68	679	1053100000000	123550000000	126590000000	125390000000	80794000000	139980000000	142950000000	101140000000	92308000000	120370000000	27712000000	3251400000	3331200000	3299700000	2126100000	3683800000	3761800000	2661500000	2429200000	3167600000	105810000000	111950000000	119800000000	77241000000	137910000000	129930000000	107180000000	152040000000	101370000000
ENSP00000336799	ENSG00000123416	ENSP00000336799	TUBA1B	tubulin, alpha 1b	45	45	0	81.6	81.6	0	50.151	451	1019300000000	134340000000	99436000000	101470000000	135530000000	84918000000	156560000000	94575000000	58592000000	153880000000	48538000000	6396900000	4735000000	4832000000	6454000000	4043700000	7455400000	4503600000	2790100000	7327500000	120770000000	83867000000	86709000000	129430000000	81443000000	129040000000	95405000000	92375000000	114080000000
ENSP00000362924	ENSG00000148180	ENSP00000362924	GSN	gelsolin	79	79	38	75.2	75.2	51.7	85.696	782	1017300000000	72159000000	96024000000	125610000000	169390000000	91086000000	170340000000	115590000000	40224000000	136920000000	29922000000	2122300000	2824200000	3694500000	4982100000	2679000000	5010000000	3399700000	1183100000	4027100000	68920000000	99002000000	117380000000	169440000000	92013000000	145270000000	128880000000	57694000000	109330000000
ENSP00000301286	ENSG00000167676	ENSP00000301286	PLIN4	perilipin 4	111	111	111	88.4	88.4	88.4	134.43	1357	1009900000000	101350000000	127090000000	109750000000	107710000000	123770000000	136880000000	141520000000	56225000000	105640000000	10306000000	1034200000	1296800000	1119900000	1099100000	1263000000	1396700000	1444100000	573720000	1078000000	107690000000	110790000000	102280000000	114090000000	119260000000	111370000000	126780000000	114790000000	97137000000
ENSP00000234590	ENSG00000074800	ENSP00000234590	ENO1	enolase 1, (alpha)	54	54	49	90.3	90.3	79.7	47.168	434	977490000000	125230000000	112800000000	131470000000	103990000000	100400000000	117020000000	96826000000	74915000000	114830000000	44431000000	5692300000	5127100000	5976100000	4727000000	4563600000	5319200000	4401200000	3405200000	5219500000	112480000000	97589000000	115400000000	110260000000	114810000000	108720000000	98615000000	117340000000	93312000000
ENSP00000457513	ENSG00000131143	ENSP00000253452	COX4I1	cytochrome c oxidase subunit IV isoform 1	29	29	29	74	74	74	19.576	169	963620000000	86419000000	126820000000	152030000000	103890000000	135330000000	60418000000	141250000000	37038000000	120420000000	87602000000	7856300000	11529000000	13821000000	9444800000	12303000000	5492500000	12841000000	3367100000	10947000000	71146000000	129740000000	142050000000	106880000000	162730000000	39150000000	139460000000	54194000000	90663000000
ENSP00000387262	ENSG00000132305	ENSP00000387262	IMMT	inner membrane protein, mitochondrial	101	101	101	87.6	87.6	87.6	83.677	758	954510000000	111520000000	138720000000	97203000000	91885000000	141650000000	87542000000	95740000000	68190000000	122060000000	21693000000	2534600000	3152700000	2209200000	2088300000	3219400000	1989600000	2175900000	1549800000	2774100000	103700000000	126550000000	95285000000	85468000000	143980000000	83003000000	105000000000	119550000000	106130000000
ENSP00000345771	ENSG00000152556	ENSP00000345771	PFKM	phosphofructokinase, muscle	78	78	72	71.8	71.8	69.1	93.253	851	951140000000	86777000000	136930000000	91521000000	52395000000	175530000000	94701000000	98459000000	116880000000	97940000000	26421000000	2410500000	3803700000	2542200000	1455400000	4875900000	2630600000	2735000000	3246800000	2720500000	79437000000	117920000000	79882000000	49644000000	162920000000	81772000000	90780000000	211460000000	78905000000
ENSP00000324105	ENSG00000108515	ENSP00000324105	ENO3	enolase 3 (beta, muscle)	44	39	36	73	62.4	60.6	46.986	434	940740000000	77287000000	150790000000	107870000000	53252000000	151170000000	121040000000	100340000000	122490000000	56504000000	49513000000	4067800000	7936200000	5677400000	2802700000	7956300000	6370300000	5281300000	6446900000	2973900000	70239000000	132090000000	92579000000	56856000000	145460000000	88443000000	85628000000	219110000000	45184000000
ENSP00000261733	ENSG00000111275	ENSP00000261733	ALDH2	aldehyde dehydrogenase 2 family (mitochondrial)	53	53	32	87.4	87.4	53.6	56.381	517	931810000000	95006000000	108070000000	137360000000	76798000000	108670000000	114090000000	95275000000	63744000000	132790000000	40514000000	4130700000	4698800000	5972300000	3339100000	4725000000	4960500000	4142400000	2771500000	5773400000	90786000000	102090000000	135790000000	83883000000	115050000000	108970000000	108430000000	108930000000	113250000000
ENSP00000285093	ENSG00000167315	ENSP00000285093	ACAA2	acetyl-CoA acyltransferase 2	47	47	47	94.7	94.7	94.7	41.924	397	921500000000	90989000000	105140000000	103510000000	75937000000	149580000000	94706000000	94974000000	114800000000	91870000000	43881000000	4332800000	5006600000	4928900000	3616000000	7123000000	4509800000	4522600000	5466500000	4374800000	92294000000	103120000000	88135000000	78733000000	157270000000	84428000000	88852000000	166950000000	71569000000
ENSP00000217182	ENSG00000101210	ENSP00000217182	EEF1A2	eukaryotic translation elongation factor 1 alpha 2	49	49	30	84.4	84.4	54.4	50.47	463	917570000000	112600000000	108730000000	98575000000	82234000000	124310000000	105190000000	101460000000	86416000000	98054000000	43694000000	5362100000	5177500000	4694000000	3915900000	5919600000	5009000000	4831300000	4115000000	4669200000	91659000000	102600000000	81165000000	73556000000	132610000000	84985000000	85776000000	162820000000	71703000000
ENSP00000324173	ENSG00000044574	ENSP00000324173	HSPA5	heat shock 70kDa protein 5 (glucose-regulated protein, 78kDa)	79	79	78	71.4	71.4	71.4	72.332	654	908180000000	107220000000	89211000000	124350000000	84981000000	81575000000	134430000000	98424000000	59030000000	128960000000	30273000000	3574000000	2973700000	4144900000	2832700000	2719200000	4481100000	3280800000	1967700000	4298800000	87191000000	87307000000	123780000000	96793000000	78545000000	124900000000	100600000000	99532000000	105610000000
ENSP00000419425	ENSG00000196262	ENSP00000419425	PPIA	peptidylprolyl isomerase A (cyclophilin A)	18	18	16	95.8	95.8	95.8	18.012	165	903500000000	92237000000	111520000000	91235000000	106260000000	98955000000	109470000000	97615000000	82749000000	113460000000	90350000000	9223700000	11152000000	9123500000	10626000000	9895500000	10947000000	9761500000	8274900000	11346000000	72403000000	91362000000	67186000000	92784000000	95734000000	84936000000	81348000000	87123000000	78165000000
ENSP00000357283	ENSG00000160789	ENSP00000357283	LMNA	lamin A/C	113	113	112	89.8	89.8	89.8	74.139	664	898790000000	94690000000	104800000000	119210000000	110060000000	80465000000	132890000000	71502000000	50864000000	134310000000	21922000000	2309500000	2556000000	2907700000	2684500000	1962600000	3241100000	1743900000	1240600000	3275800000	92879000000	99233000000	121410000000	134880000000	85137000000	125150000000	84451000000	91601000000	112990000000
ENSP00000431813	ENSG00000129170	ENSP00000265968	CSRP3	cysteine and glycine-rich protein 3 (cardiac LIM protein)	26	26	26	84.5	84.5	84.5	20.969	194	866310000000	147930000000	101560000000	63749000000	82652000000	102740000000	92802000000	95115000000	106020000000	73732000000	86631000000	14793000000	10156000000	6374900000	8265200000	10274000000	9280200000	9511500000	10602000000	7373200000	131760000000	108260000000	66379000000	94695000000	120910000000	87083000000	108230000000	151220000000	71442000000
ENSP00000377710	ENSG00000022267	ENSP00000071281	FHL1	four and a half LIM domains 1	37	37	37	61.3	61.3	61.3	36.263	323	854600000000	109380000000	120930000000	70271000000	131730000000	127530000000	50968000000	97655000000	101050000000	45094000000	47478000000	6076700000	6718300000	3904000000	7318300000	7085000000	2831500000	5425300000	5613700000	2505200000	96961000000	108760000000	74349000000	174080000000	131220000000	55072000000	98489000000	146450000000	44352000000
ENSP00000262746	ENSG00000117450	ENSP00000262746	PRDX1	peroxiredoxin 1	30	30	26	80.4	80.4	76.9	22.11	199	851830000000	129770000000	65546000000	111320000000	82689000000	51358000000	112750000000	123660000000	31305000000	143440000000	56789000000	8651000000	4369700000	7421400000	5512600000	3423900000	7516800000	8244000000	2087000000	9562400000	112430000000	68023000000	117690000000	95699000000	49002000000	91229000000	136560000000	58945000000	123290000000
ENSP00000335153	ENSG00000080824	ENSP00000335153	HSP90AA1	heat shock protein 90kDa alpha (cytosolic), class A member 1	92	92	67	64.5	64.5	53	98.16	854	851470000000	125500000000	88080000000	87739000000	88276000000	79107000000	119780000000	91677000000	65631000000	105680000000	20767000000	3060900000	2148300000	2140000000	2153100000	1929400000	2921400000	2236000000	1600800000	2577600000	115070000000	89971000000	84367000000	98818000000	89018000000	104870000000	107730000000	109300000000	96525000000
ENSP00000348170	ENSG00000257017	ENSP00000348170	HP	haptoglobin	40	40	23	73.2	73.2	51.7	45.205	406	849030000000	45159000000	50635000000	78632000000	163200000000	72266000000	180130000000	89849000000	28364000000	140800000000	38592000000	2052700000	2301600000	3574200000	7418400000	3284800000	8187700000	4084000000	1289300000	6399800000	42058000000	47675000000	76097000000	165550000000	79357000000	194960000000	89093000000	44135000000	107250000000
ENSP00000349142	ENSG00000165629	ENSP00000349142	ATP5C1	ATP synthase, H+ transporting, mitochondrial F1 complex, gamma polypeptide 1	36	36	36	65.4	65.4	65.4	32.996	298	846250000000	127500000000	102940000000	103150000000	55746000000	123960000000	85096000000	79883000000	70168000000	97793000000	65096000000	9808100000	7918800000	7934700000	4288200000	9535400000	6545900000	6144800000	5397600000	7522500000	96294000000	87197000000	85016000000	64781000000	117510000000	86847000000	81367000000	110420000000	76970000000
ENSP00000369134	ENSG00000131828	ENSP00000369134	PDHA1	pyruvate dehydrogenase (lipoamide) alpha 1	55	55	55	77.3	77.3	77.3	47.579	428	840670000000	102350000000	104630000000	99499000000	66414000000	112010000000	91445000000	93852000000	74401000000	96064000000	33627000000	4094100000	4185000000	3980000000	2656600000	4480600000	3657800000	3754100000	2976000000	3842500000	97670000000	102400000000	90685000000	68073000000	123190000000	85772000000	89273000000	115690000000	75919000000
ENSP00000317780	ENSG00000178741	ENSP00000317780	COX5A	cytochrome c oxidase subunit Va	12	12	12	61.3	61.3	61.3	16.762	150	840660000000	71650000000	114410000000	122020000000	80239000000	123040000000	61666000000	121320000000	26720000000	119600000000	70055000000	5970900000	9533800000	10168000000	6686600000	10254000000	5138800000	10110000000	2226700000	9966500000	75353000000	116560000000	128470000000	88251000000	147020000000	55602000000	139090000000	48703000000	117970000000
ENSP00000265333	ENSG00000213585	ENSP00000265333	VDAC1	voltage-dependent anion channel 1	39	39	39	95.8	95.8	95.8	30.772	283	839670000000	88803000000	97693000000	98266000000	82540000000	114960000000	91379000000	87776000000	60432000000	117820000000	49392000000	5223700000	5746600000	5780400000	4855300000	6762100000	5375200000	5163300000	3554800000	6930800000	80319000000	110440000000	87470000000	73368000000	147050000000	75581000000	96644000000	94069000000	79356000000
ENSP00000307241	ENSG00000168291	ENSP00000307241	PDHB	pyruvate dehydrogenase (lipoamide) beta	29	29	29	75.2	75.2	75.2	39.233	359	831130000000	89416000000	113670000000	97206000000	58889000000	123300000000	93629000000	78527000000	82776000000	93728000000	39578000000	4257900000	5412700000	4628900000	2804200000	5871300000	4458500000	3739400000	3941700000	4463200000	73960000000	86579000000	74906000000	49237000000	113400000000	75921000000	68769000000	117740000000	66814000000
ENSP00000261448	ENSG00000118729	ENSP00000261448	CASQ2	calsequestrin 2 (cardiac muscle)	36	36	36	56.4	56.4	56.4	46.435	399	829670000000	109240000000	84219000000	93569000000	64721000000	83863000000	95018000000	101570000000	60565000000	136900000000	48804000000	6426100000	4954000000	5504100000	3807100000	4933100000	5589300000	5974700000	3562600000	8052800000	84362000000	78431000000	87369000000	66259000000	89126000000	75895000000	95366000000	91079000000	107760000000
ENSP00000361824	ENSG00000197694	ENSP00000361824	SPTAN1	spectrin, alpha, non-erythrocytic 1	339	339	338	89.1	89.1	89.1	285.09	2477	808380000000	77921000000	89828000000	88366000000	101640000000	78665000000	117520000000	67321000000	38779000000	148340000000	5653000000	544900000	628170000	617940000	710730000	550100000	821820000	470780000	271180000	1037400000	72572000000	87898000000	85732000000	102770000000	81468000000	113770000000	78288000000	74437000000	128870000000
ENSP00000316029	ENSG00000137076	ENSP00000316029	TLN1	talin 1	232	232	208	81.6	81.6	76.6	269.76	2541	792160000000	128330000000	72148000000	50986000000	167910000000	60538000000	98118000000	72099000000	41224000000	100810000000	5956100000	964860000	542460000	383350000	1262500000	455170000	737730000	542100000	309960000	757940000	116950000000	75034000000	49343000000	157820000000	68210000000	94894000000	81906000000	70976000000	92646000000
ENSP00000258424	ENSG00000135940	ENSP00000258424	COX5B	cytochrome c oxidase subunit Vb	18	18	18	77.5	77.5	77.5	13.696	129	789570000000	68135000000	121010000000	120300000000	76879000000	127650000000	54547000000	95442000000	28274000000	97331000000	98696000000	8516900000	15126000000	15038000000	9609800000	15956000000	6818400000	11930000000	3534200000	12166000000	63101000000	108150000000	112970000000	74317000000	132890000000	50115000000	103740000000	42294000000	92359000000
ENSP00000480359	ENSG00000163110	ENSP00000321746	PDLIM5	PDZ and LIM domain 5	51	51	51	71.2	71.2	71.2	67.728	625	786450000000	95549000000	102510000000	88825000000	75086000000	104960000000	86122000000	90179000000	62518000000	80695000000	21846000000	2654200000	2847500000	2467400000	2085700000	2915700000	2392300000	2505000000	1736600000	2241500000	94527000000	88916000000	82891000000	70131000000	97501000000	78389000000	65730000000	112030000000	58785000000
ENSP00000342026	ENSG00000117592	ENSP00000342026	PRDX6	peroxiredoxin 6	37	37	37	89.3	89.3	89.3	25.035	224	781230000000	91365000000	70944000000	106810000000	62469000000	65477000000	109080000000	99148000000	56377000000	119560000000	52082000000	6091000000	4729600000	7120400000	4164600000	4365100000	7271700000	6609900000	3758500000	7971000000	89214000000	77592000000	100830000000	61646000000	74441000000	116250000000	107110000000	94111000000	119920000000
ENSP00000346173	ENSG00000105379	ENSP00000346173	ETFB	electron-transfer-flavoprotein, beta polypeptide	34	34	34	64.2	64.2	64.2	37.434	346	780640000000	81202000000	90125000000	101580000000	61824000000	126910000000	95494000000	75971000000	78066000000	69471000000	43369000000	4511200000	5006900000	5643100000	3434700000	7050600000	5305200000	4220600000	4337000000	3859500000	66250000000	95409000000	105850000000	62255000000	112740000000	75993000000	75872000000	131270000000	58809000000
ENSP00000221418	ENSG00000104823	ENSP00000221418	ECH1	enoyl CoA hydratase 1, peroxisomal	35	35	23	88.7	88.7	54.9	35.816	328	763070000000	80115000000	99226000000	86917000000	51697000000	114380000000	97782000000	76136000000	77089000000	79726000000	42393000000	4450800000	5512600000	4828700000	2872100000	6354500000	5432400000	4229800000	4282700000	4429200000	77308000000	95836000000	72879000000	55546000000	111810000000	97806000000	81590000000	121150000000	70294000000
ENSP00000292169	ENSG00000160678	ENSP00000292169	S100A1	S100 calcium binding protein A1	13	13	13	62.8	62.8	62.8	10.546	94	758470000000	99147000000	109960000000	95637000000	58364000000	96941000000	70823000000	86568000000	63622000000	77405000000	252820000000	33049000000	36653000000	31879000000	19455000000	32314000000	23608000000	28856000000	21207000000	25802000000	95288000000	112800000000	95570000000	66198000000	103450000000	59438000000	83727000000	110250000000	58556000000
ENSP00000418770	ENSG00000116288	ENSP00000340278	PARK7	parkinson protein 7	33	33	33	97.9	97.9	97.9	19.891	189	734420000000	82404000000	83644000000	73821000000	72177000000	79689000000	96887000000	82582000000	68146000000	95067000000	61201000000	6867000000	6970400000	6151800000	6014800000	6640800000	8073900000	6881800000	5678900000	7922200000	81434000000	71335000000	69479000000	67067000000	81501000000	87442000000	73664000000	104250000000	69331000000
ENSP00000196371	ENSG00000083720	ENSP00000196371	OXCT1	3-oxoacid CoA transferase 1	48	48	47	79.6	79.6	77.3	56.157	520	726970000000	85652000000	67972000000	114900000000	58364000000	100170000000	106470000000	67239000000	66014000000	60191000000	29079000000	3426100000	2718900000	4596100000	2334600000	4006700000	4258800000	2689600000	2640500000	2407600000	76633000000	65829000000	79409000000	53782000000	102300000000	84316000000	65901000000	91451000000	44850000000
ENSP00000301522	ENSG00000167815	ENSP00000301522	PRDX2	peroxiredoxin 2	27	26	26	77.8	77.8	77.8	21.892	198	720140000000	94435000000	66031000000	87000000000	63209000000	74471000000	107740000000	80202000000	61705000000	85347000000	55396000000	7264200000	5079300000	6692300000	4862200000	5728500000	8287900000	6169400000	4746600000	6565100000	81433000000	81837000000	86022000000	73359000000	94116000000	103800000000	99331000000	100610000000	81930000000
ENSP00000287295	ENSG00000156709	ENSP00000287295	AIFM1	apoptosis-inducing factor, mitochondrion-associated, 1	57	57	57	72.9	72.9	72.9	66.9	613	713250000000	81661000000	74753000000	66286000000	50859000000	112020000000	89792000000	64232000000	71763000000	101890000000	23008000000	2634200000	2411400000	2138300000	1640600000	3613500000	2896500000	2072000000	2314900000	3286700000	64297000000	75394000000	61019000000	52299000000	112440000000	73562000000	74463000000	139630000000	64430000000
ENSP00000353408	ENSG00000147065	ENSP00000353408	MSN	moesin	86	86	67	84.9	84.9	66	67.819	577	701370000000	102370000000	70461000000	90355000000	89433000000	67989000000	86129000000	75155000000	37300000000	82181000000	21254000000	3102000000	2135200000	2738000000	2710100000	2060300000	2610000000	2277400000	1130300000	2490300000	90911000000	78246000000	92388000000	83473000000	68847000000	77124000000	74997000000	71629000000	64762000000
ENSP00000301587	ENSG00000167863	ENSP00000301587	ATP5H	ATP synthase, H+ transporting, mitochondrial Fo complex, subunit d	34	34	34	94.4	94.4	94.4	18.491	161	682180000000	94313000000	80270000000	74664000000	47876000000	94444000000	82832000000	66280000000	66231000000	75273000000	68218000000	9431300000	8027000000	7466400000	4787600000	9444400000	8283200000	6628000000	6623100000	7527300000	72896000000	82704000000	72593000000	48251000000	110150000000	69287000000	67299000000	116090000000	66374000000
ENSP00000356969	ENSG00000158874	ENSP00000356969	APOA2	apolipoprotein A-II	13	13	13	73	73	73	11.175	100	679420000000	45990000000	53307000000	73498000000	118640000000	55110000000	115200000000	86087000000	21176000000	110410000000	135880000000	9197900000	10661000000	14700000000	23728000000	11022000000	23040000000	17217000000	4235200000	22082000000	35677000000	52064000000	70232000000	108740000000	58637000000	85907000000	88414000000	31104000000	92029000000
ENSP00000354923	ENSG00000198947	ENSP00000354923	DMD	dystrophin	366	366	359	73.4	73.4	72.4	426.77	3685	678670000000	73590000000	78927000000	49270000000	55146000000	74443000000	104110000000	83270000000	30454000000	129460000000	3427600000	371660000	398620000	248840000	278510000	375980000	525830000	420560000	153810000	653840000	73753000000	73339000000	48884000000	58169000000	75636000000	101610000000	90198000000	61046000000	115930000000
ENSP00000261313	ENSG00000089220	ENSP00000261313	PEBP1	phosphatidylethanolamine binding protein 1	22	22	22	95.2	95.2	95.2	21.057	187	672260000000	74101000000	83474000000	75085000000	56840000000	69230000000	92069000000	79892000000	50343000000	91225000000	67226000000	7410100000	8347400000	7508500000	5684000000	6923000000	9206900000	7989200000	5034300000	9122500000	72393000000	93622000000	81517000000	68096000000	94757000000	84559000000	82311000000	102960000000	72885000000
ENSP00000366326	ENSG00000078114	ENSP00000366326	NEBL	nebulette	149	149	148	85.4	85.4	84.7	116.45	1014	668560000000	71824000000	82711000000	68109000000	57908000000	80204000000	90582000000	81245000000	42512000000	93469000000	9978600000	1072000000	1234500000	1016600000	864300000	1197100000	1352000000	1212600000	634500000	1395100000	70518000000	75022000000	58085000000	59086000000	82234000000	85768000000	80076000000	66258000000	82021000000
ENSP00000367542	ENSG00000198467	ENSP00000354219	TPM2	tropomyosin 2 (beta)	73	46	9	97.9	73.9	21.8	32.989	284	660020000000	23292000000	81768000000	60366000000	156010000000	70367000000	69998000000	94162000000	3005700000	101060000000	41251000000	1455700000	5110500000	3772800000	9750400000	4397900000	4374900000	5885100000	187860000	6316200000	23095000000	82595000000	64983000000	168140000000	79607000000	62651000000	108660000000	6526200000	85919000000
ENSP00000428895	ENSG00000164919	ENSP00000297564	COX6C	cytochrome c oxidase subunit VIc	15	15	15	72	72	72	8.7813	75	656840000000	46161000000	99098000000	106790000000	70728000000	93933000000	39439000000	95250000000	17428000000	88016000000	164210000000	11540000000	24774000000	26697000000	17682000000	23483000000	9859700000	23813000000	4357000000	22004000000	27909000000	93146000000	78039000000	60622000000	94611000000	35042000000	99478000000	22908000000	77951000000
ENSP00000323929	ENSG00000175899	ENSP00000323929	A2M	alpha-2-macroglobulin	105	105	104	68.9	68.9	68.5	163.29	1474	656620000000	71813000000	46843000000	77514000000	125790000000	59253000000	112320000000	67924000000	20943000000	74218000000	9119700000	997410000	650600000	1076600000	1747100000	822950000	1560000000	943390000	290880000	1030800000	69082000000	45208000000	76534000000	120150000000	59000000000	96561000000	72744000000	38827000000	62765000000
ENSP00000280346	ENSG00000150768	ENSP00000280346	DLAT	dihydrolipoamide S-acetyltransferase	36	36	36	50.2	50.2	50.2	68.996	647	651770000000	80444000000	79565000000	56193000000	41218000000	100760000000	81774000000	64350000000	69326000000	78140000000	19170000000	2366000000	2340100000	1652700000	1212300000	2963500000	2405100000	1892700000	2039000000	2298200000	69113000000	71133000000	53832000000	42500000000	85625000000	83138000000	59754000000	113480000000	60831000000
ENSP00000226207	ENSG00000109061	ENSP00000226207	MYH1	myosin, heavy chain 1, skeletal muscle, adult	93	16	5	28.7	9.2	3.6	223.14	1939	645820000000	37778000000	92444000000	52635000000	61333000000	102800000000	84315000000	90722000000	22047000000	101750000000	6394300000	374040000	915280000	521140000	607260000	1017800000	834800000	898240000	218280000	1007400000	36254000000	108210000000	68609000000	70512000000	108840000000	84521000000	90398000000	34575000000	81475000000
ENSP00000357535	ENSG00000127884	ENSP00000357535	ECHS1	enoyl CoA hydratase, short chain, 1, mitochondrial	27	27	27	70	70	70	31.387	290	645000000000	66282000000	73161000000	75128000000	53299000000	81829000000	68423000000	67869000000	79034000000	79973000000	35833000000	3682300000	4064500000	4173800000	2961000000	4546100000	3801300000	3770500000	4390800000	4442900000	57384000000	75706000000	62228000000	46112000000	93391000000	52624000000	63523000000	138010000000	54737000000
ENSP00000367923	ENSG00000136143	ENSP00000367923	SUCLA2	succinate-CoA ligase, ADP-forming, beta subunit	51	51	51	71.1	71.1	71.1	50.317	463	638840000000	81845000000	77491000000	67861000000	48259000000	98315000000	67659000000	70740000000	63901000000	62773000000	23661000000	3031300000	2870000000	2513400000	1787400000	3641300000	2505900000	2620000000	2366700000	2324900000	66491000000	83516000000	68714000000	48069000000	103740000000	58237000000	65278000000	112610000000	56716000000
ENSP00000421725	ENSG00000145321	ENSP00000421725	GC	group-specific component (vitamin D binding protein)	58	58	49	81.9	81.9	76.1	55.076	493	637130000000	90237000000	36733000000	64663000000	134720000000	33733000000	92331000000	98485000000	18991000000	67233000000	21970000000	3111600000	1266700000	2229800000	4645600000	1163200000	3183800000	3396000000	654850000	2318400000	66830000000	50145000000	74630000000	141790000000	50015000000	105350000000	103640000000	37279000000	82430000000
ENSP00000307940	ENSG00000167658	ENSP00000307940	EEF2	eukaryotic translation elongation factor 2	88	88	86	75.3	75.3	74	95.337	858	635300000000	75328000000	78624000000	74326000000	55324000000	75606000000	85040000000	66066000000	46466000000	78520000000	14118000000	1674000000	1747200000	1651700000	1229400000	1680100000	1889800000	1468100000	1032600000	1744900000	68881000000	75478000000	65946000000	55339000000	75666000000	76363000000	65549000000	75499000000	63267000000
ENSP00000296511	ENSG00000164111	ENSP00000296511	ANXA5	annexin A5	47	47	47	96.2	96.2	96.2	35.936	320	625360000000	91739000000	61033000000	87999000000	96689000000	39771000000	76002000000	51521000000	36616000000	83990000000	28425000000	4169900000	2774200000	4000000000	4395000000	1807800000	3454600000	2341800000	1664400000	3817700000	76724000000	58023000000	92430000000	116080000000	47739000000	76717000000	59709000000	63146000000	69981000000
ENSP00000458162	ENSG00000184009	ENSP00000331514	ACTG1	actin, gamma 1	50	22	2	85.6	58.4	4.8	41.792	375	624420000000	20465000000	58705000000	110750000000	132440000000	45482000000	77006000000	73389000000	8427100000	97759000000	31221000000	1023200000	2935300000	5537400000	6621800000	2274100000	3850300000	3669400000	421350000	4888000000	23836000000	48653000000	92675000000	109980000000	37297000000	57699000000	64466000000	12253000000	71098000000
ENSP00000322450	ENSG00000167792	ENSP00000322450	NDUFV1	NADH dehydrogenase (ubiquinone) flavoprotein 1, 51kDa	50	50	50	85.3	85.3	85.3	50.817	464	617200000000	44604000000	91747000000	84684000000	49573000000	111430000000	40151000000	80129000000	29143000000	85734000000	26835000000	1939300000	3989000000	3681900000	2155400000	4844900000	1745700000	3483900000	1267100000	3727600000	43805000000	97169000000	85200000000	50216000000	118390000000	37673000000	90743000000	43344000000	73654000000
ENSP00000419325	ENSG00000172340	ENSP00000419325	SUCLG2	succinate-CoA ligase, GDP-forming, beta subunit	45	45	45	71.4	71.4	71.4	47.731	440	615500000000	69539000000	72061000000	72166000000	45527000000	89512000000	78771000000	64635000000	60287000000	62997000000	21224000000	2397900000	2484900000	2488500000	1569900000	3086600000	2716200000	2228800000	2078900000	2172300000	78211000000	68898000000	74576000000	49569000000	91063000000	71927000000	68377000000	80104000000	61711000000
ENSP00000480313	ENSG00000280071		FP565260.6	;chromosome 21 open reading frame 33 ;	29	29	29	82.5	82.5	82.5	28.142	268	605750000000	73760000000	88825000000	65145000000	38781000000	84634000000	54936000000	57345000000	79491000000	62830000000	40383000000	4917300000	5921700000	4343000000	2585400000	5642300000	3662400000	3823000000	5299400000	4188700000	71232000000	90985000000	63629000000	42545000000	87998000000	54286000000	55818000000	125760000000	50537000000
ENSP00000265983	ENSG00000110169	ENSP00000265983	HPX	hemopexin	45	45	45	74.7	74.7	74.7	51.676	462	604770000000	66116000000	46957000000	64690000000	116850000000	41096000000	94962000000	75300000000	15544000000	83256000000	26294000000	2874600000	2041600000	2812600000	5080300000	1786800000	4128800000	3273900000	675830000	3619800000	58979000000	39490000000	63527000000	109320000000	34947000000	82126000000	74005000000	28452000000	70424000000
ENSP00000351777	ENSG00000165280	ENSP00000351777	VCP	valosin containing protein	106	106	106	92.4	92.4	92.4	89.321	806	604610000000	74239000000	74880000000	74818000000	56797000000	76850000000	71155000000	58741000000	47836000000	69294000000	13436000000	1649800000	1664000000	1662600000	1262200000	1707800000	1581200000	1305400000	1063000000	1539900000	73975000000	75650000000	66297000000	65046000000	82099000000	67415000000	64925000000	86503000000	57870000000
ENSP00000377446	ENSG00000163541	ENSP00000377446	SUCLG1	succinate-CoA ligase, alpha subunit	26	26	26	51.2	51.2	51.2	36.249	346	594740000000	61862000000	72454000000	75163000000	53880000000	89343000000	73708000000	60072000000	55528000000	52727000000	42481000000	4418700000	5175300000	5368800000	3848500000	6381600000	5264900000	4290900000	3966300000	3766200000	57889000000	56035000000	67574000000	47876000000	90063000000	62209000000	49385000000	89941000000	52636000000
ENSP00000236671	ENSG00000117984	ENSP00000236671	CTSD	cathepsin D	33	33	33	67.7	67.7	67.7	44.552	412	579540000000	48681000000	83181000000	53053000000	35119000000	112830000000	73854000000	34024000000	91932000000	46866000000	30502000000	2562100000	4377900000	2792300000	1848400000	5938500000	3887100000	1790700000	4838500000	2466700000	44627000000	83857000000	48101000000	38445000000	122920000000	69764000000	38043000000	142650000000	37297000000
ENSP00000364649	ENSG00000117118	ENSP00000364649	SDHB	succinate dehydrogenase complex, subunit B, iron sulfur (Ip)	35	35	35	80.7	80.7	80.7	31.629	280	574640000000	63143000000	82156000000	71052000000	57794000000	93443000000	58721000000	55187000000	47000000000	46149000000	31925000000	3507900000	4564200000	3947300000	3210800000	5191300000	3262300000	3065900000	2611100000	2563900000	53337000000	72123000000	57236000000	48453000000	88751000000	48587000000	61588000000	73911000000	46753000000
ENSP00000355180	ENSG00000142156	ENSP00000355180	COL6A1	collagen, type VI, alpha 1	74	74	74	55.3	55.3	55.3	108.53	1028	572070000000	91314000000	56193000000	38093000000	134200000000	23975000000	75762000000	59317000000	18632000000	74583000000	10594000000	1691000000	1040600000	705430000	2485300000	443980000	1403000000	1098500000	345050000	1381200000	91213000000	56380000000	33738000000	139870000000	24497000000	69405000000	62294000000	31376000000	63202000000
ENSP00000265462	ENSG00000126432	ENSP00000265462	PRDX5	peroxiredoxin 5	19	19	19	62.6	62.6	62.6	22.086	214	563170000000	67316000000	72655000000	65227000000	43159000000	67196000000	68811000000	60589000000	36688000000	81532000000	43321000000	5178200000	5588800000	5017400000	3319900000	5168900000	5293100000	4660700000	2822200000	6271700000	66034000000	73495000000	73901000000	37634000000	69400000000	56982000000	65019000000	70208000000	70608000000
ENSP00000233893	ENSG00000115541	ENSP00000233893	HSPE1	heat shock 10kDa protein 1	24	24	13	100	100	47.1	10.932	102	561990000000	67839000000	61128000000	73376000000	50876000000	62692000000	73722000000	63774000000	33736000000	74842000000	70248000000	8479900000	7641000000	9172100000	6359600000	7836500000	9215200000	7971800000	4217000000	9355300000	66237000000	58616000000	75143000000	66762000000	69139000000	66897000000	63302000000	61995000000	50731000000
ENSP00000426638	ENSG00000171503	ENSP00000426638	ETFDH	electron-transferring-flavoprotein dehydrogenase	51	51	51	79.1	79.1	79.1	68.495	617	557540000000	67292000000	69589000000	74967000000	40775000000	81939000000	63625000000	55067000000	46407000000	57874000000	16895000000	2039100000	2108800000	2271700000	1235600000	2483000000	1928000000	1668700000	1406300000	1753800000	58987000000	68414000000	73864000000	41266000000	84585000000	55572000000	55688000000	81111000000	44900000000
ENSP00000306606	ENSG00000196616	ENSP00000306606	ADH1B	alcohol dehydrogenase 1B (class I), beta polypeptide	44	44	15	82.1	82.1	44.8	39.835	375	547360000000	36358000000	28235000000	105650000000	109860000000	21846000000	80159000000	52611000000	9337600000	103310000000	30409000000	2019900000	1568600000	5869200000	6103500000	1213600000	4453300000	2922900000	518760000	5739200000	34168000000	30574000000	95139000000	115830000000	23340000000	66920000000	51843000000	19303000000	91590000000
ENSP00000367309	ENSG00000069535	ENSP00000367309	MAOB	monoamine oxidase B	46	46	44	75.8	75.8	73.7	58.762	520	538950000000	49637000000	85093000000	67626000000	45011000000	87469000000	51935000000	50997000000	44716000000	56466000000	18584000000	1711600000	2934300000	2331900000	1552100000	3016200000	1790900000	1758500000	1541900000	1947100000	46407000000	75730000000	65365000000	42475000000	89410000000	47919000000	50954000000	64837000000	46486000000
ENSP00000309539	ENSG00000092964	ENSP00000309539	DPYSL2	dihydropyrimidinase-like 2	55	51	50	87.2	85.8	85.8	62.293	572	536110000000	56968000000	51785000000	90483000000	65565000000	39974000000	76335000000	54608000000	28627000000	71762000000	17294000000	1837700000	1670500000	2918800000	2115000000	1289500000	2462400000	1761600000	923450000	2314900000	53878000000	50233000000	77443000000	65973000000	37971000000	76314000000	58134000000	43375000000	60626000000
ENSP00000270142	ENSG00000142168	ENSP00000270142	SOD1	superoxide dismutase 1, soluble	22	22	22	97.4	97.4	97.4	15.936	154	533720000000	63333000000	68051000000	65902000000	51811000000	63453000000	52392000000	56964000000	51806000000	60013000000	66715000000	7916600000	8506400000	8237800000	6476400000	7931600000	6548900000	7120500000	6475700000	7501700000	62465000000	74290000000	58920000000	55799000000	61590000000	54648000000	62517000000	87910000000	51365000000
ENSP00000335304	ENSG00000119689	ENSP00000335304	DLST	dihydrolipoamide S-succinyltransferase (E2 component of 2-oxo-glutarate complex)	37	37	37	54.3	54.3	54.3	48.755	453	527290000000	67372000000	60018000000	56856000000	38883000000	86109000000	45581000000	46108000000	71116000000	55248000000	22926000000	2929200000	2609500000	2472000000	1690600000	3743900000	1981800000	2004700000	3092000000	2402100000	57183000000	62570000000	53881000000	41491000000	94986000000	56922000000	58740000000	119900000000	41078000000
ENSP00000228318	ENSG00000075415	ENSP00000228318	SLC25A3	solute carrier family 25 (mitochondrial carrier; phosphate carrier), member 3	35	35	35	56.9	56.9	56.9	40.094	362	522080000000	73425000000	61448000000	51840000000	47856000000	70279000000	59584000000	53668000000	48818000000	55158000000	29004000000	4079200000	3413800000	2880000000	2658700000	3904400000	3310200000	2981600000	2712100000	3064300000	66159000000	52197000000	46683000000	49018000000	63646000000	49380000000	54228000000	69585000000	41815000000
ENSP00000264335	ENSG00000108953	ENSP00000264335	YWHAE	tyrosine 3-monooxygenase/tryptophan 5-monooxygenase activation protein, epsilon	35	32	32	85.9	82.7	82.7	29.174	255	515280000000	66432000000	55086000000	68224000000	45511000000	60499000000	72558000000	45849000000	41276000000	59842000000	30310000000	3907700000	3240400000	4013200000	2677100000	3558800000	4268100000	2697000000	2428000000	3520100000	54852000000	50025000000	58892000000	49727000000	64260000000	71691000000	58339000000	66525000000	54468000000
ENSP00000432660	ENSG00000172757	ENSP00000309629	CFL1	cofilin 1 (non-muscle)	38	38	27	98.2	98.2	71.1	18.502	166	512980000000	60765000000	54954000000	56190000000	79920000000	51322000000	63535000000	57915000000	31584000000	56792000000	51298000000	6076500000	5495400000	5619000000	7992000000	5132200000	6353500000	5791500000	3158400000	5679200000	53919000000	55919000000	53613000000	67020000000	52643000000	46948000000	51445000000	54500000000	44950000000
ENSP00000379287	ENSG00000164924	ENSP00000309503	YWHAZ	tyrosine 3-monooxygenase/tryptophan 5-monooxygenase activation protein, zeta	36	36	27	86.5	86.5	77.1	27.745	245	507480000000	72300000000	47365000000	60334000000	61823000000	45273000000	69917000000	42636000000	32686000000	75145000000	36249000000	5164300000	3383200000	4309600000	4415900000	3233800000	4994100000	3045400000	2334700000	5367500000	65241000000	50399000000	61990000000	61047000000	48286000000	71121000000	49740000000	50177000000	61684000000
ENSP00000298510	ENSG00000165672	ENSP00000298510	PRDX3	peroxiredoxin 3	20	20	20	61.7	61.7	61.7	27.692	256	497800000000	51763000000	65867000000	62265000000	34193000000	73796000000	55094000000	48465000000	54129000000	52229000000	33187000000	3450900000	4391200000	4151000000	2279600000	4919700000	3672900000	3231000000	3608600000	3482000000	49603000000	56283000000	67428000000	29429000000	63637000000	46487000000	43665000000	95151000000	35321000000
ENSP00000386665	ENSG00000115641	ENSP00000322909	FHL2	four and a half LIM domains 2	44	44	44	96.4	96.4	96.4	32.193	279	495340000000	14899000000	129100000000	32977000000	6821400000	129910000000	67455000000	12785000000	40833000000	60554000000	27519000000	827710000	7172400000	1832000000	378970000	7217200000	3747500000	710260000	2268500000	3364100000	13669000000	133470000000	29538000000	7123500000	137100000000	52664000000	13831000000	68186000000	46134000000
ENSP00000468057	ENSG00000004776	ENSP00000004982	HSPB6	heat shock protein, alpha-crystallin-related, B6	15	15	15	96.9	96.9	96.9	17.135	160	494940000000	77721000000	56356000000	36226000000	66276000000	47881000000	55106000000	52410000000	62642000000	40318000000	70705000000	11103000000	8050800000	5175200000	9468000000	6840100000	7872400000	7487200000	8948900000	5759700000	80692000000	61117000000	44926000000	86888000000	59850000000	48927000000	62393000000	89414000000	31822000000
ENSP00000306361	ENSG00000171560	ENSP00000306361	FGA	fibrinogen alpha chain	70	70	70	50.6	50.6	50.6	94.972	866	491600000000	32592000000	34498000000	54268000000	97991000000	37379000000	87659000000	56895000000	14119000000	76204000000	12605000000	835690000	884560000	1391500000	2512600000	958450000	2247700000	1458800000	362030000	1954000000	31627000000	34099000000	48979000000	100200000000	38805000000	83386000000	53784000000	24482000000	61103000000
ENSP00000299518	ENSG00000166411	ENSP00000299518	IDH3A	isocitrate dehydrogenase 3 (NAD+) alpha	36	36	36	70.5	70.5	70.5	39.591	366	481020000000	86461000000	46767000000	50148000000	31863000000	39384000000	61810000000	51417000000	34610000000	78555000000	22906000000	4117200000	2227000000	2388000000	1517300000	1875400000	2943300000	2448400000	1648100000	3740700000	67311000000	52907000000	43735000000	31286000000	43062000000	53651000000	56827000000	62211000000	68822000000
ENSP00000360124	ENSG00000079739	ENSP00000360124	PGM1	phosphoglucomutase 1	56	56	56	75.9	75.9	75.9	63.79	580	480960000000	45293000000	73989000000	46548000000	32644000000	67775000000	58603000000	47208000000	51212000000	57688000000	13742000000	1294100000	2114000000	1329900000	932700000	1936400000	1674400000	1348800000	1463200000	1648200000	41151000000	69234000000	46006000000	36910000000	71508000000	51793000000	52104000000	81481000000	51598000000
ENSP00000361635	ENSG00000165637	ENSP00000361635	VDAC2	voltage-dependent anion channel 2	26	26	26	71.2	71.2	71.2	33.371	309	479350000000	38552000000	63209000000	68754000000	48183000000	76019000000	37562000000	54821000000	19667000000	72580000000	29959000000	2409500000	3950600000	4297100000	3011500000	4751200000	2347600000	3426300000	1229200000	4536300000	41660000000	58720000000	70008000000	49471000000	73158000000	37215000000	65109000000	44309000000	54907000000
ENSP00000445175	ENSG00000134333	ENSP00000445175	LDHA	lactate dehydrogenase A	39	36	36	80.3	76.7	76.7	39.837	361	477750000000	60390000000	67278000000	58544000000	49234000000	53047000000	53172000000	39132000000	32778000000	64181000000	23888000000	3019500000	3363900000	2927200000	2461700000	2652300000	2658600000	1956600000	1638900000	3209000000	54799000000	63583000000	59345000000	56058000000	57506000000	61728000000	48420000000	62404000000	61536000000
ENSP00000306397	ENSG00000169021	ENSP00000306397	UQCRFS1	ubiquinol-cytochrome c reductase, Rieske iron-sulfur polypeptide 1	23	23	23	59.5	59.5	59.5	29.668	274	476440000000	53603000000	77678000000	68144000000	32320000000	78800000000	35871000000	51154000000	31882000000	46989000000	34031000000	3828800000	5548400000	4867400000	2308600000	5628600000	2562200000	3653900000	2277300000	3356300000	45784000000	71065000000	83452000000	27796000000	88207000000	31207000000	58368000000	55494000000	42875000000
ENSP00000426119	ENSG00000182809	ENSP00000328521	CRIP2	cysteine-rich protein 2	23	23	22	70.2	70.2	69.1	30.221	282	475190000000	53472000000	53510000000	51237000000	50804000000	53954000000	75728000000	46704000000	34378000000	55405000000	36553000000	4113300000	4116200000	3941300000	3908000000	4150300000	5825300000	3592600000	2644500000	4261900000	54116000000	54723000000	57649000000	51779000000	54745000000	73362000000	48810000000	52953000000	51220000000
ENSP00000246554	ENSG00000126267	ENSP00000246554	COX6B1	cytochrome c oxidase subunit VIb polypeptide 1 (ubiquitous)	14	14	14	89.5	89.5	89.5	10.192	86	469980000000	26035000000	68658000000	69300000000	28998000000	91256000000	40784000000	61707000000	20706000000	62534000000	67140000000	3719300000	9808300000	9900000000	4142500000	13037000000	5826300000	8815300000	2958000000	8933500000	28583000000	62872000000	64544000000	37635000000	91642000000	28317000000	64094000000	30686000000	47009000000
ENSP00000336829	ENSG00000171557	ENSP00000336829	FGG	fibrinogen gamma chain	47	47	47	75.7	75.7	75.7	51.511	453	465120000000	39485000000	34998000000	53572000000	85853000000	33451000000	79675000000	53455000000	14453000000	70179000000	16611000000	1410200000	1249900000	1913300000	3066200000	1194700000	2845500000	1909100000	516170000	2506400000	34337000000	35732000000	55872000000	94648000000	38686000000	80329000000	56563000000	23798000000	59679000000
ENSP00000443495	ENSG00000077522	ENSP00000355537	ACTN2	actinin, alpha 2	99	81	69	80.3	72.3	65.8	103.92	894	464560000000	17243000000	66492000000	84390000000	30493000000	60449000000	37981000000	90375000000	8269900000	68864000000	8295600000	307920000	1187400000	1507000000	544510000	1079400000	678230000	1613800000	147680000	1229700000	17124000000	61176000000	74546000000	34571000000	58883000000	32958000000	85618000000	15430000000	55410000000
ENSP00000339566	ENSG00000187837	ENSP00000339566	HIST1H1C	histone cluster 1, H1c	26	26	9	57.3	57.3	19.7	21.364	213	459640000000	55370000000	37915000000	62264000000	63222000000	37282000000	60354000000	34781000000	27810000000	80646000000	51072000000	6152200000	4212800000	6918300000	7024700000	4142400000	6706000000	3864600000	3090000000	8960700000	42115000000	41419000000	60786000000	68857000000	46356000000	47422000000	46261000000	53193000000	55842000000
ENSP00000215909	ENSG00000100097	ENSP00000215909	LGALS1	lectin, galactoside-binding, soluble, 1	17	17	17	95.6	95.6	95.6	14.716	135	458150000000	41584000000	43881000000	49406000000	65082000000	53288000000	47801000000	66329000000	27589000000	63194000000	50906000000	4620400000	4875700000	5489600000	7231300000	5920900000	5311200000	7369900000	3065500000	7021600000	43720000000	41739000000	48771000000	56397000000	59333000000	48009000000	66767000000	41873000000	55901000000
ENSP00000369654	ENSG00000223609	ENSP00000369654	HBD	hemoglobin, delta	23	14	14	100	80.3	80.3	16.055	147	455170000000	54657000000	33589000000	41983000000	57602000000	51939000000	76341000000	74465000000	18014000000	46579000000	41379000000	4968900000	3053500000	3816700000	5236500000	4721800000	6940100000	6769500000	1637700000	4234400000	49217000000	27733000000	38196000000	62482000000	48179000000	59610000000	58780000000	46226000000	36243000000
ENSP00000266718	ENSG00000139329	ENSP00000266718	LUM	lumican	27	27	27	49.7	49.7	49.7	38.429	338	454440000000	60875000000	41447000000	75738000000	90291000000	19234000000	57498000000	51350000000	11552000000	46455000000	28403000000	3804700000	2590500000	4733600000	5643200000	1202100000	3593600000	3209400000	722000000	2903500000	50117000000	36634000000	74615000000	121480000000	20176000000	51272000000	58518000000	19563000000	37835000000
ENSP00000430656	ENSG00000133742	ENSP00000256119	CA1	carbonic anhydrase I	25	25	25	80.8	80.8	80.8	28.87	261	452890000000	58889000000	30960000000	47360000000	53062000000	54527000000	71005000000	66634000000	21270000000	49177000000	32349000000	4206400000	2211500000	3382900000	3790100000	3894800000	5071800000	4759600000	1519300000	3512700000	47482000000	24182000000	39011000000	49421000000	47734000000	58176000000	55423000000	32590000000	36399000000
ENSP00000219599	ENSG00000103316	ENSP00000219599	CRYM	crystallin, mu	26	26	26	84.7	84.7	84.7	33.775	314	450700000000	54228000000	48012000000	48796000000	23541000000	57227000000	55080000000	40248000000	58955000000	64613000000	32193000000	3873500000	3429400000	3485500000	1681500000	4087700000	3934300000	2874900000	4211100000	4615200000	47919000000	38461000000	46574000000	20162000000	53866000000	44995000000	38090000000	84533000000	48273000000
ENSP00000428263	ENSG00000133943	ENSP00000256324	C14orf159	chromosome 14 open reading frame 159	50	50	50	71	71	71	66.926	621	449890000000	70138000000	66694000000	71750000000	34875000000	61151000000	53677000000	30300000000	22606000000	38700000000	14996000000	2337900000	2223100000	2391700000	1162500000	2038400000	1789200000	1010000000	753540000	1290000000	55240000000	61755000000	80079000000	27716000000	57937000000	53622000000	29084000000	40267000000	35821000000
ENSP00000381785	ENSG00000119471	ENSP00000381785	HSDL2	hydroxysteroid dehydrogenase like 2	52	52	52	86.8	86.8	86.8	45.394	418	446280000000	42530000000	62688000000	40179000000	30875000000	72726000000	54163000000	42912000000	57058000000	43153000000	15939000000	1518900000	2238900000	1435000000	1102700000	2597400000	1934400000	1532600000	2037800000	1541200000	34958000000	61709000000	28482000000	24400000000	78025000000	49579000000	39890000000	80362000000	39517000000
ENSP00000484789	ENSG00000276966		HIST1H4E	histone cluster 1, H4e ;histone cluster 1, H4i ;histone cluster 1, H4l ;histone cluster 1, H4k ;histone cluster 1, H4d ;histone cluster 1, H4a ;histone cluster 2, H4a ;histone cluster 2, H4b ;histone cluster 4, H4 ;histone cluster 1, H4c ;histone cluster 1	19	19	19	68.9	68.9	68.9	11.367	103	443570000000	45846000000	54499000000	69911000000	38156000000	42508000000	53175000000	57672000000	20464000000	61337000000	73928000000	7641100000	9083100000	11652000000	6359400000	7084700000	8862500000	9611900000	3410600000	10223000000	43245000000	58118000000	68614000000	42872000000	50323000000	51311000000	63402000000	40548000000	56139000000
ENSP00000350425	ENSG00000110244	ENSP00000350425	APOA4	apolipoprotein A-IV	75	75	73	87.6	87.6	84.8	45.371	396	443380000000	56328000000	39158000000	69715000000	83514000000	21928000000	71426000000	40125000000	12069000000	49120000000	17053000000	2166500000	1506100000	2681400000	3212100000	843390000	2747100000	1543300000	464180000	1889200000	61072000000	40616000000	70123000000	92939000000	26402000000	61103000000	49222000000	25873000000	41405000000
ENSP00000260665	ENSG00000138095	ENSP00000260665	LRPPRC	leucine-rich pentatricopeptide repeat containing	138	138	137	83.1	83.1	82.6	157.9	1394	436720000000	59150000000	54840000000	39695000000	35829000000	51806000000	49386000000	42245000000	37861000000	65907000000	4852400000	657220000	609340000	441060000	398100000	575620000	548730000	469380000	420680000	732300000	55268000000	53971000000	41355000000	37126000000	55618000000	44608000000	45569000000	69685000000	53949000000
ENSP00000300289	ENSG00000167004	ENSP00000300289	PDIA3	protein disulfide isomerase family A, member 3	62	62	62	78.4	78.4	78.4	56.782	505	436260000000	48381000000	42128000000	62540000000	56380000000	39568000000	64547000000	38440000000	22392000000	61879000000	15043000000	1668300000	1452700000	2156500000	1944100000	1364400000	2225800000	1325500000	772150000	2133800000	50264000000	40680000000	61852000000	58534000000	39061000000	57645000000	43235000000	38856000000	55715000000
ENSP00000300688	ENSG00000167283	ENSP00000300688	ATP5L	ATP synthase, H+ transporting, mitochondrial Fo complex, subunit G	12	12	12	70.9	70.9	70.9	11.428	103	433580000000	46887000000	58662000000	54705000000	33228000000	66304000000	53183000000	39839000000	35031000000	45743000000	72264000000	7814500000	9777000000	9117500000	5538000000	11051000000	8863800000	6639900000	5838500000	7623800000	42809000000	51045000000	60159000000	38720000000	68383000000	43054000000	42453000000	75525000000	41901000000
ENSP00000238651	ENSG00000119673	ENSP00000238651	ACOT2	acyl-CoA thioesterase 2	45	45	6	79.5	79.5	14.7	53.218	483	432440000000	49644000000	43173000000	52661000000	31523000000	55411000000	56709000000	45313000000	37841000000	60161000000	14415000000	1654800000	1439100000	1755400000	1050800000	1847000000	1890300000	1510400000	1261400000	2005400000	49275000000	42011000000	44200000000	31873000000	60346000000	54455000000	45072000000	56402000000	43365000000
ENSP00000360609	ENSG00000096384	ENSP00000325875	HSP90AB1	heat shock protein 90kDa alpha (cytosolic), class B member 1	91	66	62	78.7	63.8	63.1	83.263	724	432390000000	55820000000	46731000000	38764000000	51546000000	35657000000	62906000000	46081000000	43426000000	51463000000	13103000000	1691500000	1416100000	1174700000	1562000000	1080500000	1906200000	1396400000	1315900000	1559500000	58056000000	48475000000	42671000000	51329000000	49560000000	62685000000	49836000000	64673000000	49659000000
ENSP00000356671	ENSG00000117601	ENSP00000356671	SERPINC1	serpin peptidase inhibitor, clade C (antithrombin), member 1	48	48	48	69.6	69.6	69.6	52.602	464	431500000000	49587000000	39569000000	45925000000	81577000000	23533000000	61604000000	52420000000	13949000000	63341000000	15982000000	1836600000	1465500000	1700900000	3021400000	871610000	2281600000	1941500000	516620000	2346000000	53971000000	30443000000	44846000000	77815000000	26639000000	51481000000	49830000000	23357000000	52133000000
ENSP00000349259	ENSG00000115306	ENSP00000349259	SPTBN1	spectrin, beta, non-erythrocytic 1	242	242	215	82	82	75.1	274.61	2364	430640000000	37283000000	47453000000	34819000000	63590000000	38251000000	58296000000	37868000000	22010000000	91065000000	3032600000	262560000	334180000	245200000	447820000	269370000	410530000	266680000	155000000	641300000	39655000000	44925000000	35040000000	64045000000	40953000000	52854000000	41037000000	38791000000	73618000000
ENSP00000382518	ENSG00000185739	ENSP00000382518	SRL	sarcalumenin	48	48	48	69.3	69.3	69.3	54.43	473	424670000000	67969000000	62924000000	32764000000	26130000000	65563000000	39050000000	48392000000	36565000000	45317000000	15167000000	2427400000	2247300000	1170100000	933200000	2341500000	1394600000	1728300000	1305900000	1618400000	68495000000	51198000000	33349000000	25914000000	61489000000	33466000000	48574000000	58253000000	36697000000
ENSP00000349541	ENSG00000177469	ENSP00000349541	CAVIN1	polymerase I and transcript release factor	40	40	40	58.2	58.2	58.2	43.476	390	419420000000	52612000000	42532000000	43989000000	41263000000	44944000000	58132000000	44489000000	35166000000	56289000000	26214000000	3288300000	2658300000	2749300000	2578900000	2809000000	3633300000	2780500000	2197800000	3518100000	48528000000	38243000000	39355000000	40326000000	47290000000	56974000000	45003000000	51030000000	46964000000
ENSP00000338703	ENSG00000169764	ENSP00000338703	UGP2	UDP-glucose pyrophosphorylase 2	58	58	58	91.7	91.7	91.7	56.94	508	414300000000	58846000000	57463000000	37786000000	38084000000	47328000000	48652000000	46082000000	39517000000	40539000000	14796000000	2101600000	2052300000	1349500000	1360100000	1690300000	1737600000	1645800000	1411300000	1447800000	56594000000	58606000000	39821000000	40664000000	52900000000	50680000000	48889000000	64429000000	36669000000
ENSP00000252456	ENSG00000130176	ENSP00000252456	CNN1	calponin 1, basic, smooth muscle	45	45	43	93.9	93.9	91.9	33.17	297	412110000000	134300000000	26601000000	21230000000	116640000000	13970000000	11616000000	36439000000	6379800000	44935000000	29436000000	9592700000	1900100000	1516500000	8331300000	997870000	829730000	2602800000	455700000	3209700000	115250000000	25743000000	23137000000	107950000000	14763000000	9172900000	31387000000	11809000000	34206000000
ENSP00000422607	ENSG00000151726	ENSP00000281455	ACSL1	acyl-CoA synthetase long-chain family member 1	60	60	55	69.1	69.1	66.8	77.942	698	411980000000	39733000000	58761000000	26911000000	39956000000	81212000000	24306000000	37269000000	72884000000	30948000000	10842000000	1045600000	1546300000	708170000	1051500000	2137100000	639640000	980760000	1918000000	814430000	39078000000	59815000000	27571000000	39620000000	86207000000	24095000000	40771000000	103620000000	28430000000
ENSP00000441875	ENSG00000215021	ENSP00000441875	PHB2	prohibitin 2	32	32	32	88	88	88	33.296	299	410940000000	50036000000	51354000000	45104000000	28958000000	63425000000	47369000000	43018000000	33044000000	48630000000	18679000000	2274400000	2334300000	2050200000	1316300000	2882900000	2153100000	1955400000	1502000000	2210500000	45647000000	50192000000	46647000000	33388000000	63857000000	43903000000	43092000000	59493000000	42440000000
ENSP00000396688	ENSG00000244731	ENSP00000396688	C4A	complement component 4A (Rodgers blood group)	123	123	4	69.2	69.2	3.7	192.78	1744	410580000000	34683000000	31675000000	72599000000	58843000000	21018000000	72740000000	38849000000	13628000000	66545000000	5068900000	428180000	391050000	896290000	726460000	259480000	898030000	479620000	168250000	821550000	34727000000	32008000000	68758000000	58516000000	23146000000	63470000000	42546000000	24705000000	60132000000
ENSP00000439012	ENSG00000155368	ENSP00000440698	DBI	diazepam binding inhibitor (GABA receptor modulator, acyl-CoA binding protein)	15	15	15	67.3	67.3	67.3	11.793	104	409550000000	50744000000	51610000000	48995000000	33297000000	64819000000	48908000000	37581000000	31493000000	42106000000	81911000000	10149000000	10322000000	9799000000	6659400000	12964000000	9781600000	7516200000	6298600000	8421300000	35231000000	47821000000	38295000000	38203000000	62007000000	42396000000	38393000000	43809000000	31678000000
ENSP00000285930	ENSG00000085662	ENSP00000285930	AKR1B1	aldo-keto reductase family 1, member B1 (aldose reductase)	27	27	26	89.9	89.9	89.9	35.853	316	409100000000	59223000000	59184000000	33598000000	44299000000	56898000000	38462000000	43009000000	34876000000	39552000000	22728000000	3290200000	3288000000	1866600000	2461100000	3161000000	2136800000	2389400000	1937600000	2197400000	55071000000	55543000000	33765000000	46728000000	57788000000	36820000000	43474000000	63554000000	33680000000
ENSP00000399805	ENSG00000116791	ENSP00000339399	CRYZ	crystallin, zeta (quinone reductase)	35	35	35	90	90	90	35.206	329	406870000000	40501000000	37413000000	45249000000	28471000000	48698000000	86795000000	63356000000	21510000000	34882000000	20344000000	2025000000	1870700000	2262400000	1423600000	2434900000	4339700000	3167800000	1075500000	1744100000	52084000000	41243000000	64546000000	39099000000	55318000000	58741000000	45446000000	52907000000	38285000000
ENSP00000317159	ENSG00000179091	ENSP00000317159	CYC1	cytochrome c-1	22	22	22	62.5	62.5	62.5	35.422	325	405990000000	38231000000	53661000000	59577000000	24682000000	67088000000	34353000000	45680000000	34068000000	48651000000	23882000000	2248900000	3156500000	3504500000	1451900000	3946400000	2020800000	2687100000	2004000000	2861900000	37758000000	52114000000	58973000000	27366000000	81621000000	33177000000	51703000000	49342000000	44191000000
ENSP00000363041	ENSG00000122873	ENSP00000363041	CISD1	CDGSH iron sulfur domain 1	17	17	17	72.2	72.2	72.2	12.199	108	404030000000	46050000000	45623000000	53554000000	29506000000	52321000000	53513000000	41435000000	32727000000	49300000000	67338000000	7675000000	7603800000	8925700000	4917600000	8720100000	8918800000	6905900000	5454600000	8216600000	52910000000	39834000000	59894000000	39504000000	48307000000	35539000000	40477000000	49344000000	31915000000
ENSP00000363827	ENSG00000142798	ENSP00000363827	HSPG2	heparan sulfate proteoglycan 2	212	212	212	60.5	60.5	60.5	468.83	4391	402110000000	51155000000	45391000000	62799000000	30563000000	33535000000	60762000000	40328000000	18072000000	59500000000	2173500000	276510000	245360000	339460000	165210000	181270000	328440000	217990000	97684000	321620000	50030000000	43539000000	60211000000	32313000000	34585000000	54540000000	44455000000	33955000000	52932000000
ENSP00000306330	ENSG00000170027	ENSP00000306330	YWHAG	tyrosine 3-monooxygenase/tryptophan 5-monooxygenase activation protein, gamma	34	28	25	91.1	87.9	87.9	28.302	247	398370000000	50136000000	45172000000	46258000000	46746000000	37398000000	58498000000	39002000000	25511000000	49648000000	24898000000	3133500000	2823300000	2891100000	2921600000	2337400000	3656100000	2437600000	1594500000	3103000000	46298000000	45357000000	39408000000	49055000000	44189000000	52214000000	38424000000	47430000000	41836000000
ENSP00000389649	ENSG00000154723	ENSP00000389649	ATP5J	ATP synthase, H+ transporting, mitochondrial Fo complex, subunit F6	19	19	19	63.8	63.8	63.8	13.388	116	394960000000	44588000000	56280000000	45602000000	29106000000	59518000000	45535000000	32269000000	34390000000	47672000000	65827000000	7431300000	9380000000	7600300000	4851000000	9919700000	7589200000	5378200000	5731600000	7945300000	45840000000	51427000000	41587000000	28198000000	58257000000	35953000000	32909000000	59674000000	33146000000
ENSP00000299767	ENSG00000166598	ENSP00000299767	HSP90B1	heat shock protein 90kDa beta (Grp94), member 1	91	87	87	68.1	68.1	68.1	92.468	803	392480000000	54372000000	33923000000	50694000000	46501000000	29418000000	60066000000	39101000000	18873000000	59531000000	9811900000	1359300000	848060000	1267300000	1162500000	735440000	1501600000	977510000	471840000	1488300000	46611000000	34732000000	49730000000	42950000000	31950000000	54602000000	40653000000	33105000000	50163000000
ENSP00000263774	ENSG00000213619	ENSP00000263774	NDUFS3	NADH dehydrogenase (ubiquinone) Fe-S protein 3, 30kDa (NADH-coenzyme Q reductase)	34	34	34	72.7	72.7	72.7	30.241	264	390590000000	28055000000	65798000000	55418000000	28017000000	55729000000	22970000000	57727000000	16503000000	60378000000	22976000000	1650300000	3870500000	3259900000	1648100000	3278200000	1351200000	3395700000	970780000	3551600000	27216000000	62571000000	63689000000	27444000000	68321000000	20108000000	66599000000	27744000000	54605000000
ENSP00000431254	ENSG00000254709	ENSP00000431254	IGLL5	immunoglobulin lambda-like polypeptide 5	13	13	13	51.4	51.4	51.4	23.063	214	388590000000	32227000000	31125000000	51146000000	78263000000	21931000000	65883000000	35160000000	16848000000	56007000000	29892000000	2479000000	2394200000	3934300000	6020200000	1687000000	5067900000	2704600000	1296000000	4308200000	40123000000	26303000000	64872000000	82214000000	25185000000	51783000000	44475000000	23909000000	44875000000
ENSP00000335203	ENSG00000130770	ENSP00000335203	ATPIF1	ATPase inhibitory factor 1	21	21	21	67	67	67	12.249	106	387520000000	42236000000	48821000000	30174000000	29856000000	59382000000	53231000000	40812000000	29653000000	53353000000	55360000000	6033800000	6974400000	4310500000	4265100000	8483100000	7604400000	5830400000	4236100000	7621800000	37767000000	49275000000	24231000000	40648000000	42114000000	75429000000	27298000000	81054000000	30992000000
ENSP00000354681	ENSG00000198836	ENSP00000354681	OPA1	optic atrophy 1 (autosomal dominant)	123	123	123	80.7	80.7	80.7	115.88	997	385610000000	48162000000	49068000000	39096000000	29771000000	52135000000	59083000000	31598000000	32988000000	43706000000	6885900000	860040000	876220000	698150000	531630000	930980000	1055100000	564250000	589080000	780470000	46566000000	45357000000	35606000000	32253000000	53468000000	50856000000	36309000000	61570000000	36216000000
ENSP00000327801	ENSG00000185624	ENSP00000327801	P4HB	prolyl 4-hydroxylase, beta polypeptide	70	70	70	85.2	85.2	85.2	57.116	508	385560000000	48112000000	39428000000	48852000000	45286000000	42072000000	52511000000	37004000000	23306000000	48987000000	11016000000	1374600000	1126500000	1395800000	1293900000	1202100000	1500300000	1057300000	665870000	1399600000	49486000000	36665000000	52142000000	47186000000	43287000000	48498000000	42201000000	45408000000	42447000000
ENSP00000313050	ENSG00000146729	ENSP00000313050	NIPSNAP2	glioblastoma amplified sequence	31	31	29	76.6	76.6	76.6	33.742	286	381450000000	48097000000	41256000000	43396000000	35590000000	41902000000	55986000000	41226000000	19551000000	54449000000	23841000000	3006100000	2578500000	2712200000	2224400000	2618900000	3499100000	2576700000	1222000000	3403000000	39747000000	41172000000	36112000000	29918000000	49499000000	61430000000	39452000000	38336000000	45413000000
ENSP00000427687	ENSG00000071127	ENSP00000427687	WDR1	WD repeat domain 1	62	62	62	84.3	84.3	84.3	66.193	606	380870000000	54456000000	42737000000	41767000000	45986000000	44644000000	40401000000	43263000000	23497000000	44119000000	12696000000	1815200000	1424600000	1392200000	1532900000	1488100000	1346700000	1442100000	783240000	1470600000	52057000000	43818000000	44186000000	46354000000	45827000000	36600000000	45460000000	49761000000	40363000000
ENSP00000306099	ENSG00000171564	ENSP00000306099	FGB	fibrinogen beta chain	55	55	47	81.3	81.3	73.3	55.928	491	380740000000	29214000000	28201000000	44584000000	67883000000	29923000000	74494000000	44992000000	8250700000	53203000000	13598000000	1043300000	1007200000	1592300000	2424400000	1068700000	2660500000	1606900000	294670000	1900100000	24493000000	28365000000	40425000000	68439000000	34353000000	64182000000	45513000000	17667000000	46629000000
ENSP00000364490	ENSG00000159423	ENSP00000290597	ALDH4A1	aldehyde dehydrogenase 4 family, member A1	38	38	38	67	67	67	61.719	563	363620000000	39843000000	35985000000	50969000000	30825000000	36839000000	44272000000	38295000000	29635000000	56960000000	12121000000	1328100000	1199500000	1699000000	1027500000	1228000000	1475700000	1276500000	987840000	1898700000	39056000000	38522000000	46240000000	19912000000	44414000000	36259000000	45507000000	57670000000	46978000000
ENSP00000479488	ENSG00000167085	ENSP00000300408	PHB	prohibitin	34	34	34	94.9	94.9	94.9	29.804	272	363340000000	40487000000	42001000000	41797000000	27639000000	54448000000	50528000000	34350000000	34461000000	37626000000	20185000000	2249300000	2333400000	2322100000	1535500000	3024900000	2807100000	1908300000	1914500000	2090300000	40609000000	36767000000	40638000000	32083000000	51150000000	49663000000	42193000000	67803000000	36418000000
ENSP00000263277	ENSG00000024422	ENSP00000263277	EHD2	EH-domain containing 2	59	59	50	87.8	87.8	83.4	61.161	543	362140000000	52845000000	40709000000	23162000000	61240000000	31400000000	34281000000	41607000000	29850000000	47050000000	12071000000	1761500000	1357000000	772060000	2041300000	1046700000	1142700000	1386900000	995000000	1568300000	48099000000	37173000000	21614000000	57719000000	32262000000	31204000000	39299000000	41345000000	37398000000
ENSP00000430494	ENSG00000156467	ENSP00000287022	UQCRB	ubiquinol-cytochrome c reductase binding protein	18	18	18	55	55	55	16.266	140	361150000000	31477000000	49106000000	46985000000	33683000000	59908000000	31111000000	36976000000	18246000000	53658000000	45144000000	3934700000	6138300000	5873100000	4210400000	7488500000	3888800000	4622000000	2280700000	6707300000	31125000000	53189000000	53132000000	51069000000	55415000000	23529000000	47247000000	37758000000	46916000000
ENSP00000216181	ENSG00000100345	ENSP00000216181	MYH9	myosin, heavy chain 9, non-muscle	250	221	202	78.8	72.6	69.7	226.53	1960	359310000000	4175300000	45504000000	43447000000	66314000000	30596000000	50661000000	41367000000	702500000	76546000000	3454900000	40147000	437540000	417760000	637640000	294200000	487120000	397760000	6754800	736020000	6634200000	48612000000	45820000000	66180000000	34032000000	46821000000	44958000000	1236600000	67003000000
ENSP00000277865	ENSG00000148672	ENSP00000277865	GLUD1	glutamate dehydrogenase 1 ;glutamate dehydrogenase 2	50	50	50	71.9	71.9	71.9	61.397	558	357600000000	45372000000	39293000000	53810000000	31508000000	37439000000	45973000000	36233000000	25196000000	42770000000	10836000000	1374900000	1190700000	1630600000	954800000	1134500000	1393100000	1098000000	763520000	1296100000	39119000000	35988000000	49170000000	31332000000	38949000000	38677000000	37100000000	45946000000	34845000000
ENSP00000388658	ENSG00000115840	ENSP00000388658	SLC25A12	solute carrier family 25 (aspartate/glutamate carrier), member 12	56	56	44	75.7	75.7	64.7	74.761	678	357300000000	38800000000	42386000000	57459000000	23978000000	39921000000	27178000000	47432000000	22742000000	57403000000	9656700000	1048600000	1145600000	1552900000	648040000	1078900000	734530000	1282000000	614640000	1551400000	39795000000	40543000000	59628000000	25754000000	41656000000	22349000000	51174000000	36657000000	47264000000
ENSP00000381607	ENSG00000084207	ENSP00000381607	GSTP1	glutathione S-transferase pi 1	22	22	22	72.9	72.9	72.9	23.356	210	353180000000	46081000000	40488000000	47918000000	34380000000	30675000000	41540000000	31549000000	24747000000	55806000000	32108000000	4189200000	3680800000	4356200000	3125500000	2788600000	3776300000	2868100000	2249700000	5073200000	33322000000	31975000000	41835000000	32832000000	30538000000	43066000000	31974000000	44231000000	43119000000
ENSP00000282541	ENSG00000152642	ENSP00000282541	GPD1L	glycerol-3-phosphate dehydrogenase 1-like	44	44	43	90.9	90.9	90.9	38.418	351	349080000000	32521000000	46957000000	37516000000	30346000000	59086000000	46039000000	28733000000	33242000000	34643000000	15177000000	1413900000	2041600000	1631100000	1319400000	2569000000	2001700000	1249300000	1445300000	1506200000	31844000000	48043000000	38657000000	31764000000	64010000000	50457000000	33080000000	48197000000	32947000000
ENSP00000225665	ENSG00000108528	ENSP00000225665	SLC25A11	solute carrier family 25 (mitochondrial carrier; oxoglutarate carrier), member 11	30	30	30	94.3	94.3	94.3	34.061	314	349020000000	49044000000	48184000000	65074000000	33194000000	33035000000	20011000000	44594000000	28506000000	27374000000	20530000000	2885000000	2834300000	3827900000	1952600000	1943200000	1177100000	2623200000	1676800000	1610200000	42195000000	28980000000	60267000000	37045000000	20614000000	5474100000	44429000000	54669000000	24315000000
ENSP00000428845	ENSG00000078668	ENSP00000428845	VDAC3	voltage-dependent anion channel 3	29	29	29	73.9	73.9	73.9	30.789	284	348130000000	28838000000	37197000000	46787000000	35409000000	53842000000	29160000000	50529000000	11506000000	54864000000	24867000000	2059900000	2656900000	3341900000	2529200000	3845900000	2082800000	3609200000	821860000	3918800000	24899000000	41895000000	45502000000	35966000000	59392000000	25080000000	47306000000	24908000000	39429000000
ENSP00000300527	ENSG00000142173	ENSP00000300527	COL6A2	collagen, type VI, alpha 2	59	59	59	38.5	38.5	38.5	108.58	1019	341530000000	55120000000	35637000000	18580000000	82689000000	13520000000	48826000000	30567000000	8661100000	47928000000	7115200000	1148300000	742440000	387090000	1722700000	281680000	1017200000	636800000	180440000	998490000	53142000000	35682000000	20922000000	79433000000	15468000000	39696000000	34843000000	20547000000	34617000000
ENSP00000445831	ENSG00000203814	ENSP00000445831	HIST2H2BF	histone cluster 2, H2bf ;histone cluster 1, H2bn ;histone cluster 1, H2be ;histone cluster 1, H2bh ;histone cluster 1, H2bm ;histone cluster 1, H2bg ;histone cluster 1, H2bi ;histone cluster 1, H2bl ;histone cluster 1, H2bf ;histone cluster 1, H2bc ;histon	14	14	1	70.9	70.9	6	14.841	134	339990000000	41793000000	51139000000	54293000000	39393000000	34380000000	34938000000	31852000000	20477000000	31721000000	42498000000	5224100000	6392400000	6786600000	4924100000	4297600000	4367300000	3981500000	2559600000	3965100000	33293000000	44379000000	51472000000	42756000000	38485000000	29780000000	29339000000	20123000000	21450000000
ENSP00000371230	ENSG00000147853	ENSP00000371230	AK3	adenylate kinase 3	30	30	30	88.1	88.1	88.1	25.565	227	339750000000	43243000000	49539000000	27860000000	29460000000	46139000000	48630000000	29808000000	25574000000	39501000000	19986000000	2543700000	2914000000	1638800000	1733000000	2714100000	2860600000	1753400000	1504300000	2323600000	40461000000	44383000000	28887000000	34713000000	46734000000	43456000000	30584000000	46858000000	30984000000
ENSP00000444688	ENSG00000105409	ENSP00000302397	ATP1A3	ATPase, Na+/K+ transporting, alpha 3 polypeptide	71	71	44	55	55	35.4	113.06	1026	334970000000	38318000000	49240000000	36957000000	18075000000	52983000000	39132000000	30615000000	23567000000	46078000000	7281900000	832990000	1070400000	803420000	392930000	1151800000	850700000	665540000	512330000	1001700000	36258000000	49044000000	33788000000	19033000000	55651000000	28336000000	35222000000	44961000000	34504000000
ENSP00000358727	ENSG00000148834	ENSP00000358727	GSTO1	glutathione S-transferase omega 1	33	33	33	72.2	72.2	72.2	27.566	241	329640000000	43357000000	39480000000	38334000000	32522000000	36058000000	47794000000	34687000000	26046000000	31357000000	23545000000	3096900000	2820000000	2738200000	2323000000	2575600000	3413900000	2477700000	1860400000	2239800000	46573000000	40847000000	37646000000	31164000000	39490000000	40706000000	35540000000	43702000000	29091000000
ENSP00000355533	ENSG00000198626	ENSP00000355533	RYR2	ryanodine receptor 2 (cardiac)	299	299	276	59.2	59.2	56.4	564.56	4967	325670000000	41174000000	34897000000	23346000000	22587000000	42226000000	36196000000	37862000000	41127000000	46252000000	1219700000	154210000	130700000	87440000	84596000	158150000	135560000	141800000	154030000	173230000	40682000000	37270000000	24779000000	22614000000	43282000000	32703000000	39305000000	64731000000	38903000000
ENSP00000349467	ENSG00000198668	ENSP00000349467	CALM1	calmodulin 1 (phosphorylase kinase, delta) ;calmodulin 3 (phosphorylase kinase, delta) ;calmodulin 2 (phosphorylase kinase, delta)	22	22	22	86.6	86.6	86.6	16.837	149	325270000000	41436000000	37012000000	38510000000	43518000000	30130000000	39065000000	31764000000	20198000000	43635000000	36141000000	4604000000	4112500000	4278900000	4835300000	3347800000	4340500000	3529300000	2244200000	4848400000	38755000000	35381000000	39623000000	43044000000	33482000000	35294000000	35168000000	24642000000	37948000000
ENSP00000355330	ENSG00000198959	ENSP00000355330	TGM2	transglutaminase 2	53	53	53	66.4	66.4	66.4	77.328	687	324990000000	4204900000	53955000000	29927000000	5115600000	74164000000	60688000000	12256000000	37622000000	47055000000	9558500000	123670000	1586900000	880220000	150460000	2181300000	1785000000	360470000	1106500000	1384000000	5086100000	58423000000	30839000000	5874900000	76220000000	59173000000	15186000000	48772000000	47979000000
ENSP00000343690	ENSG00000113657	ENSP00000343690	DPYSL3	dihydropyrimidinase-like 3	67	67	59	88.9	88.9	81.6	73.91	684	324500000000	57243000000	30903000000	39304000000	65265000000	11253000000	40826000000	28683000000	8268300000	42756000000	8770300000	1547100000	835210000	1062300000	1763900000	304140000	1103400000	775230000	223470000	1155600000	50244000000	23106000000	37412000000	64422000000	10108000000	33042000000	30180000000	15845000000	32954000000
ENSP00000356042	ENSG00000092820	ENSP00000338934	EZR	ezrin	81	67	64	80	66	63.7	69.412	586	321020000000	40301000000	41182000000	33618000000	26684000000	34900000000	48861000000	30353000000	25112000000	40013000000	10032000000	1259400000	1286900000	1050600000	833860000	1090600000	1526900000	948520000	784750000	1250400000	41942000000	35909000000	33980000000	30386000000	36021000000	40916000000	35856000000	40604000000	34716000000
ENSP00000356972	ENSG00000158864	ENSP00000356972	NDUFS2	NADH dehydrogenase (ubiquinone) Fe-S protein 2, 49kDa (NADH-coenzyme Q reductase)	36	36	36	74.1	74.1	74.1	52.545	463	319780000000	28963000000	46043000000	57006000000	25757000000	45520000000	16744000000	43520000000	10998000000	45227000000	12791000000	1158500000	1841700000	2280200000	1030300000	1820800000	669780000	1740800000	439900000	1809100000	22280000000	41350000000	48926000000	25581000000	47085000000	15614000000	49130000000	21631000000	38917000000
ENSP00000354468	ENSG00000100243	ENSP00000354468	CYB5R3	cytochrome b5 reductase 3	31	31	31	76.9	76.9	76.9	38.226	334	319760000000	50825000000	26416000000	40959000000	30053000000	27474000000	44870000000	31271000000	21926000000	45961000000	18809000000	2989700000	1553900000	2409400000	1767800000	1616100000	2639400000	1839500000	1289800000	2703600000	44180000000	25611000000	42092000000	33322000000	27720000000	40439000000	34423000000	31759000000	38060000000
ENSP00000393453	ENSG00000115593	ENSP00000393453	SMYD1	SET and MYND domain containing 1	57	57	57	77.8	77.8	77.8	56.616	490	319620000000	38398000000	42558000000	29493000000	23364000000	61593000000	19995000000	36373000000	36883000000	30957000000	13317000000	1599900000	1773300000	1228900000	973510000	2566400000	833130000	1515500000	1536800000	1289900000	36540000000	40474000000	24855000000	24759000000	60482000000	18374000000	37193000000	52257000000	26049000000
ENSP00000309477	ENSG00000122729	ENSP00000309477	ACO1	aconitase 1, soluble	79	79	78	76.3	76.3	76.3	98.398	889	317550000000	32610000000	43252000000	31782000000	28231000000	45524000000	36999000000	28401000000	32350000000	38397000000	7560600000	776430000	1029800000	756720000	672170000	1083900000	880920000	676210000	770250000	914210000	32819000000	41102000000	29432000000	30376000000	45207000000	32055000000	31196000000	44956000000	29635000000
ENSP00000370223	ENSG00000101365	ENSP00000370223	IDH3B	isocitrate dehydrogenase 3 (NAD+) beta	34	34	34	67.3	67.3	67.3	42.183	385	317120000000	46848000000	32469000000	24214000000	22335000000	23963000000	41967000000	41994000000	26761000000	56572000000	15101000000	2230900000	1546200000	1153100000	1063600000	1141100000	1998400000	1999700000	1274300000	2693900000	38676000000	31057000000	20073000000	19649000000	27929000000	33749000000	36682000000	38242000000	43030000000
ENSP00000338413	ENSG00000130985	ENSP00000338413	UBA1	ubiquitin-like modifier activating enzyme 1	72	72	72	69.8	69.8	69.8	117.85	1058	316470000000	33330000000	34116000000	44251000000	29684000000	27590000000	46632000000	33226000000	25015000000	42630000000	5860600000	617220000	631770000	819470000	549710000	510930000	863550000	615300000	463230000	789450000	35861000000	31572000000	40212000000	32028000000	30906000000	43530000000	33714000000	37020000000	36384000000
ENSP00000252699	ENSG00000130402	ENSP00000252699	ACTN4	actinin, alpha 4	100	100	66	85.1	85.1	63.7	104.85	911	315580000000	38346000000	22997000000	44138000000	83797000000	20720000000	18188000000	42214000000	6670800000	38507000000	5737800000	697210000	418120000	802500000	1523600000	376720000	330700000	767540000	121290000	700130000	36538000000	20915000000	38283000000	86175000000	18631000000	18638000000	39744000000	13494000000	31803000000
ENSP00000265395	ENSG00000106049	ENSP00000265395	HIBADH	3-hydroxyisobutyrate dehydrogenase	28	28	28	69	69	69	35.329	336	314420000000	33008000000	43903000000	36943000000	21808000000	43164000000	37749000000	34173000000	27292000000	36376000000	24186000000	2539100000	3377200000	2841800000	1677500000	3320300000	2903800000	2628700000	2099400000	2798200000	34896000000	39195000000	36240000000	25131000000	43614000000	33485000000	32165000000	41051000000	29894000000
ENSP00000264613	ENSG00000047457	ENSP00000264613	CP	ceruloplasmin (ferroxidase)	80	80	73	70.1	70.1	67.4	122.22	1065	314290000000	31876000000	23651000000	46198000000	66481000000	18364000000	57793000000	25666000000	7435100000	36827000000	6687100000	678210000	503220000	982930000	1414500000	390720000	1229600000	546090000	158190000	783560000	28957000000	21130000000	42003000000	62860000000	21791000000	57279000000	29033000000	14419000000	33947000000
ENSP00000348965	ENSG00000197102	ENSP00000348965	DYNC1H1	dynein, cytoplasmic 1, heavy chain 1	350	350	350	64.8	64.8	64.8	532.4	4646	312660000000	50193000000	46518000000	10388000000	46078000000	26804000000	37727000000	22289000000	28841000000	43815000000	1216600000	195310000	181010000	40421000	179290000	104300000	146800000	86729000	112220000	170490000	52808000000	36905000000	13286000000	48505000000	30769000000	36965000000	26889000000	46445000000	40190000000
ENSP00000225655	ENSG00000108518	ENSP00000225655	PFN1	profilin 1	23	23	15	97.1	97.1	63.6	15.054	140	311840000000	43535000000	28951000000	34131000000	46046000000	28574000000	36358000000	35484000000	24858000000	33906000000	34649000000	4837200000	3216700000	3792400000	5116300000	3174900000	4039800000	3942700000	2762000000	3767300000	44063000000	33926000000	36451000000	44927000000	31751000000	34634000000	35508000000	41162000000	30127000000
ENSP00000376889	ENSG00000011052	ENSP00000376889	NME1-NME2	NME/NM23 nucleoside diphosphate kinase 2 ;NME1-NME2 readthrough	24	24	11	85	85	30.3	30.137	267	308800000000	39522000000	28724000000	46422000000	29535000000	29246000000	43275000000	30351000000	24501000000	37226000000	16253000000	2080100000	1511800000	2443300000	1554500000	1539300000	2277600000	1597400000	1289500000	1959300000	39527000000	30386000000	42017000000	36621000000	30329000000	34771000000	31477000000	36189000000	27682000000
ENSP00000353375	ENSG00000047849	ENSP00000353375	MAP4	microtubule-associated protein 4	114	114	114	76.5	76.5	76.5	121	1152	304720000000	45055000000	38857000000	44096000000	36108000000	24251000000	39799000000	28297000000	18251000000	30010000000	4761300000	703980000	607140000	689000000	564190000	378920000	621860000	442130000	285180000	468900000	42191000000	31824000000	36188000000	35783000000	25905000000	38377000000	28470000000	31959000000	29110000000
ENSP00000266544	ENSG00000139180	ENSP00000266544	NDUFA9	NADH dehydrogenase (ubiquinone) 1 alpha subcomplex, 9, 39kDa	31	31	31	71.1	71.1	71.1	42.509	377	304360000000	22757000000	42271000000	52675000000	23852000000	47929000000	18788000000	46966000000	11748000000	37376000000	11273000000	842860000	1565600000	1950900000	883410000	1775100000	695840000	1739500000	435100000	1384300000	21761000000	43774000000	56248000000	21189000000	52526000000	18280000000	47677000000	23610000000	33725000000
ENSP00000225174	ENSG00000108179	ENSP00000225174	PPIF	peptidylprolyl isomerase F	21	20	19	78.7	75.4	75.4	22.04	207	304280000000	39451000000	33465000000	40695000000	22270000000	41287000000	42390000000	29222000000	26364000000	29135000000	27662000000	3586400000	3042300000	3699500000	2024600000	3753400000	3853600000	2656600000	2396700000	2648600000	30594000000	30025000000	37501000000	21170000000	43056000000	32663000000	27985000000	39333000000	22666000000
ENSP00000259396	ENSG00000229314	ENSP00000259396	ORM1	orosomucoid 1	21	21	13	63.7	63.7	36.8	23.539	201	304250000000	41181000000	25981000000	38061000000	45521000000	21483000000	48668000000	27718000000	11723000000	43914000000	30425000000	4118100000	2598100000	3806100000	4552100000	2148300000	4866800000	2771800000	1172300000	4391400000	41589000000	22389000000	37785000000	48308000000	16502000000	36483000000	25636000000	18843000000	28780000000
ENSP00000359991	ENSG00000171314	ENSP00000359991	PGAM1	phosphoglycerate mutase 1 (brain)	39	27	27	96.1	76.4	76.4	28.804	254	302890000000	38455000000	28400000000	35453000000	28460000000	28464000000	46229000000	33847000000	18962000000	44616000000	23299000000	2958100000	2184600000	2727100000	2189300000	2189600000	3556100000	2603600000	1458600000	3432000000	35713000000	27060000000	30510000000	30300000000	27263000000	38072000000	33350000000	35288000000	31134000000
ENSP00000356399	ENSG00000000971	ENSP00000356399	CFH	complement factor H	103	103	93	75.6	75.6	67.1	139.07	1231	299840000000	33900000000	22620000000	41676000000	55271000000	12464000000	54809000000	28160000000	5557000000	45385000000	4915400000	555740000	370820000	683210000	906080000	204320000	898510000	461640000	91098000	744010000	30144000000	21906000000	39013000000	53122000000	14569000000	49569000000	30136000000	12354000000	37547000000
ENSP00000323856	ENSG00000178209	ENSP00000323856	PLEC	plectin	422	422	412	73.6	73.6	72	531.78	4684	299140000000	30428000000	40325000000	19958000000	33015000000	41725000000	38489000000	29506000000	19754000000	45938000000	1031500000	104920000	139050000	68821000	113850000	143880000	132720000	101750000	68117000	158410000	32351000000	42704000000	23082000000	35731000000	40608000000	36640000000	31990000000	36120000000	41681000000
ENSP00000262570	ENSG00000106554	ENSP00000262570	CHCHD3	coiled-coil-helix-coiled-coil-helix domain containing 3	31	31	31	76.2	76.2	76.2	26.152	227	296900000000	36323000000	48448000000	32120000000	32881000000	43942000000	24911000000	35740000000	19025000000	23512000000	22839000000	2794100000	3726800000	2470800000	2529300000	3380100000	1916200000	2749200000	1463400000	1808600000	32493000000	49882000000	38751000000	36273000000	45038000000	24685000000	38894000000	26988000000	28261000000
ENSP00000346694	ENSG00000122566	ENSP00000346694	HNRNPA2B1	heterogeneous nuclear ribonucleoprotein A2/B1	46	46	45	83	83	83	37.429	353	294870000000	31276000000	29414000000	37702000000	34081000000	28744000000	44136000000	27109000000	21690000000	40719000000	14743000000	1563800000	1470700000	1885100000	1704000000	1437200000	2206800000	1355400000	1084500000	2035900000	27613000000	29812000000	35868000000	29428000000	32717000000	35414000000	26545000000	32619000000	33157000000
ENSP00000310111	ENSG00000173641	ENSP00000310111	HSPB7	heat shock 27kDa protein family, member 7 (cardiovascular)	16	16	16	91.8	91.8	91.8	18.61	170	294640000000	39393000000	38365000000	19729000000	22019000000	57072000000	30984000000	32386000000	34552000000	20144000000	26786000000	3581200000	3487800000	1793500000	2001700000	5188400000	2816700000	2944200000	3141100000	1831300000	30524000000	32208000000	22675000000	23405000000	54269000000	25111000000	31333000000	46899000000	13975000000
ENSP00000354826	ENSG00000122786	ENSP00000354826	CALD1	caldesmon 1	79	79	79	66	66	66	93.23	793	291270000000	55266000000	25069000000	22954000000	87909000000	14507000000	15629000000	33697000000	7420500000	28818000000	10788000000	2046900000	928480000	850160000	3255900000	537290000	578860000	1248000000	274830000	1067400000	53029000000	22759000000	23659000000	92979000000	17561000000	15083000000	37465000000	16250000000	28861000000
ENSP00000272317	ENSG00000143947	ENSP00000272317	RPS27A	ribosomal protein S27a ;ubiquitin A-52 residue ribosomal protein fusion product 1 ;ubiquitin B ;ubiquitin C	17	17	9	71.2	71.2	44.2	17.965	156	290700000000	37476000000	40524000000	35857000000	37994000000	29404000000	29183000000	28484000000	29364000000	22415000000	48450000000	6246000000	6754000000	5976100000	6332300000	4900600000	4863800000	4747300000	4893900000	3735800000	30249000000	32169000000	33430000000	38712000000	28194000000	31192000000	23890000000	38879000000	22374000000
ENSP00000246069	ENSG00000125868	ENSP00000246069	DSTN	destrin (actin depolymerizing factor)	36	31	31	93.9	85.5	85.5	18.506	165	290010000000	39567000000	34825000000	28967000000	44260000000	28962000000	36965000000	26917000000	17745000000	31803000000	26365000000	3597000000	3165900000	2633400000	4023600000	2632900000	3360500000	2447000000	1613200000	2891200000	40503000000	25389000000	24833000000	44215000000	24541000000	27797000000	23324000000	27946000000	24138000000
ENSP00000376475	ENSG00000108946	ENSP00000351410	PRKAR1A	protein kinase, cAMP-dependent, regulatory, type I, alpha	40	40	31	71.4	71.4	61.4	42.981	381	287890000000	35692000000	32629000000	29114000000	25672000000	32213000000	44295000000	34311000000	21272000000	32693000000	15152000000	1878500000	1717300000	1532300000	1351200000	1695400000	2331300000	1805800000	1119600000	1720700000	34677000000	30753000000	28693000000	24916000000	32655000000	39913000000	34022000000	41968000000	25750000000
ENSP00000356218	ENSG00000159348	ENSP00000356218	CYB5R1	cytochrome b5 reductase 1	38	38	38	83.6	83.6	83.6	34.094	305	287400000000	37103000000	40827000000	32233000000	23546000000	48649000000	28353000000	21652000000	33780000000	21254000000	19160000000	2473600000	2721800000	2148900000	1569700000	3243300000	1890200000	1443500000	2252000000	1416900000	30148000000	43195000000	29472000000	22010000000	53399000000	25073000000	21470000000	52809000000	16767000000
ENSP00000294724	ENSG00000162688	ENSP00000294724	AGL	amylo-alpha-1, 6-glucosidase, 4-alpha-glucanotransferase	122	122	122	72.6	72.6	72.6	174.76	1532	287360000000	25222000000	33450000000	26141000000	19748000000	40179000000	43947000000	30206000000	27753000000	40717000000	3089900000	271210000	359670000	281090000	212340000	432030000	472550000	324790000	298420000	437820000	25991000000	33702000000	26911000000	19381000000	43244000000	38716000000	34302000000	45076000000	36493000000
ENSP00000331544	ENSG00000077942	ENSP00000331544	FBLN1	fibulin 1	45	45	45	61.2	61.2	61.2	77.213	703	286900000000	60158000000	9531900000	24926000000	67965000000	5159800000	60793000000	24668000000	2006300000	31691000000	9254900000	1940600000	307480000	804070000	2192400000	166440000	1961100000	795750000	64720000	1022300000	62435000000	11141000000	26083000000	69893000000	6288900000	56474000000	29030000000	4286500000	30727000000
ENSP00000164139	ENSG00000068976	ENSP00000164139	PYGM	phosphorylase, glycogen, muscle	99	75	73	83.3	68.5	66.5	97.091	842	286360000000	23123000000	50554000000	25618000000	16166000000	42471000000	24846000000	40111000000	25484000000	37990000000	5727300000	462450000	1011100000	512370000	323320000	849420000	496930000	802210000	509690000	759800000	24452000000	47934000000	21347000000	17923000000	41839000000	23322000000	43402000000	48265000000	34113000000
ENSP00000355778	ENSG00000163041	ENSP00000355778	H3F3A	H3 histone, family 3A ;H3 histone, family 3B (H3.3B)	14	14	3	72.1	72.1	31.6	15.328	136	283530000000	24806000000	36866000000	35524000000	25108000000	39693000000	38646000000	31313000000	10249000000	41324000000	70883000000	6201500000	9216500000	8881000000	6277100000	9923200000	9661600000	7828300000	2562300000	10331000000	15790000000	36809000000	36742000000	26963000000	35313000000	40211000000	31818000000	17702000000	35116000000
ENSP00000398610	ENSG00000122359	ENSP00000265447	ANXA11	annexin A11	42	42	41	51.7	51.7	51.7	54.389	505	283480000000	39140000000	31888000000	26024000000	33203000000	30000000000	44255000000	23853000000	21543000000	33571000000	14920000000	2060000000	1678300000	1369700000	1747500000	1578900000	2329200000	1255400000	1133900000	1766900000	33089000000	34290000000	30532000000	32712000000	31770000000	35832000000	29583000000	41772000000	30570000000
ENSP00000433999	ENSG00000023191	ENSP00000346402	RNH1	ribonuclease/angiogenin inhibitor 1	46	46	46	93.5	93.5	93.5	49.973	461	280350000000	31894000000	23671000000	37655000000	26774000000	18542000000	41503000000	33539000000	16756000000	50015000000	10783000000	1226700000	910410000	1448300000	1029800000	713140000	1596300000	1290000000	644440000	1923600000	31254000000	24063000000	41425000000	31472000000	20800000000	39808000000	34009000000	36981000000	42388000000
ENSP00000297258	ENSG00000164687	ENSP00000297258	FABP5	fatty acid binding protein 5 (psoriasis-associated)	26	26	26	94.8	94.8	94.8	15.164	135	280000000000	26680000000	40476000000	31247000000	21597000000	46063000000	37290000000	25710000000	21828000000	29112000000	35000000000	3335000000	5059400000	3905800000	2699600000	5757900000	4661300000	3213800000	2728500000	3639000000	20974000000	33099000000	24293000000	22271000000	38339000000	31197000000	24103000000	31139000000	20775000000
ENSP00000363557	ENSG00000142661	ENSP00000363557	MYOM3	myomesin 3	140	140	140	75.9	75.9	75.9	162.19	1437	274220000000	29901000000	42027000000	25705000000	17375000000	41928000000	33734000000	30125000000	19119000000	34302000000	3756400000	409610000	575710000	352120000	238010000	574360000	462110000	412670000	261900000	469880000	30302000000	38166000000	24760000000	19158000000	45244000000	30885000000	35181000000	33935000000	31889000000
ENSP00000243997	ENSG00000124172	ENSP00000243997	ATP5E	ATP synthase, H+ transporting, mitochondrial F1 complex, epsilon subunit	10	10	10	80.4	80.4	80.4	5.7797	51	274160000000	35192000000	34343000000	30566000000	18824000000	50220000000	27698000000	33251000000	24260000000	19810000000	91388000000	11731000000	11448000000	10189000000	6274800000	16740000000	9232800000	11084000000	8086600000	6603200000	42688000000	36035000000	43142000000	16982000000	47616000000	14228000000	25789000000	46166000000	8643200000
ENSP00000296412	ENSG00000197894	ENSP00000296412	ADH5	alcohol dehydrogenase 5 (class III), chi polypeptide	32	32	32	74.1	74.1	74.1	39.724	374	273640000000	28750000000	35486000000	29356000000	24567000000	42556000000	27806000000	28089000000	26789000000	30238000000	13682000000	1437500000	1774300000	1467800000	1228400000	2127800000	1390300000	1404400000	1339400000	1511900000	31609000000	37537000000	32302000000	28224000000	41601000000	25495000000	26583000000	44782000000	28502000000
ENSP00000252711	ENSG00000130414	ENSP00000252711	NDUFA10	NADH dehydrogenase (ubiquinone) 1 alpha subcomplex, 10, 42kDa	43	43	43	87.6	87.6	87.6	40.75	355	272900000000	21123000000	46011000000	37050000000	19990000000	53129000000	15376000000	40384000000	8478800000	31363000000	13645000000	1056200000	2300500000	1852500000	999490000	2656400000	768820000	2019200000	423940000	1568100000	21000000000	42455000000	34786000000	23433000000	58679000000	16531000000	46468000000	18238000000	32938000000
ENSP00000340684	ENSG00000189221	ENSP00000340684	MAOA	monoamine oxidase A	41	39	39	73.8	71.7	71.7	59.681	527	271480000000	29621000000	40034000000	35854000000	18427000000	44273000000	18816000000	29009000000	18299000000	37142000000	9695500000	1057900000	1429800000	1280500000	658120000	1581200000	671990000	1036000000	653550000	1326500000	28314000000	35843000000	32025000000	22237000000	44185000000	17792000000	32676000000	31643000000	30605000000
ENSP00000366109	ENSG00000135046	ENSP00000257497	ANXA1	annexin A1	44	44	44	87.3	87.3	87.3	38.714	346	270250000000	31557000000	20752000000	39930000000	51048000000	14293000000	36601000000	24161000000	12533000000	39374000000	13512000000	1577800000	1037600000	1996500000	2552400000	714670000	1830000000	1208000000	626640000	1968700000	34496000000	22840000000	42759000000	58275000000	15947000000	34646000000	30865000000	21203000000	38089000000
ENSP00000351190	ENSG00000151655	ENSP00000351190	ITIH2	inter-alpha-trypsin inhibitor heavy chain 2	43	43	43	45.8	45.8	45.8	106.46	946	269250000000	17098000000	16260000000	33417000000	48570000000	11543000000	45002000000	32186000000	8008300000	57170000000	5728800000	363800000	345950000	710990000	1033400000	245590000	957490000	684800000	170390000	1216400000	18629000000	18578000000	34594000000	38781000000	13638000000	33991000000	25367000000	16719000000	47169000000
ENSP00000347852	ENSG00000154556	ENSP00000284776	SORBS2	sorbin and SH3 domain containing 2	60	58	58	40.2	39.2	39.2	134.59	1200	265560000000	27929000000	36499000000	32342000000	19673000000	46078000000	28235000000	30348000000	18548000000	25914000000	4426100000	465480000	608320000	539030000	327880000	767960000	470580000	505800000	309130000	431900000	28029000000	36532000000	28874000000	20052000000	48359000000	25918000000	29477000000	37381000000	20964000000
ENSP00000370010	ENSG00000205542	ENSP00000370007	TMSB4X	thymosin beta 4, X-linked	10	10	8	93.2	93.2	88.6	5.0526	44	264520000000	42516000000	27172000000	41944000000	35156000000	15352000000	32119000000	24194000000	14694000000	31372000000	132260000000	21258000000	13586000000	20972000000	17578000000	7675800000	16060000000	12097000000	7346800000	15686000000	39148000000	27795000000	35749000000	40983000000	16178000000	22345000000	23661000000	24151000000	23921000000
ENSP00000297848	ENSG00000187955	ENSP00000297848	COL14A1	collagen, type XIV, alpha 1	99	99	98	56.1	56.1	55.7	193.51	1796	260080000000	19221000000	7528500000	28138000000	70439000000	5523000000	29358000000	21867000000	2040700000	75962000000	3251000000	240270000	94106000	351720000	880490000	69038000	366970000	273340000	25509000	949530000	18903000000	7194600000	29567000000	61342000000	6919300000	28315000000	22421000000	5081100000	67714000000
ENSP00000357076	ENSG00000158710	ENSP00000357075	TAGLN2	transgelin 2	29	29	28	87.3	87.3	80.9	24.454	220	259200000000	33772000000	33416000000	36878000000	42200000000	15151000000	38949000000	19974000000	8029000000	30835000000	18515000000	2412300000	2386900000	2634100000	3014300000	1082200000	2782100000	1426700000	573500000	2202500000	33126000000	25952000000	31866000000	40465000000	15310000000	32474000000	20159000000	15733000000	25427000000
ENSP00000168216	ENSG00000072506	ENSP00000168216	HSD17B10	hydroxysteroid (17-beta) dehydrogenase 10	22	22	22	91.2	91.2	91.2	26.923	261	258710000000	28734000000	30070000000	38005000000	21968000000	25595000000	35237000000	29473000000	14761000000	34867000000	18479000000	2052400000	2147900000	2714600000	1569200000	1828200000	2516900000	2105200000	1054400000	2490500000	29933000000	30136000000	39225000000	20344000000	30014000000	37834000000	30356000000	31057000000	30395000000
ENSP00000378394	ENSG00000197746	ENSP00000378394	PSAP	prosaposin	28	28	28	48.3	48.3	48.3	58.112	524	258660000000	25671000000	36712000000	31928000000	18273000000	40411000000	33108000000	18199000000	26961000000	27392000000	8343700000	828090000	1184300000	1029900000	589460000	1303600000	1068000000	587070000	869720000	883610000	24653000000	40521000000	30037000000	20739000000	37761000000	25476000000	20280000000	52763000000	22701000000
ENSP00000252825	ENSG00000130528	ENSP00000252825	HRC	histidine rich calcium binding protein	56	56	56	64.8	64.8	64.8	80.243	699	258500000000	40744000000	27294000000	21347000000	16424000000	37562000000	34893000000	27004000000	30361000000	22872000000	8616700000	1358100000	909810000	711550000	547480000	1252100000	1163100000	900140000	1012000000	762400000	33026000000	39816000000	32424000000	21197000000	48386000000	31833000000	39313000000	50243000000	28823000000
ENSP00000479606	ENSG00000141367	ENSP00000269122	CLTC	clathrin, heavy chain (Hc)	124	124	99	69	69	57.8	192.06	1679	257090000000	44845000000	31391000000	20519000000	36663000000	20313000000	21701000000	24113000000	21993000000	35551000000	2856500000	498280000	348790000	227990000	407360000	225700000	241120000	267930000	244360000	395010000	42206000000	28006000000	20446000000	36565000000	22037000000	19759000000	26301000000	38079000000	32611000000
ENSP00000450436	ENSG00000119711	ENSP00000450436	ALDH6A1	aldehyde dehydrogenase 6 family, member A1	52	52	52	73.8	73.8	73.8	57.839	535	256650000000	21236000000	30973000000	34235000000	18434000000	46408000000	39289000000	17489000000	22092000000	26489000000	9165900000	758420000	1106200000	1222700000	658350000	1657400000	1403200000	624600000	789020000	946030000	21970000000	30136000000	31267000000	17438000000	49042000000	34709000000	20196000000	37144000000	23985000000
ENSP00000362873	ENSG00000119421	ENSP00000362873	NDUFA8	NADH dehydrogenase (ubiquinone) 1 alpha subcomplex, 8, 19kDa	19	19	19	86	86	86	20.105	172	256620000000	21819000000	35898000000	29580000000	22531000000	48325000000	16600000000	37613000000	8266700000	35989000000	28514000000	2424300000	3988600000	3286700000	2503500000	5369500000	1844400000	4179300000	918520000	3998800000	18277000000	37849000000	27601000000	21963000000	48466000000	14770000000	39864000000	15487000000	32702000000
ENSP00000455507	ENSG00000154358	ENSP00000455507	OBSCN	obscurin, cytoskeletal calmodulin and titin-interacting RhoGEF	355	355	355	48.3	48.3	48.3	972.99	8923	256240000000	39827000000	22550000000	13052000000	38426000000	23737000000	34377000000	38234000000	11704000000	34334000000	618940000	96200000	54468000	31528000	92817000	57337000	83037000	92352000	28270000	82933000	34909000000	22835000000	13983000000	37671000000	26055000000	30198000000	41021000000	23205000000	30270000000
ENSP00000369538	ENSG00000057608	ENSP00000369538	GDI2	GDP dissociation inhibitor 2	64	64	52	97.3	97.3	78.9	50.663	445	256220000000	32115000000	27232000000	33138000000	31124000000	26209000000	31473000000	28407000000	15671000000	30846000000	9150600000	1147000000	972580000	1183500000	1111600000	936050000	1124100000	1014500000	559690000	1101700000	26925000000	24972000000	24878000000	26710000000	27026000000	26072000000	24819000000	31356000000	26473000000
ENSP00000379678	ENSG00000154330	ENSP00000379678	PGM5	phosphoglucomutase 5	51	51	51	84.5	84.5	84.5	62.224	567	255650000000	34494000000	22834000000	38343000000	31036000000	21886000000	23025000000	31184000000	16637000000	36212000000	7989100000	1077900000	713560000	1198200000	969870000	683940000	719520000	974500000	519910000	1131600000	31672000000	22167000000	37570000000	29099000000	24500000000	19406000000	34861000000	23330000000	27241000000
ENSP00000367939	ENSG00000164405	ENSP00000367934	UQCRQ	ubiquinol-cytochrome c reductase, complex III subunit VII, 9.5kDa	11	11	11	70.7	70.7	70.7	9.9062	82	255490000000	26768000000	39195000000	34276000000	21045000000	38820000000	20734000000	29530000000	14842000000	30280000000	42582000000	4461300000	6532500000	5712600000	3507600000	6470000000	3455700000	4921700000	2473600000	5046700000	26400000000	33982000000	33181000000	24366000000	41205000000	19274000000	30968000000	21762000000	24659000000
ENSP00000359151	ENSG00000137992	ENSP00000359151	DBT	dihydrolipoamide branched chain transacylase E2	41	41	41	71	71	71	53.516	482	254070000000	29984000000	34679000000	28401000000	17488000000	40228000000	31029000000	21517000000	24822000000	25927000000	9074000000	1070800000	1238500000	1014300000	624570000	1436700000	1108200000	768460000	886490000	925960000	28517000000	34637000000	24599000000	15882000000	42990000000	27658000000	23476000000	39174000000	20553000000
ENSP00000393887	ENSG00000145192	ENSP00000393887	AHSG	alpha-2-HS-glycoprotein	21	21	17	53.7	53.7	48.5	39.34	367	252840000000	27333000000	26205000000	29184000000	40649000000	12323000000	30483000000	34402000000	7618400000	44641000000	19449000000	2102600000	2015800000	2244900000	3126900000	947930000	2344900000	2646300000	586030000	3433900000	30364000000	22312000000	29346000000	41361000000	12900000000	27883000000	32739000000	13549000000	28491000000
ENSP00000265077	ENSG00000038427	ENSP00000265077	VCAN	versican	58	58	58	16.5	16.5	16.5	372.82	3396	252280000000	72592000000	27886000000	33032000000	44660000000	5848000000	32163000000	18583000000	6201200000	11312000000	1925800000	554130000	212870000	252150000	340920000	44641000	245520000	141850000	47338000	86348000	72088000000	24662000000	28413000000	46593000000	6227200000	27433000000	21917000000	14046000000	11106000000
ENSP00000276689	ENSG00000147684	ENSP00000276689	NDUFB9	NADH dehydrogenase (ubiquinone) 1 beta subcomplex, 9, 22kDa	21	21	21	83.2	83.2	83.2	21.831	179	249650000000	19528000000	39034000000	34881000000	19819000000	41675000000	14982000000	32534000000	8790500000	38409000000	27739000000	2169800000	4337100000	3875700000	2202100000	4630600000	1664600000	3614900000	976730000	4267600000	17478000000	44389000000	30704000000	21659000000	48474000000	13091000000	35105000000	11629000000	28946000000
ENSP00000269143	ENSG00000141385	ENSP00000269143	AFG3L2	AFG3-like AAA ATPase 2	71	70	70	60.7	59.7	59.7	88.583	797	249380000000	23557000000	40549000000	24027000000	14950000000	47194000000	24520000000	22693000000	27514000000	24374000000	5541700000	523480000	901090000	533930000	332220000	1048800000	544890000	504290000	611430000	541630000	21179000000	35779000000	21054000000	12764000000	51004000000	23019000000	21841000000	47637000000	20686000000
ENSP00000263368	ENSG00000090013	ENSP00000263368	BLVRB	biliverdin reductase B (flavin reductase (NADPH))	17	17	17	81.6	81.6	81.6	22.119	206	248870000000	26072000000	24979000000	28628000000	25155000000	30547000000	38111000000	28207000000	15282000000	31886000000	22624000000	2370200000	2270800000	2602500000	2286800000	2777000000	3464600000	2564200000	1389300000	2898700000	23395000000	23595000000	23721000000	25688000000	32343000000	33398000000	29108000000	25434000000	28019000000
ENSP00000327268	ENSG00000178127	ENSP00000327268	NDUFV2	NADH dehydrogenase (ubiquinone) flavoprotein 2, 24kDa	26	26	26	89.2	89.2	89.2	27.391	249	245860000000	15676000000	37609000000	40311000000	14158000000	38079000000	18578000000	34387000000	8732400000	38330000000	16391000000	1045100000	2507200000	2687400000	943900000	2538600000	1238500000	2292500000	582160000	2555300000	14384000000	39387000000	36204000000	15265000000	41798000000	16227000000	37594000000	19258000000	33197000000
ENSP00000417142	ENSG00000128609	ENSP00000347988	NDUFA5	NADH dehydrogenase (ubiquinone) 1 alpha subcomplex, 5	13	13	13	69.8	69.8	69.8	13.563	116	245460000000	16487000000	42775000000	28233000000	14841000000	41252000000	25919000000	26330000000	9684700000	39937000000	49092000000	3297400000	8555100000	5646700000	2968300000	8250400000	5183900000	5265900000	1936900000	7987500000	17452000000	47481000000	40468000000	17755000000	39054000000	17776000000	29008000000	15418000000	25762000000
ENSP00000339063	ENSG00000156508	ENSP00000330054	EEF1A1	eukaryotic translation elongation factor 1 alpha 1	44	25	25	81.6	49.6	49.6	50.14	462	242650000000	32902000000	16318000000	39923000000	29700000000	10492000000	37542000000	27767000000	9827100000	38174000000	11555000000	1566800000	777070000	1901100000	1414300000	499620000	1787700000	1322300000	467960000	1817800000	29661000000	15381000000	39188000000	30150000000	10114000000	34100000000	23486000000	18012000000	26696000000
ENSP00000346921	ENSG00000004455	ENSP00000346921	AK2	adenylate kinase 2	31	31	31	89.1	89.1	89.1	26.477	239	241920000000	21564000000	27032000000	25443000000	19178000000	37450000000	28187000000	31629000000	17311000000	34120000000	17280000000	1540300000	1930800000	1817400000	1369900000	2675000000	2013400000	2259200000	1236500000	2437100000	22005000000	23830000000	22557000000	19350000000	37950000000	27641000000	29729000000	27455000000	29197000000
ENSP00000330737	ENSG00000184752	ENSP00000330737	NDUFA12	NADH dehydrogenase (ubiquinone) 1 alpha subcomplex, 12	25	25	25	97.2	97.2	97.2	17.114	145	241890000000	14578000000	34602000000	34390000000	17187000000	43817000000	16632000000	35832000000	7935200000	36918000000	26877000000	1619800000	3844600000	3821200000	1909600000	4868600000	1848000000	3981300000	881690000	4102000000	15226000000	38662000000	31903000000	16273000000	47903000000	14043000000	33653000000	12413000000	29600000000
ENSP00000313432	ENSG00000137106	ENSP00000313432	GRHPR	glyoxylate reductase/hydroxypyruvate reductase	25	25	25	68.3	68.3	68.3	35.668	328	239360000000	22553000000	28594000000	27758000000	19322000000	30725000000	31566000000	24950000000	23760000000	30129000000	15957000000	1503500000	1906300000	1850600000	1288200000	2048300000	2104400000	1663300000	1584000000	2008600000	23005000000	26828000000	27560000000	16812000000	33406000000	25512000000	22647000000	40100000000	24448000000
ENSP00000418842	ENSG00000184983	ENSP00000418842	NDUFA6	NADH dehydrogenase (ubiquinone) 1 alpha subcomplex, 6, 14kDa	14	14	14	63.6	63.6	63.6	17.871	154	238260000000	14283000000	43497000000	28413000000	15628000000	41527000000	17188000000	30913000000	8895100000	37912000000	26473000000	1587000000	4833000000	3157000000	1736500000	4614100000	1909800000	3434800000	988340000	4212400000	12691000000	43220000000	30803000000	18688000000	41640000000	13660000000	31269000000	15323000000	25943000000
ENSP00000324804	ENSG00000105568	ENSP00000324804	PPP2R1A	protein phosphatase 2, regulatory subunit A, alpha	52	52	40	70.8	70.8	53.5	65.308	589	235550000000	34168000000	30234000000	23023000000	28046000000	24042000000	25312000000	20944000000	20809000000	28975000000	7361100000	1067700000	944810000	719480000	876440000	751330000	790990000	654510000	650290000	905480000	33604000000	26209000000	21075000000	25279000000	24205000000	21473000000	24659000000	38975000000	26153000000
ENSP00000295951	ENSG00000163681	ENSP00000295951	SLMAP	sarcolemma associated protein	70	70	70	40.9	40.9	40.9	93.202	811	234640000000	37732000000	27764000000	30940000000	22975000000	24013000000	19782000000	28903000000	15064000000	27463000000	4427100000	711920000	523860000	583780000	433500000	453080000	373240000	545340000	284220000	518160000	35165000000	26863000000	33471000000	27283000000	30193000000	20045000000	31728000000	28160000000	25545000000
ENSP00000227868	ENSG00000110435	ENSP00000227868	PDHX	pyruvate dehydrogenase complex, component X	37	37	37	59.7	59.7	59.7	54.122	501	234400000000	24753000000	26616000000	19065000000	19812000000	34145000000	32405000000	26460000000	24962000000	26178000000	9375900000	990130000	1064700000	762600000	792490000	1365800000	1296200000	1058400000	998480000	1047100000	24689000000	26276000000	20094000000	20929000000	37045000000	28419000000	27226000000	41131000000	24617000000
ENSP00000360305	ENSG00000107438	ENSP00000360305	PDLIM1	PDZ and LIM domain 1	34	34	34	96.4	96.4	96.4	36.071	329	233320000000	22856000000	36710000000	26080000000	22462000000	47038000000	18874000000	21051000000	25610000000	12639000000	14583000000	1428500000	2294400000	1630000000	1403900000	2939900000	1179600000	1315700000	1600600000	789920000	21194000000	31161000000	23197000000	20790000000	44266000000	16526000000	19295000000	31860000000	11081000000
ENSP00000265023	ENSG00000113889	ENSP00000265023	KNG1	kininogen 1	38	38	38	45.3	45.3	45.3	71.957	644	231970000000	24163000000	12877000000	26482000000	44524000000	12637000000	39703000000	30645000000	7526000000	33415000000	6627800000	690380000	367930000	756630000	1272100000	361050000	1134400000	875570000	215030000	954710000	21257000000	15392000000	27139000000	46940000000	15868000000	38140000000	28905000000	13975000000	30923000000
ENSP00000370517	ENSG00000067057	ENSP00000370517	PFKP	phosphofructokinase, platelet	67	64	61	68.5	66.2	61.6	85.595	784	231060000000	21543000000	31755000000	19403000000	17015000000	44106000000	28435000000	20003000000	27535000000	21261000000	7220500000	673220000	992350000	606330000	531720000	1378300000	888610000	625110000	860450000	664400000	20846000000	30009000000	18219000000	17745000000	46895000000	22187000000	20236000000	47608000000	17797000000
ENSP00000367992	ENSG00000139684	ENSP00000367992	ESD	esterase D	26	26	26	95.4	95.4	95.4	31.462	282	227560000000	27696000000	28646000000	23970000000	23251000000	22661000000	30241000000	22800000000	15612000000	32678000000	16254000000	1978300000	2046200000	1712200000	1660800000	1618700000	2160100000	1628600000	1115200000	2334200000	25783000000	24870000000	23490000000	22809000000	22330000000	23975000000	21429000000	24322000000	25454000000
ENSP00000410815	ENSG00000244255	ENSP00000410815	AL645922.1	Complement factor B; Uncharacterized protein; cDNA FLJ55673, highly similar to Complement factor B ;complement factor B	89	89	59	61.6	61.6	40	140.94	1266	227460000000	20604000000	21048000000	28513000000	46148000000	15169000000	40120000000	21949000000	7525700000	26389000000	3499500000	316980000	323820000	438660000	709960000	233370000	617220000	337670000	115780000	405980000	22118000000	17890000000	30550000000	46588000000	15282000000	38360000000	23508000000	12438000000	25310000000
ENSP00000357206	ENSG00000132688	ENSP00000357206	NES	nestin	119	119	119	59.9	59.9	59.9	177.44	1621	227030000000	33863000000	12075000000	30670000000	33266000000	8065000000	51135000000	28818000000	4718500000	24422000000	2550900000	380480000	135680000	344600000	373780000	90618000	574560000	323790000	53017000	274410000	31796000000	11909000000	33799000000	36217000000	9345700000	44143000000	31222000000	10799000000	21737000000
ENSP00000274137	ENSG00000145494	ENSP00000274137	NDUFS6	NADH dehydrogenase (ubiquinone) Fe-S protein 6, 13kDa (NADH-coenzyme Q reductase)	11	11	11	66.9	66.9	66.9	13.711	124	226870000000	17487000000	39992000000	30700000000	20031000000	40582000000	13863000000	30425000000	4807400000	28985000000	28359000000	2185900000	4999000000	3837500000	2503900000	5072800000	1732900000	3803100000	600920000	3623100000	15014000000	43291000000	31395000000	14386000000	43984000000	10977000000	28432000000	14304000000	24542000000
ENSP00000458770	ENSG00000004779	ENSP00000007516	NDUFAB1	NADH dehydrogenase (ubiquinone) 1, alpha/beta subcomplex, 1, 8kDa	7	7	7	23.7	23.7	23.7	17.417	156	226250000000	27172000000	27085000000	30307000000	20217000000	24760000000	20015000000	30001000000	16558000000	30134000000	32321000000	3881800000	3869400000	4329600000	2888100000	3537100000	2859300000	4285800000	2365400000	4304900000	16748000000	26590000000	22277000000	16919000000	32092000000	16132000000	26341000000	20810000000	19267000000
ENSP00000298159	ENSG00000165410	ENSP00000298159	CFL2	cofilin 2 (muscle)	35	24	24	97.6	70.5	70.5	18.736	166	225720000000	29436000000	28926000000	25206000000	21394000000	31643000000	21589000000	20719000000	22386000000	24421000000	20520000000	2676000000	2629700000	2291500000	1944900000	2876700000	1962600000	1883500000	2035100000	2220100000	29973000000	33031000000	25720000000	18657000000	34007000000	26378000000	22806000000	31949000000	23588000000
ENSP00000483842	ENSG00000278463		HIST1H2AB	histone cluster 1, H2ab ;histone cluster 3, H2a ;histone cluster 1, H2ae ;histone cluster 1, H2ac	9	9	2	41.5	41.5	13.8	14.135	130	224350000000	21720000000	24891000000	43922000000	21917000000	22229000000	21991000000	30143000000	12164000000	25374000000	44870000000	4344100000	4978200000	8784300000	4383500000	4445800000	4398200000	6028700000	2432800000	5074900000	21343000000	25753000000	47706000000	30228000000	29501000000	21740000000	33729000000	29942000000	13650000000
ENSP00000255040	ENSG00000132703	ENSP00000255040	APCS	amyloid P component, serum	16	16	16	58.3	58.3	58.3	25.387	223	223950000000	24092000000	38515000000	34619000000	32323000000	13204000000	30451000000	17443000000	5249700000	28057000000	22395000000	2409200000	3851500000	3461900000	3232300000	1320400000	3045100000	1744300000	524970000	2805700000	20520000000	33029000000	34131000000	35484000000	10852000000	25976000000	18481000000	8817900000	25752000000
ENSP00000304229	ENSG00000169567	ENSP00000304229	HINT1	histidine triad nucleotide binding protein 1	18	18	18	91.3	91.3	91.3	13.802	126	222710000000	24454000000	22004000000	25586000000	24044000000	28522000000	27911000000	23658000000	15174000000	31357000000	27839000000	3056800000	2750500000	3198200000	3005400000	3565300000	3488900000	2957300000	1896800000	3919600000	20564000000	22285000000	23245000000	22486000000	25929000000	26648000000	24204000000	26108000000	26059000000
ENSP00000242592	ENSG00000122971	ENSP00000242592	ACADS	acyl-CoA dehydrogenase, C-2 to C-3 short chain	33	33	33	81.3	81.3	81.3	44.297	412	221370000000	27958000000	38517000000	26068000000	9530200000	13049000000	11103000000	31115000000	35732000000	28293000000	11651000000	1471500000	2027200000	1372000000	501590000	686760000	584390000	1637600000	1880600000	1489100000	23230000000	34441000000	23716000000	10036000000	13559000000	11813000000	30123000000	49651000000	23239000000
ENSP00000301457	ENSG00000267855	ENSP00000301457	NDUFA7	NADH dehydrogenase (ubiquinone) 1 alpha subcomplex, 7, 14.5kDa	16	16	16	85	85	85	12.551	113	219240000000	13104000000	34634000000	29526000000	18464000000	39268000000	14796000000	28056000000	7195500000	34192000000	31320000000	1872000000	4947800000	4218000000	2637800000	5609700000	2113700000	4008000000	1027900000	4884500000	12451000000	37788000000	30056000000	17350000000	44747000000	14317000000	28365000000	14253000000	28000000000
ENSP00000482472	ENSG00000145012	ENSP00000318089	LPP	LIM domain containing preferred translocation partner in lipoma	49	49	49	72.2	72.2	72.2	65.746	612	218640000000	42490000000	14384000000	18534000000	48097000000	13427000000	21652000000	23784000000	8759600000	27512000000	8409200000	1634200000	553240000	712860000	1849900000	516440000	832770000	914760000	336910000	1058100000	37342000000	15006000000	18494000000	47159000000	15260000000	18721000000	25598000000	15052000000	22006000000
ENSP00000484343	ENSG00000124570	ENSP00000338358	SERPINB6	serpin peptidase inhibitor, clade B (ovalbumin), member 6	34	34	33	86.6	86.6	86.6	44.822	395	217660000000	29772000000	27213000000	21390000000	19774000000	24328000000	26276000000	27269000000	13351000000	28293000000	10365000000	1417700000	1295800000	1018600000	941620000	1158500000	1251200000	1298500000	635780000	1347300000	24095000000	23263000000	17606000000	20866000000	27099000000	23525000000	24537000000	27601000000	21347000000
ENSP00000369461	ENSG00000198721	ENSP00000369461	ECI2	enoyl-CoA delta isomerase 2	39	39	39	76.4	76.4	76.4	43.585	394	217650000000	24255000000	30552000000	21870000000	12575000000	38992000000	25911000000	16230000000	28927000000	18341000000	11455000000	1276600000	1608000000	1151100000	661870000	2052200000	1363700000	854190000	1522500000	965320000	18673000000	28859000000	19016000000	12671000000	38555000000	22541000000	18241000000	41759000000	18054000000
ENSP00000450540	ENSG00000196136	ENSP00000376793	SERPINA3	serpin peptidase inhibitor, clade A (alpha-1 antiproteinase, antitrypsin), member 3 ;serpin peptidase inhibitor, clade A (alpha-1 antiproteinase, antitrypsin), member 3	31	31	31	54.8	54.8	54.8	47.65	423	216440000000	27979000000	18091000000	31722000000	34709000000	14573000000	30750000000	19049000000	5746400000	33826000000	10822000000	1398900000	904570000	1586100000	1735400000	728640000	1537500000	952450000	287320000	1691300000	28050000000	15081000000	26864000000	32722000000	13775000000	27151000000	22604000000	9274900000	24293000000
ENSP00000268668	ENSG00000140990	ENSP00000268668	NDUFB10	NADH dehydrogenase (ubiquinone) 1 beta subcomplex, 10, 22kDa	24	24	24	78.5	78.5	78.5	20.776	172	212730000000	17677000000	30311000000	35346000000	17737000000	34118000000	10067000000	31171000000	5717200000	30586000000	19339000000	1607000000	2755500000	3213300000	1612500000	3101700000	915200000	2833700000	519740000	2780500000	15003000000	32423000000	31448000000	19889000000	39741000000	11722000000	35964000000	10291000000	29728000000
ENSP00000305675	ENSG00000168497	ENSP00000305675	CAVIN2	serum deprivation response	38	38	38	76.5	76.5	76.5	47.173	425	212070000000	24241000000	21114000000	26682000000	18128000000	17383000000	32510000000	28153000000	10908000000	32949000000	11782000000	1346700000	1173000000	1482300000	1007100000	965750000	1806100000	1564000000	605970000	1830500000	21954000000	17913000000	23649000000	15092000000	18877000000	30794000000	26787000000	25386000000	25675000000
ENSP00000320324	ENSG00000141279	ENSP00000320324	NPEPPS	aminopeptidase puromycin sensitive	69	69	69	65.1	65.1	65.1	103.28	919	212050000000	27507000000	22030000000	25572000000	18485000000	21567000000	25865000000	25112000000	16480000000	29433000000	4417700000	573070000	458960000	532750000	385110000	449310000	538850000	523160000	343340000	613190000	25254000000	22151000000	23203000000	18984000000	23747000000	21150000000	24441000000	27096000000	22284000000
ENSP00000379011	ENSG00000205560	ENSP00000312189	CPT1B	carnitine palmitoyltransferase 1B (muscle)	53	53	51	62	62	61	87.8	772	211120000000	21055000000	31210000000	15874000000	16837000000	37024000000	17500000000	21053000000	25871000000	24695000000	5413300000	539880000	800250000	407020000	431720000	949340000	448720000	539830000	663350000	633210000	21318000000	31332000000	17379000000	16937000000	37173000000	17158000000	23712000000	45968000000	20152000000
ENSP00000365462	ENSG00000175198	ENSP00000365462	PCCA	propionyl CoA carboxylase, alpha polypeptide	65	65	65	72.5	72.5	72.5	80.058	728	210930000000	28033000000	22095000000	28913000000	13737000000	23316000000	22982000000	24438000000	19383000000	28029000000	4585300000	609400000	480340000	628540000	298640000	506870000	499610000	531260000	421380000	609320000	26267000000	22004000000	27881000000	13118000000	23994000000	21687000000	23785000000	29800000000	23403000000
ENSP00000217901	ENSG00000067829	ENSP00000217901	IDH3G	isocitrate dehydrogenase 3 (NAD+) gamma	29	29	29	62.6	62.6	62.6	42.794	393	210640000000	26688000000	24503000000	19846000000	18300000000	20863000000	30572000000	22306000000	12649000000	34912000000	11702000000	1482700000	1361300000	1102500000	1016600000	1159000000	1698500000	1239200000	702740000	1939500000	21363000000	24988000000	14918000000	17548000000	20957000000	27468000000	21526000000	21940000000	24912000000
ENSP00000346827	ENSG00000143149	ENSP00000346827	ALDH9A1	aldehyde dehydrogenase 9 family, member A1	38	38	38	61.2	61.2	61.2	56.291	518	210400000000	21641000000	21983000000	22441000000	20549000000	31569000000	31244000000	20174000000	17176000000	23620000000	8092200000	832340000	845490000	863100000	790360000	1214200000	1201700000	775930000	660630000	908450000	18809000000	19459000000	18871000000	19571000000	29082000000	25543000000	20655000000	31966000000	19079000000
ENSP00000321070	ENSG00000082212	ENSP00000321070	ME2	malic enzyme 2, NAD(+)-dependent, mitochondrial	43	43	42	76.7	76.7	75.2	65.443	584	208520000000	22631000000	16276000000	31621000000	13971000000	11905000000	36223000000	29041000000	7823500000	39028000000	6726500000	730040000	525030000	1020000000	450690000	384030000	1168500000	936790000	252370000	1259000000	24057000000	11237000000	27336000000	15126000000	13591000000	33633000000	28812000000	15120000000	33580000000
ENSP00000306003	ENSG00000169020	ENSP00000306003	ATP5I	ATP synthase, H+ transporting, mitochondrial Fo complex, subunit E	10	10	9	84.1	84.1	82.6	7.9331	69	208360000000	25530000000	27808000000	22452000000	12631000000	25555000000	28493000000	19673000000	19908000000	26312000000	69454000000	8509800000	9269400000	7484100000	4210200000	8518500000	9497500000	6557500000	6636000000	8770800000	26211000000	24167000000	19462000000	14360000000	32907000000	27761000000	17060000000	40491000000	22899000000
ENSP00000205948	ENSG00000091583	ENSP00000205948	APOH	apolipoprotein H (beta-2-glycoprotein I)	25	25	25	66.4	66.4	66.4	38.298	345	208000000000	22921000000	17429000000	23703000000	39895000000	13052000000	31938000000	23177000000	6907200000	28980000000	12235000000	1348300000	1025200000	1394300000	2346800000	767750000	1878700000	1363400000	406310000	1704700000	22466000000	18721000000	25520000000	37290000000	12973000000	26591000000	25556000000	13017000000	22987000000
ENSP00000241052	ENSG00000121691	ENSP00000241052	CAT	catalase	58	58	58	74.8	74.8	74.8	59.755	527	207140000000	21984000000	15603000000	18122000000	28943000000	23684000000	35038000000	28679000000	9330200000	25760000000	7142900000	758080000	538050000	624890000	998030000	816700000	1208200000	988920000	321730000	888270000	22262000000	15813000000	19670000000	28179000000	25680000000	27423000000	29470000000	15654000000	19260000000
ENSP00000384169	ENSG00000163520	ENSP00000384169	FBLN2	fibulin 2	47	47	47	52.2	52.2	52.2	131.86	1231	206170000000	26978000000	13504000000	34204000000	36925000000	6917200000	29140000000	18018000000	2945300000	37540000000	4123400000	539550000	270070000	684090000	738500000	138340000	582800000	360370000	58907000	750800000	25912000000	13197000000	33823000000	37173000000	5724300000	27887000000	20996000000	6586400000	35160000000
ENSP00000360541	ENSG00000157184	ENSP00000360541	CPT2	carnitine palmitoyltransferase 2	70	70	70	79.8	79.8	79.8	73.776	658	205830000000	21421000000	36615000000	19107000000	10975000000	36994000000	19915000000	18126000000	26015000000	16663000000	5717500000	595020000	1017100000	530740000	304850000	1027600000	553190000	503500000	722630000	462850000	18999000000	31480000000	19497000000	11332000000	35007000000	18497000000	21407000000	36153000000	16766000000
ENSP00000464317	ENSG00000109063	ENSP00000226209	MYH3	myosin, heavy chain 3, skeletal muscle, embryonic	91	15	13	30.7	12.2	11.2	223.9	1940	205530000000	23794000000	20214000000	12690000000	20539000000	19592000000	48199000000	23987000000	5314200000	31204000000	2015000000	233280000	198170000	124410000	201370000	192070000	472540000	235170000	52100000	305920000	9456900000	36004000000	21388000000	21793000000	28713000000	27540000000	20027000000	11392000000	24881000000
ENSP00000256104	ENSG00000170323	ENSP00000256104	FABP4	fatty acid binding protein 4, adipocyte	22	22	21	90.2	90.2	90.2	14.719	132	205250000000	10562000000	24340000000	16299000000	51522000000	13447000000	13862000000	32538000000	11697000000	30981000000	29321000000	1508800000	3477100000	2328400000	7360200000	1921000000	1980300000	4648300000	1671100000	4425800000	10303000000	18274000000	10707000000	51653000000	11558000000	12271000000	26547000000	14619000000	18966000000
ENSP00000377508	ENSG00000173801	ENSP00000311113	JUP	junction plakoglobin	53	53	48	79.9	79.9	76.5	81.744	745	204700000000	19235000000	29609000000	18003000000	10096000000	36952000000	17881000000	15543000000	37056000000	20328000000	4450100000	418160000	643670000	391370000	219470000	803310000	388710000	337900000	805560000	441920000	20487000000	28265000000	18269000000	9727100000	41326000000	16790000000	16920000000	52845000000	20669000000
ENSP00000291568	ENSG00000160213	ENSP00000291568	CSTB	cystatin B (stefin B)	9	9	9	94.9	94.9	94.9	11.139	98	203750000000	27787000000	28147000000	19256000000	20507000000	29479000000	18460000000	24885000000	18150000000	17078000000	33958000000	4631100000	4691200000	3209400000	3417800000	4913100000	3076700000	4147500000	3025000000	2846300000	27259000000	22281000000	14192000000	18122000000	27424000000	16474000000	21648000000	31391000000	12268000000
ENSP00000308938	ENSG00000122194	ENSP00000308938	PLG	plasminogen	79	79	79	76	76	76	90.568	810	203260000000	15892000000	14610000000	25268000000	41062000000	15111000000	35642000000	21653000000	4373700000	29648000000	4839500000	378370000	347850000	601610000	977680000	359790000	848620000	515540000	104140000	705900000	16383000000	14827000000	25003000000	38345000000	14981000000	33815000000	22788000000	9810000000	25405000000
ENSP00000339720	ENSG00000189043	ENSP00000339720	NDUFA4	NDUFA4, mitochondrial complex associated	12	12	12	60.5	60.5	60.5	9.3697	81	202940000000	21195000000	18835000000	30369000000	11348000000	49476000000	20138000000	17752000000	17357000000	16472000000	33824000000	3532500000	3139200000	5061400000	1891300000	8246100000	3356400000	2958700000	2892800000	2745300000	21616000000	20934000000	23410000000	15523000000	33024000000	21506000000	20776000000	29003000000	16800000000
ENSP00000355741	ENSG00000163050	ENSP00000355739	COQ8A	aarF domain containing kinase 3	34	34	34	48.8	48.8	48.8	71.949	647	200480000000	23778000000	27103000000	16335000000	13700000000	27455000000	20276000000	21025000000	28788000000	22016000000	8019100000	951120000	1084100000	653410000	548000000	1098200000	811040000	841000000	1151500000	880640000	24557000000	24027000000	9776100000	13921000000	26242000000	20718000000	21094000000	31245000000	20954000000
ENSP00000171887	ENSG00000079308	ENSP00000171887	TNS1	tensin 1	115	115	111	78.3	78.3	77.5	185.7	1735	198020000000	27216000000	22333000000	10571000000	32696000000	24124000000	23068000000	18790000000	12504000000	26714000000	2385700000	327910000	269070000	127360000	393930000	290650000	277930000	226380000	150650000	321850000	23940000000	22769000000	11674000000	30921000000	26484000000	20283000000	21725000000	22433000000	22763000000
ENSP00000314649	ENSG00000112294	ENSP00000314649	ALDH5A1	aldehyde dehydrogenase 5 family, member A1	43	43	43	73.4	73.4	73.4	58.653	548	197730000000	13470000000	21793000000	18735000000	10407000000	46725000000	17036000000	16708000000	20707000000	32146000000	7604900000	518060000	838180000	720590000	400260000	1797100000	655240000	642620000	796440000	1236400000	19626000000	27147000000	27051000000	13800000000	33465000000	18592000000	21732000000	40482000000	20554000000
ENSP00000369071	ENSG00000133110	ENSP00000369071	POSTN	periostin, osteoblast specific factor	83	83	83	68.5	68.5	68.5	93.313	836	196990000000	34454000000	38240000000	27025000000	43420000000	17552000000	16459000000	3713700000	5226000000	10902000000	5051100000	883440000	980520000	692950000	1113300000	450060000	422030000	95223000	134000000	279530000	36067000000	39478000000	31391000000	41403000000	17991000000	15548000000	3496800000	10739000000	10436000000
ENSP00000247461	ENSG00000127022	ENSP00000247461	CANX	calnexin	54	54	53	63.7	63.7	62.7	67.567	592	196900000000	25290000000	16480000000	26343000000	17786000000	20032000000	27589000000	21264000000	15936000000	26184000000	6153300000	790300000	515020000	823230000	555820000	625990000	862160000	664510000	498000000	818240000	23550000000	16968000000	26741000000	19261000000	23089000000	24543000000	21834000000	24752000000	22759000000
ENSP00000284770	ENSG00000154553	ENSP00000284770	PDLIM3	PDZ and LIM domain 3	30	30	30	79.1	79.1	79.1	39.232	364	196520000000	24054000000	16732000000	20585000000	41445000000	18974000000	25243000000	21504000000	10012000000	17973000000	12283000000	1503400000	1045800000	1286600000	2590300000	1185900000	1577700000	1344000000	625740000	1123300000	22949000000	13963000000	19051000000	33838000000	21842000000	24113000000	20733000000	14148000000	16018000000
ENSP00000215375	ENSG00000099624	ENSP00000215375	ATP5D	ATP synthase, H+ transporting, mitochondrial F1 complex, delta subunit	5	5	5	41.1	41.1	41.1	17.49	168	195850000000	15581000000	31160000000	26361000000	14447000000	30291000000	20646000000	24032000000	15370000000	17965000000	39170000000	3116200000	6232000000	5272100000	2889400000	6058100000	4129200000	4806400000	3074000000	3593100000	17113000000	23749000000	26498000000	9497400000	34515000000	19504000000	26257000000	42327000000	16035000000
ENSP00000362463	ENSG00000124767	ENSP00000362463	GLO1	glyoxalase I	21	21	21	95.1	95.1	95.1	20.777	184	194910000000	22302000000	24951000000	22601000000	14966000000	24929000000	27233000000	21832000000	9274400000	26819000000	17719000000	2027500000	2268300000	2054600000	1360600000	2266300000	2475700000	1984700000	843130000	2438100000	22374000000	21731000000	23905000000	15676000000	24767000000	24869000000	20451000000	15772000000	19782000000
ENSP00000343657	ENSG00000131844	ENSP00000343657	MCCC2	methylcrotonoyl-CoA carboxylase 2 (beta)	52	52	52	78	78	78	61.332	563	194780000000	19480000000	30661000000	25095000000	7351000000	36762000000	21620000000	12628000000	23359000000	17822000000	6956300000	695700000	1095000000	896250000	262530000	1312900000	772130000	450990000	834230000	636490000	16609000000	28495000000	21392000000	7801300000	36641000000	20210000000	13172000000	39442000000	13746000000
ENSP00000309565	ENSG00000173660	ENSP00000309565	UQCRH	ubiquinol-cytochrome c reductase hinge protein ;ubiquinol-cytochrome c reductase hinge protein-like	11	11	11	96.7	96.7	96.7	10.739	91	194520000000	14904000000	29612000000	28152000000	17243000000	38377000000	14236000000	23644000000	10155000000	18195000000	32420000000	2484100000	4935300000	4692000000	2873800000	6396200000	2372700000	3940700000	1692500000	3032400000	18676000000	34726000000	19792000000	21319000000	44038000000	20455000000	31785000000	22284000000	20496000000
ENSP00000387123	ENSG00000164904	ENSP00000387123	ALDH7A1	aldehyde dehydrogenase 7 family, member A1	46	46	46	70.9	70.9	70.9	58.486	539	192690000000	19395000000	25598000000	25180000000	15477000000	28781000000	22878000000	18142000000	16232000000	21004000000	7707500000	775810000	1023900000	1007200000	619090000	1151200000	915140000	725670000	649280000	840140000	19012000000	27258000000	25590000000	14742000000	30553000000	21647000000	17275000000	27670000000	18861000000
ENSP00000391481	ENSG00000163931	ENSP00000405455	TKT	transketolase	55	55	55	82.6	82.6	82.6	68.813	631	192530000000	16342000000	12352000000	29420000000	38589000000	9384100000	24690000000	17697000000	6066100000	37989000000	7405000000	628520000	475090000	1131600000	1484200000	360930000	949610000	680660000	233310000	1461100000	16012000000	11909000000	28475000000	39817000000	9203500000	21331000000	20869000000	12569000000	29640000000
ENSP00000365663	ENSG00000175206	ENSP00000365663	NPPA	natriuretic peptide A	15	15	15	80.8	80.8	80.8	16.395	151	191880000000	17772000000	5870100000	42679000000	19738000000	631130000	61777000000	14841000000	228470000	28340000000	23985000000	2221500000	733770000	5334900000	2467200000	78891000	7722100000	1855200000	28559000	3542500000	22098000000	1839600000	42766000000	15604000000	240650000	64529000000	17028000000	405500000	27048000000
ENSP00000368605	ENSG00000123130	ENSP00000368605	ACOT9	acyl-CoA thioesterase 9	45	45	45	73.9	73.9	73.9	50.85	448	191160000000	30804000000	24743000000	22670000000	14048000000	17941000000	17999000000	21284000000	22251000000	19424000000	6827300000	1100100000	883680000	809640000	501730000	640740000	642820000	760140000	794690000	693710000	23483000000	21055000000	18537000000	12161000000	19841000000	18225000000	20761000000	29270000000	18716000000
ENSP00000343885	ENSG00000138777	ENSP00000343885	PPA2	pyrophosphatase (inorganic) 2	36	36	36	81.1	81.1	81.1	37.92	334	189420000000	16286000000	17039000000	27374000000	11206000000	22534000000	29004000000	23215000000	11143000000	31616000000	8235500000	708100000	740810000	1190200000	487240000	979730000	1261100000	1009300000	484490000	1374600000	18788000000	18048000000	22790000000	11901000000	21939000000	24538000000	23024000000	18643000000	27810000000
ENSP00000351646	ENSG00000168439	ENSP00000305958	STIP1	stress-induced phosphoprotein 1	82	82	82	73.2	73.2	73.2	68.08	590	189340000000	20862000000	20386000000	23468000000	18860000000	17309000000	28504000000	21300000000	12694000000	25961000000	5117400000	563850000	550980000	634280000	509730000	467810000	770380000	575660000	343090000	701640000	21867000000	20441000000	22629000000	20147000000	21034000000	25800000000	23051000000	19018000000	23162000000
ENSP00000304669	ENSG00000044115	ENSP00000304669	CTNNA1	catenin (cadherin-associated protein), alpha 1, 102kDa	94	94	72	86.8	86.8	72.2	100.07	906	189110000000	18504000000	31900000000	18944000000	11521000000	29567000000	19988000000	11290000000	26043000000	21347000000	4023500000	393700000	678720000	403070000	245140000	629090000	425280000	240220000	554110000	454190000	17294000000	27768000000	16579000000	12133000000	29789000000	19590000000	13270000000	38997000000	18180000000
ENSP00000356354	ENSG00000120265	ENSP00000356348	PCMT1	protein-L-isoaspartate (D-aspartate) O-methyltransferase	23	23	23	62.9	62.9	62.9	30.358	286	188260000000	21794000000	19372000000	15569000000	17661000000	27696000000	25026000000	19559000000	18305000000	23276000000	12551000000	1452900000	1291500000	1038000000	1177400000	1846400000	1668400000	1304000000	1220300000	1551800000	18564000000	19257000000	14994000000	16594000000	25997000000	22526000000	18218000000	26651000000	19251000000
ENSP00000343924	ENSG00000188783	ENSP00000343924	PRELP	proline/arginine-rich end leucine-rich repeat protein	31	31	31	64.9	64.9	64.9	43.809	382	187250000000	27858000000	16857000000	33095000000	29793000000	5212400000	27830000000	16524000000	5657100000	24421000000	7802000000	1160700000	702390000	1379000000	1241400000	217180000	1159600000	688500000	235710000	1017600000	29217000000	15435000000	29250000000	32907000000	6458200000	24764000000	20540000000	8397600000	22429000000
ENSP00000386881	ENSG00000135636	ENSP00000386881	DYSF	dysferlin	139	139	135	63	63	61.6	241.35	2119	186970000000	22951000000	17656000000	15998000000	14362000000	22137000000	29190000000	22047000000	14763000000	27868000000	1780700000	218580000	168150000	152360000	136780000	210830000	278000000	209970000	140600000	265410000	20555000000	17416000000	15683000000	15133000000	24198000000	27079000000	23628000000	25331000000	23637000000
ENSP00000343140	ENSG00000168334	ENSP00000343140	XIRP1	xin actin-binding repeat containing 1	109	109	108	75.5	75.5	75.1	198.56	1843	186620000000	15791000000	20689000000	30276000000	18121000000	16232000000	24244000000	38963000000	4725700000	17577000000	1847700000	156350000	204840000	299760000	179410000	160710000	240040000	385780000	46789000	174030000	15712000000	22024000000	29398000000	17221000000	16822000000	21288000000	37431000000	10017000000	16091000000
ENSP00000419027	ENSG00000114054	ENSP00000419027	PCCB	propionyl CoA carboxylase, beta polypeptide	44	44	44	75.7	75.7	75.7	60.521	559	186050000000	22818000000	22673000000	26487000000	11782000000	21332000000	20384000000	22217000000	13150000000	25211000000	6415700000	786830000	781820000	913350000	406290000	735580000	702910000	766100000	453440000	869350000	23037000000	20503000000	26653000000	12342000000	20862000000	19609000000	23787000000	17693000000	21481000000
ENSP00000357801	ENSG00000197747	ENSP00000357799	S100A10	S100 calcium binding protein A10	15	15	15	68	68	68	11.203	97	185670000000	16533000000	16533000000	29454000000	26345000000	15030000000	27901000000	13350000000	5450300000	35075000000	46418000000	4133300000	4133400000	7363600000	6586200000	3757500000	6975400000	3337400000	1362600000	8768700000	9774500000	12107000000	21846000000	29448000000	10539000000	10911000000	7285800000	9454200000	10867000000
ENSP00000226299	ENSG00000002549	ENSP00000226299	LAP3	leucine aminopeptidase 3	50	50	50	81.5	81.5	81.5	56.166	519	184480000000	25233000000	24347000000	21308000000	17024000000	22434000000	22509000000	15287000000	19439000000	16902000000	6361500000	870100000	839570000	734770000	587020000	773600000	776180000	527130000	670310000	582840000	23069000000	23818000000	18955000000	16895000000	27408000000	21947000000	17206000000	33508000000	15989000000
ENSP00000371152	ENSG00000104763	ENSP00000371152	ASAH1	N-acylsphingosine amidohydrolase (acid ceramidase) 1	33	33	33	51.1	51.1	51.1	46.503	411	182980000000	18239000000	29376000000	23541000000	10731000000	30504000000	17919000000	13137000000	20403000000	19126000000	7037500000	701510000	1129800000	905410000	412750000	1173200000	689180000	505280000	784730000	735600000	15717000000	27159000000	17145000000	9366400000	30774000000	19388000000	11967000000	32021000000	14683000000
ENSP00000252102	ENSG00000131495	ENSP00000252102	NDUFA2	NADH dehydrogenase (ubiquinone) 1 alpha subcomplex, 2, 8kDa	15	15	15	88.9	88.9	88.9	10.921	99	182790000000	13171000000	30806000000	16715000000	17113000000	28519000000	11214000000	32825000000	9409000000	23012000000	30464000000	2195200000	5134300000	2785800000	2852200000	4753200000	1869000000	5470800000	1568200000	3835400000	14715000000	32882000000	24049000000	17882000000	28078000000	12276000000	24164000000	14827000000	18492000000
ENSP00000356481	ENSG00000135842	ENSP00000356481	FAM129A	family with sequence similarity 129, member A	70	70	70	64.1	64.1	64.1	103.13	928	182190000000	32536000000	16399000000	8948700000	20843000000	15482000000	24013000000	20488000000	16107000000	27373000000	4671500000	834260000	420480000	229450000	534450000	396980000	615710000	525340000	412990000	701880000	30252000000	15084000000	9682700000	23111000000	16959000000	23545000000	22055000000	26251000000	23129000000
ENSP00000301729	ENSG00000167969	ENSP00000301729	ECI1	enoyl-CoA delta isomerase 1	12	12	12	42.1	42.1	42.1	32.816	302	181950000000	15663000000	24641000000	21253000000	9547600000	31233000000	18948000000	16635000000	20769000000	23257000000	12130000000	1044200000	1642700000	1416900000	636510000	2082200000	1263200000	1109000000	1384600000	1550400000	13540000000	19911000000	19937000000	9353800000	26322000000	15720000000	14479000000	29124000000	17221000000
ENSP00000355645	ENSG00000143632	ENSP00000355645	ACTA1	actin, alpha 1, skeletal muscle	59	4	4	85.4	12.5	12.5	42.051	377	181910000000	3027400000	32544000000	13610000000	18444000000	63372000000	16242000000	23284000000	8876600000	2511800000	9095500000	151370000	1627200000	680480000	922190000	3168600000	812090000	1164200000	443830000	125590000	2645400000	16824000000	5188800000	9971900000	31030000000	13658000000	9099500000	9141700000	2182800000
ENSP00000345341	ENSG00000148334	ENSP00000345341	PTGES2	prostaglandin E synthase 2	34	34	34	71.9	71.9	71.9	41.943	377	181380000000	21126000000	22160000000	19026000000	12625000000	26528000000	21202000000	23928000000	13510000000	21276000000	7255200000	845030000	886390000	761050000	504990000	1061100000	848090000	957130000	540390000	851050000	16966000000	17049000000	14271000000	11876000000	23264000000	18185000000	24097000000	24667000000	16965000000
ENSP00000353590	ENSG00000133026	ENSP00000269243	MYH10	myosin, heavy chain 10, non-muscle	247	198	195	77.5	67.5	66.8	232.53	2007	181270000000	3100100000	17741000000	22653000000	45614000000	7078500000	23046000000	18062000000	222240000	43756000000	1726400000	29525000	168960000	215740000	434420000	67414000	219490000	172020000	2116500	416720000	5333200000	21300000000	23217000000	47254000000	10179000000	21084000000	22975000000	270500000	32537000000
ENSP00000357709	ENSG00000197956	ENSP00000357708	S100A6	S100 calcium binding protein A6	14	14	14	70	70	70	10.18	90	181170000000	37067000000	15625000000	20584000000	35152000000	10160000000	17193000000	12049000000	8684900000	24659000000	36235000000	7413400000	3125000000	4116800000	7030300000	2032000000	3438600000	2409700000	1737000000	4931700000	22230000000	20425000000	28189000000	68228000000	13912000000	17373000000	11096000000	15358000000	17589000000
ENSP00000361883	ENSG00000131236	ENSP00000361878	CAP1	CAP, adenylate cyclase-associated protein 1 (yeast)	55	55	54	76.6	76.6	76.6	51.901	475	177790000000	31052000000	15613000000	15775000000	40407000000	10954000000	18797000000	14998000000	6118300000	24071000000	6349500000	1109000000	557600000	563410000	1443100000	391230000	671330000	535650000	218510000	859690000	28642000000	14328000000	16567000000	37589000000	11684000000	18259000000	14015000000	10195000000	19329000000
ENSP00000357873	ENSG00000196177	ENSP00000357873	ACADSB	acyl-CoA dehydrogenase, short/branched chain	33	33	33	78	78	78	47.485	432	177620000000	20471000000	17063000000	27299000000	11755000000	19554000000	28148000000	14806000000	11596000000	26925000000	8458000000	974800000	812520000	1299900000	559770000	931150000	1340400000	705050000	552200000	1282200000	19085000000	19804000000	26522000000	12666000000	21571000000	24194000000	16125000000	24093000000	22694000000
ENSP00000363500	ENSG00000169504	ENSP00000363500	CLIC4	chloride intracellular channel 4	30	30	29	90.5	90.5	87.4	28.772	253	176390000000	21346000000	21423000000	17141000000	23286000000	23904000000	17802000000	14750000000	18642000000	18097000000	11759000000	1423100000	1428200000	1142700000	1552400000	1593600000	1186800000	983340000	1242800000	1206500000	21140000000	16431000000	12951000000	22237000000	22814000000	15840000000	15258000000	25549000000	16096000000
ENSP00000446955	ENSG00000092841	ENSP00000446714	MYL6	myosin, light chain 6, alkali, smooth muscle and non-muscle	19	19	16	96	96	87.4	16.93	151	175910000000	9356700000	14859000000	22734000000	49217000000	10425000000	15606000000	23126000000	1471400000	29115000000	17591000000	935670000	1485900000	2273400000	4921700000	1042500000	1560600000	2312600000	147140000	2911500000	9767200000	14689000000	19725000000	58876000000	9912400000	13708000000	23475000000	2395800000	25891000000
ENSP00000431049	ENSG00000197448	ENSP00000431049	GSTK1	glutathione S-transferase kappa 1	15	15	15	47.5	47.5	47.5	31.566	282	175840000000	19364000000	23904000000	20639000000	13065000000	25136000000	18394000000	15837000000	18589000000	20910000000	9768900000	1075800000	1328000000	1146600000	725830000	1396500000	1021900000	879860000	1032700000	1161700000	19172000000	19231000000	17406000000	12691000000	23442000000	15733000000	15135000000	19788000000	14505000000
ENSP00000353826	ENSG00000196365	ENSP00000353826	LONP1	lon peptidase 1, mitochondrial	74	74	74	70	70	70	106.49	959	174830000000	19927000000	24244000000	17256000000	13156000000	28420000000	21632000000	12960000000	18004000000	19228000000	4264000000	486020000	591310000	420870000	320870000	693160000	527610000	316100000	439120000	468990000	18152000000	24048000000	16534000000	13844000000	29657000000	19181000000	15870000000	32493000000	15876000000
ENSP00000364567	ENSG00000153531	ENSP00000364567	ADPRHL1	ADP-ribosylhydrolase like 1	28	28	27	70.6	70.6	68.6	40.104	354	174300000000	16407000000	16511000000	8504400000	12605000000	23441000000	23806000000	23096000000	21518000000	28411000000	9173700000	863540000	869010000	447600000	663440000	1233700000	1252900000	1215600000	1132500000	1495300000	18779000000	17296000000	9597700000	16124000000	27215000000	22661000000	24129000000	34323000000	23606000000
ENSP00000241337	ENSG00000213366	ENSP00000241337	GSTM2	glutathione S-transferase mu 2 (muscle)	30	30	19	87.2	87.2	69.3	25.744	218	173640000000	16647000000	28539000000	20221000000	9392900000	16668000000	20288000000	21411000000	15031000000	25442000000	10853000000	1040400000	1783700000	1263800000	587050000	1041800000	1268000000	1338200000	939410000	1590100000	17869000000	26289000000	17543000000	10688000000	19917000000	19794000000	20553000000	31357000000	22444000000
ENSP00000268876	ENSG00000141161	ENSP00000268876	UNC45B	unc-45 homolog B (C. elegans)	101	101	101	79.1	79.1	79.1	103.73	931	173630000000	26543000000	24113000000	8021700000	15140000000	18602000000	18970000000	18883000000	18049000000	25303000000	2942800000	449890000	408690000	135960000	256610000	315300000	321530000	320040000	305920000	428860000	26088000000	23033000000	8559700000	16567000000	17829000000	18669000000	20436000000	28613000000	22699000000
ENSP00000354876	ENSG00000198712	ENSP00000354876	MT-CO2	mitochondrially encoded cytochrome c oxidase II	10	10	10	41	41	41	25.565	227	172920000000	11603000000	21181000000	26952000000	12327000000	31297000000	14194000000	27218000000	3604700000	24547000000	21616000000	1450400000	2647700000	3369100000	1540800000	3912200000	1774200000	3402300000	450590000	3068300000	9466500000	18016000000	21893000000	13813000000	30688000000	15292000000	27892000000	7244900000	21779000000
ENSP00000378743	ENSG00000162433	ENSP00000322175	AK4	adenylate kinase 4	23	23	23	90.6	90.6	90.6	25.268	223	172640000000	21092000000	24503000000	12026000000	16580000000	22678000000	25956000000	12606000000	15835000000	21363000000	11509000000	1406100000	1633500000	801740000	1105300000	1511800000	1730400000	840370000	1055700000	1424200000	19972000000	26000000000	12037000000	19162000000	27091000000	28682000000	14154000000	30708000000	21086000000
ENSP00000262507	ENSG00000088682	ENSP00000262507	COQ9	coenzyme Q9	18	18	18	61.6	61.6	61.6	35.509	318	169970000000	16456000000	19151000000	25508000000	10401000000	28228000000	15541000000	18065000000	22523000000	14097000000	13075000000	1265900000	1473100000	1962200000	800060000	2171400000	1195400000	1389600000	1732500000	1084400000	12900000000	19166000000	14599000000	11047000000	29899000000	14597000000	17651000000	29168000000	12896000000
ENSP00000345672	ENSG00000164733	ENSP00000342070	CTSB	cathepsin B	18	18	18	41.6	41.6	41.6	37.821	339	169290000000	19883000000	16394000000	22352000000	14645000000	20019000000	29192000000	14447000000	11334000000	21025000000	8910100000	1046500000	862830000	1176400000	770810000	1053700000	1536400000	760390000	596530000	1106600000	13842000000	16566000000	19077000000	13990000000	23181000000	19532000000	16805000000	19946000000	14008000000
ENSP00000365439	ENSG00000165119	ENSP00000365439	HNRNPK	heterogeneous nuclear ribonucleoprotein K	38	38	38	68.3	68.3	68.3	51.028	464	168650000000	18874000000	17966000000	18346000000	17134000000	16411000000	26690000000	15698000000	12277000000	25253000000	7027100000	786410000	748570000	764420000	713920000	683810000	1112100000	654080000	511530000	1052200000	21743000000	20055000000	20287000000	18981000000	18685000000	26704000000	17858000000	17503000000	26251000000
ENSP00000220325	ENSG00000103966	ENSP00000220325	EHD4	EH-domain containing 4	58	50	43	89.3	85.2	79.7	61.174	541	166850000000	21546000000	19967000000	16065000000	12364000000	17352000000	27203000000	17377000000	10143000000	24833000000	5561600000	718200000	665580000	535490000	412120000	578390000	906770000	579220000	338090000	827760000	19534000000	16551000000	14238000000	11546000000	16021000000	22622000000	15462000000	19455000000	20795000000
ENSP00000259365	ENSG00000136842	ENSP00000259365	TMOD1	tropomodulin 1	39	39	38	75.2	75.2	73	40.569	359	165440000000	1899500000	24031000000	22311000000	16026000000	26428000000	27138000000	20979000000	1167800000	25455000000	8707200000	99973000	1264800000	1174300000	843470000	1391000000	1428300000	1104200000	61464000	1339700000	2394300000	24630000000	22928000000	17667000000	27412000000	23761000000	25828000000	2368000000	24517000000
ENSP00000268613	ENSG00000140945	ENSP00000408632	CDH13	cadherin 13	28	28	28	32.4	32.4	32.4	83.396	760	165110000000	17270000000	24766000000	25527000000	4159000000	22469000000	10591000000	15428000000	16645000000	28250000000	4717300000	493420000	707590000	729350000	118830000	641980000	302610000	440790000	475560000	807160000	13536000000	25089000000	28543000000	4377100000	22141000000	10308000000	17880000000	23784000000	25551000000
ENSP00000216218	ENSG00000100380	ENSP00000216218	ST13	suppression of tumorigenicity 13 (colon carcinoma) (Hsp70 interacting protein)	25	25	25	45	45	45	41.331	369	165030000000	21774000000	23595000000	18542000000	13940000000	20115000000	21372000000	14962000000	11894000000	18840000000	15003000000	1979500000	2145000000	1685600000	1267300000	1828600000	1942900000	1360200000	1081300000	1712800000	18643000000	19946000000	16864000000	15131000000	21339000000	22279000000	15583000000	17503000000	14254000000
ENSP00000315013	ENSG00000095321	ENSP00000315013	CRAT	carnitine O-acetyltransferase	45	45	45	55.1	55.1	55.1	70.857	626	164900000000	26236000000	19503000000	20841000000	8562900000	17959000000	17633000000	16791000000	14382000000	22997000000	5889500000	936990000	696520000	744330000	305820000	641390000	629760000	599690000	513630000	821330000	21466000000	18676000000	20712000000	10943000000	17124000000	16877000000	19203000000	23331000000	17681000000
ENSP00000370254	ENSG00000187134	ENSP00000370254	AKR1C1	aldo-keto reductase family 1, member C1	33	33	3	87.3	87.3	14.9	36.788	323	164330000000	12098000000	12018000000	33094000000	30572000000	5572600000	25674000000	11271000000	5765300000	28270000000	8649200000	636760000	632520000	1741800000	1609000000	293290000	1351300000	593210000	303440000	1487900000	11222000000	14359000000	27628000000	29047000000	7221300000	22938000000	10426000000	5695300000	23975000000
ENSP00000355889	ENSG00000067704	ENSP00000303279	IARS2	isoleucyl-tRNA synthetase 2, mitochondrial	58	58	58	58.9	58.9	58.9	113.79	1012	164230000000	18054000000	20820000000	23506000000	10402000000	21662000000	20612000000	15770000000	13737000000	19665000000	3819200000	419850000	484180000	546650000	241900000	503760000	479340000	366750000	319470000	457330000	19993000000	19745000000	22553000000	11580000000	22695000000	20025000000	18265000000	22628000000	18516000000
ENSP00000070846	ENSG00000057294	ENSP00000070846	PKP2	plakophilin 2	65	65	65	69.6	69.6	69.6	97.414	881	164120000000	13782000000	26231000000	16600000000	8945300000	33532000000	17865000000	12545000000	17440000000	17178000000	3218000000	270230000	514340000	325500000	175400000	657490000	350290000	245980000	341960000	336820000	14444000000	24268000000	15793000000	9336700000	33628000000	17186000000	12895000000	25569000000	14603000000
ENSP00000411825	ENSG00000170248	ENSP00000411825	PDCD6IP	programmed cell death 6 interacting protein	88	88	88	75.3	75.3	75.3	96.771	873	163970000000	23041000000	20588000000	10209000000	19565000000	14535000000	24873000000	14378000000	13300000000	23478000000	3416000000	480030000	428920000	212690000	407600000	302810000	518180000	299540000	277090000	489120000	22150000000	19774000000	10524000000	21999000000	17402000000	22049000000	16967000000	23088000000	20498000000
ENSP00000380514	ENSG00000063854	ENSP00000380514	HAGH	hydroxyacylglutathione hydrolase	22	22	22	80.5	80.5	80.5	33.805	308	163620000000	16907000000	19675000000	18126000000	14049000000	22805000000	22139000000	18924000000	12978000000	18014000000	9624500000	994520000	1157400000	1066200000	826390000	1341500000	1302300000	1113200000	763410000	1059600000	16899000000	15299000000	14710000000	13067000000	23519000000	21157000000	18382000000	21916000000	14367000000
ENSP00000356275	ENSG00000159176	ENSP00000345079	CSRP1	cysteine and glycine-rich protein 1	16	16	16	72.5	72.5	72.5	20.567	193	162760000000	29382000000	17653000000	11958000000	40088000000	10039000000	9638800000	15446000000	4883600000	23672000000	13563000000	2448500000	1471100000	996480000	3340600000	836560000	803230000	1287200000	406960000	1972700000	28402000000	17087000000	12230000000	40565000000	11765000000	12314000000	16602000000	12469000000	19567000000
ENSP00000295688	ENSG00000163468	ENSP00000295688	CCT3	chaperonin containing TCP1, subunit 3 (gamma)	44	44	44	75.8	75.8	75.8	60.533	545	161580000000	15339000000	16680000000	16168000000	16470000000	17487000000	28303000000	17044000000	11608000000	22484000000	5212300000	494800000	538050000	521550000	531300000	564090000	913010000	549800000	374460000	725290000	13730000000	15548000000	15549000000	13478000000	17825000000	23035000000	15907000000	20267000000	17696000000
ENSP00000369129	ENSG00000096696	ENSP00000369129	DSP	desmoplakin	275	275	275	75.7	75.7	75.7	331.77	2871	161580000000	10908000000	25116000000	10475000000	6802500000	40792000000	12783000000	15148000000	20701000000	18856000000	991300000	66923000	154090000	64264000	41733000	250260000	78425000	92931000	127000000	115680000	11029000000	26309000000	11733000000	6848400000	40151000000	12039000000	17602000000	34529000000	17903000000
ENSP00000265594	ENSG00000078070	ENSP00000265594	MCCC1	methylcrotonoyl-CoA carboxylase 1 (alpha)	50	50	49	68.1	68.1	67.2	80.472	725	160240000000	17226000000	21974000000	20673000000	6276900000	23516000000	21632000000	10966000000	19245000000	18729000000	4855700000	522000000	665890000	626450000	190210000	712610000	655520000	332310000	583180000	567550000	18871000000	21334000000	21706000000	8733300000	22714000000	19575000000	11717000000	28537000000	16841000000
ENSP00000256594	ENSG00000134202	ENSP00000256594	GSTM3	glutathione S-transferase mu 3 (brain)	29	28	28	85.3	85.3	85.3	26.559	225	159780000000	21675000000	14906000000	16170000000	14104000000	10501000000	17083000000	23810000000	10438000000	31096000000	9399000000	1275000000	876830000	951200000	829630000	617690000	1004900000	1400600000	613980000	1829200000	17320000000	15507000000	17684000000	15233000000	13860000000	12788000000	25648000000	21543000000	22835000000
ENSP00000401831	ENSG00000167107	ENSP00000300441	ACSF2	acyl-CoA synthetase family member 2	45	45	45	63.1	63.1	63.1	70.622	640	158800000000	19063000000	11104000000	22339000000	14804000000	9394100000	25166000000	21083000000	5235600000	30610000000	6107700000	733170000	427090000	859200000	569370000	361310000	967930000	810900000	201370000	1177300000	16882000000	8386300000	20668000000	14332000000	9324000000	22560000000	20368000000	10840000000	24248000000
ENSP00000425759	ENSG00000127184	ENSP00000247655	COX7C	cytochrome c oxidase subunit VIIc	6	6	6	65.1	65.1	65.1	7.2454	63	158520000000	15119000000	20709000000	25795000000	16542000000	18886000000	13511000000	23463000000	6320900000	18177000000	31704000000	3023800000	4141800000	5158900000	3308400000	3777100000	2702200000	4692600000	1264200000	3635400000	18595000000	25048000000	29582000000	32952000000	26270000000	11606000000	22420000000	10331000000	19169000000
ENSP00000184266	ENSG00000065518	ENSP00000184266	NDUFB4	NADH dehydrogenase (ubiquinone) 1 beta subcomplex, 4, 15kDa	16	16	16	61.2	61.2	61.2	15.208	129	158130000000	11807000000	29212000000	22594000000	11425000000	22460000000	10197000000	27735000000	4534100000	18169000000	31626000000	2361400000	5842300000	4518700000	2284900000	4491900000	2039500000	5546900000	906820000	3633900000	10929000000	27660000000	22437000000	11102000000	24252000000	7614200000	24198000000	7457200000	19367000000
ENSP00000305653	ENSG00000168924	ENSP00000305653	LETM1	leucine zipper-EF-hand containing transmembrane protein 1	59	59	59	61.2	61.2	61.2	83.353	739	155940000000	16470000000	18443000000	15564000000	11984000000	21635000000	18403000000	15742000000	16685000000	21010000000	3998400000	422310000	472900000	399090000	307290000	554750000	471870000	403630000	427830000	538730000	16040000000	16256000000	17205000000	10504000000	22498000000	15448000000	15722000000	25747000000	16134000000
ENSP00000416330	ENSG00000120708	ENSP00000416330	TGFBI	transforming growth factor, beta-induced, 68kDa	52	52	52	76.9	76.9	76.9	74.68	683	154880000000	27104000000	13686000000	13804000000	32544000000	7253800000	23786000000	13116000000	5304900000	18275000000	4996000000	874330000	441500000	445280000	1049800000	233990000	767300000	423100000	171120000	589520000	26177000000	13168000000	14320000000	29059000000	8816700000	22338000000	13565000000	11393000000	15883000000
ENSP00000303356	ENSG00000169738	ENSP00000303356	DCXR	dicarbonyl/L-xylulose reductase	22	22	22	84	84	84	25.913	244	152420000000	16167000000	22285000000	15913000000	11113000000	27612000000	18832000000	13080000000	13315000000	14100000000	10161000000	1077800000	1485700000	1060900000	740830000	1840800000	1255500000	871990000	887660000	939980000	14911000000	20389000000	13667000000	10039000000	27948000000	15243000000	11697000000	32334000000	9918400000
ENSP00000315774	ENSG00000110717	ENSP00000315774	NDUFS8	NADH dehydrogenase (ubiquinone) Fe-S protein 8, 23kDa (NADH-coenzyme Q reductase)	16	16	16	56.7	56.7	56.7	23.705	210	151940000000	10329000000	22552000000	19879000000	9425600000	26313000000	11809000000	20363000000	8430000000	22840000000	11688000000	794510000	1734700000	1529200000	725050000	2024100000	908360000	1566400000	648470000	1757000000	9823600000	22714000000	16074000000	10373000000	28653000000	11456000000	20949000000	11514000000	17624000000
ENSP00000449089	ENSG00000087470	ENSP00000450399	DNM1L	dynamin 1-like	67	67	67	83.4	83.4	83.4	83.398	749	151540000000	16083000000	14041000000	8848300000	10767000000	12647000000	18257000000	40397000000	12673000000	17826000000	2971300000	315350000	275320000	173500000	211110000	247970000	357970000	792100000	248500000	349520000	19765000000	16965000000	11124000000	13481000000	18477000000	22589000000	15954000000	27596000000	20304000000
ENSP00000344504	ENSG00000189060	ENSP00000344504	H1F0	H1 histone family, member 0	17	17	17	51.5	51.5	51.5	20.863	194	150920000000	16049000000	15626000000	19145000000	18960000000	13403000000	18631000000	16497000000	7518200000	25089000000	30184000000	3209800000	3125200000	3829000000	3792000000	2680600000	3726200000	3299400000	1503600000	5017900000	15905000000	17042000000	17485000000	24613000000	15608000000	18729000000	16032000000	15015000000	19216000000
ENSP00000345347	ENSG00000189403	ENSP00000343040	HMGB1	high mobility group box 1	23	23	18	58.1	58.1	44.7	24.893	215	150740000000	15381000000	17191000000	16077000000	18442000000	14533000000	21493000000	13358000000	10307000000	23958000000	25123000000	2563400000	2865100000	2679500000	3073600000	2422200000	3582100000	2226400000	1717900000	3993000000	16387000000	17917000000	18105000000	16584000000	16535000000	20786000000	12966000000	19099000000	22604000000
ENSP00000215754	ENSG00000240972	ENSP00000215754	MIF	macrophage migration inhibitory factor (glycosylation-inhibiting factor)	7	7	7	46.1	46.1	46.1	12.476	115	150720000000	18654000000	15442000000	17738000000	12574000000	12244000000	17424000000	18046000000	17770000000	20832000000	30145000000	3730800000	3088400000	3547600000	2514800000	2448700000	3484800000	3609200000	3553900000	4166500000	13772000000	15809000000	19471000000	13397000000	17899000000	20746000000	19184000000	28850000000	23096000000
ENSP00000230048	ENSG00000112304	ENSP00000230048	ACOT13	acyl-CoA thioesterase 13	14	14	14	87.1	87.1	87.1	14.96	140	150550000000	18171000000	15452000000	21144000000	10192000000	16164000000	28411000000	15566000000	7209600000	18236000000	30109000000	3634200000	3090300000	4228700000	2038500000	3232800000	5682300000	3113200000	1441900000	3647200000	18403000000	14996000000	17217000000	15079000000	16238000000	14063000000	14937000000	16922000000	13786000000
ENSP00000216605	ENSG00000100714	ENSP00000450560	MTHFD1	methylenetetrahydrofolate dehydrogenase (NADP+ dependent) 1, methenyltetrahydrofolate cyclohydrolase, formyltetrahydrofolate synthetase	86	86	83	76.8	76.8	75.7	101.53	935	150410000000	11842000000	20429000000	16958000000	12361000000	21244000000	19190000000	14235000000	14458000000	19693000000	2892500000	227730000	392860000	326110000	237720000	408540000	369050000	273750000	278040000	378720000	12448000000	20377000000	16332000000	13640000000	22849000000	20377000000	15213000000	24915000000	17878000000
ENSP00000263100	ENSG00000121410	ENSP00000263100	A1BG	alpha-1-B glycoprotein	28	28	28	65.7	65.7	65.7	54.253	495	150020000000	13740000000	10218000000	19305000000	31973000000	9028800000	25817000000	14073000000	3860500000	22000000000	8824500000	808240000	601040000	1135600000	1880800000	531110000	1518700000	827820000	227090000	1294100000	14283000000	10644000000	19461000000	33567000000	10616000000	21982000000	16270000000	7728600000	18906000000
ENSP00000347495	ENSG00000140105	ENSP00000347495	WARS	tryptophanyl-tRNA synthetase	44	44	44	91.9	91.9	91.9	53.165	471	149560000000	17216000000	22813000000	15056000000	10763000000	22607000000	16963000000	12332000000	17398000000	14417000000	6502800000	748500000	991880000	654600000	467980000	982900000	737500000	536180000	756440000	626810000	16418000000	20849000000	14769000000	10693000000	22339000000	16672000000	15050000000	26946000000	15159000000
ENSP00000336702	ENSG00000132507	ENSP00000336702	EIF5A	eukaryotic translation initiation factor 5A	22	22	7	63	63	22.3	20.17	184	149360000000	17714000000	17133000000	18163000000	15440000000	18708000000	21819000000	9982700000	12238000000	18159000000	16595000000	1968200000	1903700000	2018100000	1715600000	2078600000	2424400000	1109200000	1359700000	2017700000	13635000000	15050000000	14005000000	12845000000	17576000000	18522000000	13798000000	17568000000	16850000000
ENSP00000296755	ENSG00000131711	ENSP00000296755	MAP1B	microtubule-associated protein 1B	147	147	145	66.4	66.4	65.8	270.63	2468	149030000000	33523000000	8479500000	16065000000	26846000000	3838900000	22773000000	16819000000	4004700000	16682000000	1475500000	331910000	83955000	159060000	265810000	38009000	225470000	166520000	39650000	165160000	28907000000	7886500000	16317000000	25977000000	4876800000	23418000000	19011000000	8814700000	16683000000
ENSP00000342858	ENSG00000073712	ENSP00000342858	FERMT2	fermitin family member 2	58	58	54	75.7	75.7	72.9	78.675	687	148580000000	23416000000	17301000000	9842800000	28801000000	13268000000	10165000000	17119000000	8694100000	19976000000	4015700000	632870000	467600000	266020000	778390000	358590000	274720000	462680000	234980000	539890000	22242000000	15161000000	8609600000	27936000000	13582000000	10722000000	17439000000	16469000000	16943000000
ENSP00000233242	ENSG00000084674	ENSP00000233242	APOB	apolipoprotein B	241	241	237	53.1	53.1	52.3	515.54	4563	148090000000	10795000000	7974400000	7607200000	38278000000	17529000000	29619000000	12233000000	5589900000	18466000000	590010000	43009000	31771000	30308000	152500000	69837000	118000000	48737000	22271000	73571000	12791000000	9481900000	10540000000	37334000000	15277000000	25437000000	15640000000	9874900000	17886000000
ENSP00000423673	ENSG00000186010	ENSP00000423673	NDUFA13	NADH dehydrogenase (ubiquinone) 1 alpha subcomplex, 13 ;Uncharacterized protein; YjeF N-terminal domain-containing protein 3	17	17	17	72.9	72.9	72.9	16.698	144	146530000000	10961000000	23199000000	25096000000	9563600000	24685000000	7412800000	21736000000	4081600000	19790000000	18316000000	1370200000	2899900000	3137100000	1195400000	3085600000	926610000	2717000000	510210000	2473700000	9202400000	22483000000	24129000000	10763000000	27192000000	6787500000	20843000000	8248000000	16155000000
ENSP00000400365	ENSG00000196569	ENSP00000400365	LAMA2	laminin, alpha 2	168	168	168	58.4	58.4	58.4	343.9	3122	146120000000	17773000000	20021000000	12867000000	8813000000	26210000000	21148000000	13448000000	12151000000	13686000000	890960000	108370000	122080000	78457000	53738000	159820000	128950000	82001000	74092000	83453000	16908000000	20106000000	14174000000	9126000000	26468000000	16615000000	14784000000	23373000000	13445000000
ENSP00000265563	ENSG00000114302	ENSP00000265563	PRKAR2A	protein kinase, cAMP-dependent, regulatory, type II, alpha	38	38	35	83.9	83.9	80.4	45.518	404	145920000000	17025000000	15785000000	11165000000	13769000000	15381000000	18630000000	21168000000	15463000000	17529000000	6079800000	709390000	657690000	465210000	573690000	640890000	776250000	882010000	644300000	730370000	17056000000	20985000000	15052000000	15480000000	20210000000	21961000000	16874000000	22391000000	18222000000
ENSP00000362060	ENSG00000168653	ENSP00000362058	NDUFS5	NADH dehydrogenase (ubiquinone) Fe-S protein 5, 15kDa (NADH-coenzyme Q reductase)	16	16	16	84	84	84	12.517	106	145870000000	10744000000	23613000000	20275000000	10714000000	21097000000	8168900000	23041000000	5824800000	22394000000	24312000000	1790700000	3935600000	3379200000	1785700000	3516200000	1361500000	3840100000	970800000	3732300000	11528000000	20030000000	22143000000	12040000000	22225000000	8774500000	25862000000	10097000000	22956000000
ENSP00000362268	ENSG00000155008	ENSP00000362268	APOOL	apolipoprotein O-like	25	25	25	81.3	81.3	81.3	29.159	268	145180000000	17652000000	21043000000	17856000000	11435000000	21146000000	11108000000	15907000000	14612000000	14419000000	10370000000	1260900000	1503100000	1275400000	816810000	1510400000	793440000	1136200000	1043700000	1029900000	14957000000	17203000000	13802000000	11183000000	22806000000	10770000000	15117000000	19114000000	13043000000
ENSP00000379350	ENSG00000150093	ENSP00000303351	ITGB1	integrin, beta 1 (fibronectin receptor, beta polypeptide, antigen CD29 includes MDF2, MSK12)	40	40	40	49	49	49	88.414	798	144430000000	20263000000	15028000000	15322000000	19245000000	16522000000	17450000000	15606000000	8726400000	16266000000	4247900000	595970000	442000000	450660000	566030000	485950000	513250000	459010000	256660000	478420000	20671000000	14544000000	12963000000	19136000000	17301000000	15769000000	14791000000	12829000000	14184000000
ENSP00000305556	ENSG00000169564	ENSP00000305556	PCBP1	poly(rC) binding protein 1	22	22	14	80.3	80.3	64.3	37.497	356	142850000000	16200000000	18337000000	12386000000	16971000000	11768000000	25067000000	12491000000	8622200000	21008000000	8402900000	952920000	1078600000	728600000	998290000	692220000	1474500000	734760000	507190000	1235800000	16636000000	17535000000	10568000000	15498000000	13269000000	20742000000	13674000000	12126000000	16625000000
ENSP00000302961	ENSG00000170606	ENSP00000302961	HSPA4	heat shock 70kDa protein 4	94	94	89	90.1	90.1	86.2	94.33	840	142670000000	21591000000	16924000000	15547000000	11449000000	14227000000	19728000000	14252000000	11755000000	17195000000	2853400000	431830000	338470000	310940000	228990000	284540000	394550000	285040000	235100000	343900000	16635000000	13775000000	16245000000	13445000000	15878000000	18051000000	15541000000	19682000000	15245000000
ENSP00000400168	ENSG00000248919	ENSP00000400168	ATP5J2-PTCD1	ATP5J2-PTCD1 readthrough	7	7	5	8.1	8.1	4.9	84.109	749	142420000000	18812000000	19554000000	21182000000	12904000000	20039000000	8428200000	13508000000	14401000000	13596000000	3560600000	470290000	488840000	529550000	322610000	500980000	210710000	337700000	360030000	339890000	16015000000	18766000000	22714000000	10776000000	19115000000	8922500000	12686000000	29565000000	10980000000
ENSP00000309591	ENSG00000072062	ENSP00000309591	PRKACA	protein kinase, cAMP-dependent, catalytic, alpha	35	35	14	60.7	60.7	27.1	40.589	351	142280000000	13848000000	17858000000	15241000000	13315000000	18604000000	15490000000	19165000000	13036000000	15719000000	7904200000	769330000	992090000	846700000	739700000	1033500000	860580000	1064700000	724230000	873300000	19996000000	15936000000	16059000000	14963000000	16745000000	12592000000	17287000000	26641000000	12599000000
ENSP00000320866	ENSG00000179218	ENSP00000320866	CALR	calreticulin	35	35	35	80.1	80.1	80.1	48.141	417	141330000000	17097000000	18223000000	18740000000	12330000000	15040000000	20180000000	12795000000	7549100000	19374000000	6729900000	814160000	867750000	892390000	587150000	716180000	960940000	609280000	359480000	922550000	18511000000	18601000000	21331000000	16078000000	15504000000	20698000000	16962000000	12700000000	18687000000
ENSP00000381386	ENSG00000099977	ENSP00000215773	DDT	D-dopachrome tautomerase ;D-dopachrome tautomerase-like	10	10	10	64.4	64.4	64.4	12.712	118	141320000000	10010000000	16109000000	12829000000	8977100000	13405000000	29247000000	15346000000	13900000000	21494000000	20188000000	1430000000	2301200000	1832700000	1282400000	1914900000	4178100000	2192200000	1985700000	3070600000	15346000000	15786000000	15016000000	10410000000	19245000000	20387000000	15226000000	22913000000	17101000000
ENSP00000286788	ENSG00000156261	ENSP00000286788	CCT8	chaperonin containing TCP1, subunit 8 (theta)	58	58	58	84.1	84.1	84.1	59.62	548	141060000000	12541000000	15687000000	14984000000	11267000000	13865000000	23470000000	16642000000	10367000000	22239000000	3812500000	338960000	423980000	404980000	304520000	374720000	634320000	449790000	280190000	601050000	13861000000	14730000000	15232000000	12530000000	14816000000	21654000000	17375000000	18736000000	18214000000
ENSP00000339191	ENSG00000105974	ENSP00000339191	CAV1	caveolin 1, caveolae protein, 22kDa	13	13	12	47.8	47.8	47.8	20.471	178	140350000000	9580400000	16069000000	24182000000	11758000000	16399000000	14371000000	20872000000	6097600000	21015000000	14035000000	958040000	1606900000	2418200000	1175800000	1639900000	1437100000	2087200000	609760000	2101500000	9848800000	14076000000	24596000000	13877000000	18797000000	10419000000	21641000000	11057000000	14801000000
ENSP00000377941	ENSG00000072110	ENSP00000377941	ACTN1	actinin, alpha 1	96	56	56	88.1	64	64	105.57	914	140280000000	18662000000	8254200000	23586000000	39961000000	3724500000	8390100000	19484000000	1833500000	16380000000	2597700000	345590000	152860000	436790000	740010000	68972000	155370000	360810000	33953000	303330000	17553000000	8160100000	19752000000	36512000000	5101700000	8579800000	20885000000	3677400000	13989000000
ENSP00000317334	ENSG00000120438	ENSP00000317334	TCP1	t-complex 1	48	48	48	84.9	84.9	84.9	60.343	556	140060000000	13112000000	17364000000	15176000000	10529000000	16346000000	19329000000	15489000000	11568000000	21144000000	4517900000	422950000	560120000	489560000	339640000	527280000	623500000	499630000	373170000	682070000	13641000000	16376000000	15971000000	11494000000	16213000000	17801000000	17001000000	17322000000	16144000000
ENSP00000256441	ENSG00000134056	ENSP00000256441	MRPS36	mitochondrial ribosomal protein S36	12	12	12	78.6	78.6	78.6	11.466	103	139300000000	16044000000	17419000000	15031000000	10549000000	21345000000	19256000000	11879000000	13016000000	14759000000	27859000000	3208800000	3483800000	3006100000	2109800000	4269000000	3851200000	2375700000	2603200000	2951800000	13552000000	16802000000	13462000000	9811100000	23888000000	15548000000	12561000000	20508000000	11560000000
ENSP00000258091	ENSG00000135624	ENSP00000258091	CCT7	chaperonin containing TCP1, subunit 7 (eta)	52	52	52	83.1	83.1	83.1	59.366	543	139080000000	16551000000	15306000000	16514000000	12951000000	14185000000	20813000000	15678000000	7860600000	19224000000	4486500000	533910000	493730000	532720000	417770000	457580000	671370000	505750000	253570000	620140000	12959000000	15281000000	15058000000	13069000000	15425000000	20287000000	16738000000	14827000000	18087000000
ENSP00000262551	ENSG00000106809	ENSP00000262551	OGN	osteoglycin	24	24	24	57.7	57.7	57.7	33.922	298	138330000000	14026000000	7019600000	27591000000	25380000000	7790600000	17251000000	15737000000	489560000	23045000000	8137000000	825070000	412920000	1623000000	1492900000	458270000	1014800000	925720000	28797000	1355600000	13863000000	9203000000	30017000000	22233000000	7409200000	20009000000	21573000000	1710100000	15296000000
ENSP00000368959	ENSG00000129625	ENSP00000368959	REEP5	receptor accessory protein 5	17	17	17	40.2	40.2	40.2	21.493	189	138170000000	12987000000	22437000000	16041000000	13762000000	15985000000	20564000000	15999000000	6023300000	14371000000	23028000000	2164500000	3739600000	2673400000	2293700000	2664100000	3427300000	2666500000	1003900000	2395200000	14517000000	18122000000	14175000000	16502000000	17521000000	16880000000	17397000000	12398000000	12111000000
ENSP00000304592	ENSG00000169710	ENSP00000304592	FASN	fatty acid synthase	124	124	124	56.2	56.2	56.2	273.42	2511	138110000000	1524400000	2223300000	8100900000	53447000000	1971300000	9909000000	29735000000	270440000	30924000000	1104800000	12195000	17787000	64807000	427580000	15770000	79272000	237880000	2163500	247390000	2253800000	2125200000	9783900000	51099000000	1402200000	10982000000	31580000000	718540000	28818000000
ENSP00000317904	ENSG00000104812	ENSP00000317904	GYS1	glycogen synthase 1 (muscle)	48	48	45	58.2	58.2	56.2	83.785	737	138060000000	16203000000	19107000000	9954000000	8660900000	27513000000	14110000000	13164000000	16945000000	12405000000	4060600000	476560000	561970000	292760000	254730000	809200000	414990000	387170000	498380000	364840000	13476000000	13999000000	10098000000	9560500000	23550000000	11428000000	11427000000	30719000000	10113000000
ENSP00000275603	ENSG00000146731	ENSP00000275603	CCT6A	chaperonin containing TCP1, subunit 6A (zeta 1)	49	49	42	77	77	66.9	58.024	531	137470000000	12361000000	14847000000	16471000000	13015000000	14006000000	22611000000	14251000000	7825700000	22078000000	5287100000	475430000	571020000	633500000	500570000	538690000	869650000	548120000	300990000	849160000	12308000000	13039000000	17184000000	13787000000	15929000000	21564000000	14751000000	14203000000	17186000000
ENSP00000281243	ENSG00000151552	ENSP00000281243	QDPR	quinoid dihydropteridine reductase	19	19	19	71.3	71.3	71.3	25.789	244	136680000000	14550000000	15663000000	13123000000	12805000000	16937000000	15530000000	14764000000	16107000000	17199000000	9762600000	1039300000	1118800000	937340000	914620000	1209800000	1109300000	1054600000	1150500000	1228500000	14023000000	14407000000	12932000000	11196000000	18221000000	14237000000	15474000000	20533000000	14035000000
ENSP00000297785	ENSG00000165092	ENSP00000297785	ALDH1A1	aldehyde dehydrogenase 1 family, member A1	46	42	42	73.1	71.3	71.3	54.861	501	135920000000	10756000000	6695100000	23754000000	14335000000	5333100000	29174000000	12056000000	2872700000	30948000000	5663500000	448180000	278960000	989770000	597310000	222210000	1215600000	502330000	119700000	1289500000	10709000000	7390200000	21655000000	14743000000	6865200000	24649000000	12748000000	5789500000	25474000000
ENSP00000284440	ENSG00000154277	ENSP00000284440	UCHL1	ubiquitin carboxyl-terminal esterase L1 (ubiquitin thiolesterase)	25	25	25	95.1	95.1	95.1	24.824	223	135870000000	33595000000	15961000000	14826000000	28863000000	3163600000	16132000000	8039400000	1955400000	13338000000	13587000000	3359500000	1596100000	1482600000	2886300000	316360000	1613200000	803940000	195540000	1333800000	30864000000	9745800000	15086000000	28141000000	3557600000	15346000000	8182200000	3825700000	10426000000
ENSP00000280326	ENSG00000150753	ENSP00000280326	CCT5	chaperonin containing TCP1, subunit 5 (epsilon)	59	59	59	93.2	93.2	93.2	59.67	541	135490000000	14643000000	13578000000	13951000000	12376000000	13190000000	23859000000	14371000000	8621000000	20900000000	4105700000	443720000	411460000	422760000	375030000	399710000	722990000	435490000	261240000	633320000	12440000000	12771000000	13380000000	12377000000	14732000000	20395000000	15538000000	14533000000	16786000000
ENSP00000339740	ENSG00000145349	ENSP00000339740	CAMK2D	calcium/calmodulin-dependent protein kinase II delta	45	38	34	72.5	66.7	58.3	56.369	499	135370000000	19201000000	15252000000	13000000000	11684000000	14282000000	18315000000	15556000000	13139000000	14939000000	5206500000	738500000	586630000	500000000	449400000	549290000	704410000	598300000	505350000	574570000	17455000000	14326000000	11035000000	12055000000	13852000000	15031000000	14467000000	20737000000	11914000000
ENSP00000360293	ENSG00000095637	ENSP00000355136	SORBS1	sorbin and SH3 domain containing 1	94	94	92	68.5	68.5	67.6	142.51	1292	135230000000	13930000000	16137000000	11761000000	16885000000	19776000000	15600000000	15571000000	12098000000	13474000000	2253900000	232160000	268960000	196020000	281410000	329590000	260000000	259510000	201640000	224570000	14585000000	17909000000	13493000000	18557000000	21376000000	13143000000	17213000000	21729000000	12584000000
ENSP00000215565	ENSG00000099795	ENSP00000215565	NDUFB7	NADH dehydrogenase (ubiquinone) 1 beta subcomplex, 7, 18kDa	17	17	17	75.2	75.2	75.2	16.402	137	134910000000	9726300000	20879000000	23202000000	9990600000	21179000000	9309000000	16224000000	3404300000	20997000000	19273000000	1389500000	2982600000	3314500000	1427200000	3025600000	1329900000	2317700000	486340000	2999600000	9764100000	18498000000	17809000000	9498000000	19197000000	8814000000	15673000000	6522400000	18665000000
ENSP00000377958	ENSG00000115484	ENSP00000377958	CCT4	chaperonin containing TCP1, subunit 4 (delta)	45	45	45	80.3	80.3	80.3	57.924	539	132990000000	13109000000	17381000000	15491000000	11219000000	14578000000	18489000000	13535000000	11082000000	18111000000	4030100000	397250000	526700000	469430000	339960000	441750000	560260000	410150000	335810000	548820000	12666000000	15684000000	14325000000	12048000000	15711000000	17698000000	15825000000	18088000000	15503000000
ENSP00000321259	ENSG00000177156	ENSP00000321259	TALDO1	transaldolase 1	32	32	32	63.2	63.2	63.2	37.54	337	132700000000	8053000000	39310000000	13609000000	13949000000	10196000000	11638000000	11676000000	6528200000	17738000000	7805700000	473710000	2312400000	800520000	820540000	599770000	684580000	686830000	384010000	1043400000	12990000000	11721000000	15804000000	22878000000	14592000000	14502000000	15415000000	18709000000	21184000000
ENSP00000361140	ENSG00000117448	ENSP00000312606	AKR1A1	aldo-keto reductase family 1, member A1 (aldehyde reductase)	25	25	25	84.6	84.6	84.6	36.573	325	131870000000	13627000000	11243000000	14688000000	15054000000	9930500000	22841000000	14915000000	7225300000	22342000000	5993900000	619390000	511050000	667640000	684290000	451390000	1038200000	677950000	328420000	1015500000	14392000000	10891000000	16600000000	15861000000	11062000000	21608000000	16508000000	13480000000	20925000000
ENSP00000376184	ENSG00000161267	ENSP00000350914	BDH1	3-hydroxybutyrate dehydrogenase, type 1	25	25	25	67.3	67.3	67.3	38.157	343	130810000000	15919000000	20061000000	14442000000	7762800000	25966000000	9663600000	11094000000	17398000000	8503400000	7267200000	884370000	1114500000	802350000	431270000	1442600000	536870000	616340000	966560000	472410000	14029000000	18584000000	12470000000	6294500000	28287000000	9047800000	10257000000	31999000000	7861200000
ENSP00000352706	ENSG00000198130	ENSP00000352706	HIBCH	3-hydroxyisobutyryl-CoA hydrolase	39	39	39	74.1	74.1	74.1	43.482	386	130100000000	13486000000	14862000000	17721000000	9083100000	15566000000	15091000000	12994000000	8714900000	22584000000	5204100000	539440000	594480000	708830000	363320000	622650000	603620000	519770000	348600000	903380000	11923000000	14764000000	20314000000	9040600000	16639000000	14936000000	12496000000	15783000000	17819000000
ENSP00000384537	ENSG00000131016	ENSP00000253332	AKAP12	A kinase (PRKA) anchor protein 12	118	118	118	70.2	70.2	70.2	191.48	1782	129920000000	12747000000	6490100000	27536000000	18056000000	3760000000	24430000000	8788900000	1590700000	26524000000	1565300000	153580000	78195000	331760000	217540000	45301000	294340000	105890000	19165000	319570000	14611000000	7515500000	28109000000	18865000000	5740400000	22389000000	10606000000	5115200000	22098000000
ENSP00000366927	ENSG00000137124	ENSP00000366927	ALDH1B1	aldehyde dehydrogenase 1 family, member B1	42	40	36	71.4	69.8	67.3	57.249	517	129890000000	22655000000	11495000000	11585000000	26916000000	12771000000	8468200000	19165000000	5612700000	11225000000	5904200000	1029800000	522510000	526570000	1223500000	580500000	384920000	871140000	255120000	510210000	24759000000	12410000000	13011000000	28810000000	15306000000	8141800000	18548000000	10940000000	10854000000
ENSP00000327336	ENSG00000182492	ENSP00000327336	BGN	biglycan	30	29	29	65.8	65.8	65.8	41.654	368	129620000000	16851000000	13302000000	25135000000	23270000000	4459900000	15697000000	14650000000	2069500000	14183000000	7624600000	991210000	782460000	1478600000	1368800000	262340000	923360000	861790000	121730000	834290000	21901000000	12487000000	23198000000	23798000000	5524300000	15763000000	16315000000	4761300000	13241000000
ENSP00000283179	ENSG00000153187	ENSP00000283179	HNRNPU	heterogeneous nuclear ribonucleoprotein U (scaffold attachment factor A)	58	58	58	46.5	46.5	46.5	90.583	825	129040000000	13770000000	13974000000	15549000000	16031000000	11282000000	20888000000	10767000000	8091700000	18689000000	3487600000	372170000	377670000	420250000	433260000	304910000	564530000	290990000	218700000	505110000	13525000000	14372000000	15939000000	14849000000	12978000000	17844000000	11453000000	15463000000	15708000000
ENSP00000225698	ENSG00000108561	ENSP00000225698	C1QBP	complement component 1, q subcomponent binding protein	12	12	12	52.5	52.5	52.5	31.362	282	128790000000	13865000000	15995000000	16068000000	7797100000	17476000000	15053000000	14655000000	11916000000	15968000000	9907200000	1066500000	1230400000	1236000000	599780000	1344300000	1157900000	1127300000	916650000	1228300000	12055000000	15427000000	16694000000	7116900000	15477000000	10869000000	13451000000	22618000000	11656000000
ENSP00000345445	ENSG00000100347	ENSP00000345445	SAMM50	SAMM50 sorting and assembly machinery component	40	40	40	68.2	68.2	68.2	51.976	469	128660000000	16796000000	23410000000	13720000000	10562000000	18794000000	7344800000	14953000000	9274400000	13802000000	4436400000	579170000	807250000	473110000	364190000	648080000	253270000	515610000	319810000	475920000	15669000000	22861000000	13355000000	10269000000	20359000000	7136900000	17106000000	13172000000	13496000000
ENSP00000318195	ENSG00000115053	ENSP00000318195	NCL	nucleolin	61	61	61	50.7	50.7	50.7	76.613	710	128300000000	15443000000	12753000000	15434000000	15177000000	11147000000	22044000000	10565000000	8014000000	17726000000	3665800000	441230000	364360000	440960000	433620000	318490000	629840000	301870000	228970000	506460000	12621000000	14004000000	16066000000	14345000000	13463000000	16985000000	11404000000	15130000000	14801000000
ENSP00000378769	ENSG00000213639	ENSP00000296122	PPP1CB	protein phosphatase 1, catalytic subunit, beta isozyme	26	26	11	78.6	78.6	43.1	37.186	327	127940000000	16789000000	13236000000	15391000000	14082000000	13439000000	15093000000	13119000000	11120000000	15669000000	7525800000	987560000	778610000	905380000	828360000	790560000	887810000	771690000	654140000	921720000	16109000000	13196000000	16906000000	14407000000	14724000000	14833000000	14204000000	18759000000	14101000000
ENSP00000418397	ENSG00000128928	ENSP00000418397	IVD	isovaleryl-CoA dehydrogenase	29	29	29	80	80	80	46.65	426	127910000000	15335000000	12899000000	19800000000	9261800000	16617000000	17697000000	11831000000	10559000000	13914000000	5814300000	697060000	586310000	899990000	420990000	755310000	804430000	537760000	479940000	632470000	13675000000	12748000000	17322000000	8527600000	19520000000	17760000000	13230000000	15875000000	15780000000
ENSP00000327054	ENSG00000176619	ENSP00000462730	LMNB2	lamin B2	79	78	72	79.7	79.7	74.7	69.948	620	127490000000	11714000000	11347000000	16092000000	13845000000	10829000000	26156000000	10346000000	4966900000	22195000000	3445700000	316580000	306680000	434920000	374190000	292680000	706910000	279610000	134240000	599870000	11529000000	11851000000	17966000000	16165000000	12272000000	23111000000	12259000000	9105800000	20103000000
ENSP00000306997	ENSG00000172399	ENSP00000306997	MYOZ2	myozenin 2	28	28	28	89.8	89.8	89.8	29.898	264	126550000000	7995500000	15282000000	21000000000	9902200000	14621000000	13716000000	23784000000	2216000000	18038000000	8436900000	533030000	1018800000	1400000000	660150000	974700000	914410000	1585600000	147740000	1202500000	6149200000	15357000000	16695000000	8686500000	13881000000	10984000000	22298000000	3520900000	15041000000
ENSP00000476755	ENSG00000077157	ENSP00000384496	PPP1R12B	protein phosphatase 1, regulatory subunit 12B	77	77	75	63.4	63.4	62.4	110.4	982	125350000000	13039000000	15253000000	18434000000	11143000000	15952000000	17455000000	15067000000	6269200000	12743000000	2365200000	246020000	287780000	347810000	210240000	300990000	329340000	284290000	118290000	240440000	14494000000	13658000000	15803000000	9306400000	15969000000	17524000000	14477000000	14396000000	11771000000
ENSP00000333946	ENSG00000119723	ENSP00000333946	COQ6	coenzyme Q6 monooxygenase	28	28	28	70.3	70.3	70.3	50.869	468	125140000000	15436000000	16317000000	13795000000	6985300000	18498000000	15683000000	12770000000	10404000000	15252000000	7361300000	908020000	959850000	811450000	410900000	1088100000	922520000	751200000	612030000	897190000	14879000000	15528000000	11982000000	7825900000	20108000000	14379000000	13269000000	15340000000	12805000000
ENSP00000310491	ENSG00000175220	ENSP00000310491	ARHGAP1	Rho GTPase activating protein 1	40	40	40	87.7	87.7	87.7	50.435	439	124190000000	18086000000	10587000000	8135900000	23907000000	8167100000	21891000000	11893000000	6796800000	14724000000	4599600000	669860000	392120000	301330000	885430000	302490000	810790000	440490000	251730000	545340000	19857000000	10177000000	8501500000	25107000000	7770600000	22706000000	13940000000	12643000000	12411000000
ENSP00000299300	ENSG00000166226	ENSP00000299300	CCT2	chaperonin containing TCP1, subunit 2 (beta)	55	55	55	88.4	88.4	88.4	57.488	535	123140000000	11776000000	13713000000	14933000000	11187000000	12359000000	19105000000	12794000000	8236300000	19032000000	3848000000	368000000	428520000	466670000	349580000	386230000	597020000	399820000	257380000	594760000	12702000000	13816000000	16604000000	11660000000	13217000000	16899000000	15185000000	13535000000	14724000000
ENSP00000274813	ENSG00000146085	ENSP00000274813	MUT	methylmalonyl CoA mutase	59	59	59	65.3	65.3	65.3	83.134	750	122910000000	15526000000	13802000000	16239000000	8788700000	19476000000	17915000000	10244000000	7563900000	13358000000	3322000000	419620000	373040000	438890000	237530000	526390000	484190000	276880000	204430000	361040000	13114000000	13116000000	14572000000	8134600000	16362000000	15350000000	11300000000	15459000000	11704000000
ENSP00000217426	ENSG00000101444	ENSP00000217426	AHCY	adenosylhomocysteinase	39	39	39	57.4	57.4	57.4	47.716	432	122720000000	14837000000	15633000000	13573000000	10949000000	14526000000	16047000000	13124000000	7121000000	16908000000	6135900000	741860000	781630000	678650000	547450000	726290000	802360000	656220000	356050000	845380000	13731000000	13680000000	13322000000	10734000000	14611000000	14522000000	12434000000	14155000000	13956000000
ENSP00000371267	ENSG00000134308	ENSP00000238081	YWHAQ	tyrosine 3-monooxygenase/tryptophan 5-monooxygenase activation protein, theta	33	27	26	78.4	74.7	71.8	27.764	245	122310000000	14777000000	11526000000	16121000000	17366000000	12758000000	17302000000	7067400000	7703600000	17688000000	8736300000	1055500000	823250000	1151500000	1240400000	911320000	1235800000	504820000	550260000	1263400000	11953000000	12069000000	15701000000	17424000000	11933000000	15824000000	10428000000	13132000000	14725000000
ENSP00000379157	ENSG00000153113	ENSP00000379157	CAST	calpastatin	68	68	68	77.5	77.5	77.5	80.264	750	122050000000	12660000000	16582000000	15560000000	9447300000	13493000000	14577000000	13591000000	11531000000	14610000000	3298700000	342160000	448150000	420540000	255330000	364680000	393960000	367320000	311660000	394870000	12784000000	16704000000	14431000000	10482000000	17950000000	15890000000	15406000000	17590000000	13240000000
ENSP00000300026	ENSG00000166794	ENSP00000300026	PPIB	peptidylprolyl isomerase B (cyclophilin B)	22	22	22	65.3	65.3	65.3	23.742	216	122020000000	15551000000	8315200000	27539000000	16188000000	5897800000	15013000000	10526000000	3360700000	19631000000	10169000000	1295900000	692930000	2294900000	1349000000	491480000	1251100000	877160000	280060000	1635900000	17049000000	9076300000	17524000000	15745000000	7839600000	15174000000	11763000000	6819400000	16125000000
ENSP00000268182	ENSG00000140575	ENSP00000268182	IQGAP1	IQ motif containing GTPase activating protein 1	118	118	113	73.4	73.4	71.9	189.25	1657	121000000000	14374000000	10683000000	12595000000	26218000000	6997900000	17488000000	10449000000	3362000000	18835000000	1457800000	173180000	128710000	151750000	315880000	84312000	210700000	125890000	40506000	226920000	15234000000	11421000000	10170000000	25122000000	8115700000	15832000000	12025000000	7717400000	17106000000
ENSP00000316924	ENSG00000154930	ENSP00000316924	ACSS1	acyl-CoA synthetase short-chain family member 1	44	44	44	58.9	58.9	58.9	74.856	689	120910000000	14933000000	21947000000	8955700000	6258700000	31091000000	7900900000	8816100000	12425000000	8582200000	3556100000	439210000	645490000	263400000	184080000	914440000	232380000	259300000	365430000	252420000	15704000000	20506000000	9647100000	7418700000	30317000000	8575500000	10336000000	24041000000	8167000000
ENSP00000353452	ENSG00000065534	ENSP00000353452	MYLK	myosin light chain kinase	69	69	69	31.6	31.6	31.6	210.71	1914	120890000000	22981000000	8762400000	4993900000	44447000000	2939600000	3827800000	13684000000	2858300000	16392000000	1314000000	249790000	95244000	54282000	483120000	31952000	41607000	148740000	31069000	178180000	21349000000	6634000000	6174500000	40923000000	3942200000	4194600000	14192000000	4340100000	13636000000
ENSP00000217381	ENSG00000101400	ENSP00000217381	SNTA1	syntrophin, alpha 1	35	35	33	77.6	77.6	77.6	53.895	505	120640000000	11948000000	15543000000	9926000000	8493600000	19051000000	18373000000	13685000000	7042700000	16578000000	4825600000	477920000	621710000	397040000	339740000	762050000	734910000	547390000	281710000	663110000	12294000000	14022000000	10865000000	7885300000	18685000000	16378000000	14943000000	14401000000	14728000000
ENSP00000258341	ENSG00000135862	ENSP00000258341	LAMC1	laminin, gamma 1 (formerly LAMB2)	107	107	106	63	63	63	177.6	1609	120300000000	14879000000	16525000000	10469000000	10675000000	17205000000	14251000000	11827000000	9739700000	14734000000	1625700000	201070000	223310000	141470000	144250000	232500000	192580000	159830000	131620000	199100000	13647000000	17056000000	11949000000	11169000000	19363000000	14101000000	13066000000	17008000000	13238000000
ENSP00000296255	ENSG00000163902	ENSP00000296255	RPN1	ribophorin I	59	59	59	76.1	76.1	76.1	68.569	607	119910000000	14979000000	12618000000	18844000000	14548000000	11735000000	12899000000	13187000000	7070700000	14029000000	3240800000	404840000	341020000	509290000	393180000	317160000	348620000	356400000	191100000	379150000	15511000000	12695000000	18048000000	12913000000	13436000000	13169000000	14029000000	13534000000	16356000000
ENSP00000300051	ENSG00000166816	ENSP00000300051	LDHD	lactate dehydrogenase D	41	41	41	87	87	87	54.87	507	119780000000	8408400000	20748000000	9605100000	7288100000	25175000000	12235000000	7677000000	18405000000	10239000000	5703800000	400400000	987990000	457380000	347050000	1198800000	582640000	365570000	876410000	487590000	7483800000	18775000000	8707000000	6913700000	27402000000	13411000000	9477100000	26319000000	9935400000
ENSP00000308541	ENSG00000180210	ENSP00000308541	F2	coagulation factor II (thrombin)	48	48	48	64	64	64	70.036	622	119690000000	14798000000	8184700000	16005000000	19089000000	5575000000	17992000000	13318000000	3656600000	21067000000	3626900000	448420000	248020000	484990000	578450000	168940000	545220000	403590000	110810000	638410000	13757000000	8458400000	15765000000	19003000000	7000400000	16716000000	14918000000	6548200000	16847000000
ENSP00000378288	ENSG00000140795	ENSP00000378288	MYLK3	myosin light chain kinase 3	67	67	67	73	73	73	88.392	819	119590000000	17863000000	13176000000	10825000000	12693000000	10603000000	20849000000	12600000000	6357800000	14618000000	2847300000	425300000	313720000	257740000	302210000	252460000	496400000	300000000	151380000	348060000	16350000000	13476000000	11470000000	11361000000	11738000000	17051000000	13231000000	12147000000	11713000000
ENSP00000157812	ENSG00000013275	ENSP00000157812	PSMC4	proteasome (prosome, macropain) 26S subunit, ATPase, 4	42	42	42	93.5	93.5	93.5	47.366	418	118790000000	16755000000	12702000000	13948000000	11796000000	11836000000	15612000000	11899000000	10379000000	13862000000	4751500000	670210000	508070000	557920000	471850000	473440000	624480000	475950000	415170000	554460000	15160000000	12021000000	13473000000	11471000000	12728000000	16137000000	12148000000	16926000000	12430000000
ENSP00000394936	ENSG00000228278	ENSP00000394936	ORM2	orosomucoid 2	20	12	12	63.7	36.8	36.8	23.602	201	118600000000	15747000000	9900900000	14361000000	23176000000	5127200000	17145000000	13152000000	3913000000	16076000000	11860000000	1574700000	990090000	1436100000	2317600000	512720000	1714500000	1315200000	391300000	1607600000	14723000000	9130000000	12958000000	24159000000	6328000000	16732000000	16773000000	7219800000	16896000000
ENSP00000479861	ENSG00000168385	ENSP00000353157	37500	septin 2	34	34	34	72.7	72.7	72.7	45.46	396	117990000000	12537000000	12823000000	15802000000	19214000000	9879400000	14642000000	9256600000	6309700000	17523000000	5129900000	545110000	557530000	687050000	835400000	429540000	636600000	402460000	274330000	761860000	13544000000	13584000000	14877000000	18792000000	10118000000	14053000000	9889900000	11443000000	14776000000
ENSP00000358723	ENSG00000116473	ENSP00000348786	RAP1A	RAP1A, member of RAS oncogene family	21	21	10	70.1	70.1	38.6	20.987	184	117580000000	14258000000	10167000000	16770000000	16309000000	10036000000	15576000000	13102000000	5013600000	16345000000	11758000000	1425800000	1016700000	1677000000	1630900000	1003600000	1557600000	1310200000	501360000	1634500000	14824000000	11162000000	15446000000	16407000000	12984000000	14376000000	15646000000	7437000000	14855000000
ENSP00000388325	ENSG00000172037	ENSP00000307156	LAMB2	laminin, beta 2 (laminin S)	98	98	97	61.8	61.8	61.2	195.98	1798	117480000000	15104000000	13005000000	12479000000	11254000000	10596000000	15726000000	11880000000	5981300000	21451000000	1263200000	162410000	139840000	134180000	121010000	113930000	169100000	127740000	64315000	230650000	14311000000	13641000000	13216000000	11228000000	12096000000	14017000000	12180000000	12920000000	18039000000
ENSP00000269141	ENSG00000170558	ENSP00000269141	CDH2	cadherin 2, type 1, N-cadherin (neuronal)	34	34	32	39.4	39.4	38.2	99.808	906	117310000000	8529300000	18689000000	9493300000	3357200000	25853000000	11653000000	7545500000	20919000000	11268000000	3170500000	230520000	505110000	256580000	90735000	698740000	314930000	203930000	565380000	304540000	7940100000	18129000000	8179400000	4033800000	24023000000	11878000000	7061100000	30122000000	10280000000
ENSP00000370377	ENSG00000107959	ENSP00000370377	PITRM1	pitrilysin metallopeptidase 1	71	71	71	73.6	73.6	73.6	117.51	1038	116910000000	11720000000	17376000000	15837000000	9004900000	17918000000	15014000000	9579300000	8349000000	12107000000	2125600000	213100000	315930000	287950000	163730000	325770000	272990000	174170000	151800000	220130000	11970000000	15723000000	13743000000	9047400000	18684000000	15089000000	10647000000	14659000000	10940000000
ENSP00000254722	ENSG00000132386	ENSP00000254722	SERPINF1	serpin peptidase inhibitor, clade F (alpha-2 antiplasmin, pigment epithelium derived factor), member 1	28	28	28	67.9	67.9	67.9	46.312	418	116610000000	25477000000	8935200000	11312000000	27253000000	4030700000	14294000000	11901000000	2551700000	10859000000	6137500000	1340900000	470270000	595350000	1434400000	212140000	752290000	626370000	134300000	571510000	23194000000	7919000000	12148000000	27402000000	4335000000	13224000000	11642000000	4204300000	9442700000
ENSP00000481126	ENSG00000160695		VPS11	vacuolar protein sorting 11 homolog (S. cerevisiae)	33	33	32	42.3	42.3	41.6	107.81	941	116370000000	9475900000	16635000000	12731000000	12468000000	11374000000	14695000000	12351000000	9817400000	16828000000	2327500000	189520000	332690000	254610000	249360000	227480000	293890000	247020000	196350000	336560000	14012000000	16619000000	12467000000	18748000000	15763000000	15352000000	13003000000	21518000000	19791000000
ENSP00000477781	ENSG00000133112	ENSP00000431872	TPT1	tumor protein, translationally-controlled 1	13	13	13	56.9	56.9	56.9	22.574	197	116290000000	12627000000	12989000000	12854000000	10696000000	12468000000	19465000000	11117000000	8027800000	16043000000	12921000000	1403000000	1443200000	1428300000	1188400000	1385300000	2162800000	1235200000	891980000	1782600000	10020000000	10617000000	10332000000	9330400000	11554000000	19560000000	10265000000	12841000000	13238000000
ENSP00000481878	ENSG00000078369	ENSP00000367869	GNB1	guanine nucleotide binding protein (G protein), beta polypeptide 1	29	29	15	79.4	79.4	43.8	37.377	340	116210000000	14140000000	10266000000	18276000000	12574000000	8888900000	11134000000	11599000000	10698000000	18633000000	8939100000	1087700000	789690000	1405800000	967200000	683760000	856450000	892240000	822890000	1433300000	13547000000	11001000000	20632000000	15023000000	9157800000	10673000000	12837000000	13255000000	15047000000
ENSP00000273359	ENSG00000144827	ENSP00000273359	ABHD10	abhydrolase domain containing 10	23	23	23	64.7	64.7	64.7	33.932	306	116200000000	10636000000	15759000000	14613000000	6012200000	17702000000	14444000000	10775000000	12060000000	14202000000	6835500000	625640000	926990000	859580000	353660000	1041300000	849620000	633850000	709420000	835440000	10440000000	15799000000	13375000000	6168500000	19600000000	12754000000	10715000000	17876000000	11156000000
ENSP00000325548	ENSG00000133313	ENSP00000325548	CNDP2	CNDP dipeptidase 2 (metallopeptidase M20 family)	47	47	47	89.5	89.5	89.5	52.878	475	115950000000	16291000000	13323000000	14225000000	9130000000	12793000000	13656000000	12916000000	10959000000	12657000000	4294400000	603360000	493440000	526870000	338150000	473820000	505780000	478350000	405890000	468790000	14006000000	12718000000	14098000000	8284200000	12451000000	13037000000	10909000000	18652000000	10443000000
ENSP00000341826	ENSG00000135486	ENSP00000341826	HNRNPA1	heterogeneous nuclear ribonucleoprotein A1 ;heterogeneous nuclear ribonucleoprotein A1-like 2	29	28	28	54.3	54.3	54.3	38.746	372	115560000000	13364000000	12340000000	17469000000	12769000000	11224000000	15548000000	9432900000	6213000000	17199000000	6420000000	742460000	685570000	970520000	709370000	623580000	863790000	524050000	345170000	955520000	12803000000	11511000000	17149000000	12488000000	11810000000	15033000000	10655000000	11344000000	15296000000
ENSP00000362010	ENSG00000138279	ENSP00000362010	ANXA7	annexin A7	29	29	29	48.6	48.6	48.6	52.739	488	114850000000	17398000000	15226000000	7025600000	13689000000	11662000000	15153000000	12830000000	8216700000	13646000000	5469000000	828460000	725060000	334550000	651870000	555340000	721590000	610970000	391270000	649830000	13866000000	12824000000	7105000000	12693000000	10814000000	14786000000	12750000000	14362000000	12521000000
ENSP00000379975	ENSG00000166333	ENSP00000299421	ILK	integrin-linked kinase	39	39	39	74.6	74.6	74.6	51.419	452	114850000000	17375000000	11567000000	3842300000	22019000000	10083000000	16895000000	10766000000	5835800000	16464000000	4785200000	723950000	481950000	160100000	917450000	420110000	703940000	448580000	243160000	685990000	17550000000	11024000000	4295200000	19951000000	10745000000	14807000000	11467000000	11210000000	14918000000
ENSP00000378725	ENSG00000126777	ENSP00000378720	KTN1	kinectin 1 (kinesin receptor)	139	139	139	81.2	81.2	81.2	156.27	1357	114640000000	14486000000	12178000000	10545000000	10609000000	11334000000	18241000000	9034800000	14148000000	14068000000	1381200000	174530000	146720000	127050000	127820000	136550000	219770000	108850000	170450000	169500000	16547000000	14292000000	13292000000	11998000000	13735000000	18347000000	11599000000	13237000000	14012000000
ENSP00000360762	ENSG00000148677	ENSP00000360762	ANKRD1	ankyrin repeat domain 1 (cardiac muscle)	37	37	37	86.2	86.2	86.2	36.251	319	114530000000	17322000000	7882600000	18225000000	9609800000	9964800000	17479000000	12668000000	5205100000	16170000000	6736800000	1018900000	463680000	1072100000	565280000	586170000	1028200000	745160000	306180000	951160000	20571000000	6471400000	19530000000	11367000000	10327000000	15114000000	14239000000	9845100000	12733000000
ENSP00000340736	ENSG00000163754	ENSP00000340736	GYG1	glycogenin 1	20	20	20	39.7	39.7	39.7	39.383	350	114410000000	16881000000	9478300000	9047000000	9322300000	13212000000	15621000000	14684000000	12521000000	13645000000	8172300000	1205800000	677020000	646210000	665880000	943750000	1115800000	1048800000	894360000	974660000	15423000000	9025800000	7795100000	8025900000	16008000000	15670000000	14643000000	15019000000	13139000000
ENSP00000290158	ENSG00000108424	ENSP00000290158	KPNB1	karyopherin (importin) beta 1	30	30	30	32.6	32.6	32.6	97.169	876	114230000000	13380000000	13824000000	8619600000	13844000000	12467000000	14954000000	9342200000	10458000000	17343000000	2855800000	334500000	345590000	215490000	346100000	311680000	373840000	233550000	261450000	433570000	14849000000	11778000000	10282000000	13025000000	10927000000	13889000000	11111000000	15480000000	13381000000
ENSP00000379098	ENSG00000058404	ENSP00000379098	CAMK2B	calcium/calmodulin-dependent protein kinase II beta	49	49	35	73	73	49.7	72.677	666	114230000000	14307000000	13331000000	11800000000	10263000000	10735000000	17068000000	10431000000	10306000000	15993000000	3685000000	461510000	430020000	380640000	331070000	346290000	550590000	336480000	332450000	515900000	14900000000	11415000000	11658000000	10574000000	11640000000	15110000000	11598000000	16451000000	11949000000
ENSP00000315130	ENSG00000120885	ENSP00000315130	CLU	clusterin	30	30	30	46.1	46.1	46.1	52.494	449	114080000000	16768000000	10951000000	11706000000	20127000000	3684500000	15900000000	11367000000	4604700000	18970000000	6004100000	882520000	576380000	616090000	1059300000	193920000	836830000	598290000	242350000	998440000	18349000000	10234000000	13185000000	20491000000	4254900000	11141000000	11876000000	8754600000	15766000000
ENSP00000236959	ENSG00000138363	ENSP00000236959	ATIC	5-aminoimidazole-4-carboxamide ribonucleotide formyltransferase/IMP cyclohydrolase	54	54	54	91.9	91.9	91.9	64.615	592	113690000000	12604000000	12113000000	12019000000	10906000000	13432000000	17263000000	10070000000	11074000000	14211000000	2991900000	331690000	318760000	316290000	286990000	353470000	454300000	265010000	291420000	373970000	11828000000	12332000000	12603000000	11419000000	14192000000	15197000000	11565000000	17608000000	11985000000
ENSP00000414359	ENSG00000129084	ENSP00000414359	PSMA1	proteasome (prosome, macropain) subunit, alpha type, 1	29	29	29	87.7	87.7	87.7	30.239	269	113560000000	15501000000	12476000000	13753000000	8678900000	14812000000	12282000000	13525000000	9954300000	12576000000	6679900000	911800000	733900000	808970000	510530000	871280000	722440000	795600000	585550000	739790000	15531000000	12609000000	11813000000	10860000000	14756000000	9906000000	15326000000	20381000000	9696200000
ENSP00000453508	ENSG00000171914	ENSP00000303476	TLN2	talin 2	175	151	151	74.4	68.5	68.5	271.61	2542	113160000000	9854400000	11736000000	7399600000	9975000000	14992000000	17220000000	9648800000	7021600000	25312000000	838220000	72996000	86935000	54812000	73889000	111050000	127550000	71473000	52012000	187500000	9826500000	11515000000	7187700000	9885200000	16093000000	15072000000	10482000000	13843000000	21215000000
ENSP00000310219	ENSG00000173110	ENSP00000310219	HSPA6	heat shock 70kDa protein 6 (HSP70B)	20	2	2	21.9	3.7	3.7	71.027	643	113140000000	8517100000	15687000000	12642000000	13574000000	12544000000	14093000000	15630000000	6146200000	14305000000	3057800000	230190000	423980000	341670000	366870000	339030000	380890000	422420000	166110000	386620000	10925000000	14510000000	12875000000	18233000000	7864300000	16780000000	13378000000	12519000000	11011000000
ENSP00000173527	ENSG00000066583	ENSP00000173527	ISOC1	isochorismatase domain containing 1	21	21	21	70.5	70.5	70.5	32.236	298	112700000000	18981000000	11759000000	12610000000	9819000000	10581000000	11296000000	14790000000	8146600000	14715000000	8049900000	1355800000	839930000	900740000	701360000	755800000	806860000	1056400000	581900000	1051100000	17074000000	10443000000	11466000000	10598000000	10016000000	9062200000	17772000000	14756000000	11856000000
ENSP00000363641	ENSG00000136810	ENSP00000363641	TXN	thioredoxin	13	13	13	76.2	76.2	76.2	11.737	105	112390000000	13967000000	14856000000	11485000000	11902000000	16057000000	9607800000	10527000000	10861000000	13124000000	16055000000	1995300000	2122300000	1640700000	1700300000	2293900000	1372500000	1503900000	1551600000	1874800000	12871000000	12205000000	9997700000	13892000000	13635000000	9458900000	10341000000	17936000000	9777900000
ENSP00000261479	ENSG00000100902	ENSP00000261479	PSMA6	proteasome (prosome, macropain) subunit, alpha type, 6	25	25	25	78.9	78.9	78.9	27.399	246	112230000000	14188000000	13312000000	9626700000	9785100000	12854000000	16149000000	11568000000	9688600000	15061000000	6601900000	834580000	783080000	566280000	575600000	756100000	949960000	680490000	569920000	885930000	12885000000	12605000000	8992000000	11120000000	13337000000	13248000000	12087000000	14917000000	11508000000
ENSP00000419088	ENSG00000114023	ENSP00000419088	FAM162A	family with sequence similarity 162, member A	14	14	14	45.5	45.5	45.5	17.342	154	112160000000	17974000000	11595000000	17860000000	9799200000	10501000000	11523000000	12781000000	7910400000	12213000000	12462000000	1997100000	1288300000	1984500000	1088800000	1166800000	1280300000	1420100000	878930000	1357000000	17174000000	12783000000	21023000000	10885000000	13985000000	8330500000	16356000000	11362000000	11459000000
ENSP00000399421	ENSG00000135218	ENSP00000308165	CD36	CD36 molecule (thrombospondin receptor)	21	21	21	39.2	39.2	39.2	53.053	472	111300000000	8662800000	11511000000	12374000000	8838700000	14184000000	10849000000	19011000000	7677700000	18190000000	6956200000	541430000	719450000	773360000	552420000	886510000	678080000	1188200000	479860000	1136900000	8220700000	11650000000	13761000000	10097000000	16913000000	7676100000	18602000000	14556000000	13169000000
ENSP00000266041	ENSG00000055955	ENSP00000266041	ITIH4	inter-alpha-trypsin inhibitor heavy chain family, member 4	51	51	49	53	53	52.2	103.36	930	111180000000	6825100000	9912600000	15401000000	18442000000	7630000000	19445000000	11629000000	3212500000	18686000000	2417000000	148370000	215490000	334800000	400910000	165870000	422720000	252800000	69837000	406220000	7379300000	8834700000	14586000000	17400000000	8413900000	16934000000	13363000000	5676700000	17467000000
ENSP00000247665	ENSG00000054148	ENSP00000247665	PHPT1	phosphohistidine phosphatase 1	15	15	15	88	88	88	13.832	125	111060000000	12651000000	16760000000	9859800000	8350100000	14339000000	14324000000	8917000000	14001000000	11861000000	13883000000	1581400000	2095000000	1232500000	1043800000	1792400000	1790400000	1114600000	1750100000	1482700000	12486000000	14660000000	9338700000	10081000000	17366000000	13340000000	9584700000	19914000000	10812000000
ENSP00000340466	ENSG00000089597	ENSP00000340466	GANAB	glucosidase, alpha; neutral AB	54	54	54	66	66	66	109.44	966	110580000000	13915000000	8418600000	11539000000	13078000000	9507400000	18416000000	9349300000	9114600000	17239000000	2513100000	316260000	191330000	262250000	297220000	216080000	418530000	212480000	207150000	391800000	14086000000	8602800000	12352000000	12505000000	11025000000	17329000000	11814000000	17107000000	14729000000
ENSP00000259667	ENSG00000137133	ENSP00000259667	HINT2	histidine triad nucleotide binding protein 2	10	10	10	66.3	66.3	66.3	17.162	163	110040000000	11789000000	15404000000	14716000000	6241300000	17459000000	9237700000	11748000000	13432000000	10010000000	10003000000	1071700000	1400400000	1337800000	567390000	1587200000	839790000	1068000000	1221100000	910040000	9587200000	16057000000	11663000000	6346100000	17749000000	9358400000	9468600000	29299000000	8754300000
ENSP00000249442	ENSG00000128654	ENSP00000249442	MTX2	metaxin 2	22	22	22	78.7	78.7	78.7	29.763	263	109750000000	12777000000	15314000000	12947000000	8406500000	17138000000	10359000000	12308000000	4359600000	16142000000	9977300000	1161500000	1392200000	1177000000	764220000	1558000000	941700000	1118900000	396330000	1467500000	12203000000	13948000000	11047000000	8277000000	19280000000	8547000000	12111000000	9395800000	12507000000
ENSP00000233627	ENSG00000115286	ENSP00000233627	NDUFS7	NADH dehydrogenase (ubiquinone) Fe-S protein 7, 20kDa (NADH-coenzyme Q reductase)	17	17	17	69.5	69.5	69.5	23.563	213	109640000000	6113100000	16153000000	13915000000	8176000000	19117000000	9016700000	14968000000	4127600000	18054000000	10964000000	611310000	1615300000	1391500000	817600000	1911700000	901670000	1496800000	412760000	1805400000	6750100000	13542000000	11808000000	8554400000	19370000000	8714000000	14028000000	5371400000	14447000000
ENSP00000353720	ENSG00000198848	ENSP00000353720	CES1	carboxylesterase 1	47	47	47	66.2	66.2	66.2	62.591	568	109500000000	12362000000	12658000000	19592000000	17920000000	8721700000	10312000000	9152600000	4070400000	14709000000	3421800000	386310000	395560000	612250000	560000000	272550000	322260000	286020000	127200000	459660000	12978000000	12706000000	19720000000	19113000000	7635300000	10580000000	9468900000	6926800000	11742000000
ENSP00000278407	ENSG00000149131	ENSP00000278407	SERPING1	serpin peptidase inhibitor, clade G (C1 inhibitor), member 1	27	27	27	43	43	43	55.154	500	109380000000	12699000000	8925300000	15209000000	19027000000	5903700000	18295000000	9944900000	2600800000	16778000000	4755700000	552130000	388060000	661260000	827240000	256680000	795430000	432390000	113080000	729470000	11150000000	7242300000	13291000000	19267000000	5991100000	15899000000	10197000000	5096200000	13307000000
ENSP00000287490	ENSG00000156885	ENSP00000287490	COX6A2	cytochrome c oxidase subunit VIa polypeptide 2	5	5	5	57.7	57.7	57.7	10.815	97	108460000000	9592500000	12046000000	11898000000	11267000000	14637000000	13194000000	11065000000	4829700000	19935000000	27116000000	2398100000	3011400000	2974600000	2816800000	3659100000	3298400000	2766200000	1207400000	4983800000	9100600000	10043000000	12754000000	13738000000	16230000000	11755000000	11021000000	8984600000	15244000000
ENSP00000410833	ENSG00000114480	ENSP00000410833	GBE1	glucan (1,4-alpha-), branching enzyme 1	39	39	39	57.4	57.4	57.4	80.473	702	108350000000	11423000000	17071000000	10637000000	10298000000	15947000000	9082800000	9332500000	15903000000	8658600000	3095800000	326380000	487730000	303920000	294230000	455630000	259510000	266640000	454370000	247390000	10986000000	12968000000	12622000000	9463900000	13504000000	8387200000	9870900000	24184000000	8433400000
ENSP00000383365	ENSG00000184470	ENSP00000383365	TXNRD2	thioredoxin reductase 2	31	29	29	77.9	75	75	56.506	524	107880000000	11978000000	7724900000	10590000000	9721500000	15239000000	17183000000	13827000000	9452900000	12162000000	4149200000	460680000	297110000	407320000	373900000	586110000	660900000	531810000	363570000	467770000	12847000000	8525400000	9717900000	9070200000	13745000000	13548000000	15680000000	13825000000	10025000000
ENSP00000385828	ENSG00000128311	ENSP00000249042	TST	thiosulfate sulfurtransferase (rhodanese)	23	23	23	78.8	78.8	78.8	33.429	297	107790000000	7510100000	15642000000	12647000000	6954400000	19027000000	16551000000	9589800000	6831700000	13039000000	6737000000	469380000	977620000	790430000	434650000	1189200000	1034400000	599360000	426980000	814930000	7414600000	16005000000	11294000000	6719400000	19021000000	15268000000	9121500000	13324000000	12238000000
ENSP00000285379	ENSG00000104267	ENSP00000285379	CA2	carbonic anhydrase II	24	24	24	80	80	80	29.246	260	107590000000	12458000000	6362600000	9994400000	12969000000	13472000000	21601000000	14979000000	5001200000	10748000000	8275800000	958290000	489430000	768800000	997610000	1036300000	1661600000	1152300000	384710000	826740000	12223000000	7385500000	10989000000	13688000000	14004000000	15635000000	15482000000	9736800000	9498400000
ENSP00000390265	ENSG00000138413	ENSP00000260985	IDH1	isocitrate dehydrogenase 1 (NADP+), soluble	43	41	41	78.3	76.1	76.1	46.659	414	107040000000	8967400000	13282000000	14559000000	11499000000	9930900000	11845000000	10436000000	7128800000	19393000000	4281600000	358690000	531290000	582350000	459950000	397240000	473790000	417430000	285150000	775740000	9776300000	12165000000	13111000000	12933000000	11050000000	10759000000	11266000000	11098000000	15078000000
ENSP00000273283	ENSG00000055957	ENSP00000273283	ITIH1	inter-alpha-trypsin inhibitor heavy chain 1	37	37	29	44.6	44.6	38.7	101.39	911	107030000000	7397400000	10434000000	15275000000	15881000000	5316100000	15908000000	9773400000	5558600000	21491000000	2816700000	194670000	274580000	401980000	417930000	139900000	418630000	257200000	146280000	565550000	8112400000	10502000000	14300000000	14739000000	5759300000	12991000000	11094000000	8181300000	15679000000
ENSP00000369176	ENSG00000165264	ENSP00000369176	NDUFB6	NADH dehydrogenase (ubiquinone) 1 beta subcomplex, 6, 17kDa	21	21	20	72.7	72.7	68.8	15.489	128	106990000000	6383000000	19040000000	18672000000	8099800000	18375000000	5480100000	13492000000	2838300000	14609000000	13374000000	797870000	2380100000	2334000000	1012500000	2296800000	685010000	1686500000	354790000	1826200000	6581400000	17778000000	17000000000	8187000000	17560000000	4890000000	14524000000	5532200000	12426000000
ENSP00000221130	ENSG00000104687	ENSP00000221130	GSR	glutathione reductase	37	37	37	78.9	78.9	78.9	56.256	522	106920000000	13710000000	15778000000	13571000000	7658600000	11590000000	13379000000	10583000000	8800800000	11847000000	4648600000	596070000	686010000	590040000	332980000	503920000	581690000	460140000	382640000	515100000	11352000000	14815000000	13395000000	7714100000	13444000000	14593000000	11224000000	13766000000	11331000000
ENSP00000338481	ENSG00000079819	ENSP00000338481	EPB41L2	erythrocyte membrane protein band 4.1-like 2	90	90	82	70.9	70.9	66.6	112.59	1005	106920000000	8127300000	9805400000	12446000000	14419000000	6455900000	20977000000	7550400000	3698500000	23444000000	1944000000	147770000	178280000	226280000	262160000	117380000	381400000	137280000	67246000	426250000	9257700000	10105000000	12854000000	14508000000	7831000000	19151000000	9415100000	7332000000	19737000000
ENSP00000085068	ENSG00000063241	ENSP00000085068	ISOC2	isochorismatase domain containing 2	13	13	13	72.9	72.9	72.9	24.097	221	106780000000	11837000000	9031100000	16589000000	10755000000	10308000000	16538000000	11796000000	8352600000	11569000000	11864000000	1315200000	1003500000	1843200000	1195000000	1145400000	1837600000	1310700000	928070000	1285400000	11362000000	8454400000	13190000000	12719000000	10860000000	15676000000	13065000000	11301000000	10968000000
ENSP00000340989	ENSG00000175793	ENSP00000340989	SFN	stratifin	7	2	2	25.8	12.1	12.1	27.774	248	106680000000	15117000000	16810000000	10195000000	15199000000	14698000000	12805000000	11487000000	4249700000	6117700000	6667500000	944830000	1050600000	637210000	949960000	918630000	800330000	717920000	265610000	382360000	14048000000	0	9005400000	14356000000	0	9042800000	0	0	7006900000
ENSP00000281031	ENSG00000151366	ENSP00000281031	NDUFC2	NADH dehydrogenase (ubiquinone) 1, subcomplex unknown, 2, 14.5kDa ;NDUFC2-KCTD14 readthrough	13	13	13	57.1	57.1	57.1	14.187	119	106390000000	6788600000	14464000000	17508000000	9596900000	18864000000	5932500000	16587000000	2782400000	13870000000	13299000000	848570000	1808000000	2188400000	1199600000	2358000000	741570000	2073400000	347810000	1733700000	7204400000	12410000000	19233000000	10893000000	15741000000	6800000000	18607000000	5645600000	14407000000
ENSP00000292401	ENSG00000160862	ENSP00000292401	AZGP1	alpha-2-glycoprotein 1, zinc-binding	26	26	26	60.7	60.7	60.7	34.258	298	106330000000	12439000000	9055400000	11505000000	21460000000	8141400000	15434000000	11596000000	2885400000	13817000000	5907400000	691040000	503080000	639140000	1192200000	452300000	857450000	644250000	160300000	767630000	10720000000	8275600000	11290000000	21230000000	7761300000	12671000000	11490000000	5302200000	11463000000
ENSP00000359910	ENSG00000101182	ENSP00000359910	PSMA7	proteasome (prosome, macropain) subunit, alpha type, 7	24	24	19	78.6	78.6	58.5	27.887	248	105860000000	9450900000	12394000000	9755600000	9490700000	12884000000	15268000000	13303000000	10529000000	12785000000	7561400000	675070000	885320000	696830000	677910000	920300000	1090500000	950190000	752040000	913190000	10024000000	12656000000	11219000000	8414200000	12559000000	13499000000	12757000000	18522000000	11028000000
ENSP00000376309	ENSG00000170144	ENSP00000376309	HNRNPA3	heterogeneous nuclear ribonucleoprotein A3	27	27	27	50.5	50.5	50.5	39.594	378	105720000000	14570000000	12175000000	13886000000	12383000000	7520000000	17665000000	8415300000	4261000000	14845000000	5564200000	766830000	640790000	730830000	651760000	395790000	929710000	442910000	224260000	781330000	11281000000	11557000000	12357000000	11984000000	9241600000	14779000000	9471900000	8745300000	13442000000
ENSP00000262430	ENSG00000103150	ENSP00000262430	MLYCD	malonyl-CoA decarboxylase	37	37	36	65.1	65.1	65.1	55.003	493	105710000000	10304000000	18693000000	13418000000	5896900000	15479000000	11199000000	8661400000	11950000000	10110000000	3775400000	368000000	667620000	479220000	210600000	552830000	399980000	309330000	426800000	361060000	10437000000	16104000000	12571000000	6651300000	16333000000	7564600000	7993100000	18876000000	6765400000
ENSP00000301149	ENSG00000167588	ENSP00000301149	GPD1	glycerol-3-phosphate dehydrogenase 1 (soluble)	39	38	38	85.1	85.1	85.1	37.567	349	105510000000	3207700000	7019600000	10567000000	31852000000	6251500000	7544400000	20765000000	2462800000	15839000000	4795900000	145810000	319070000	480330000	1447800000	284160000	342930000	943860000	111950000	719980000	3400400000	5998500000	9344800000	32284000000	6671800000	6977800000	19996000000	4451000000	12911000000
ENSP00000237889	ENSG00000119013	ENSP00000237889	NDUFB3	NADH dehydrogenase (ubiquinone) 1 beta subcomplex, 3, 12kDa	12	12	12	53.1	53.1	53.1	11.402	98	105430000000	5759800000	19683000000	16578000000	7577800000	20090000000	4124600000	14467000000	1730600000	15418000000	17572000000	959960000	3280500000	2763100000	1263000000	3348400000	687430000	2411200000	288440000	2569700000	5113100000	19114000000	15385000000	9621900000	21362000000	4671800000	15596000000	3500200000	10191000000
ENSP00000339001	ENSG00000196230	ENSP00000339001	TUBB	tubulin, beta class I	36	6	6	74.1	17.1	17.1	49.67	444	105320000000	10379000000	7686900000	8533000000	16448000000	6186100000	20409000000	7606500000	5143300000	22933000000	5266200000	518930000	384340000	426650000	822380000	309300000	1020400000	380330000	257160000	1146600000	13091000000	8261200000	10576000000	19098000000	5985800000	16926000000	9838400000	8239300000	15544000000
ENSP00000052754	ENSG00000011465	ENSP00000052754	DCN	decorin	33	33	32	68.5	68.5	68.5	39.746	359	104890000000	9420100000	8649000000	10639000000	23316000000	3904300000	13548000000	12900000000	4077300000	18436000000	5520500000	495790000	455210000	559950000	1227200000	205490000	713040000	678950000	214590000	970310000	8570700000	9226300000	12236000000	21728000000	4040200000	13047000000	12834000000	6459900000	14433000000
ENSP00000361930	ENSG00000166913	ENSP00000300161	YWHAB	tyrosine 3-monooxygenase/tryptophan 5-monooxygenase activation protein, beta	29	18	18	85.4	76	76	28.082	246	104820000000	13278000000	13408000000	13371000000	14903000000	8613000000	15009000000	7258800000	6130400000	12843000000	7486800000	948460000	957720000	955110000	1064500000	615210000	1072100000	518480000	437890000	917380000	15109000000	13346000000	14730000000	15720000000	11290000000	14516000000	10102000000	12698000000	12769000000
ENSP00000465356	ENSG00000130208	ENSP00000252491	APOC1	apolipoprotein C-I	10	10	10	54.2	54.2	54.2	9.3318	83	104470000000	3818900000	5994900000	8274300000	25248000000	8144100000	17971000000	13596000000	3575900000	17847000000	34823000000	1273000000	1998300000	2758100000	8415900000	2714700000	5990200000	4531900000	1192000000	5949000000	5960800000	4942400000	8282700000	22768000000	8917000000	12300000000	13053000000	5557600000	11814000000
ENSP00000383023	ENSG00000215375	ENSP00000383023	MYL5	myosin, light chain 5, regulatory	4	4	4	28.3	28.3	28.3	19.534	173	104010000000	14527000000	28524000000	2117100000	6784200000	29891000000	4028200000	11518000000	2433600000	4183900000	10401000000	1452700000	2852400000	211710000	678420000	2989100000	402820000	1151800000	243360000	418390000	5717200000	36242000000	1517300000	3463200000	32491000000	3177500000	8292400000	11216000000	2633100000
ENSP00000355265	ENSG00000228253	ENSP00000355265	MT-ATP8	mitochondrially encoded ATP synthase 8	6	6	6	60.3	60.3	60.3	7.9916	68	104000000000	15521000000	13100000000	6750800000	6581200000	16102000000	12159000000	10141000000	11457000000	12187000000	34667000000	5173800000	4366800000	2250300000	2193700000	5367400000	4053200000	3380300000	3819100000	4062300000	10555000000	7300800000	3521700000	5221700000	14506000000	11558000000	8520000000	12543000000	11055000000
ENSP00000223321	ENSG00000106588	ENSP00000223321	PSMA2	proteasome (prosome, macropain) subunit, alpha type, 2	16	16	16	67.5	67.5	67.5	25.898	234	103850000000	12741000000	14663000000	8907100000	10063000000	15684000000	13347000000	10698000000	6393900000	11350000000	7988200000	980070000	1127900000	685160000	774100000	1206400000	1026700000	822940000	491840000	873050000	10861000000	12407000000	9853700000	10310000000	13612000000	11546000000	13033000000	12897000000	10480000000
ENSP00000302476	ENSG00000170276	ENSP00000302476	HSPB2	heat shock 27kDa protein 2	16	16	16	89	89	89	20.232	182	103220000000	11164000000	9670000000	16806000000	7100700000	7651100000	14683000000	11600000000	7039400000	17501000000	12902000000	1395500000	1208800000	2100700000	887590000	956390000	1835400000	1449900000	879930000	2187700000	11862000000	9758300000	19013000000	9023900000	9013700000	13993000000	12913000000	14229000000	15013000000
ENSP00000394071	ENSG00000203879	ENSP00000394071	GDI1	GDP dissociation inhibitor 1	57	45	45	89.5	75.6	75.6	50.582	447	102990000000	11827000000	12501000000	12500000000	10489000000	10374000000	13765000000	9913500000	8098700000	13525000000	4119700000	473060000	500040000	499990000	419570000	414940000	550590000	396540000	323950000	541000000	11936000000	11454000000	10462000000	11804000000	11588000000	13980000000	11052000000	10409000000	12147000000
ENSP00000351310	ENSG00000206384	ENSP00000351310	COL6A6	collagen, type VI, alpha 6	110	110	106	49.1	49.1	47.9	247.17	2263	102750000000	4267400000	5179100000	11516000000	17785000000	2296000000	16959000000	7181400000	1591200000	35971000000	901280000	37434000	45430000	101010000	156010000	20140000	148760000	62995000	13958000	315530000	4411900000	6383000000	12198000000	17354000000	3405600000	16060000000	9111900000	3198500000	29973000000
ENSP00000446252	ENSG00000112096	ENSP00000356022	SOD2	superoxide dismutase 2, mitochondrial	20	20	20	77	77	77	24.75	222	102550000000	10124000000	14857000000	10246000000	5089800000	17094000000	16538000000	9344900000	7257000000	12004000000	9323100000	920340000	1350700000	931430000	462710000	1554000000	1503500000	849530000	659720000	1091300000	10692000000	14567000000	10837000000	5703400000	15415000000	16069000000	10839000000	14266000000	10068000000
ENSP00000290349	ENSG00000159228	ENSP00000290349	CBR1	carbonyl reductase 1	29	29	26	86.3	86.3	79.1	30.375	277	102100000000	11818000000	11557000000	14261000000	12327000000	9532700000	12038000000	9774000000	8236400000	12553000000	6005700000	695160000	679840000	838870000	725090000	560750000	708140000	574940000	484490000	738430000	11173000000	11603000000	13702000000	13785000000	9730600000	12773000000	9652400000	12144000000	11485000000
ENSP00000284320	ENSG00000154174	ENSP00000284320	TOMM70	translocase of outer mitochondrial membrane 70 homolog A (S. cerevisiae)	55	55	55	82.4	82.4	82.4	67.454	608	102000000000	11323000000	10679000000	12567000000	12811000000	16019000000	14126000000	9970500000	4437700000	10064000000	3290300000	365260000	344490000	405400000	413270000	516750000	455680000	321630000	143150000	324640000	10353000000	10363000000	11773000000	11246000000	16129000000	12737000000	9918400000	9747200000	8695100000
ENSP00000346067	ENSG00000168028	ENSP00000346067	RPSA	ribosomal protein SA ;ribosomal protein SA pseudogene 58	20	20	20	66.4	66.4	66.4	32.854	295	101400000000	12162000000	10733000000	14477000000	11132000000	9439700000	12899000000	10243000000	7011800000	13301000000	7799900000	935520000	825630000	1113700000	856330000	726130000	992240000	787910000	539370000	1023100000	10771000000	8896900000	13100000000	10775000000	10404000000	11029000000	10661000000	10727000000	9856100000
ENSP00000381992	ENSG00000122545	ENSP00000381992	39326	septin 7	44	44	43	72.3	72.3	72.3	46.566	401	101220000000	12954000000	10022000000	10571000000	18306000000	8028200000	14748000000	7551900000	6580300000	12454000000	4819800000	616850000	477250000	503390000	871720000	382300000	702280000	359610000	313350000	593060000	12439000000	10130000000	11008000000	17204000000	9113300000	13570000000	8929900000	10412000000	13377000000
ENSP00000311430	ENSG00000174444	ENSP00000311430	RPL4	ribosomal protein L4	37	37	37	62.3	62.3	62.3	47.697	427	101190000000	12741000000	11084000000	12667000000	10327000000	11502000000	14746000000	8729200000	6709900000	12679000000	6324100000	796300000	692750000	791720000	645430000	718900000	921600000	545570000	419370000	792460000	13171000000	11651000000	13861000000	10002000000	12835000000	14164000000	9519100000	14938000000	10833000000
ENSP00000338343	ENSG00000170624	ENSP00000338343	SGCD	sarcoglycan, delta (35kDa dystrophin-associated glycoprotein)	21	21	21	60.3	60.3	60.3	32.202	290	101170000000	12223000000	11707000000	11345000000	7657000000	10974000000	16110000000	11264000000	5939700000	13952000000	5620700000	679070000	650410000	630280000	425390000	609660000	894990000	625800000	329980000	775120000	11412000000	10407000000	12003000000	8601000000	11506000000	15714000000	9796100000	10133000000	10795000000
ENSP00000228740	ENSG00000111144	ENSP00000228740	LTA4H	leukotriene A4 hydrolase	46	46	46	65.1	65.1	65.1	69.284	611	101020000000	11979000000	11376000000	12854000000	9646200000	10184000000	12515000000	10735000000	6547200000	15184000000	2886300000	342270000	325030000	367250000	275610000	290970000	357560000	306720000	187060000	433830000	11467000000	10655000000	12588000000	9123800000	10495000000	10184000000	12623000000	13217000000	11860000000
ENSP00000373979	ENSG00000167632	ENSP00000373979	TRAPPC9	trafficking protein particle complex 9	12	12	12	10.3	10.3	10.3	139.44	1246	100700000000	4231800000	16841000000	13143000000	13138000000	11219000000	14764000000	8268200000	3352200000	15742000000	1736200000	72963000	290370000	226610000	226510000	193430000	254560000	142550000	57797000	271410000	13095000000	8932200000	11768000000	15796000000	8893800000	14621000000	10609000000	15189000000	12204000000
ENSP00000222214	ENSG00000105607	ENSP00000222214	GCDH	glutaryl-CoA dehydrogenase	24	24	24	65.3	65.3	65.3	48.127	438	100580000000	14320000000	13118000000	10416000000	7176900000	18258000000	13337000000	7799100000	9040400000	7113500000	5029000000	716020000	655890000	520810000	358850000	912890000	666850000	389960000	452020000	355680000	10066000000	13469000000	8969800000	6791500000	17569000000	11560000000	6812200000	12127000000	6311900000
ENSP00000397261	ENSG00000143416	ENSP00000357861	SELENBP1	selenium binding protein 1	44	44	44	80.7	80.7	80.7	56.865	514	100570000000	8547100000	12288000000	7936800000	9081500000	15220000000	12103000000	12545000000	7430900000	15418000000	2958000000	251380000	361410000	233440000	267100000	447640000	355980000	368980000	218550000	453480000	9690500000	13298000000	9600500000	9964800000	16312000000	10758000000	13826000000	14143000000	13845000000
ENSP00000301764	ENSG00000167986	ENSP00000301764	DDB1	damage-specific DNA binding protein 1, 127kDa	67	67	67	52	52	52	126.97	1140	100540000000	14187000000	9183600000	11254000000	7910700000	8900200000	13085000000	9593700000	6158500000	20267000000	1828000000	257950000	166970000	204620000	143830000	161820000	237920000	174430000	111970000	368490000	12655000000	12001000000	14348000000	9782500000	12787000000	6003200000	12828000000	16359000000	11684000000
ENSP00000403172	ENSG00000089009	ENSP00000202773	RPL6	ribosomal protein L6	30	30	30	61.1	61.1	61.1	32.728	288	99771000000	12588000000	9077100000	10837000000	11825000000	9697100000	15342000000	10141000000	7761300000	12503000000	7674700000	968270000	698240000	833580000	909580000	745930000	1180200000	780090000	597020000	961800000	12516000000	9835400000	11080000000	11878000000	11685000000	13364000000	10267000000	12741000000	10470000000
ENSP00000254301	ENSG00000131981	ENSP00000254301	LGALS3	lectin, galactoside-binding, soluble, 3	14	14	14	40.8	40.8	40.8	26.152	250	98602000000	5915500000	10538000000	15090000000	6704700000	13407000000	13454000000	9970900000	12405000000	11117000000	10956000000	657280000	1170900000	1676600000	744960000	1489700000	1494900000	1107900000	1378400000	1235200000	7039200000	10958000000	16374000000	5571200000	14640000000	10164000000	10124000000	21062000000	12277000000
ENSP00000326381	ENSG00000156976	ENSP00000326381	EIF4A2	eukaryotic translation initiation factor 4A2	40	40	23	81.1	81.1	53.8	46.402	407	97366000000	12695000000	12324000000	10668000000	10135000000	9425800000	7039400000	11183000000	11135000000	12761000000	4233300000	551940000	535820000	463840000	440660000	409820000	306060000	486240000	484110000	554820000	11054000000	10614000000	8435400000	9211200000	10791000000	8158900000	10470000000	16300000000	10571000000
ENSP00000339017	ENSG00000138138	ENSP00000339016	ATAD1	ATPase family, AAA domain containing 1	32	32	32	71.5	71.5	71.5	40.744	361	97126000000	13616000000	9727600000	12549000000	8519500000	10079000000	12819000000	11451000000	4619000000	13746000000	4856300000	680780000	486380000	627440000	425980000	503970000	640970000	572530000	230950000	687300000	13158000000	10154000000	13200000000	8819300000	9981900000	11840000000	11477000000	7588000000	12314000000
ENSP00000279022	ENSG00000101335	ENSP00000279022	MYL9	myosin, light chain 9, regulatory	19	19	9	68	68	33.1	19.827	172	96760000000	2899400000	8689900000	8208100000	31698000000	6242700000	9752200000	10401000000	255830000	18613000000	10751000000	322150000	965550000	912010000	3522000000	693640000	1083600000	1155700000	28426000	2068100000	2968100000	8896700000	6324300000	25603000000	5780300000	8330700000	9463600000	538860000	15855000000
ENSP00000378957	ENSG00000166482	ENSP00000378957	MFAP4	microfibrillar-associated protein 4	10	10	10	56.3	56.3	56.3	31.153	279	96644000000	15876000000	2489300000	15986000000	22064000000	1750700000	6971100000	12755000000	1190400000	17561000000	9664400000	1587600000	248930000	1598600000	2206400000	175070000	697110000	1275500000	119040000	1756100000	17479000000	3012300000	13332000000	25109000000	2495200000	6761300000	11072000000	2397400000	13764000000
ENSP00000271308	ENSG00000143106	ENSP00000271308	PSMA5	proteasome (prosome, macropain) subunit, alpha type, 5	16	16	16	64.7	64.7	64.7	26.411	241	96472000000	12114000000	13504000000	11237000000	9233100000	11661000000	11308000000	9495300000	6371000000	11550000000	8770200000	1101300000	1227600000	1021500000	839370000	1060100000	1028000000	863210000	579180000	1050000000	10241000000	11180000000	10021000000	8387700000	10786000000	9835200000	8794900000	11521000000	9710500000
ENSP00000434516	ENSG00000198431	ENSP00000434516	TXNRD1	thioredoxin reductase 1	46	46	44	64.7	64.7	62.4	70.905	649	96287000000	13092000000	8969400000	13428000000	10753000000	7098700000	15087000000	10412000000	5190200000	12256000000	3009000000	409120000	280290000	419620000	336040000	221830000	471460000	325390000	162190000	383010000	15403000000	8677200000	14979000000	9774800000	6937500000	11938000000	11221000000	9489900000	11862000000
ENSP00000357705	ENSG00000196154	ENSP00000346294	S100A4	S100 calcium binding protein A4	13	13	13	58.4	58.4	58.4	11.728	101	96169000000	17241000000	8162400000	14017000000	18147000000	4494100000	12577000000	7162200000	2639100000	11728000000	16028000000	2873600000	1360400000	2336200000	3024400000	749010000	2096200000	1193700000	439850000	1954700000	13099000000	6361800000	11311000000	17535000000	5191300000	8907300000	5935900000	7788100000	8162600000
ENSP00000259818	ENSG00000137285	ENSP00000259818	TUBB2B	tubulin, beta 2B class IIb	37	10	2	81.1	30.3	3.6	49.953	445	95744000000	11892000000	6464600000	10308000000	16494000000	7682700000	15243000000	9136000000	4287900000	14235000000	4787200000	594610000	323230000	515410000	824700000	384140000	762160000	456800000	214400000	711760000	9426200000	7743700000	7535400000	12164000000	5992500000	16364000000	6766800000	4468400000	12362000000
ENSP00000377833	ENSG00000196975	ENSP00000377833	ANXA4	annexin A4	41	41	41	83.8	83.8	83.8	36.085	321	95702000000	13412000000	9802600000	13248000000	19695000000	6438400000	11106000000	7021400000	3573200000	11406000000	4350100000	609610000	445570000	602200000	895240000	292660000	504800000	319160000	162420000	518440000	13966000000	8415000000	13442000000	18291000000	6126800000	9181200000	7354100000	8333300000	9383500000
ENSP00000385385	ENSG00000143870	ENSP00000272227	PDIA6	protein disulfide isomerase family A, member 6	30	30	30	56.1	56.1	56.1	53.9	492	95680000000	9850400000	8887000000	12060000000	10665000000	9788700000	14797000000	9558200000	7249400000	12824000000	5315500000	547240000	493720000	669970000	592510000	543820000	822070000	531010000	402740000	712450000	9540900000	9748600000	12153000000	11399000000	11822000000	15281000000	9704800000	12074000000	13545000000
ENSP00000216038	ENSG00000100220	ENSP00000216038	RTCB	RNA 2,3-cyclic phosphate and 5-OH ligase	45	45	45	70.3	70.3	70.3	55.21	505	95444000000	12224000000	11785000000	9900200000	8957600000	12211000000	11381000000	7624300000	7792900000	13569000000	3976800000	509320000	491020000	412510000	373230000	508780000	474220000	317680000	324700000	565370000	11208000000	10438000000	8963600000	8583100000	10963000000	11725000000	8023900000	10799000000	9779700000
ENSP00000364883	ENSG00000148090	ENSP00000364883	AUH	AU RNA binding protein/enoyl-CoA hydratase	24	24	24	51.9	51.9	51.9	35.608	339	95153000000	11770000000	12634000000	9047400000	7554000000	14500000000	9871600000	12072000000	7335800000	10368000000	5286300000	653900000	701880000	502640000	419670000	805570000	548420000	670680000	407540000	575980000	8833900000	12694000000	8994200000	5839600000	16525000000	8100600000	9058800000	17128000000	7587500000
ENSP00000479153	ENSG00000110047	ENSP00000320516	EHD1	EH-domain containing 1	56	49	37	82.7	77.2	56.6	61.927	548	94738000000	13631000000	10477000000	9481300000	13535000000	7380800000	9808300000	10407000000	5749200000	14268000000	3266800000	470040000	361280000	326940000	466710000	254510000	338220000	358860000	198250000	492010000	13100000000	9099900000	8880200000	12275000000	6839400000	9597600000	11191000000	10439000000	12566000000
ENSP00000284719	ENSG00000138430	ENSP00000284719	OLA1	Obg-like ATPase 1	40	40	40	86.6	86.6	86.6	44.743	396	94534000000	11346000000	12316000000	9488500000	7239600000	11130000000	13191000000	9325800000	9141000000	11357000000	3635900000	436370000	473700000	364940000	278450000	428070000	507330000	358690000	351580000	436810000	10353000000	11841000000	9808500000	6773000000	13197000000	12423000000	10542000000	15569000000	9859900000
ENSP00000307705	ENSG00000168298	ENSP00000307705	HIST1H1E	histone cluster 1, H1e	23	6	5	54.8	24.2	17.8	21.865	219	94355000000	11268000000	7621000000	8813000000	14108000000	10657000000	11445000000	10286000000	7027600000	13130000000	10484000000	1252000000	846780000	979220000	1567600000	1184100000	1271700000	1142900000	780840000	1458900000	11006000000	10346000000	12521000000	17504000000	11175000000	10623000000	10022000000	14723000000	11244000000
ENSP00000442600	ENSG00000173402	ENSP00000312435	DAG1	dystroglycan 1 (dystrophin-associated glycoprotein 1)	29	29	29	28.9	28.9	28.9	97.44	895	93906000000	13117000000	7431400000	10488000000	7403700000	8093700000	14035000000	12035000000	5969000000	15333000000	2290400000	319940000	181250000	255800000	180580000	197410000	342320000	293530000	145590000	373970000	10988000000	9050600000	11958000000	5947900000	9280400000	14659000000	11890000000	10936000000	12306000000
ENSP00000426290	ENSG00000146147	ENSP00000274897	MLIP	muscular LMNA-interacting protein	57	57	57	69.3	69.3	69.3	105.91	993	93854000000	9563500000	14021000000	10277000000	5340900000	14318000000	14906000000	7805500000	6253500000	11368000000	1955300000	199240000	292100000	214110000	111270000	298290000	310540000	162610000	130280000	236830000	9011300000	13824000000	10457000000	5876700000	13885000000	13311000000	10898000000	12300000000	10645000000
ENSP00000296684	ENSG00000164258	ENSP00000296684	NDUFS4	NADH dehydrogenase (ubiquinone) Fe-S protein 4, 18kDa (NADH-coenzyme Q reductase)	14	14	14	57.1	57.1	57.1	20.108	175	93655000000	8044800000	13928000000	12397000000	6834700000	18495000000	4161900000	10294000000	3578300000	15920000000	10406000000	893870000	1547600000	1377500000	759420000	2055000000	462430000	1143700000	397590000	1768900000	8621800000	17102000000	11471000000	7042400000	22434000000	4461600000	11261000000	7275800000	13829000000
ENSP00000452120	ENSG00000135424	ENSP00000452120	ITGA7	integrin, alpha 7	54	54	54	48.8	48.8	48.8	124.69	1141	93654000000	12826000000	12284000000	9127200000	11825000000	12281000000	9453200000	10739000000	8008500000	7110900000	1992600000	272890000	261360000	194200000	251600000	261290000	201130000	228480000	170390000	151300000	11397000000	10109000000	9512700000	11746000000	12777000000	8016400000	10745000000	14383000000	8983600000
ENSP00000352257	ENSG00000196419	ENSP00000352257	XRCC6	X-ray repair complementing defective repair in Chinese hamster cells 6	63	63	63	65.7	65.7	65.7	69.842	609	92452000000	8701100000	10329000000	13083000000	9275800000	10564000000	12986000000	7778200000	5306500000	14428000000	2889100000	271910000	322800000	408830000	289870000	330140000	405820000	243070000	165830000	450890000	8954500000	10660000000	13249000000	9407600000	10482000000	11008000000	8484100000	9889800000	11607000000
ENSP00000322419	ENSG00000177600	ENSP00000322419	RPLP2	ribosomal protein, large, P2	12	12	12	83.5	83.5	83.5	11.665	115	92247000000	11747000000	9286600000	12667000000	8440600000	9317500000	14901000000	8284900000	6492300000	11109000000	18449000000	2349500000	1857300000	2533400000	1688100000	1863500000	2980200000	1657000000	1298500000	2221900000	12121000000	10524000000	15104000000	8678100000	11373000000	12843000000	9692200000	13016000000	10376000000
ENSP00000378408	ENSG00000167701	ENSP00000378408	GPT	glutamic-pyruvate transaminase (alanine aminotransferase)	35	35	32	81.9	81.9	76.8	54.636	496	92136000000	8080300000	19117000000	4954700000	4852600000	20727000000	5643500000	8530700000	12169000000	8060500000	4188000000	367280000	868960000	225210000	220570000	942150000	256520000	387760000	553150000	366390000	7175300000	17778000000	4989900000	5451300000	21137000000	5771300000	8545900000	17676000000	6641500000
ENSP00000246957	ENSG00000126602	ENSP00000246957	TRAP1	TNF receptor-associated protein 1	58	58	58	73.3	73.3	73.3	80.109	704	91880000000	9907900000	9747700000	8317500000	5978800000	10149000000	13970000000	9328900000	11304000000	13177000000	2297000000	247700000	243690000	207940000	149470000	253740000	349240000	233220000	282590000	329410000	10846000000	10471000000	7939400000	6811400000	11057000000	14097000000	10669000000	16398000000	11169000000
ENSP00000387286	ENSG00000138069	ENSP00000387286	RAB1A	RAB1A, member RAS oncogene family	28	28	16	91.2	91.2	56.6	22.677	205	91865000000	10252000000	10442000000	13325000000	9731500000	7640300000	7290300000	11155000000	9938000000	12090000000	6124300000	683460000	696120000	888350000	648770000	509350000	486020000	743670000	662540000	806030000	11624000000	9316900000	12686000000	9707200000	8308700000	6706700000	11298000000	16062000000	8532300000
ENSP00000246533	ENSG00000126247	ENSP00000246533	CAPNS1	calpain, small subunit 1	24	24	24	87.7	87.7	87.7	28.315	268	91312000000	11113000000	11528000000	12781000000	8064900000	7050800000	13636000000	8270300000	6400800000	12468000000	8301100000	1010300000	1048000000	1161900000	733170000	640980000	1239600000	751840000	581890000	1133400000	10063000000	10447000000	11437000000	8898400000	8754000000	10758000000	10103000000	9164800000	11310000000
ENSP00000235835	ENSG00000053371	ENSP00000235835	AKR7A2	aldo-keto reductase family 7, member A2 (aflatoxin aldehyde reductase)	20	20	20	55.4	55.4	55.4	39.589	359	91240000000	8706800000	9942600000	9514500000	8233100000	9992500000	14199000000	10644000000	6603500000	13405000000	6082700000	580450000	662840000	634300000	548870000	666170000	946580000	709590000	440230000	893650000	7881300000	9328000000	9900600000	6992600000	10266000000	10146000000	9837700000	10997000000	10280000000
ENSP00000307078	ENSG00000170759	ENSP00000307078	KIF5B	kinesin family member 5B	89	89	72	78.1	78.1	66.6	109.68	963	91198000000	15817000000	9857600000	10757000000	9637400000	9101600000	11102000000	8006600000	6900700000	10018000000	1520000000	263620000	164290000	179290000	160620000	151690000	185040000	133440000	115010000	166960000	11873000000	11329000000	11626000000	10583000000	11294000000	11150000000	10307000000	12330000000	9319100000
ENSP00000229922	ENSG00000112186	ENSP00000229922	CAP2	CAP, adenylate cyclase-associated protein, 2 (yeast)	38	37	37	83.2	83.2	83.2	52.823	477	91170000000	11538000000	10100000000	8381400000	9939600000	12334000000	11383000000	9076200000	8149900000	10268000000	3256100000	412050000	360730000	299330000	354980000	440500000	406540000	324150000	291070000	366710000	10546000000	9444100000	6501400000	9884600000	11120000000	8943900000	7853800000	12949000000	7975800000
ENSP00000370745	ENSG00000079785	ENSP00000233084	DDX1	DEAD (Asp-Glu-Ala-Asp) box helicase 1	63	63	63	77.8	77.8	77.8	82.431	740	90989000000	13993000000	10502000000	9611300000	10090000000	10177000000	12470000000	7927700000	6124200000	10095000000	2333100000	358800000	269280000	246440000	258710000	260950000	319740000	203270000	157030000	258830000	12172000000	10272000000	9418400000	8734700000	11005000000	11187000000	9225000000	11872000000	9414600000
ENSP00000310129	ENSG00000175166	ENSP00000310129	PSMD2	proteasome (prosome, macropain) 26S subunit, non-ATPase, 2	68	68	68	70.9	70.9	70.9	100.2	908	90857000000	12910000000	9164200000	12349000000	9598900000	9335100000	11759000000	9337500000	5167000000	11236000000	1854200000	263480000	187020000	252020000	195900000	190510000	239970000	190560000	105450000	229310000	11875000000	9087000000	11160000000	7857000000	8245600000	9999500000	8532600000	10443000000	9138100000
ENSP00000226004	ENSG00000108861	ENSP00000226004	DUSP3	dual specificity phosphatase 3	14	14	14	83.2	83.2	83.2	20.478	185	90435000000	11638000000	7624500000	7656800000	10078000000	14529000000	12791000000	8188600000	8646200000	9283000000	10048000000	1293100000	847160000	850760000	1119800000	1614300000	1421200000	909850000	960690000	1031400000	9526600000	9232200000	8682300000	11833000000	12304000000	11570000000	9583600000	16456000000	7714000000
ENSP00000222553	ENSG00000105835	ENSP00000222553	NAMPT	nicotinamide phosphoribosyltransferase	46	46	46	80.7	80.7	80.7	55.52	491	90016000000	9463800000	14242000000	8329900000	5794200000	16417000000	8762700000	7897900000	8272100000	10835000000	3104000000	326340000	491120000	287240000	199800000	566110000	302160000	272340000	285240000	373630000	7873400000	12305000000	8581300000	6091200000	14489000000	9923800000	9261700000	13383000000	10329000000
ENSP00000394770	ENSG00000164309	ENSP00000394770	CMYA5	cardiomyopathy associated 5	196	196	196	57.2	57.2	57.2	449.21	4069	89943000000	8103800000	12777000000	6511300000	5781600000	10296000000	14775000000	10842000000	6353700000	14502000000	449710000	40519000	63886000	32556000	28908000	51480000	73876000	54212000	31768000	72509000	7132300000	8742600000	7462100000	6523300000	11494000000	13502000000	12306000000	12316000000	12929000000
ENSP00000273550	ENSG00000167996	ENSP00000273550	FTH1	ferritin, heavy polypeptide 1	20	20	20	76.5	76.5	76.5	21.225	183	89689000000	7192400000	10637000000	10514000000	7244000000	12323000000	12116000000	8017100000	9042000000	12603000000	8153500000	653860000	966970000	955840000	658550000	1120300000	1101500000	728830000	822000000	1145700000	6200500000	9853800000	10419000000	6390300000	13559000000	10392000000	7975000000	14226000000	9743000000
ENSP00000339795	ENSG00000147604	ENSP00000339795	RPL7	ribosomal protein L7	27	27	27	65.3	65.3	65.3	29.225	248	89574000000	11509000000	9984100000	12224000000	9169200000	8945300000	12753000000	7563700000	5828300000	11598000000	7464500000	959060000	832000000	1018600000	764100000	745440000	1062700000	630300000	485690000	966540000	11566000000	9370600000	11399000000	9161700000	9578100000	10679000000	7360600000	12144000000	9928400000
ENSP00000332449	ENSG00000213145	ENSP00000332449	CRIP1	cysteine-rich protein 1 (intestinal)	8	8	8	84.4	84.4	84.4	8.5328	77	89567000000	10103000000	7925100000	11709000000	19185000000	6590400000	16413000000	6661300000	1132000000	9849400000	22392000000	2525600000	1981300000	2927200000	4796100000	1647600000	4103300000	1665300000	283010000	2462400000	9625600000	6995800000	10135000000	19860000000	6499300000	13751000000	6468900000	2327700000	7259500000
ENSP00000373477	ENSG00000211445	ENSP00000373477	GPX3	glutathione peroxidase 3 (plasma)	13	13	13	45.1	45.1	45.1	25.552	226	89510000000	10242000000	12204000000	14051000000	14011000000	5067700000	13275000000	7579200000	1488300000	11591000000	8137300000	931120000	1109400000	1277400000	1273700000	460700000	1206800000	689020000	135300000	1053800000	11932000000	8733400000	12395000000	13284000000	6458200000	12019000000	7035400000	3670500000	9754000000
ENSP00000355890	ENSG00000136628	ENSP00000355890	EPRS	glutamyl-prolyl-tRNA synthetase	122	122	121	75.8	75.8	75.8	170.59	1512	89505000000	11627000000	11220000000	5655400000	8920400000	9538400000	14316000000	9024000000	5801900000	13401000000	1091500000	141790000	136830000	68968000	108790000	116320000	174580000	110050000	70755000	163430000	11178000000	11563000000	6495300000	9145700000	10450000000	13385000000	10027000000	10912000000	11264000000
ENSP00000410059	ENSG00000104529	ENSP00000391944	EEF1D	eukaryotic translation elongation factor 1 delta (guanine nucleotide exchange protein)	30	30	28	33.1	33.1	33.1	71.407	647	89308000000	11371000000	8741700000	11675000000	8732600000	8495300000	15339000000	7484500000	5999700000	11469000000	3079600000	392090000	301440000	402580000	301130000	292940000	528940000	258080000	206890000	395500000	10838000000	10721000000	10093000000	9935700000	9222900000	14312000000	9516000000	12257000000	9187000000
ENSP00000306100	ENSG00000145730	ENSP00000306100	PAM	peptidylglycine alpha-amidating monooxygenase	56	56	56	71.3	71.3	71.3	108.4	974	89167000000	6926500000	3557600000	15291000000	5042700000	919570000	25051000000	9994300000	773740000	21611000000	1938400000	150580000	77340000	332400000	109620000	19991000	544580000	217270000	16820000	469810000	8121500000	2917100000	15201000000	5625300000	1391500000	21344000000	11675000000	2315400000	19274000000
ENSP00000359345	ENSG00000122406	ENSP00000359345	RPL5	ribosomal protein L5	31	31	31	62.6	62.6	62.6	34.362	297	88927000000	13514000000	9246500000	9505300000	9914500000	10026000000	11917000000	8731800000	4757200000	11315000000	8084300000	1228500000	840590000	864120000	901320000	911440000	1083400000	793800000	432470000	1028600000	10647000000	10193000000	8591000000	10016000000	10017000000	9937600000	8892400000	7454500000	9360400000
ENSP00000371554	ENSG00000109610	ENSP00000371554	SOD3	superoxide dismutase 3, extracellular	13	13	13	51.2	51.2	51.2	25.851	240	88836000000	24069000000	4893600000	8768800000	22515000000	3428700000	6375200000	10589000000	2535200000	5661800000	11104000000	3008600000	611700000	1096100000	2814400000	428580000	796900000	1323600000	316900000	707720000	19296000000	5083600000	9409300000	24172000000	3430400000	5816100000	11679000000	4819200000	4904900000
ENSP00000352834	ENSG00000197879	ENSP00000352834	MYO1C	myosin IC	90	89	88	65.5	64.6	64	121.68	1063	88736000000	2056300000	6896600000	11869000000	14108000000	6121700000	11848000000	12431000000	289060000	23116000000	1584600000	36720000	123150000	211950000	251930000	109320000	211580000	221970000	5161800	412790000	2538400000	8234800000	12204000000	15490000000	6967500000	10802000000	13626000000	700860000	19424000000
ENSP00000378199	ENSG00000126803	ENSP00000247207	HSPA2	heat shock 70kDa protein 2	59	37	34	72.9	54.9	53.5	70.02	639	88459000000	13583000000	6330100000	16716000000	9418600000	4314900000	16285000000	9566100000	4371200000	7873800000	2527400000	388070000	180860000	477610000	269100000	123280000	465280000	273320000	124890000	224970000	11783000000	6407800000	14290000000	9684700000	4647500000	13099000000	10429000000	6901400000	6310300000
ENSP00000354947	ENSG00000198898	ENSP00000354947	CAPZA2	capping protein (actin filament) muscle Z-line, alpha 2	24	24	21	86	86	77.6	32.949	286	88329000000	4015300000	10776000000	14201000000	8368400000	9244500000	13100000000	11381000000	2192900000	15051000000	6794500000	308870000	828890000	1092400000	643720000	711120000	1007700000	875450000	168690000	1157700000	4421600000	11307000000	16351000000	7797100000	9492700000	10083000000	12573000000	3149900000	13861000000
ENSP00000261799	ENSG00000113721	ENSP00000261799	PDGFRB	platelet-derived growth factor receptor, beta polypeptide	15	15	15	18.6	18.6	18.6	123.97	1106	88210000000	1012900000	20200000000	17803000000	726080000	1127300000	21482000000	689450000	8060400000	17110000000	2051400000	23555000	469770000	414020000	16886000	26216000	499570000	16034000	187450000	397910000	11346000000	8347300000	9757200000	14821000000	6408700000	8940600000	6313000000	9237200000	9955100000
ENSP00000345656	ENSG00000101558	ENSP00000345656	VAPA	VAMP (vesicle-associated membrane protein)-associated protein A, 33kDa	32	32	30	71.8	71.8	69.4	32.613	294	87846000000	12115000000	9812600000	9722000000	10600000000	11525000000	8593400000	9308800000	5755100000	10414000000	6274700000	865340000	700900000	694430000	757120000	823220000	613820000	664920000	411080000	743880000	11249000000	9543200000	9667700000	8928200000	12284000000	9408300000	9884400000	8319200000	10558000000
ENSP00000310572	ENSG00000087191	ENSP00000310572	PSMC5	proteasome (prosome, macropain) 26S subunit, ATPase, 5	42	42	41	80.3	80.3	77.3	45.626	406	87809000000	12121000000	9085300000	9370600000	7881700000	9331400000	14574000000	8457700000	5690000000	11298000000	3658700000	505020000	378550000	390440000	328400000	388810000	607250000	352400000	237090000	470750000	9499900000	8341000000	7879800000	7546400000	10062000000	12531000000	8031600000	10635000000	9236500000
ENSP00000280772	ENSG00000151150	ENSP00000280772	ANK3	ankyrin 3, node of Ranvier (ankyrin G)	109	109	94	28.4	28.4	25.8	480.4	4377	87342000000	9168500000	9861500000	7771400000	5205300000	13009000000	13399000000	8192500000	6806200000	13929000000	379750000	39863000	42876000	33789000	22632000	56560000	58255000	35620000	29592000	60560000	8833500000	9882900000	7985300000	5766700000	13540000000	12315000000	9151800000	11699000000	11688000000
ENSP00000346839	ENSG00000115414	ENSP00000346839	FN1	fibronectin 1	101	101	101	48.2	48.2	48.2	272.32	2477	87278000000	15897000000	5956400000	8173300000	18407000000	2441200000	10854000000	13772000000	806490000	10971000000	864140000	157400000	58974000	80924000	182250000	24170000	107470000	136350000	7985000	108620000	16145000000	6385700000	9857800000	17279000000	3243700000	11398000000	12660000000	2515800000	11783000000
ENSP00000269321	ENSG00000141522	ENSP00000269321	ARHGDIA	Rho GDP dissociation inhibitor (GDI) alpha	22	22	22	91.7	91.7	91.7	23.207	204	86922000000	13900000000	7804000000	9784500000	10891000000	6557600000	13750000000	7111800000	5820100000	11303000000	12417000000	1985700000	1114900000	1397800000	1555900000	936810000	1964300000	1016000000	831440000	1614800000	11825000000	9660200000	11101000000	12907000000	8101100000	13313000000	7813600000	8862900000	10650000000
ENSP00000337838	ENSG00000115310	ENSP00000337838	RTN4	reticulon 4	68	68	68	66.8	66.8	66.8	129.93	1192	86665000000	19400000000	9175400000	12411000000	8132100000	1372500000	15921000000	8339500000	2048300000	9866100000	1925900000	431100000	203900000	275790000	180710000	30501000	353790000	185320000	45517000	219250000	17055000000	9101500000	12559000000	7872800000	1866000000	16184000000	9525300000	4293700000	9805400000
ENSP00000316176	ENSG00000177889	ENSP00000316176	UBE2N	ubiquitin-conjugating enzyme E2N	18	18	18	89.5	89.5	89.5	17.138	152	86525000000	10770000000	10050000000	8043500000	7736600000	8715600000	14211000000	7615200000	7283900000	12100000000	8652500000	1077000000	1005000000	804350000	773660000	871560000	1421100000	761520000	728390000	1210000000	10987000000	10809000000	7443500000	8412500000	10261000000	12954000000	7865400000	13083000000	10187000000
ENSP00000425556	ENSG00000129116	ENSP00000425556	PALLD	palladin, cytoskeletal associated protein	47	46	46	41.8	40.8	40.8	123.69	1123	86498000000	10460000000	11445000000	7963900000	18383000000	9080000000	7863800000	9641400000	3738000000	7922300000	1572700000	190190000	208100000	144800000	334240000	165090000	142980000	175300000	67964000	144040000	10012000000	9842600000	7991900000	18183000000	9697200000	6858300000	10083000000	5381300000	7306700000
ENSP00000370808	ENSG00000169100	ENSP00000370808	SLC25A6	solute carrier family 25 (mitochondrial carrier; adenine nucleotide translocator), member 6	37	10	10	77.5	28.9	28.9	32.866	298	86435000000	15770000000	7845100000	8999500000	10541000000	12032000000	7206500000	9405000000	2262700000	12373000000	4321700000	788500000	392250000	449970000	527040000	601600000	360330000	470250000	113130000	618670000	11442000000	5705200000	9656800000	10132000000	9029000000	5625900000	9710600000	3463000000	8782700000
ENSP00000292907	ENSG00000161281	ENSP00000292907	COX7A1	cytochrome c oxidase subunit VIIa polypeptide 1 (muscle)	4	4	4	34.2	34.2	34.2	9.1174	79	85786000000	7482600000	16057000000	12981000000	4414700000	16539000000	2592100000	11334000000	2356100000	12031000000	17157000000	1496500000	3211400000	2596100000	882940000	3307800000	518430000	2266700000	471220000	2406100000	7972000000	15616000000	14274000000	4278800000	18836000000	2398500000	11853000000	5877200000	10162000000
ENSP00000446121	ENSG00000169756	ENSP00000446121	LIMS1	LIM and senescent cell antigen-like domains 1	37	37	26	83.7	83.7	68.7	44.39	387	85520000000	11070000000	10138000000	7377600000	15602000000	8434000000	9026900000	8070300000	4245900000	11556000000	4276000000	553480000	506880000	368880000	780120000	421700000	451340000	403520000	212300000	577780000	11296000000	9960100000	6568100000	14824000000	9638000000	8241300000	8104700000	7570400000	8932600000
ENSP00000378058	ENSG00000115380	ENSP00000347596	EFEMP1	EGF containing fibulin-like extracellular matrix protein 1	30	30	30	61.9	61.9	61.9	54.64	493	85345000000	15960000000	4553500000	12902000000	26079000000	1649000000	5841700000	8801400000	768660000	8790000000	3710700000	693910000	197980000	560950000	1133900000	71696000	253990000	382670000	33420000	382170000	13840000000	3897900000	13382000000	25257000000	2273300000	5904000000	9107900000	1809000000	7669400000
ENSP00000446215	ENSG00000132341	ENSP00000376176	RAN	RAN, member RAS oncogene family	25	25	25	59.3	59.3	59.3	24.423	216	84893000000	9305400000	9818500000	10070000000	7541300000	7819800000	14365000000	7847800000	8784600000	9341500000	7717600000	845950000	892590000	915430000	685570000	710890000	1305900000	713440000	798600000	849230000	10555000000	7737300000	9433400000	8791200000	9022000000	13738000000	8576700000	14921000000	9722200000
ENSP00000223136	ENSG00000214253	ENSP00000223136	FIS1	fission 1 (mitochondrial outer membrane) homolog (S. cerevisiae)	15	15	15	57.9	57.9	57.9	16.937	152	84686000000	8487500000	12880000000	15153000000	4461700000	11757000000	8114300000	6907300000	5466400000	11458000000	12098000000	1212500000	1840100000	2164800000	637390000	1679600000	1159200000	986760000	780920000	1636900000	8540600000	10797000000	13915000000	6614800000	11828000000	7470800000	7667600000	10935000000	8424700000
ENSP00000358081	ENSG00000151929	ENSP00000358081	BAG3	BCL2-associated athanogene 3	40	40	40	92.9	92.9	92.9	61.594	575	84239000000	7781800000	8642300000	10939000000	8804500000	8274800000	12867000000	11070000000	3925600000	11934000000	2477600000	228880000	254180000	321720000	258960000	243380000	378440000	325590000	115460000	351000000	8209700000	8488300000	12138000000	8507000000	8931400000	11831000000	12632000000	6137900000	10241000000
ENSP00000331901	ENSG00000254772	ENSP00000331901	EEF1G	eukaryotic translation elongation factor 1 gamma	35	35	35	59	59	59	50.118	437	83941000000	12065000000	8670500000	11441000000	9321000000	7205700000	10191000000	9140700000	5852000000	10055000000	3497600000	502700000	361270000	476710000	388370000	300240000	424630000	380860000	243830000	418940000	12740000000	8021400000	9958900000	8602000000	7863100000	9897100000	9224600000	12038000000	8083800000
ENSP00000261712	ENSG00000108671	ENSP00000261712	PSMD11	proteasome (prosome, macropain) 26S subunit, non-ATPase, 11	43	43	43	74.4	74.4	74.4	47.463	422	83812000000	10610000000	8656200000	7847800000	15013000000	8079400000	11463000000	6400500000	6620600000	9121500000	3104200000	392970000	320600000	290660000	556050000	299240000	424540000	237060000	245210000	337830000	11119000000	8136200000	8340200000	8775200000	8207700000	10811000000	7876600000	14087000000	8010500000
ENSP00000296930	ENSG00000181163	ENSP00000296930	NPM1	nucleophosmin (nucleolar phosphoprotein B23, numatrin)	30	30	30	68	68	68	32.575	294	83380000000	9606900000	8240900000	8866200000	12130000000	9721800000	13198000000	7637400000	4618500000	9360200000	6948300000	800580000	686740000	738850000	1010800000	810150000	1099800000	636450000	384870000	780010000	8068600000	9603200000	8057100000	9165600000	9635500000	11771000000	6772500000	8357700000	9038600000
ENSP00000356790	ENSG00000143153	ENSP00000356789	ATP1B1	ATPase, Na+/K+ transporting, beta 1 polypeptide	29	29	29	60.7	60.7	60.7	35.061	303	83171000000	5913000000	11088000000	24146000000	3094700000	8497100000	9429000000	5356500000	6532700000	9113700000	6931000000	492750000	924030000	2012200000	257890000	708090000	785750000	446370000	544400000	759480000	8476700000	12206000000	9060600000	4853800000	13619000000	10332000000	8331400000	14581000000	11578000000
ENSP00000271638	ENSG00000163191	ENSP00000271638	S100A11	S100 calcium binding protein A11	12	12	12	94.3	94.3	94.3	11.74	105	82958000000	13609000000	6776700000	12843000000	17305000000	3663700000	12798000000	5385700000	2559200000	8017400000	16592000000	2721800000	1355300000	2568700000	3461000000	732730000	2559600000	1077100000	511850000	1603500000	13521000000	9952200000	15722000000	18525000000	5059900000	11775000000	6425200000	4807200000	10037000000
ENSP00000222399	ENSG00000091136	ENSP00000222399	LAMB1	laminin, beta 1	94	94	94	54.4	54.4	54.4	198.04	1786	82747000000	9722300000	12971000000	6290300000	6125400000	16280000000	10993000000	7103000000	8712600000	4548000000	1118200000	131380000	175290000	85004000	82775000	220010000	148560000	95986000	117740000	61459000	9398100000	11994000000	6667200000	6662100000	15378000000	8980800000	7528600000	14428000000	4277000000
ENSP00000229268	ENSG00000111667	ENSP00000229268	USP5	ubiquitin specific peptidase 5 (isopeptidase T)	55	55	53	63.8	63.8	62.6	95.785	858	82736000000	11986000000	10287000000	8669400000	8430800000	8118800000	12515000000	8268700000	4979600000	9481300000	2121400000	307330000	263760000	222290000	216170000	208170000	320890000	212020000	127680000	243110000	10878000000	8669800000	8508500000	8358400000	7967600000	11215000000	8224600000	9557400000	8364100000
ENSP00000367265	ENSG00000136026	ENSP00000367265	CKAP4	cytoskeleton-associated protein 4	61	61	60	78.7	78.7	78.7	66.022	602	82714000000	11985000000	10267000000	10424000000	11382000000	6744500000	11855000000	6838200000	3910800000	9307700000	2176700000	315390000	270180000	274320000	299530000	177490000	311970000	179950000	102920000	244940000	11607000000	9925600000	11413000000	10896000000	7668000000	11364000000	7884900000	8417200000	8390400000
ENSP00000410910	ENSG00000272573		MUSTN1	musculoskeletal, embryonic nuclear protein 1 ;TMEM110-MUSTN1 readthrough	10	10	10	59.8	59.8	59.8	8.911	82	81828000000	13107000000	2733000000	17412000000	4991000000	720820000	8883000000	18896000000	1418700000	13666000000	27276000000	4369100000	910980000	5804000000	1663700000	240270000	2961000000	6298700000	472910000	4555200000	12779000000	2333100000	19840000000	3819700000	792650000	7326500000	17999000000	2386600000	9572100000
ENSP00000348163	ENSG00000102024	ENSP00000348163	PLS3	plastin 3	50	50	43	68.6	68.6	61.1	70.81	630	81709000000	12506000000	10086000000	9451800000	14451000000	7147000000	9120700000	5932900000	4830400000	8183400000	2208300000	337990000	272590000	255450000	390570000	193160000	246510000	160350000	130550000	221170000	11747000000	9396300000	9108700000	14258000000	7313600000	8206500000	7481700000	6379900000	7731800000
ENSP00000418668	ENSG00000170681	ENSP00000418668	CAVIN4	muscle-related coiled-coil protein	35	35	35	73.4	73.4	73.4	41.899	364	81689000000	13045000000	4766500000	11841000000	6929400000	6333800000	14057000000	10084000000	3422400000	11211000000	5105600000	815300000	297910000	740060000	433090000	395860000	878550000	630220000	213900000	700670000	11133000000	5400500000	9328200000	6517300000	8355500000	11633000000	10420000000	9008100000	9516900000
ENSP00000375978	ENSG00000079246	ENSP00000375977	XRCC5	X-ray repair complementing defective repair in Chinese hamster cells 5 (double-strand-break rejoining)	62	62	62	83.1	83.1	83.1	82.704	732	81505000000	9663900000	9622900000	11990000000	9003700000	8824500000	9327400000	6477400000	5353700000	11242000000	2144900000	254310000	253230000	315510000	236940000	232220000	245460000	170460000	140890000	295840000	9498800000	9181300000	10595000000	8304900000	9690700000	7897000000	7037200000	8800900000	9399900000
ENSP00000336775	ENSG00000182253	ENSP00000336775	SYNM	synemin, intermediate filament protein	101	101	101	63.8	63.8	63.8	172.87	1565	81466000000	8847600000	8364100000	7953300000	10981000000	7126100000	13947000000	12788000000	3685900000	7773500000	981520000	106600000	100770000	95823000	132300000	85857000	168040000	154070000	44409000	93657000	9283200000	8414100000	8109400000	11937000000	8135900000	12003000000	13118000000	7283000000	7315500000
ENSP00000226355	ENSG00000079557	ENSP00000226355	AFM	afamin	46	46	46	66.9	66.9	66.9	69.068	599	81453000000	9730200000	6559200000	13530000000	15019000000	3429800000	11742000000	8603000000	2483600000	10356000000	2201400000	262980000	177270000	365680000	405910000	92698000	317360000	232510000	67123000	279890000	8997600000	6585800000	13308000000	13164000000	4292000000	10872000000	8237600000	5691800000	10177000000
ENSP00000480132	ENSG00000149294	ENSP00000318472	NCAM1	neural cell adhesion molecule 1	49	49	49	40.6	40.6	40.6	97.344	884	81417000000	9736100000	7781700000	10311000000	6352100000	7664700000	10339000000	9947700000	5019900000	14264000000	2087600000	249640000	199530000	264380000	162880000	196530000	265100000	255070000	128720000	365750000	8973000000	7376000000	10777000000	6817000000	8981000000	10687000000	10775000000	7544200000	12054000000
ENSP00000370839	ENSG00000163069	ENSP00000370839	SGCB	sarcoglycan, beta (43kDa dystrophin-associated glycoprotein)	19	19	19	61.3	61.3	61.3	34.776	318	81224000000	7042300000	7637700000	7704400000	4957900000	10358000000	14919000000	7708100000	6140700000	14755000000	4777900000	414250000	449280000	453200000	291640000	609300000	877610000	453420000	361220000	867940000	7420200000	8629700000	7860400000	5623100000	10507000000	10497000000	8619500000	9676600000	9217100000
ENSP00000367154	ENSG00000148484	ENSP00000339521	RSU1	Ras suppressor protein 1	25	25	25	77.6	77.6	77.6	31.54	277	81049000000	13116000000	6461800000	6955000000	11428000000	7711300000	11454000000	6711000000	5281700000	11930000000	6234600000	1008900000	497060000	535000000	879110000	593180000	881080000	516230000	406290000	917680000	10121000000	6348500000	7318800000	13090000000	7012800000	10862000000	7462500000	8525500000	9986300000
ENSP00000296658	ENSG00000164237	ENSP00000296658	CMBL	carboxymethylenebutenolidase homolog (Pseudomonas)	29	29	29	70.6	70.6	70.6	28.048	245	80928000000	6204800000	7069000000	11699000000	4695900000	17040000000	7030700000	8536800000	7004000000	11647000000	5058000000	387800000	441810000	731170000	293490000	1065000000	439420000	533550000	437750000	727940000	7749600000	9558800000	9024100000	5772500000	11531000000	7139100000	7863100000	15533000000	7721500000
ENSP00000313199	ENSG00000138668	ENSP00000313199	HNRNPD	heterogeneous nuclear ribonucleoprotein D (AU-rich element RNA binding protein 1, 37kDa)	31	31	29	48.7	48.7	48.7	38.434	355	80805000000	9174600000	7968100000	10065000000	8649400000	8954700000	12823000000	5591000000	5321900000	12258000000	6215700000	705740000	612930000	774200000	665340000	688820000	986370000	430080000	409380000	942900000	8438700000	9365700000	10215000000	9818800000	10761000000	12140000000	7416100000	9726900000	11221000000
ENSP00000281182	ENSG00000151498	ENSP00000281182	ACAD8	acyl-CoA dehydrogenase family, member 8	31	31	31	65.5	65.5	65.5	45.069	415	80484000000	7592300000	10234000000	10948000000	6332800000	11579000000	8699500000	8535300000	6043000000	10521000000	3219400000	303690000	409340000	437900000	253310000	463160000	347980000	341410000	241720000	420840000	7258300000	10000000000	9512300000	5464400000	11531000000	8271000000	8514900000	7824500000	8526000000
ENSP00000383118	ENSG00000070831	ENSP00000314458	CDC42	cell division cycle 42	13	12	12	46.6	40.8	40.8	21.258	191	80477000000	9713900000	9689400000	12292000000	8457000000	7862400000	11192000000	7919200000	4788900000	8561100000	8941900000	1079300000	1076600000	1365800000	939670000	873600000	1243600000	879920000	532100000	951240000	8181700000	7971900000	12165000000	7388500000	7467400000	9265600000	8534800000	10085000000	8075900000
ENSP00000370882	ENSG00000109180	ENSP00000264312	OCIAD1	OCIA domain containing 1	24	24	24	59.2	59.2	59.2	27.626	245	79910000000	8038500000	8766200000	11511000000	6540900000	10173000000	9627800000	9797600000	5144700000	10311000000	7264600000	730770000	796920000	1046400000	594630000	924790000	875260000	890690000	467700000	937370000	10253000000	9478000000	13444000000	7100900000	11664000000	8534100000	10877000000	7513800000	8578300000
ENSP00000369314	ENSG00000173221	ENSP00000237858	GLRX	glutaredoxin (thioltransferase)	9	9	9	90.6	90.6	90.6	11.776	106	79261000000	13879000000	11445000000	4723600000	6936600000	11099000000	9852800000	6282400000	6711900000	8330200000	15852000000	2775800000	2288900000	944720000	1387300000	2219900000	1970600000	1256500000	1342400000	1666000000	14010000000	10006000000	5463800000	6526600000	9758100000	7885000000	6912700000	12928000000	6201200000
ENSP00000349678	ENSG00000221986	ENSP00000349678	MYBPHL	myosin binding protein H-like	27	27	27	69.5	69.5	69.5	38.733	354	79230000000	8001700000	394710000	13374000000	13904000000	7894200	15163000000	15117000000	0	13267000000	5282000000	533450000	26314000	891590000	926950000	526280	1010800000	1007800000	0	884480000	7604600000	326670000	14419000000	14213000000	0	12560000000	19885000000	0	10240000000
ENSP00000401802	ENSG00000100519	ENSP00000401802	PSMC6	proteasome (prosome, macropain) 26S subunit, ATPase, 6	33	33	33	77.2	77.2	77.2	45.796	403	78802000000	8331600000	8152100000	8481700000	12058000000	7005100000	11521000000	7018600000	7553500000	8679500000	3426200000	362240000	354440000	368770000	524270000	304570000	500930000	305160000	328410000	377370000	9603300000	7573700000	8353900000	8785900000	7864600000	11042000000	8513600000	11136000000	7835500000
ENSP00000389714	ENSG00000183230	ENSP00000362849	CTNNA3	catenin (cadherin-associated protein), alpha 3	77	76	76	71.8	70.6	70.6	99.808	895	78679000000	6177900000	12791000000	4078400000	3103400000	14042000000	10752000000	5915500000	10907000000	10912000000	1748400000	137290000	284240000	90630000	68964000	312040000	238940000	131460000	242390000	242480000	6280100000	11175000000	5879800000	3476200000	15231000000	11261000000	6445300000	16435000000	9495400000
ENSP00000445306	ENSG00000163399	ENSP00000295598	ATP1A1	ATPase, Na+/K+ transporting, alpha 1 polypeptide	65	41	41	48.5	30.2	30.2	113	1023	78679000000	6210200000	9950000000	7549500000	6481700000	8885900000	12573000000	6787800000	4975100000	15266000000	1748400000	138000000	221110000	167770000	144040000	197460000	279410000	150840000	110560000	339230000	6444800000	9477100000	7801400000	7665600000	8993100000	11263000000	8143900000	7461900000	12552000000
ENSP00000372326	ENSG00000066926	ENSP00000372326	FECH	ferrochelatase	32	32	32	82.1	82.1	82.1	48.624	429	78617000000	8481400000	12950000000	9192000000	5552500000	13604000000	8927500000	7543000000	4581500000	7785300000	3023700000	326210000	498090000	353540000	213560000	523230000	343370000	290110000	176210000	299430000	8092400000	11476000000	8961400000	5779600000	12281000000	8067100000	7897200000	8755300000	6464200000
ENSP00000322316	ENSG00000167186	ENSP00000322316	COQ7	coenzyme Q7 homolog, ubiquinone (yeast)	18	18	18	69.6	69.6	69.6	24.277	217	78339000000	11115000000	9859100000	9202900000	6299700000	9980300000	8517800000	8677000000	5756400000	8931000000	5595600000	793910000	704220000	657350000	449980000	712880000	608410000	619790000	411170000	637930000	10014000000	8564600000	6909300000	5823200000	9934400000	6785800000	7711800000	10257000000	7429500000
ENSP00000391211	ENSG00000161057	ENSP00000292644	PSMC2	proteasome (prosome, macropain) 26S subunit, ATPase, 2	44	44	44	80.6	80.6	80.6	48.633	433	77842000000	10920000000	7757900000	9558200000	7881500000	7848900000	10786000000	7053300000	6714700000	9320900000	2780100000	390010000	277070000	341360000	281480000	280320000	385230000	251900000	239810000	332890000	10754000000	7992500000	9278300000	8009700000	8843300000	11148000000	8326500000	10270000000	8386800000
ENSP00000288532	ENSG00000110871	ENSP00000288532	COQ5	coenzyme Q5 homolog, methyltransferase (S. cerevisiae)	26	26	26	66.1	66.1	66.1	37.14	327	77226000000	8198400000	8411500000	6950300000	5193700000	12580000000	8534900000	7905400000	9927300000	9524700000	3677400000	390400000	400550000	330960000	247320000	599040000	406430000	376450000	472730000	453560000	7255900000	7508500000	7020500000	4052800000	11734000000	6836000000	7965300000	13688000000	7561300000
ENSP00000312618	ENSG00000177646	ENSP00000312618	ACAD9	acyl-CoA dehydrogenase family, member 9	49	49	49	58.9	58.9	58.9	68.76	621	77218000000	7812100000	7266200000	9681900000	6538600000	10738000000	7345400000	11255000000	7814500000	8765700000	2206200000	223200000	207610000	276620000	186820000	306810000	209870000	321570000	223270000	250450000	8627100000	9038000000	12169000000	6979800000	9958300000	6277200000	10448000000	13970000000	8027200000
ENSP00000408910	ENSG00000175203	ENSP00000408910	DCTN2	dynactin 2 (p50)	33	33	33	77.6	77.6	77.6	44.819	406	77202000000	7962200000	8629600000	7436500000	8103300000	9253500000	10447000000	7804800000	7222500000	10343000000	3860100000	398110000	431480000	371830000	405160000	462670000	522330000	390240000	361130000	517150000	8589000000	9352700000	8285200000	8371600000	9835000000	10370000000	8108900000	11167000000	9110000000
ENSP00000333326	ENSG00000183785	ENSP00000333326	TUBA8	tubulin, alpha 8	39	21	16	72.4	43.2	34.7	50.093	449	76983000000	15937000000	8026400000	6941500000	7539600000	8513200000	10413000000	5055900000	8200400000	6355400000	3665800000	758930000	382210000	330550000	359030000	405390000	495850000	240760000	390500000	302640000	13048000000	7338500000	6449400000	7108100000	9669800000	11143000000	6029600000	11046000000	5154600000
ENSP00000408526	ENSG00000133731	ENSP00000408526	IMPA1	inositol(myo)-1(or 4)-monophosphatase 1	25	25	25	53	53	53	36.694	336	76901000000	11248000000	9072000000	7296200000	6967600000	6850700000	11237000000	8183100000	6952600000	9093200000	4272300000	624890000	504000000	405340000	387090000	380590000	624300000	454620000	386260000	505180000	11722000000	8008800000	7386000000	7245700000	7414400000	10070000000	8644600000	9916700000	8017000000
ENSP00000269980	ENSG00000248098	ENSP00000269980	BCKDHA	branched chain keto acid dehydrogenase E1, alpha polypeptide ;2-oxoisovalerate dehydrogenase subunit alpha, mitochondrial; Uncharacterized protein	32	32	32	73	73	73	50.47	445	76475000000	6998700000	13146000000	9135800000	4039200000	11437000000	9398100000	7443500000	6498100000	8379200000	3059000000	279950000	525840000	365430000	161570000	457470000	375920000	297740000	259920000	335170000	6900400000	10434000000	8487800000	3908700000	11146000000	8201500000	6801400000	12496000000	7545500000
ENSP00000379191	ENSG00000085063	ENSP00000340210	CD59	CD59 molecule, complement regulatory protein	7	7	7	28.1	28.1	28.1	14.177	128	76407000000	6792400000	9438700000	12517000000	6920500000	8843600000	6701700000	11193000000	3852400000	10148000000	12735000000	1132100000	1573100000	2086200000	1153400000	1473900000	1117000000	1865500000	642070000	1691300000	9314000000	9586800000	15204000000	8343600000	11054000000	6257100000	14069000000	5754200000	10219000000
ENSP00000346050	ENSG00000145425	ENSP00000346050	RPS3A	ribosomal protein S3A	36	36	36	76.1	76.1	76.1	29.945	264	76369000000	8641800000	6075000000	9314700000	7224100000	3718100000	16247000000	7312700000	4555300000	13280000000	4492300000	508340000	357350000	547920000	424950000	218710000	955700000	430160000	267960000	781190000	8873700000	6843800000	9105800000	7057200000	4909800000	13952000000	7277400000	7806100000	9810000000
ENSP00000232003	ENSG00000113905	ENSP00000232003	HRG	histidine-rich glycoprotein	29	29	29	51.8	51.8	51.8	59.578	525	76351000000	7385100000	6157900000	10644000000	12420000000	6779600000	11783000000	8424300000	2649300000	10108000000	3635800000	351670000	293230000	506870000	591450000	322840000	561090000	401160000	126160000	481310000	7124300000	5760400000	9550500000	14024000000	7753800000	13095000000	9350600000	3473100000	8963100000
ENSP00000451291	ENSG00000092199	ENSP00000319690	HNRNPC	heterogeneous nuclear ribonucleoprotein C (C1/C2)	25	25	25	47.4	47.4	47.4	33.67	306	76333000000	7144000000	8433600000	11565000000	6680200000	6097900000	12282000000	6205300000	7173500000	10752000000	4490200000	420230000	496090000	680290000	392950000	358700000	722450000	365020000	421970000	632440000	8073800000	10476000000	10741000000	7600700000	8643200000	10051000000	6734700000	8069300000	10419000000
ENSP00000360671	ENSG00000005022	ENSP00000360671	SLC25A5	solute carrier family 25 (mitochondrial carrier; adenine nucleotide translocator), member 5	40	24	17	72.1	51	44.3	32.852	298	76291000000	6936300000	9211600000	10426000000	8601200000	8137400000	7655800000	8222800000	5966000000	11134000000	4015300000	365070000	484820000	548760000	452700000	428280000	402940000	432780000	314000000	585990000	10692000000	9280300000	12011000000	10349000000	9538900000	7582400000	7950200000	10798000000	10057000000
ENSP00000234454	ENSG00000116096	ENSP00000234454	SPR	sepiapterin reductase (7,8-dihydrobiopterin:NADP+ oxidoreductase)	20	20	20	68.2	68.2	68.2	28.048	261	75870000000	8179800000	9530100000	6771000000	5500900000	7761600000	11915000000	8502800000	8012900000	9695600000	5419300000	584270000	680720000	483650000	392920000	554400000	851100000	607340000	572350000	692550000	9075200000	9878800000	6897800000	5646900000	8963300000	11088000000	9255900000	13285000000	9184300000
ENSP00000401770	ENSG00000156411	ENSP00000401770	C14orf2	chromosome 14 open reading frame 2	5	5	5	41.3	41.3	41.3	8.6152	75	75605000000	3222500000	3400100000	9147900000	9401100000	8173900000	7039700000	10706000000	14859000000	9654300000	18901000000	805620000	850030000	2287000000	2350300000	2043500000	1759900000	2676500000	3714800000	2413600000	6493800000	11778000000	5273100000	14270000000	19123000000	11135000000	8991300000	9061800000	9718700000
ENSP00000368808	ENSG00000091482	ENSP00000368808	SMPX	small muscle protein, X-linked	12	12	12	100	100	100	9.5589	88	75472000000	7423300000	11542000000	5729300000	5570900000	12510000000	13310000000	5494400000	7102300000	6789100000	15094000000	1484700000	2308500000	1145900000	1114200000	2502000000	2662000000	1098900000	1420500000	1357800000	8935600000	13976000000	8780000000	7622700000	13302000000	9268600000	9166400000	15454000000	7787400000
ENSP00000363018	ENSG00000198755	ENSP00000363018	RPL10A	ribosomal protein L10a	21	21	21	59.9	59.9	59.9	24.831	217	75404000000	9497700000	6875600000	10704000000	8566200000	6601400000	10977000000	6128200000	4853300000	11201000000	7540400000	949770000	687560000	1070400000	856620000	660140000	1097700000	612820000	485330000	1120100000	8125500000	8230700000	9316000000	8019100000	7267400000	11012000000	5935500000	8687900000	8137800000
ENSP00000420914	ENSG00000133835	ENSP00000420914	HSD17B4	hydroxysteroid (17-beta) dehydrogenase 4	50	50	50	67.8	67.8	67.8	83.024	761	75095000000	9353800000	10818000000	5825200000	7538200000	10498000000	10362000000	6445300000	5736400000	8517500000	1706700000	212590000	245870000	132390000	171320000	238600000	235500000	146480000	130370000	193580000	9414200000	10605000000	6022300000	7752000000	10737000000	10210000000	7120700000	9345800000	8133300000
ENSP00000361949	ENSG00000090621	ENSP00000361949	PABPC4	poly(A) binding protein, cytoplasmic 4 (inducible form)	50	50	34	66.2	66.2	44.4	72.39	660	74860000000	9182600000	8496300000	8060600000	6748800000	7488100000	10761000000	6914100000	7285900000	9922200000	2201800000	270080000	249890000	237080000	198500000	220240000	316500000	203360000	214290000	291830000	8449100000	8097500000	7587600000	6542600000	8568300000	11235000000	7414300000	10636000000	7790000000
ENSP00000278572	ENSG00000149273	ENSP00000433821	RPS3	ribosomal protein S3	30	30	30	76.1	76.1	76.1	28.486	259	74828000000	8555300000	6575500000	12360000000	6964600000	6394200000	11704000000	7433800000	3770300000	11071000000	3741400000	427770000	328780000	617990000	348230000	319710000	585200000	371690000	188520000	553530000	8431100000	7628800000	10383000000	7201900000	7575300000	10257000000	8339300000	6375800000	9512500000
ENSP00000300055	ENSG00000166819	ENSP00000300055	PLIN1	perilipin 1	36	36	36	72.6	72.6	72.6	55.99	522	74687000000	53675000	885210000	8181200000	27361000000	7572500	6781400000	15147000000	9551200	16260000000	2575400000	1850900	30524000	282110000	943500000	261120	233840000	522320000	329350	560680000	60544000	1532500000	7768000000	25233000000	0	6335500000	15951000000	0	13949000000
ENSP00000355467	ENSG00000143653	ENSP00000355467	SCCPDH	saccharopine dehydrogenase (putative)	25	25	25	68.5	68.5	68.5	47.151	429	74633000000	8343800000	7383000000	8097700000	6889700000	10997000000	11823000000	6948200000	4331400000	9819100000	3731600000	417190000	369150000	404880000	344490000	549860000	591130000	347410000	216570000	490960000	8648800000	7590100000	7598700000	6823700000	12760000000	12586000000	7105800000	9538200000	9196100000
ENSP00000251047	ENSG00000074695	ENSP00000251047	LMAN1	lectin, mannose-binding, 1	36	36	36	51.6	51.6	51.6	57.548	510	74560000000	9039400000	8106500000	8964400000	6752100000	8503500000	9122000000	8678100000	3361100000	12033000000	3728000000	451970000	405330000	448220000	337610000	425170000	456100000	433900000	168060000	601630000	8442100000	7294200000	8682300000	6687700000	8237000000	7915800000	8973600000	5867500000	10200000000
ENSP00000481029	ENSG00000165916	ENSP00000298852	PSMC3	proteasome (prosome, macropain) 26S subunit, ATPase, 3	39	39	39	73.3	73.3	73.3	49.203	439	74420000000	9387300000	7495000000	8672000000	7298200000	7266900000	11706000000	7146700000	5478400000	9969600000	2756300000	347680000	277590000	321190000	270300000	269140000	433540000	264690000	202900000	369250000	9467300000	7360100000	7696700000	7407200000	8238000000	10262000000	7293700000	9116400000	8052800000
ENSP00000361076	ENSG00000148303	ENSP00000361076	RPL7A	ribosomal protein L7a	28	28	28	64.3	64.3	64.3	29.995	266	74204000000	10495000000	8066500000	8619800000	7721800000	7113000000	11923000000	5781400000	5276200000	9207100000	7420400000	1049500000	806650000	861980000	772180000	711300000	1192300000	578140000	527620000	920710000	9225600000	7802500000	9195000000	8373200000	9018600000	10981000000	7152000000	8663000000	9011500000
ENSP00000265062	ENSG00000075785	ENSP00000265062	RAB7A	RAB7A, member RAS oncogene family	26	26	26	87.9	87.9	87.9	23.489	207	74173000000	6415300000	7348700000	9056800000	6598700000	9830000000	10962000000	5608400000	6182900000	12171000000	5298100000	458240000	524910000	646910000	471330000	702140000	782970000	400600000	441640000	869360000	7521900000	6956500000	8824100000	6748400000	10774000000	10614000000	6914000000	7200000000	9808400000
ENSP00000318318	ENSG00000178802	ENSP00000318318	MPI	mannose phosphate isomerase	24	24	24	57.9	57.9	57.9	46.655	423	73982000000	10118000000	11009000000	7157300000	5698800000	8650000000	9972000000	7289100000	6240300000	7848200000	3893800000	532510000	579410000	376700000	299940000	455260000	524840000	383640000	328440000	413060000	10789000000	10424000000	7111300000	6075300000	8841200000	9316600000	8752400000	11386000000	6709700000
ENSP00000317955	ENSG00000102189	ENSP00000317955	EEA1	early endosome antigen 1	150	150	150	79.2	79.2	79.2	162.46	1411	73684000000	9309100000	9881300000	7957300000	9767100000	6765200000	10147000000	5579000000	3836800000	10441000000	898580000	113530000	120500000	97040000	119110000	82502000	123740000	68036000	46790000	127330000	10126000000	8259100000	9246000000	8703300000	7633900000	10205000000	6735000000	8627000000	8315200000
ENSP00000358510	ENSG00000165775	ENSP00000358510	FUNDC2	FUN14 domain containing 2	13	13	13	47.6	47.6	47.6	20.675	189	73417000000	7725300000	11485000000	5801800000	4588100000	12470000000	5468800000	8388900000	9990200000	7498500000	8157400000	858370000	1276100000	644640000	509790000	1385600000	607650000	932100000	1110000000	833170000	8367200000	12111000000	5946800000	5991500000	12675000000	4937900000	8892500000	13937000000	7035600000
ENSP00000367498	ENSG00000130764	ENSP00000367498	LRRC47	leucine rich repeat containing 47	42	42	42	78	78	78	63.472	583	72865000000	6669600000	10074000000	5569400000	6741400000	9125700000	12095000000	6625900000	5863400000	10101000000	2512600000	229990000	347380000	192050000	232460000	314680000	417050000	228480000	202190000	348320000	7067700000	8798900000	6053600000	6148800000	8416400000	12408000000	6643700000	10343000000	9704200000
ENSP00000476228	ENSG00000124523	ENSP00000368552	SIRT5	sirtuin 5	25	25	25	60.6	60.6	60.6	33.881	310	72750000000	8064000000	11556000000	6965700000	5584100000	10420000000	8464500000	7686600000	6594000000	7414900000	3828900000	424420000	608220000	366620000	293900000	548410000	445500000	404560000	347050000	390260000	9489700000	10690000000	7711800000	4505900000	10744000000	7308800000	8422800000	11862000000	6533000000
ENSP00000344456	ENSG00000168036	ENSP00000344456	CTNNB1	catenin (cadherin-associated protein), beta 1, 88kDa	42	37	37	63.5	59.2	59.2	85.496	781	72735000000	6097100000	10718000000	6713000000	4325000000	12655000000	8387000000	4277000000	12954000000	6608700000	1731800000	145170000	255190000	159830000	102980000	301310000	199690000	101830000	308420000	157350000	5496800000	10365000000	6486900000	4072900000	13087000000	7466600000	4419200000	18918000000	5766200000
ENSP00000345179	ENSG00000189058	ENSP00000345179	APOD	apolipoprotein D	13	13	13	42.3	42.3	42.3	21.275	189	72716000000	6928000000	4820200000	8309700000	18697000000	4715400000	10526000000	10442000000	940870000	7336500000	8079500000	769780000	535580000	923300000	2077400000	523930000	1169500000	1160300000	104540000	815170000	5685800000	4340700000	7711900000	17809000000	4600900000	8931200000	9091800000	1626300000	6464000000
ENSP00000376899	ENSG00000134247	ENSP00000376899	PTGFRN	prostaglandin F2 receptor inhibitor	42	42	42	47.7	47.7	47.7	98.555	879	72574000000	6610600000	3845400000	6641700000	3803900000	2439500000	10899000000	12087000000	1660900000	24585000000	1423000000	129620000	75401000	130230000	74587000	47832000	213710000	237000000	32567000	482070000	9384400000	4190300000	9276800000	5745900000	4394600000	12531000000	7404900000	5080400000	12718000000
ENSP00000312326	ENSG00000131471	ENSP00000312326	AOC3	amine oxidase, copper containing 3	30	30	30	40.9	40.9	40.9	84.621	763	72432000000	13283000000	4836800000	6274000000	15232000000	3005400000	4569000000	10882000000	1176100000	13173000000	2336500000	428500000	156030000	202390000	491350000	96950000	147390000	351030000	37938000	424950000	12293000000	3533500000	6680500000	15365000000	2902300000	3516800000	10270000000	2367600000	9785100000
ENSP00000361083	ENSG00000148671	ENSP00000361083	ADIRF	adipogenesis regulatory factor	11	11	11	93.4	93.4	93.4	7.8547	76	72432000000	3927800000	4874600000	8727300000	16382000000	2416300000	11569000000	8487100000	4174500000	11873000000	24144000000	1309300000	1624900000	2909100000	5460700000	805450000	3856200000	2829000000	1391500000	3957800000	4523400000	4999500000	9141600000	18758000000	2994200000	7402200000	6201900000	6055800000	7582100000
ENSP00000355895	ENSG00000143353	ENSP00000355895	LYPLAL1	lysophospholipase-like 1	19	19	19	85.2	85.2	85.2	26.316	237	72427000000	8517200000	7055400000	7653600000	4933400000	11022000000	6584600000	7134200000	10786000000	8740900000	5173400000	608370000	503960000	546690000	352390000	787270000	470330000	509590000	770430000	624350000	9107800000	8484300000	7699000000	4932000000	10957000000	6128300000	7553600000	16137000000	6505300000
ENSP00000401010	ENSG00000077549	ENSP00000264202	CAPZB	capping protein (actin filament) muscle Z-line, beta	29	29	29	68.4	68.4	68.4	33.781	301	72207000000	3218400000	8853300000	10758000000	10102000000	8242000000	10620000000	9394100000	888100000	10130000000	4247500000	189320000	520780000	632850000	594220000	484830000	624720000	552590000	52241000	595910000	2928000000	7357000000	9703700000	8010200000	8620300000	8936800000	9919000000	1721000000	8375400000
ENSP00000477590	ENSG00000085719	ENSP00000198765	CPNE3	copine III	38	38	37	60	60	60	60.13	537	72079000000	9647800000	10740000000	7720000000	6691700000	9381100000	5982700000	6897600000	6705300000	8313200000	3003300000	401990000	447500000	321670000	278820000	390880000	249280000	287400000	279390000	346380000	9413500000	10202000000	8650100000	6382600000	10001000000	5220300000	7732400000	12420000000	6537400000
ENSP00000466134	ENSG00000130175	ENSP00000252455	PRKCSH	protein kinase C substrate 80K-H	36	36	36	62.4	62.4	62.4	60.192	535	72047000000	8198400000	6533100000	8633200000	7276200000	5512200000	15783000000	5492400000	4011700000	10607000000	3602400000	409920000	326660000	431660000	363810000	275610000	789140000	274620000	200590000	530360000	7762300000	6858100000	8596300000	7788000000	7485600000	9292100000	5980200000	6842200000	7778500000
ENSP00000448035	ENSG00000196531	ENSP00000448035	NACA	nascent polypeptide-associated complex alpha subunit	32	32	32	37.7	37.7	37.7	94.68	925	71921000000	9412400000	9252300000	6545600000	4579400000	10547000000	9497800000	6868200000	6515100000	8702500000	3127000000	409230000	402280000	284590000	199110000	458580000	412950000	298620000	283260000	378370000	8877600000	9794300000	7077800000	4233600000	11187000000	9290500000	7814400000	12048000000	6908300000
ENSP00000376800	ENSG00000105887	ENSP00000376800	MTPN	myotrophin	13	13	13	91.5	91.5	91.5	12.895	118	71818000000	8318600000	8901600000	10209000000	8629600000	5750800000	11232000000	5330300000	2697400000	10748000000	11970000000	1386400000	1483600000	1701600000	1438300000	958470000	1872100000	888390000	449570000	1791300000	9415400000	7092400000	10875000000	7454200000	5897000000	9407400000	6162200000	7100400000	8684700000
ENSP00000325240	ENSG00000002834	ENSP00000325240	LASP1	LIM and SH3 protein 1	23	23	23	55.9	55.9	55.9	29.717	261	71742000000	10234000000	7814100000	7267500000	16774000000	5268900000	5983500000	8084400000	2032600000	8282200000	5124400000	731010000	558150000	519110000	1198200000	376350000	427390000	577450000	145190000	591580000	9800000000	7543600000	8555500000	14689000000	5900800000	5449800000	8407100000	4519000000	6749700000
ENSP00000318697	ENSG00000176014	ENSP00000318697	TUBB6	tubulin, beta 6 class V	34	25	19	84.8	65.5	56.7	49.857	446	71101000000	9180100000	4745600000	8251500000	11810000000	4601200000	10792000000	7252100000	2874300000	11594000000	3555000000	459000000	237280000	412580000	590500000	230060000	539580000	362600000	143720000	579720000	7588100000	4262500000	7462800000	11506000000	4914700000	11578000000	7669900000	4771100000	10605000000
ENSP00000044462	ENSG00000041357	ENSP00000044462	PSMA4	proteasome (prosome, macropain) subunit, alpha type, 4	26	26	26	79.3	79.3	79.3	29.483	261	71034000000	8830000000	8582900000	8811600000	6399300000	6777100000	7778400000	7579700000	7097800000	9177100000	5464200000	679230000	660220000	677820000	492260000	521320000	598340000	583060000	545980000	705930000	8533900000	8250200000	7884200000	7106100000	8494000000	8448400000	8556300000	10584000000	8374600000
ENSP00000479773	ENSG00000243710	ENSP00000435310	CFAP57	cilia and flagella associated protein 57	5	5	5	5.5	5.5	5.5	149.03	1283	70997000000	525610000	319190000	12871000000	21834000000	201610000	9096400000	11815000000	147090000	14188000000	1059700000	7845000	4764100	192100000	325880000	3009000	135770000	176340000	2195300	211760000	7073000000	1741800000	8804900000	10837000000	872120000	9187700000	19282000000	3289900000	8366700000
ENSP00000372139	ENSG00000206047	ENSP00000372126	DEFA1	defensin, alpha 1 ;defensin, alpha 1B ;defensin, alpha 3, neutrophil-specific	6	6	6	58.5	58.5	58.5	10.201	94	70977000000	4613400000	3263200000	5160100000	6074300000	9776300000	9179000000	10908000000	1470700000	20532000000	17744000000	1153300000	815810000	1290000000	1518600000	2444100000	2294700000	2726900000	367670000	5133100000	3747600000	3430700000	5625100000	6695700000	10448000000	7940700000	12575000000	3031600000	18260000000
ENSP00000233379	ENSG00000115042	ENSP00000233379	FAHD2A	fumarylacetoacetate hydrolase domain containing 2A	22	22	5	60.8	60.8	17.8	34.596	314	70920000000	7702100000	7042400000	9030800000	5819500000	8711700000	10024000000	7755700000	5688400000	9145700000	5455400000	592470000	541720000	694680000	447650000	670130000	771040000	596590000	437570000	703520000	5278300000	6888400000	7728800000	5020200000	8760700000	7726300000	6714200000	9456800000	6796700000
ENSP00000391121	ENSG00000160439	ENSP00000391121	RDH13	retinol dehydrogenase 13 (all-trans/9-cis)	31	31	31	79.5	79.5	79.5	35.932	331	70803000000	7409200000	9482700000	8720900000	5024800000	9248000000	9265800000	7214100000	7094900000	7342300000	3933500000	411620000	526820000	484490000	279160000	513780000	514770000	400780000	394160000	407910000	10857000000	12778000000	11941000000	3729400000	10250000000	7322800000	6530100000	10299000000	6031000000
ENSP00000402373	ENSG00000107796	ENSP00000224784	ACTA2	actin, alpha 2, smooth muscle, aorta	60	3	1	85.4	12.7	5	42.009	377	70500000000	9426700000	3662600000	4650900000	23520000000	1983500000	3571400000	14852000000	1201800000	7631200000	3525000000	471330000	183130000	232540000	1176000000	99174000	178570000	742590000	60089000	381560000	9374300000	6493600000	5331900000	28027000000	4000200000	3942100000	18610000000	2985000000	9751000000
ENSP00000216455	ENSG00000100567	ENSP00000216455	PSMA3	proteasome (prosome, macropain) subunit, alpha type, 3	25	25	25	74.9	74.9	74.9	28.433	255	70135000000	8509500000	8976100000	8202600000	7201600000	7632800000	6496800000	6919300000	7317300000	8879200000	5395000000	654580000	690470000	630970000	553970000	587140000	499750000	532260000	562870000	683010000	8633400000	8368900000	8256300000	6866600000	8169500000	7127600000	7493400000	10755000000	6737800000
ENSP00000452280	ENSG00000140043	ENSP00000267568	PTGR2	prostaglandin reductase 2	25	25	25	73.2	73.2	73.2	38.499	351	69971000000	8690500000	8024800000	7137500000	3618900000	9079500000	11115000000	6557300000	5984100000	9762700000	4664700000	579360000	534990000	475830000	241260000	605300000	741030000	437150000	398940000	650850000	7289300000	7863100000	7517600000	4166800000	9557300000	9686900000	7401900000	10779000000	7999100000
ENSP00000222800	ENSG00000106077	ENSP00000222800	ABHD11	abhydrolase domain containing 11	18	18	18	80.6	80.6	80.6	34.69	315	69817000000	10718000000	7141500000	8770900000	4496700000	4274900000	9548000000	9239100000	4867500000	10760000000	3878700000	595420000	396750000	487270000	249820000	237500000	530440000	513290000	270420000	597800000	11370000000	6483400000	8089400000	4703900000	5308400000	9413200000	9851100000	7822300000	9479100000
ENSP00000237014	ENSG00000118271	ENSP00000237014	TTR	transthyretin	11	11	11	73.5	73.5	73.5	15.887	147	69440000000	6319000000	8231900000	7380100000	9763900000	4297300000	9452700000	7865600000	2228800000	13901000000	11573000000	1053200000	1372000000	1230000000	1627300000	716220000	1575400000	1310900000	371470000	2316800000	7270400000	7374500000	7464700000	8598600000	5061000000	9524200000	8486900000	4856300000	12899000000
ENSP00000357218	ENSG00000163382	ENSP00000357218	NAXE	apolipoprotein A-I binding protein	16	16	16	65.3	65.3	65.3	31.674	288	69138000000	7586500000	8349100000	9708100000	4196400000	9071200000	10326000000	6304400000	5220000000	8376600000	4609200000	505770000	556610000	647200000	279760000	604750000	688400000	420290000	348000000	558440000	7574200000	8992800000	8885900000	4546200000	8646900000	8024500000	7371700000	11750000000	6688100000
ENSP00000369822	ENSG00000124588	ENSP00000337773	NQO2	NAD(P)H dehydrogenase, quinone 2	22	22	22	78.4	78.4	78.4	25.918	231	69070000000	8938900000	9108600000	7904200000	3621000000	5329000000	6750500000	8780100000	6302800000	12335000000	4933600000	638490000	650620000	564590000	258650000	380640000	482180000	627150000	450200000	881070000	8208200000	10155000000	9024400000	4155800000	6061300000	5579300000	9397400000	11542000000	10019000000
ENSP00000451752	ENSG00000070182	ENSP00000374372	SPTB	spectrin, beta, erythrocytic	162	150	150	71.3	67.1	67.1	267.82	2328	69015000000	7884900000	6557300000	2901600000	5792100000	7992000000	11517000000	9055900000	2263900000	15051000000	503760000	57554000	47864000	21180000	42278000	58336000	84065000	66102000	16525000	109860000	7065200000	6387100000	3452300000	5665400000	8625700000	10169000000	9740200000	4878200000	12326000000
ENSP00000371798	ENSG00000075618	ENSP00000371798	FSCN1	fascin actin-bundling protein 1	40	40	40	74.2	74.2	74.2	54.529	493	68875000000	7127900000	9159500000	11158000000	8424200000	6824500000	9446000000	5303000000	3326500000	8104700000	2459800000	254570000	327130000	398500000	300870000	243730000	337360000	189390000	118800000	289450000	8540300000	8276100000	11002000000	7755400000	5550000000	8297800000	6536800000	6700600000	7074900000
ENSP00000302896	ENSG00000170889	ENSP00000302896	RPS9	ribosomal protein S9	21	21	21	50	50	50	22.591	194	68728000000	11119000000	4446200000	6269800000	7970900000	3955600000	11407000000	6870000000	4414400000	12275000000	6248000000	1010800000	404200000	569980000	724630000	359600000	1037000000	624550000	401310000	1115900000	11028000000	5089600000	7083700000	7330100000	5077800000	11732000000	6967400000	7597800000	10555000000
ENSP00000264389	ENSG00000138663	ENSP00000264389	COPS4	COP9 signalosome subunit 4	37	37	37	89.7	89.7	89.7	46.268	406	68556000000	7417400000	7108900000	7000400000	5986400000	7192200000	10369000000	7411100000	6268900000	9802500000	2636800000	285290000	273420000	269250000	230240000	276620000	398790000	285040000	241110000	377020000	8076200000	6545800000	6560500000	6174700000	7653300000	8585700000	7016400000	9678400000	7916600000
ENSP00000263408	ENSG00000113600	ENSP00000263408	C9	complement component 9	32	32	28	49.6	49.6	45.6	63.173	559	68458000000	6102600000	5497000000	8883300000	20322000000	4779300000	11562000000	3851600000	1577500000	5883200000	2633000000	234720000	211420000	341670000	781610000	183820000	444700000	148140000	60673000	226280000	4813800000	6284700000	9578300000	19159000000	6036500000	12723000000	5235700000	3619100000	5962100000
ENSP00000364935	ENSG00000213719	ENSP00000364934	CLIC1	chloride intracellular channel 1	23	23	23	90	90	90	26.922	241	68425000000	7815200000	8647000000	11014000000	8541800000	4621600000	10300000000	5186600000	4951800000	7346900000	4561700000	521010000	576470000	734280000	569460000	308110000	686650000	345770000	330120000	489800000	10344000000	8880000000	11763000000	9175000000	5437200000	9265500000	6808100000	8232500000	7695700000
ENSP00000261601	ENSG00000101557	ENSP00000261601	USP14	ubiquitin specific peptidase 14 (tRNA-guanine transglycosylase)	41	41	41	82.4	82.4	82.4	56.068	494	68227000000	9276900000	9146600000	7383900000	5535200000	6604700000	10795000000	6943800000	4535900000	8005400000	2729100000	371080000	365860000	295360000	221410000	264190000	431800000	277750000	181440000	320220000	8870500000	9615600000	7270400000	5860000000	7862500000	9658700000	8239000000	7716400000	7559800000
ENSP00000387654	ENSG00000116005	ENSP00000387654	PCYOX1	prenylcysteine oxidase 1	27	27	27	62.2	62.2	62.2	56.639	505	68021000000	7205300000	7481300000	10360000000	6954600000	9083800000	3006500000	7387200000	8070300000	8471900000	2957400000	313270000	325270000	450450000	302370000	394950000	130720000	321180000	350880000	368340000	7277100000	6491600000	8159700000	6463300000	7448200000	1637600000	6163700000	11717000000	6466000000
ENSP00000437402	ENSG00000111674	ENSP00000229277	ENO2	enolase 2 (gamma, neuronal)	34	26	26	90.6	75.8	75.8	47.268	434	68000000000	4387400000	4264000000	7188500000	7691300000	8368500000	9970600000	8467300000	2773800000	14889000000	3400000000	219370000	213200000	359430000	384570000	418430000	498530000	423370000	138690000	744430000	6721900000	5400000000	13598000000	6952800000	5039200000	9219800000	5471600000	5695400000	9892700000
ENSP00000235329	ENSG00000116688	ENSP00000235329	MFN2	mitofusin 2	49	49	48	56.3	56.3	56.3	86.401	757	67718000000	6953600000	8160500000	6251300000	6929800000	10786000000	7726600000	5645700000	6784200000	8481100000	1651700000	169600000	199040000	152470000	169020000	263060000	188450000	137700000	165470000	206860000	7891000000	8740600000	5432300000	7372800000	11015000000	8168300000	6866300000	10658000000	7906000000
ENSP00000264908	ENSG00000138772	ENSP00000264908	ANXA3	annexin A3	37	37	37	84.8	84.8	84.8	36.375	323	67626000000	8122400000	10046000000	7079600000	3953200000	10374000000	7582000000	5888700000	8293200000	6286900000	3073900000	369200000	456660000	321800000	179690000	471540000	344640000	267670000	376970000	285770000	7435000000	9451000000	6484100000	4703200000	10952000000	7221300000	6864900000	13998000000	5586700000
ENSP00000364945	ENSG00000213722	ENSP00000364943	DDAH2	dimethylarginine dimethylaminohydrolase 2	21	20	20	81.1	81.1	81.1	29.644	285	67603000000	6889600000	6447300000	11341000000	10249000000	4236600000	9261800000	5109100000	3549800000	10519000000	3976600000	405270000	379250000	667120000	602860000	249210000	544810000	300530000	208810000	618740000	5908300000	5989000000	11855000000	8571300000	5531700000	9994600000	5593000000	5881700000	11999000000
ENSP00000477310	ENSG00000264364		DYNLL2	dynein, light chain, LC8-type 2	12	12	8	74.2	74.2	48.3	10.35	89	67435000000	8065900000	7552200000	12017000000	8089500000	8169700000	4634900000	7793500000	5869800000	5242700000	13487000000	1613200000	1510400000	2403400000	1617900000	1633900000	926970000	1558700000	1174000000	1048500000	6259100000	6676300000	6154200000	12625000000	7492700000	3030200000	6333200000	11322000000	4245300000
ENSP00000317985	ENSG00000134318	ENSP00000317985	ROCK2	Rho-associated, coiled-coil containing protein kinase 2	79	79	71	51.9	51.9	49.1	160.9	1388	67405000000	6909800000	9153800000	10598000000	3510700000	8233200000	11202000000	5871300000	2899900000	9026300000	842560000	86373000	114420000	132470000	43884000	102910000	140020000	73391000	36248000	112830000	9349000000	5775000000	6408200000	8982900000	4784700000	8619300000	7017200000	4473400000	7487500000
ENSP00000217121	ENSG00000101150	ENSP00000217121	TPD52L2	tumor protein D52-like 2	23	23	23	74.7	74.7	74.7	24.853	229	67216000000	9086500000	9094800000	7745900000	7623700000	8477400000	7715000000	6319500000	3966700000	7186000000	4801100000	649040000	649630000	553280000	544550000	605530000	551070000	451400000	283340000	513290000	9535200000	7822800000	7609800000	6938100000	8498200000	7808500000	6732000000	6639600000	6860300000
ENSP00000417175	ENSG00000124164	ENSP00000417175	VAPB	VAMP (vesicle-associated membrane protein)-associated protein B and C	23	21	21	63	60.1	60.1	27.228	243	67216000000	9695600000	7055900000	9625600000	6824400000	6903800000	8004200000	7725900000	2599400000	8781300000	4481100000	646370000	470390000	641710000	454960000	460260000	533610000	515060000	173300000	585420000	10834000000	7869500000	11619000000	7841600000	7635500000	8305300000	9149300000	5724900000	8525300000
ENSP00000333019	ENSG00000185100	ENSP00000333019	ADSSL1	adenylosuccinate synthase like 1	33	33	30	55.8	55.8	52.6	54.562	500	67159000000	5277900000	10602000000	5151600000	2863900000	14192000000	7873000000	6170500000	7339000000	7689800000	2686400000	211120000	424070000	206070000	114560000	567670000	314920000	246820000	293560000	307590000	5926800000	10906000000	4989300000	2961600000	13816000000	6536900000	6598300000	11068000000	7303100000
ENSP00000261303	ENSG00000100764	ENSP00000261303	PSMC1	proteasome (prosome, macropain) 26S subunit, ATPase, 1	45	45	45	79.5	79.5	79.5	49.184	440	66894000000	9397900000	7285200000	6168900000	6926600000	7712500000	10191000000	6211300000	4500000000	8500700000	2675800000	375920000	291410000	246760000	277060000	308500000	407640000	248450000	180000000	340030000	7784000000	7481900000	6281000000	6561600000	8134000000	9127700000	7172000000	7913100000	7836600000
ENSP00000420213	ENSG00000136068	ENSP00000420213	FLNB	filamin B, beta	160	139	139	69.4	64.9	64.9	281.63	2633	66695000000	8753600000	7847100000	6470400000	9056800000	6891600000	8494100000	4989800000	4096300000	10095000000	463160000	60789000	54494000	44933000	62894000	47858000	58987000	34651000	28446000	70107000	7696500000	6821500000	6318500000	8712400000	7184800000	8014700000	6193500000	7322400000	9090600000
ENSP00000349588	ENSG00000145362	ENSP00000349588	ANK2	ankyrin 2, neuronal	93	79	78	30.4	28	27.8	433.71	3957	66147000000	6935900000	7928800000	6192700000	4928400000	7171000000	6893000000	5671600000	11154000000	9271300000	321100000	33670000	38489000	30061000	23924000	34811000	33461000	27532000	54147000	45006000	8227600000	8984200000	7525700000	6036800000	8423100000	7901300000	7738600000	8393400000	9410300000
ENSP00000230050	ENSG00000112306	ENSP00000230050	RPS12	ribosomal protein S12	17	17	17	88.6	88.6	88.6	14.515	132	66085000000	8021900000	6930200000	9347400000	7699500000	7684200000	8861300000	5403900000	3852100000	8284100000	9440700000	1146000000	990030000	1335300000	1099900000	1097700000	1265900000	771980000	550290000	1183400000	8062600000	8258000000	8816200000	8464300000	9027900000	7401100000	6280900000	7465600000	6973000000
ENSP00000285735	ENSG00000155366	ENSP00000285735	RHOC	ras homolog family member C	19	19	8	87.6	87.6	40.9	22.006	193	66064000000	6810800000	4696400000	7000900000	8640100000	6272900000	10373000000	6310200000	5874400000	10085000000	8258000000	851350000	587050000	875110000	1080000000	784110000	1296700000	788770000	734300000	1260600000	7253700000	6490800000	9993500000	8409000000	7498600000	7463000000	6781300000	7288000000	8442700000
ENSP00000248437	ENSG00000127824	ENSP00000248437	TUBA4A	tubulin, alpha 4a	43	14	14	73.7	28.8	28.8	49.924	448	65850000000	9399500000	6609300000	6643500000	5938500000	6441200000	10247000000	4571800000	9003800000	6995300000	3135700000	447600000	314730000	316360000	282790000	306730000	487930000	217710000	428750000	333110000	9806400000	7583400000	6250900000	7849300000	10253000000	9873100000	6603600000	13700000000	6916900000
ENSP00000376142	ENSG00000151689	ENSP00000325423	INPP1	inositol polyphosphate-1-phosphatase	23	23	23	57.4	57.4	57.4	43.998	399	65825000000	1293200000	12761000000	16055000000	964540000	8880800000	7940500000	9826900000	262830000	7840000000	4388300000	86211000	850710000	1070300000	64303000	592050000	529360000	655130000	17522000	522660000	6739200000	3985000000	7680100000	5067300000	3197200000	10750000000	8810000000	4990100000	9201600000
ENSP00000270776	ENSG00000142657	ENSP00000270776	PGD	phosphogluconate dehydrogenase	35	35	35	74.9	74.9	74.9	53.139	483	65702000000	6278000000	8848000000	9546900000	8415800000	4773100000	4854600000	7673400000	5566700000	9745700000	2737600000	261580000	368670000	397790000	350660000	198880000	202280000	319730000	231950000	406070000	6979000000	8454800000	8660300000	9836300000	6528400000	5153200000	8819600000	8601700000	9035800000
ENSP00000346103	ENSG00000167468	ENSP00000346103	GPX4	glutathione peroxidase 4	19	19	19	60.4	60.4	60.4	22.174	197	65670000000	5351500000	7781700000	6763000000	7953000000	7933400000	10072000000	6586700000	5026000000	8202700000	5472500000	445960000	648470000	563580000	662750000	661120000	839340000	548890000	418830000	683560000	6072700000	6844200000	7670200000	8799500000	6918300000	7369500000	6886900000	9495100000	6463600000
ENSP00000216802	ENSG00000100911	ENSP00000216802	PSME2	proteasome (prosome, macropain) activator subunit 2 (PA28 beta)	21	21	21	82.4	82.4	82.4	27.401	239	65624000000	8879900000	10017000000	5324400000	6115300000	9268400000	6281900000	6705100000	6061800000	6969600000	4687400000	634280000	715530000	380320000	436810000	662030000	448710000	478940000	432990000	497830000	6993600000	10208000000	5690100000	6185000000	9999700000	5276700000	6294900000	9455400000	7035500000
ENSP00000262584	ENSG00000161016	ENSP00000262584	RPL8	ribosomal protein L8	25	25	25	72	72	72	28.024	257	65448000000	8174800000	6914000000	7055100000	6314700000	6892400000	10022000000	5507000000	6400700000	8167400000	6544800000	817480000	691400000	705510000	631470000	689240000	1002200000	550700000	640070000	816740000	7831800000	7031800000	6987000000	7961300000	8027100000	9755500000	6432000000	10572000000	7041800000
ENSP00000221957	ENSG00000105355	ENSP00000221957	PLIN3	perilipin 3	30	30	30	77.6	77.6	77.6	47.074	434	65380000000	8582700000	8458500000	8718500000	6996700000	6288900000	8653500000	6197500000	5246800000	6236700000	2514600000	330100000	325330000	335330000	269100000	241880000	332830000	238360000	201800000	239870000	7877200000	7857500000	7850900000	6456700000	6833800000	8916000000	6038600000	8825300000	5892500000
ENSP00000400646	ENSG00000138035	ENSP00000393953	PNPT1	polyribonucleotide nucleotidyltransferase 1	66	66	66	69.5	69.5	69.5	85.95	783	65364000000	8338200000	7783800000	7877500000	3608900000	8915800000	8014500000	6785400000	6315700000	7724000000	1556300000	198530000	185330000	187560000	85927000	212280000	190820000	161560000	150370000	183900000	7667500000	7831900000	7689000000	4007400000	9478700000	8222300000	7456700000	10981000000	7022200000
ENSP00000350310	ENSG00000058668	ENSP00000350310	ATP2B4	ATPase, Ca++ transporting, plasma membrane 4	64	64	45	49	49	36.7	133.93	1205	65213000000	8674500000	5990900000	6632800000	8644100000	5031200000	10134000000	6464000000	3401800000	10240000000	1185700000	157720000	108920000	120600000	157170000	91477000	184250000	117530000	61852000	186180000	8816700000	5441600000	6980700000	7835100000	6004700000	9197500000	5887700000	6092600000	8926200000
ENSP00000372155	ENSG00000092010	ENSP00000372155	PSME1	proteasome (prosome, macropain) activator subunit 1 (PA28 alpha)	25	25	25	66	66	66	28.601	250	65162000000	7033000000	8740200000	7203100000	5860000000	7924700000	7604600000	5142400000	7818000000	7835800000	4344100000	468870000	582680000	480210000	390670000	528310000	506970000	342830000	521200000	522390000	8992900000	10171000000	8410400000	6013400000	9860600000	8677600000	7055700000	11397000000	8738800000
ENSP00000352455	ENSG00000197614	ENSP00000352455	MFAP5	microfibrillar associated protein 5	9	9	9	32.4	32.4	32.4	19.611	173	64989000000	12455000000	5299100000	9911000000	17602000000	2426400000	5850600000	4440700000	1810100000	5194600000	10832000000	2075800000	883180000	1651800000	2933700000	404410000	975100000	740110000	301680000	865770000	8960500000	6459100000	8626900000	15221000000	2348500000	3910600000	6513600000	2819700000	4291100000
ENSP00000349320	ENSG00000153956	ENSP00000349320	CACNA2D1	calcium channel, voltage-dependent, alpha 2/delta subunit 1	49	49	49	50.2	50.2	50.2	123.18	1091	64818000000	7946300000	7387500000	10152000000	7117700000	4825300000	6350000000	9291900000	1949200000	9797800000	1223000000	149930000	139390000	191550000	134300000	91044000	119810000	175320000	36778000	184860000	8192000000	6983700000	10192000000	8075800000	6044100000	5190400000	9607200000	3497200000	8345700000
ENSP00000322061	ENSG00000112936	ENSP00000322061	C7	complement component 7	57	57	50	66.4	66.4	62.3	93.517	843	64700000000	8230500000	3199900000	9059000000	9804100000	1868300000	12800000000	6487400000	951950000	12298000000	1347900000	171470000	66665000	188730000	204250000	38923000	266680000	135150000	19832000	256210000	7708700000	3775300000	10475000000	9637200000	2722900000	12071000000	7976100000	2202400000	10169000000
ENSP00000377696	ENSG00000114021	ENSP00000377696	NIT2	nitrilase family, member 2	33	33	33	89.1	89.1	89.1	30.608	276	64282000000	7703600000	9672200000	6168300000	5258300000	8366500000	6399100000	6790400000	7381300000	6542800000	3571200000	427980000	537350000	342680000	292130000	464810000	355500000	377240000	410070000	363490000	6633200000	9556100000	6836600000	5328600000	8212000000	6723500000	6638900000	12184000000	5863700000
ENSP00000360687	ENSG00000107317	ENSP00000360687	PTGDS	prostaglandin D2 synthase 21kDa (brain)	12	12	12	66.3	66.3	66.3	21.029	190	64236000000	8947700000	7091900000	6064200000	6422500000	7885500000	7591600000	6941400000	5957200000	7333800000	8029500000	1118500000	886480000	758020000	802810000	985690000	948950000	867680000	744650000	916730000	6624800000	5622100000	5028200000	5122300000	6894100000	6426900000	6349000000	9710300000	6351200000
ENSP00000378760	ENSG00000013364	ENSP00000349977	MVP	major vault protein	64	64	64	73.8	73.8	73.8	99.326	893	63873000000	13393000000	6231100000	9383500000	8737600000	2595800000	7406200000	5690300000	1562300000	8873500000	1485400000	311460000	144910000	218220000	203200000	60368000	172240000	132330000	36332000	206360000	11805000000	6090000000	8913200000	8845800000	3308100000	7762200000	6058000000	3842100000	7413300000
ENSP00000325376	ENSG00000099783	ENSP00000325376	HNRNPM	heterogeneous nuclear ribonucleoprotein M	60	60	60	83	83	83	77.515	730	63847000000	5222100000	5557600000	10804000000	6361000000	4101800000	9945900000	9561100000	2496600000	9797300000	1358500000	111110000	118250000	229870000	135340000	87273000	211610000	203430000	53120000	208450000	5580700000	5472300000	7702200000	7170600000	4803100000	8800300000	5903800000	5195500000	8863800000
ENSP00000309334	ENSG00000174748	ENSP00000309334	RPL15	ribosomal protein L15	17	17	17	67.6	67.6	67.6	24.146	204	63706000000	7836700000	7709300000	4127500000	7941500000	6733400000	13453000000	6308000000	3547200000	6050200000	5791500000	712430000	700840000	375230000	721960000	612130000	1223000000	573460000	322470000	550020000	8199500000	7568000000	5857300000	6553700000	7657700000	10295000000	7073000000	4746100000	8967400000
ENSP00000365745	ENSG00000085733	ENSP00000365745	CTTN	cortactin	47	47	47	54.9	54.9	54.9	70.958	634	63606000000	6149300000	8827900000	9680300000	6116200000	5864700000	7626700000	5227400000	7947600000	6166000000	2120200000	204980000	294260000	322680000	203870000	195490000	254220000	174250000	264920000	205530000	7791900000	10122000000	10968000000	6973700000	8763300000	7277600000	6652200000	12500000000	6379900000
ENSP00000295685	ENSG00000163466	ENSP00000295685	ARPC2	actin related protein 2/3 complex, subunit 2, 34kDa	32	32	32	81.7	81.7	81.7	34.333	300	63414000000	9026900000	6985300000	8899400000	8218300000	6238900000	7107800000	6606400000	2535000000	7796000000	3170700000	451340000	349270000	444970000	410920000	311950000	355390000	330320000	126750000	389800000	8030900000	7214400000	7816200000	7933400000	5960000000	6939400000	6915000000	5249700000	6833400000
ENSP00000437073	ENSG00000196535	ENSP00000437073	MYO18A	myosin XVIIIA	90	90	90	47.4	47.4	47.4	233.11	2054	63299000000	5625900000	11487000000	4387700000	4289900000	8484900000	11664000000	5640700000	3358300000	8360500000	608650000	54095000	110450000	42189000	41249000	81586000	112160000	54238000	32292000	80389000	8139600000	7596400000	5138900000	5142800000	5862300000	8531300000	7569700000	7860000000	8250800000
ENSP00000357688	ENSG00000189171	ENSP00000344822	S100A13	S100 calcium binding protein A13	11	11	11	52	52	52	11.471	98	63215000000	7740400000	7782700000	9237300000	6419800000	5935100000	8984500000	6931800000	3113900000	7069100000	10536000000	1290100000	1297100000	1539500000	1070000000	989190000	1497400000	1155300000	518980000	1178200000	9039500000	5051600000	10245000000	11904000000	5341000000	7687300000	6568600000	6732200000	5219000000
ENSP00000262455	ENSG00000023318	ENSP00000262455	ERP44	endoplasmic reticulum protein 44	28	28	28	67	67	67	46.971	406	63038000000	8606200000	5443000000	9089100000	7291100000	5212400000	8381200000	6989200000	4065800000	7959800000	3151900000	430310000	272150000	454450000	364560000	260620000	419060000	349460000	203290000	397990000	7544800000	4955400000	8752300000	7040200000	5574800000	7677500000	7053900000	8742400000	6529500000
ENSP00000362308	ENSG00000131171	ENSP00000362308	SH3BGRL	SH3 domain binding glutamate-rich protein like	17	17	17	93.9	93.9	93.9	12.774	114	63020000000	5414400000	5216600000	8796300000	8716600000	5274900000	10964000000	6760100000	1357000000	10521000000	7877500000	676790000	652070000	1099500000	1089600000	659360000	1370400000	845010000	169620000	1315100000	6182900000	6488600000	9907000000	9103500000	3385200000	9693600000	7528800000	3237600000	9241600000
ENSP00000248975	ENSG00000128245	ENSP00000248975	YWHAH	tyrosine 3-monooxygenase/tryptophan 5-monooxygenase activation protein, eta	31	24	24	70.7	66.7	66.7	28.218	246	62986000000	8164000000	6848600000	7943000000	9757800000	6171100000	6586000000	4567200000	4297800000	8650400000	3936600000	510250000	428040000	496430000	609860000	385690000	411620000	285450000	268610000	540650000	8405300000	6228300000	7961100000	9988200000	5890000000	6526500000	5384900000	8377900000	6970300000
ENSP00000262776	ENSG00000108679	ENSP00000262776	LGALS3BP	lectin, galactoside-binding, soluble, 3 binding protein	27	27	27	47.9	47.9	47.9	65.33	585	62868000000	9056100000	11331000000	9653800000	2832700000	6246000000	2864800000	6157600000	7478100000	7248200000	2418000000	348310000	435790000	371300000	108950000	240230000	110190000	236830000	287620000	278780000	8278300000	11676000000	9295500000	3246800000	7958200000	3733500000	7266200000	12557000000	6719500000
ENSP00000358635	ENSG00000135316	ENSP00000358635	SYNCRIP	synaptotagmin binding, cytoplasmic RNA interacting protein	45	45	37	57.5	57.5	49.4	69.602	623	62575000000	6941500000	6784200000	8813200000	7793900000	5696200000	8757700000	5188900000	4727100000	7872200000	1955500000	216920000	212010000	275410000	243560000	178010000	273680000	162150000	147720000	246010000	8507000000	6393900000	9390400000	7586500000	6482900000	7261300000	6479700000	8290300000	6331800000
ENSP00000333664	ENSG00000060971	ENSP00000333664	ACAA1	acetyl-CoA acyltransferase 1	26	26	26	69.6	69.6	69.6	44.292	424	62428000000	8512600000	10320000000	7760800000	4849900000	11504000000	7621400000	3258000000	4645300000	3956300000	3285700000	448030000	543140000	408460000	255260000	605480000	401130000	171470000	244490000	208230000	7822100000	9151100000	6965900000	4519600000	10781000000	6875200000	3227200000	8508300000	3864100000
ENSP00000252486	ENSG00000130203	ENSP00000252486	APOE	apolipoprotein E	36	36	36	79.8	79.8	79.8	36.154	317	62354000000	4987900000	2812800000	5094600000	16230000000	4321700000	15538000000	4111300000	1139600000	8117600000	2834300000	226720000	127850000	231570000	737750000	196440000	706290000	186880000	51799000	368980000	5264700000	3436000000	4554000000	14988000000	4541000000	12952000000	7565300000	2363400000	7373500000
ENSP00000264758	ENSG00000087274	ENSP00000264758	ADD1	adducin 1 (alpha)	44	43	42	56.5	55.6	54.6	84.302	768	62179000000	11203000000	3532800000	6464600000	11676000000	3046600000	7699400000	8568600000	1282900000	8706000000	2144100000	386300000	121820000	222920000	402620000	105050000	265500000	295470000	44237000	300210000	6684000000	5345100000	7705900000	8632500000	4458500000	9621100000	5462900000	3509200000	9508700000
ENSP00000379845	ENSG00000183044	ENSP00000268251	ABAT	4-aminobutyrate aminotransferase	41	41	41	81.8	81.8	81.8	56.438	500	62138000000	3643400000	7831500000	10131000000	2046000000	10061000000	12658000000	1547700000	7198700000	7020800000	2004400000	117530000	252630000	326800000	66001000	324540000	408320000	49926000	232220000	226480000	3690900000	7840100000	9416000000	2523600000	10765000000	11985000000	1969000000	10454000000	6139400000
ENSP00000345230	ENSG00000167460	ENSP00000345230	TPM4	tropomyosin 4	58	28	27	82.7	54.2	54.2	32.722	284	62064000000	3855500000	8317700000	12316000000	13139000000	5513300000	4823200000	4826400000	1174900000	8097900000	3879000000	240970000	519860000	769750000	821220000	344580000	301450000	301650000	73430000	506120000	4515000000	7258700000	12484000000	14963000000	5165400000	5469100000	6712200000	2358800000	8253300000
ENSP00000354223	ENSG00000060762	ENSP00000354223	MPC1	mitochondrial pyruvate carrier 1	11	11	11	88.1	88.1	88.1	12.347	109	61949000000	5529200000	7809200000	6809500000	8362400000	5427100000	7047000000	6803500000	7495800000	6665000000	12390000000	1105800000	1561800000	1361900000	1672500000	1085400000	1409400000	1360700000	1499200000	1333000000	8868600000	5705900000	4713900000	5046100000	9786100000	4898800000	6511700000	11006000000	4790700000
ENSP00000480150	ENSG00000149428	ENSP00000384144	HYOU1	hypoxia up-regulated 1	67	67	66	60.1	60.1	60.1	111.33	999	61561000000	8266200000	5297400000	7960300000	5540600000	4609200000	10722000000	6176700000	3136900000	9851400000	1207100000	162080000	103870000	156080000	108640000	90376000	210240000	121110000	61508000	193160000	7108400000	5385700000	8123700000	5740800000	5480800000	8311900000	6280100000	6702700000	7464600000
ENSP00000261978	ENSG00000119681	ENSP00000261978	LTBP2	latent transforming growth factor beta binding protein 2	53	53	53	31.9	31.9	31.9	195.05	1821	61434000000	16445000000	6255900000	6240600000	18809000000	1615100000	4644900000	5454000000	1277200000	692030000	945130000	253000000	96245000	96009000	289370000	24847000	71460000	83907000	19649000	10647000	14489000000	6456700000	6961700000	16735000000	2380200000	4662800000	6666400000	3528100000	1059000000
ENSP00000312999	ENSG00000114353	ENSP00000312999	GNAI2	guanine nucleotide binding protein (G protein), alpha inhibiting activity polypeptide 2	32	30	18	77.7	73.2	48.5	40.45	355	61360000000	7392400000	6059500000	9757500000	8894900000	5315800000	3738000000	7026700000	3360100000	9815400000	3609400000	434850000	356440000	573970000	523230000	312700000	219880000	413340000	197650000	577380000	7639700000	6294500000	9668100000	8871400000	5100600000	3785800000	6704500000	5054600000	8107100000
ENSP00000407375	ENSG00000233276	ENSP00000407375	GPX1	glutathione peroxidase 1	15	15	15	84.7	84.7	84.7	22.088	203	61046000000	7305400000	7370900000	8805500000	6826700000	6059500000	8720300000	5070200000	2800400000	8087100000	4695900000	561960000	567000000	677350000	525130000	466120000	670800000	390010000	215420000	622090000	8936400000	7462900000	9275600000	6427100000	5540200000	7740300000	5726700000	5101700000	6370100000
ENSP00000309474	ENSG00000173692	ENSP00000309474	PSMD1	proteasome (prosome, macropain) 26S subunit, non-ATPase, 1	56	56	56	60.7	60.7	60.7	105.84	953	61041000000	8522100000	6492800000	7545900000	7643300000	5396900000	5568500000	6832000000	4860700000	8179300000	1298800000	181320000	138140000	160550000	162620000	114830000	118480000	145360000	103420000	174030000	7972800000	6989800000	7170700000	7503800000	5729300000	5759400000	7503900000	7934200000	7330100000
ENSP00000258975	ENSG00000136463	ENSP00000258975	TACO1	translational activator of mitochondrially encoded cytochrome c oxidase I	26	26	26	69.7	69.7	69.7	32.477	297	60959000000	10088000000	8160800000	5050700000	3268600000	8484600000	7385600000	5388000000	6799400000	6332900000	4354200000	720600000	582910000	360760000	233470000	606040000	527540000	384860000	485670000	452350000	7720300000	8853200000	5675300000	3917200000	8824900000	6863400000	5292000000	11545000000	6072900000
ENSP00000431984	ENSG00000014216	ENSP00000279247	CAPN1	calpain 1, (mu/I) large subunit	56	56	56	60.2	60.2	60.2	81.889	714	60352000000	7816600000	5997100000	7588900000	7259000000	3984500000	8294700000	6169800000	3982500000	9258500000	1676400000	217130000	166590000	210800000	201640000	110680000	230410000	171380000	110630000	257180000	7895200000	6377600000	7392300000	7117300000	4951100000	7127800000	6313100000	7724200000	6763400000
ENSP00000358921	ENSG00000138107	ENSP00000358921	ACTR1A	ARP1 actin-related protein 1 homolog A, centractin alpha (yeast)	32	32	23	75.5	75.5	58.2	42.613	376	60282000000	6869500000	6606600000	5688500000	6514700000	6642800000	9812200000	6845300000	3078900000	8223700000	3014100000	343480000	330330000	284430000	325730000	332140000	490610000	342270000	153940000	411190000	6753000000	5960200000	4726600000	5929100000	6698400000	9347500000	6355500000	7249300000	7568000000
ENSP00000386541	ENSG00000115233	ENSP00000386541	PSMD14	proteasome (prosome, macropain) 26S subunit, non-ATPase, 14	21	21	21	67.7	67.7	67.7	34.577	310	60181000000	3714100000	7850900000	8728800000	2175200000	8145500000	7460700000	7643000000	4333200000	10130000000	4012100000	247600000	523390000	581920000	145020000	543030000	497380000	509530000	288880000	675320000	7053900000	5346300000	5023400000	4417700000	5982400000	8917600000	6813000000	9118400000	6700000000
ENSP00000368528	ENSG00000184831	ENSP00000368528	APOO	apolipoprotein O	14	14	14	75.8	75.8	75.8	22.284	198	60143000000	5955500000	5784600000	6329600000	4186600000	9572700000	7773300000	7531700000	5803900000	7204900000	6682500000	661720000	642730000	703290000	465180000	1063600000	863700000	836850000	644870000	800540000	8118900000	7950800000	6992600000	4531500000	9165000000	7143700000	7930100000	11399000000	7758400000
ENSP00000286091	ENSG00000155660	ENSP00000286091	PDIA4	protein disulfide isomerase family A, member 4	56	56	56	65.7	65.7	65.7	72.932	645	60092000000	7283000000	5397000000	9571200000	5309200000	3920000000	9655800000	5260300000	2866700000	10829000000	1581400000	191660000	142030000	251870000	139720000	103160000	254100000	138430000	75439000	284980000	6661000000	5501800000	8477400000	6316500000	4432800000	9767600000	5744800000	4155000000	9620400000
ENSP00000379475	ENSG00000198563	ENSP00000379475	DDX39B	DEAD (Asp-Glu-Ala-Asp) box polypeptide 39B	34	34	18	72.9	72.9	46	48.991	428	60038000000	6795800000	7048600000	6444500000	5960500000	6114300000	8317100000	5913600000	3998000000	9445300000	3159900000	357670000	370980000	339180000	313710000	321810000	437740000	311240000	210420000	497120000	6302900000	6381200000	6100700000	6409900000	6664300000	7403000000	6111200000	7687400000	8028400000
ENSP00000357722	ENSG00000143546	ENSP00000357721	S100A8	S100 calcium binding protein A8	13	13	13	63.4	63.4	63.4	10.834	93	60015000000	2767500000	2800300000	4233200000	2143400000	3760500000	4657900000	10916000000	12690000000	16046000000	7501900000	345940000	350040000	529150000	267920000	470060000	582240000	1364500000	1586200000	2005800000	2603100000	3010100000	4068600000	2563800000	3769800000	4416300000	10900000000	21783000000	14097000000
ENSP00000440945	ENSG00000165912	ENSP00000298838	PACSIN3	protein kinase C and casein kinase substrate in neurons 3	41	41	41	86.1	86.1	86.1	48.486	424	59979000000	6439400000	4153500000	6377300000	4474400000	8408600000	9735000000	8063300000	4900000000	7427300000	2856100000	306640000	197780000	303680000	213070000	400410000	463570000	383970000	233330000	353680000	7439700000	4952000000	7357600000	5272700000	8202100000	8408800000	8694500000	8522100000	6638300000
ENSP00000386284	ENSG00000148218	ENSP00000386284	ALAD	aminolevulinate dehydratase	31	31	31	90	90	90	36.294	330	59882000000	8619800000	10195000000	6256500000	5280000000	9879000000	7056300000	4062700000	3755100000	4777600000	3742600000	538740000	637160000	391030000	330000000	617440000	441020000	253920000	234700000	298600000	7195700000	8422700000	4878500000	5467300000	8709700000	6354300000	3818600000	4725100000	3987800000
ENSP00000262306	ENSG00000103363	ENSP00000262306	ELOB	transcription elongation factor B (SIII), polypeptide 2 (18kDa, elongin B)	15	15	15	49.1	49.1	49.1	17.911	161	59764000000	6350200000	7425000000	6157200000	4243600000	7108600000	8984600000	5943500000	5636400000	7914900000	5433100000	577290000	675000000	559740000	385780000	646240000	816780000	540320000	512400000	719530000	5484400000	7500600000	6790800000	4374100000	8226100000	9005600000	6210800000	9273300000	6294300000
ENSP00000226218	ENSG00000109072	ENSP00000416240	VTN	vitronectin	23	23	23	40.6	40.6	40.6	54.305	478	59532000000	8133200000	4834600000	6411600000	9196000000	3297100000	7351700000	6099300000	2518500000	11690000000	2480500000	338880000	201440000	267150000	383170000	137380000	306320000	254140000	104940000	487090000	7270200000	6330300000	7566500000	9711400000	3305100000	7281700000	6412100000	4292900000	9813400000
ENSP00000346037	ENSG00000137818	ENSP00000346037	RPLP1	ribosomal protein, large, P1	6	6	6	84.2	84.2	84.2	11.514	114	59486000000	8902800000	5776800000	8167700000	6101200000	6065000000	9081300000	4427400000	4286100000	6677800000	19829000000	2967600000	1925600000	2722600000	2033700000	2021700000	3027100000	1475800000	1428700000	2225900000	6765600000	6280500000	10219000000	6600000000	6200400000	8455000000	4773800000	6924100000	6236100000
ENSP00000470152	ENSG00000134769	ENSP00000382064	DTNA	dystrobrevin, alpha	43	43	28	48.2	48.2	36.5	82.21	724	59483000000	8285900000	4568600000	5599300000	6405500000	5246700000	9925500000	6410900000	2983600000	10057000000	1416300000	197280000	108780000	133320000	152510000	124920000	236320000	152640000	71038000	239450000	6921700000	4823700000	5364000000	6341600000	6490400000	7165200000	8528400000	4973500000	7147200000
ENSP00000418529	ENSG00000088833	ENSP00000418529	NSFL1C	NSFL1 (p97) cofactor (p47)	35	35	35	76.3	76.3	76.3	40.816	372	59431000000	7643200000	5487000000	5549300000	6121000000	6620900000	8889800000	7040500000	4656300000	7422700000	2701400000	347420000	249410000	252240000	278230000	300950000	404080000	320020000	211650000	337400000	6795400000	6417400000	6226800000	6177800000	7131400000	8703500000	7177200000	9133400000	5679000000
ENSP00000276079	ENSG00000147140	ENSP00000276079	NONO	non-POU domain containing, octamer-binding	46	46	42	76.2	76.2	74.1	54.231	471	59383000000	5772600000	5249800000	7942100000	7619500000	4845500000	10037000000	5507500000	3197300000	9211700000	2827800000	274890000	249990000	378200000	362830000	230740000	477940000	262260000	152250000	438650000	5339000000	5062200000	8266200000	7023400000	5443500000	9055000000	5627800000	6115700000	8643200000
ENSP00000360782	ENSG00000165688	ENSP00000360782	PMPCA	peptidase (mitochondrial processing) alpha	34	34	34	60	60	60	58.252	525	59266000000	6301100000	6576800000	6939300000	3684900000	6957900000	8577500000	6876200000	5379800000	7973000000	1911800000	203260000	212160000	223850000	118870000	224450000	276690000	221810000	173540000	257190000	6151600000	5961600000	6933000000	3973500000	7328900000	8523500000	6870400000	8314000000	7606900000
ENSP00000263238	ENSG00000115091	ENSP00000263238	ACTR3	ARP3 actin-related protein 3 homolog (yeast)	37	37	37	85.6	85.6	85.6	47.371	418	59208000000	6375500000	7477200000	7186600000	9419900000	4884800000	7314000000	4976500000	3955700000	7617800000	2819400000	303590000	356060000	342220000	448570000	232610000	348280000	236980000	188370000	362750000	7484800000	7149900000	7035100000	8182800000	5597900000	6869600000	6203600000	7184500000	6714400000
ENSP00000261070	ENSG00000138495	ENSP00000261070	COX17	COX17 cytochrome c oxidase copper chaperone	10	10	10	88.9	88.9	88.9	6.9151	63	59180000000	6801000000	8679800000	4406900000	3387200000	9629000000	7643300000	5491200000	5965600000	7175800000	14795000000	1700200000	2170000000	1101700000	846790000	2407200000	1910800000	1372800000	1491400000	1794000000	6416000000	9835800000	4764200000	3522800000	10537000000	6264300000	6960000000	11112000000	6687500000
ENSP00000291565	ENSG00000160209	ENSP00000291565	PDXK	pyridoxal (pyridoxine, vitamin B6) kinase	23	23	23	69.6	69.6	69.6	35.102	312	59122000000	5585600000	6393600000	7354200000	5429500000	6913300000	7710600000	5429400000	5360800000	8944600000	4223000000	398970000	456690000	525300000	387820000	493810000	550760000	387810000	382910000	638900000	6219700000	6115800000	6586600000	5573900000	6839500000	7506600000	6545000000	8318600000	7329700000
ENSP00000264161	ENSG00000115866	ENSP00000264161	DARS	aspartyl-tRNA synthetase	50	50	50	82.4	82.4	82.4	57.136	501	58591000000	8047100000	6093400000	8208500000	4668700000	6563700000	6436900000	6068000000	5112200000	7392700000	1583500000	217490000	164690000	221850000	126180000	177400000	173970000	164000000	138170000	199800000	7555600000	6653800000	8305200000	5837900000	7146600000	6382100000	7546100000	8723800000	6756200000
ENSP00000264954	ENSG00000109519	ENSP00000264954	GRPEL1	GrpE-like 1, mitochondrial (E. coli)	24	24	24	73.7	73.7	73.7	24.279	217	58498000000	5188700000	11079000000	4656100000	4180300000	10148000000	6826200000	5650800000	5341000000	5427100000	3899900000	345910000	738610000	310410000	278690000	676560000	455080000	376720000	356070000	361810000	5588400000	9551400000	5044900000	4320400000	10310000000	5450700000	5689100000	11252000000	5455300000
ENSP00000303525	ENSG00000145439	ENSP00000303525	CBR4	carbonyl reductase 4	19	19	19	69.2	69.2	69.2	25.301	237	58471000000	5037000000	6713400000	8478400000	3590500000	7355800000	7263300000	6749900000	5579100000	7703700000	5847100000	503700000	671340000	847840000	359050000	735580000	726330000	674990000	557910000	770370000	6513400000	7154700000	7965000000	3122700000	7664800000	6782900000	6646100000	10229000000	5984000000
ENSP00000303908	ENSG00000247596	ENSP00000303908	TWF2	twinfilin actin-binding protein 2	36	36	19	86.5	86.5	50.4	39.548	349	58434000000	5971200000	8562200000	5872400000	6101600000	9292400000	6990400000	6088000000	3704500000	5851600000	2921700000	298560000	428110000	293620000	305080000	464620000	349520000	304400000	185220000	292580000	5459700000	8757100000	5892300000	6170500000	9807800000	5869500000	6556400000	7618900000	5043600000
ENSP00000363205	ENSG00000244005	ENSP00000363205	NFS1	NFS1 cysteine desulfurase	31	31	31	68.7	68.7	68.7	50.195	457	58423000000	5852100000	8945000000	7790800000	4018600000	8187900000	7024900000	5692500000	4565000000	6346100000	2247000000	225080000	344040000	299650000	154560000	314920000	270190000	218940000	175580000	244080000	6189900000	8448300000	7034800000	4243700000	10412000000	5994500000	6594000000	8634400000	5388600000
ENSP00000299427	ENSG00000166340	ENSP00000299427	TPP1	tripeptidyl peptidase I	9	9	9	25.2	25.2	25.2	61.247	563	58410000000	4931600000	10014000000	6024300000	3869400000	11163000000	5661300000	4411300000	6755100000	5580100000	2433800000	205480000	417250000	251010000	161220000	465130000	235890000	183800000	281460000	232500000	4542300000	8793900000	5661000000	3806000000	12533000000	5087100000	5161600000	8984100000	5190400000
ENSP00000313420	ENSG00000253729	ENSP00000313420	PRKDC	protein kinase, DNA-activated, catalytic polypeptide	119	119	119	30.8	30.8	30.8	469.08	4128	58308000000	7035300000	11191000000	13047000000	2868100000	2627000000	11002000000	4486500000	2042400000	4008800000	265040000	31979000	50869000	59305000	13037000	11941000	50009000	20393000	9283400	18222000	7041400000	6723800000	6758200000	6487500000	6132100000	6569800000	5508000000	8000600000	7866700000
ENSP00000377668	ENSG00000139531	ENSP00000266971	SUOX	sulfite oxidase	35	35	35	75.8	75.8	75.8	60.282	545	58291000000	6820100000	9936000000	5733900000	2643800000	11307000000	5461600000	5862500000	5731400000	4794100000	2158900000	252600000	368000000	212370000	97919000	418790000	202280000	217130000	212270000	177560000	7037900000	9856800000	7893800000	4292500000	12441000000	6010400000	5949400000	11709000000	5810000000
ENSP00000349748	ENSG00000116560	ENSP00000349748	SFPQ	splicing factor proline/glutamine-rich	44	42	42	48.4	47	47	76.149	707	58245000000	6865900000	6229100000	6965800000	5306200000	6552400000	9836500000	4491100000	2157000000	9841300000	1941500000	228860000	207640000	232190000	176870000	218410000	327880000	149700000	71900000	328040000	7137800000	6622300000	7605300000	5840600000	6844700000	9077800000	4626600000	5575300000	8523900000
ENSP00000426909	ENSG00000204628	ENSP00000426909	RACK1	guanine nucleotide binding protein (G protein), beta polypeptide 2-like 1	28	28	28	86.8	86.8	86.8	35.076	317	58231000000	6774200000	6741600000	8410200000	6013100000	5462200000	7504700000	6150500000	4042000000	7132700000	2911600000	338710000	337080000	420510000	300650000	273110000	375230000	307520000	202100000	356640000	6960900000	6088000000	9205500000	6066900000	6971100000	6961700000	7130200000	7385900000	7267400000
ENSP00000261700	ENSG00000087302	ENSP00000261700	C14orf166	chromosome 14 open reading frame 166	28	28	28	83.6	83.6	83.6	28.068	244	58223000000	6040700000	8087000000	6894900000	4835300000	8743300000	7375000000	5845800000	3663300000	6738000000	3639000000	377540000	505440000	430930000	302210000	546450000	460940000	365360000	228960000	421130000	6520600000	6549300000	7135800000	5595100000	7444800000	7100200000	6525100000	6459300000	6037300000
ENSP00000346762	ENSG00000197157	ENSP00000346762	SND1	staphylococcal nuclease and tudor domain containing 1	68	68	68	74.7	74.7	74.7	102	910	58077000000	6074500000	5554200000	7343400000	7098300000	5032900000	8579200000	6576700000	3217000000	8600900000	1095800000	114610000	104800000	138550000	133930000	94961000	161870000	124090000	60698000	162280000	6444600000	6215500000	7565400000	6718100000	5863900000	7267700000	7229500000	6648800000	7008900000
ENSP00000301329	ENSG00000167699	ENSP00000301329	GLOD4	glyoxalase domain containing 4	35	35	35	83.2	83.2	83.2	33.232	298	58070000000	6927000000	5563400000	7773100000	5967900000	5528300000	9436000000	5643100000	3841100000	7390500000	3056300000	364580000	292810000	409110000	314100000	290960000	496630000	297010000	202170000	388970000	6574800000	6606500000	8395200000	6597300000	6419200000	9272400000	6173900000	7313700000	7018000000
ENSP00000378289	ENSG00000166317	ENSP00000378289	SYNPO2L	synaptopodin 2-like	34	33	33	50.4	49.6	49.6	102.48	977	58032000000	7228700000	6671100000	11712000000	3725300000	3876900000	3078200000	10024000000	4436200000	7280200000	1488000000	185350000	171050000	300300000	95520000	99408000	78929000	257030000	113750000	186670000	7635600000	6133300000	10800000000	4096200000	4420200000	3570800000	10963000000	7520700000	6934300000
ENSP00000354791	ENSG00000204843	ENSP00000354791	DCTN1	dynactin 1	88	88	88	67.3	67.3	67.3	141.69	1278	58010000000	5280900000	7701300000	1672900000	6758200000	6617700000	10170000000	4271200000	3816500000	11722000000	935650000	85176000	124210000	26982000	109000000	106740000	164030000	68890000	61557000	189060000	6920100000	6768000000	2555200000	7109200000	6755700000	8353300000	5520000000	7260700000	8752800000
ENSP00000358140	ENSG00000107581	ENSP00000358140	EIF3A	eukaryotic translation initiation factor 3, subunit A	99	99	99	60.1	60.1	60.1	166.57	1382	58005000000	7082700000	6593200000	4784400000	6227300000	5741200000	8535800000	5763000000	4950300000	8327300000	1000100000	122120000	113680000	82490000	107370000	98987000	147170000	99362000	85350000	143570000	7389600000	6832100000	6072800000	6352000000	5941300000	7548800000	5997000000	8110700000	7645400000
ENSP00000259253	ENSG00000136731	ENSP00000259253	UGGT1	UDP-glucose glycoprotein glucosyltransferase 1	73	73	71	55.9	55.9	54.8	177.19	1555	57971000000	7366300000	5933500000	7940100000	5698800000	6028400000	7288800000	4995900000	3540800000	9178400000	794120000	100910000	81281000	108770000	78065000	82581000	99847000	68438000	48504000	125730000	6947700000	5880400000	7353600000	5845600000	6616000000	7027300000	5916000000	6706900000	7178600000
ENSP00000339095	ENSG00000171863	ENSP00000339095	RPS7	ribosomal protein S7	22	22	22	78.9	78.9	78.9	22.127	194	57932000000	8612600000	4661400000	4971600000	3772500000	4512600000	13264000000	4003900000	3632900000	10500000000	5793200000	861260000	466140000	497160000	377250000	451260000	1326400000	400390000	363290000	1050000000	8411600000	4811900000	5283300000	3924200000	5526400000	10969000000	4710300000	5465700000	8129700000
ENSP00000385787	ENSG00000104356	ENSP00000339529	POP1	processing of precursor 1, ribonuclease P/MRP subunit (S. cerevisiae)	3	3	3	3.2	3.2	3.2	114.71	1024	57928000000	6694400000	5467800000	7089300000	6517200000	7234000000	8342400000	7292100000	4853700000	4436700000	1093000000	126310000	103170000	133760000	122970000	136490000	157400000	137590000	91579000	83712000	5914200000	0	7972300000	4938400000	0	7844900000	6966600000	4185800000	6057600000
ENSP00000400906	ENSG00000185651	ENSP00000344259	UBE2L3	ubiquitin-conjugating enzyme E2L 3	13	13	5	54.7	54.7	29.2	24.003	212	57912000000	8656100000	6293500000	4898700000	4567300000	6198600000	7492600000	5911700000	5139300000	8753800000	4826000000	721340000	524460000	408220000	380610000	516550000	624390000	492640000	428270000	729490000	7741300000	6515700000	5041500000	5132900000	6705900000	6570700000	5987600000	9289700000	6846600000
ENSP00000475750	ENSG00000051620	ENSP00000058691	HEBP2	heme binding protein 2	18	18	18	70.7	70.7	70.7	22.875	205	57805000000	5906100000	7778900000	7340500000	4202000000	5462600000	8411900000	3898800000	7634900000	7169700000	5780500000	590610000	777890000	734050000	420200000	546260000	841190000	389880000	763490000	716970000	4918200000	7127500000	6706800000	4286800000	6435100000	6661800000	4917000000	14462000000	6086700000
ENSP00000452780	ENSG00000166710	ENSP00000452780	B2M	beta-2-microglobulin	7	7	7	55.5	55.5	55.5	13.714	119	57788000000	4994900000	5636500000	7848400000	7679600000	5420000000	9412400000	5584200000	3816600000	7395100000	9631300000	832480000	939420000	1308100000	1279900000	903330000	1568700000	930710000	636110000	1232500000	5532300000	5718300000	8524300000	8468200000	6998000000	10153000000	5779800000	5465700000	7351500000
ENSP00000358365	ENSG00000197893	ENSP00000353078	NRAP	nebulin-related anchoring protein	143	143	143	74.4	74.4	74.4	197.2	1731	57713000000	9337500000	10330000000	3006200000	4234400000	7280700000	6024100000	8407400000	5178600000	3914100000	480940000	77813000	86081000	25052000	35287000	60672000	50201000	70061000	43155000	32618000	8259800000	7086700000	4344600000	5419900000	7236700000	6897700000	9431700000	9130600000	4686100000
ENSP00000440246	ENSG00000151376	ENSP00000352657	ME3	malic enzyme 3, NADP(+)-dependent, mitochondrial	37	36	36	67.7	66.2	66.2	67.068	604	57681000000	7209600000	7739800000	5806100000	3582000000	9066500000	5770500000	6115900000	5535700000	6854500000	1648000000	205990000	221140000	165890000	102340000	259040000	164870000	174740000	158160000	195840000	7295200000	7873600000	5483700000	3746100000	9206300000	5152200000	6060200000	8522000000	5206500000
ENSP00000264036	ENSG00000076706	ENSP00000264036	MCAM	melanoma cell adhesion molecule	36	36	36	54.2	54.2	54.2	71.607	646	57543000000	7882400000	4601200000	7179100000	12943000000	1960500000	7357100000	6234100000	1678200000	7707600000	1692500000	231830000	135330000	211150000	380690000	57661000	216380000	183360000	49359000	226690000	9319200000	4240800000	7464200000	9310800000	3921200000	6762600000	6469000000	4245600000	7300900000
ENSP00000380402	ENSG00000128309	ENSP00000380318	MPST	mercaptopyruvate sulfurtransferase	21	21	21	74.1	74.1	74.1	33.178	297	57501000000	4318300000	6470600000	9839300000	3718700000	5514000000	10848000000	5729200000	3110300000	7952700000	3593800000	269890000	404420000	614960000	232420000	344630000	677990000	358070000	194400000	497040000	5522000000	5871000000	9591100000	4274600000	6528100000	9514700000	6342000000	6474900000	6755500000
ENSP00000273075	ENSG00000123992	ENSP00000273075	DNPEP	aspartyl aminopeptidase	35	35	35	75.7	75.7	75.7	53.41	485	57292000000	6038500000	7609700000	7090700000	4567400000	7631400000	8086900000	4470400000	4401200000	7395700000	2604200000	274480000	345890000	322310000	207610000	346880000	367580000	203200000	200050000	336170000	6425100000	8194000000	6863000000	4642900000	8788200000	7514200000	5157700000	8157800000	5979400000
ENSP00000351790	ENSG00000138347	ENSP00000351790	MYPN	myopalladin	71	71	70	68	68	67.2	145.26	1320	57184000000	7776900000	6586000000	5446400000	5927100000	7222500000	7409900000	6185200000	4706000000	5923500000	953060000	129620000	109770000	90773000	98784000	120370000	123500000	103090000	78433000	98725000	7056100000	6034300000	6641400000	4720800000	8515700000	7464700000	6893200000	8561900000	5602900000
ENSP00000360939	ENSG00000162368	ENSP00000360939	CMPK1	cytidine monophosphate (UMP-CMP) kinase 1, cytosolic	19	19	19	56.1	56.1	56.1	25.855	228	57106000000	6430700000	7898300000	5988900000	5744000000	7163000000	7807400000	4341300000	4722800000	7009200000	4392700000	494670000	607560000	460680000	441850000	551000000	600570000	333940000	363290000	539170000	7938200000	7062500000	6201500000	6336200000	7486600000	7926300000	5573500000	7621700000	6693200000
ENSP00000362334	ENSG00000126067	ENSP00000362334	PSMB2	proteasome (prosome, macropain) subunit, beta type, 2	25	25	25	93.5	93.5	93.5	22.836	201	57101000000	6643300000	7141900000	5892900000	6018400000	6665100000	6594300000	6076900000	4650900000	7417500000	5710100000	664330000	714190000	589290000	601840000	666510000	659430000	607690000	465090000	741750000	5550900000	7178100000	5658100000	4791700000	7270300000	5834600000	6141600000	7608600000	5606300000
ENSP00000384136	ENSG00000137710	ENSP00000342830	RDX	radixin	75	53	53	74.8	55.6	55.6	71.048	604	57091000000	6093100000	7055600000	6438600000	4397000000	6973100000	8532500000	5534200000	4020800000	8045600000	1730000000	184640000	213800000	195110000	133240000	211310000	258560000	167700000	121840000	243810000	6424000000	7127800000	7147500000	4578800000	6934100000	7696000000	6440200000	8129900000	7010100000
ENSP00000216330	ENSG00000100442	ENSP00000216330	FKBP3	FK506 binding protein 3, 25kDa	29	29	29	75.9	75.9	75.9	25.177	224	57041000000	5788600000	6408500000	6627400000	4323100000	5922100000	7744900000	6107500000	6406100000	7712800000	5704100000	578860000	640850000	662740000	432310000	592210000	774490000	610750000	640610000	771280000	6061500000	6338300000	5549500000	4420800000	6274800000	6969300000	6685300000	10037000000	6546500000
ENSP00000431808	ENSG00000087884	ENSP00000377078	AAMDC	adipogenesis associated, Mth938 domain containing	20	20	20	99.2	99.2	99.2	13.332	122	56967000000	3327300000	4296900000	4129000000	3449800000	10957000000	6994300000	6869500000	6590700000	10352000000	5696700000	332730000	429690000	412900000	344980000	1095700000	699430000	686950000	659070000	1035200000	3786800000	6540200000	3849800000	4235100000	12020000000	7821600000	7771200000	10730000000	8752200000
ENSP00000333769	ENSG00000172270	ENSP00000333769	BSG	basigin (Ok blood group)	15	15	15	36.1	36.1	36.1	42.2	385	56863000000	4725100000	9035700000	7429000000	3009100000	10925000000	7376400000	4849900000	4783600000	4728700000	3790800000	315000000	602380000	495270000	200610000	728350000	491760000	323330000	318900000	315250000	5082600000	7510200000	5610100000	3269300000	11277000000	6517700000	6603300000	6853700000	4747600000
ENSP00000267436	ENSG00000087299	ENSP00000267436	L2HGDH	L-2-hydroxyglutarate dehydrogenase	33	33	33	77.5	77.5	77.5	50.315	463	56842000000	7589400000	7161500000	5344500000	2824900000	7002700000	5568300000	6029500000	7584600000	7736400000	2186200000	291900000	275440000	205560000	108650000	269340000	214160000	231900000	291720000	297550000	6993700000	6139000000	5296800000	3409600000	8633300000	5178000000	6550200000	12469000000	6074500000
ENSP00000262613	ENSG00000109062	ENSP00000262613	SLC9A3R1	solute carrier family 9, subfamily A (NHE3, cation proton antiporter 3), member 3 regulator 1	20	20	20	62.3	62.3	62.3	38.868	358	56734000000	746340000	17221000000	856610000	7561800000	8207900000	9619900000	580380000	582280000	11358000000	2701600000	35540000	820040000	40791000	360080000	390850000	458090000	27637000	27728000	540850000	5049900000	4515300000	5819700000	3998400000	4206600000	4651800000	4437900000	5875100000	3923700000
ENSP00000358001	ENSG00000138162	ENSP00000334280	TACC2	transforming, acidic coiled-coil containing protein 2	126	126	122	57.9	57.9	57.4	309.42	2948	56701000000	8752300000	6176200000	7178000000	4439800000	5227100000	6659500000	6957000000	3951100000	7359900000	429550000	66306000	46789000	54379000	33635000	39599000	50451000	52705000	29932000	55757000	8272700000	6520300000	7616000000	3801500000	6179500000	7089600000	7564800000	7482300000	6349900000
ENSP00000451712	ENSG00000165795	ENSP00000298687	NDRG2	NDRG family member 2	26	26	26	69.5	69.5	69.5	40.798	371	56496000000	4907400000	7627500000	5392000000	2329300000	6576800000	8074100000	3712100000	6141700000	11735000000	3531000000	306710000	476720000	337000000	145580000	411050000	504630000	232010000	383860000	733450000	4581100000	8843800000	5171000000	3278000000	7477000000	6908800000	5308100000	9193700000	7546900000
ENSP00000281828	ENSG00000116120	ENSP00000281828	FARSB	phenylalanyl-tRNA synthetase, beta subunit	44	44	44	73	73	73	66.115	589	56444000000	7767300000	6728800000	6746000000	4868200000	6212800000	7779300000	6095300000	3754900000	6491800000	1660100000	228450000	197910000	198410000	143180000	182730000	228800000	179270000	110440000	190930000	7593000000	5818100000	7236800000	5203100000	6548200000	7416200000	6823000000	6657600000	6127400000
ENSP00000218867	ENSG00000102683	ENSP00000218867	SGCG	sarcoglycan, gamma (35kDa dystrophin-associated glycoprotein)	15	15	15	65.6	65.6	65.6	32.379	291	55967000000	5107900000	5964100000	5453700000	3841300000	6468400000	10606000000	6791400000	2904800000	8829700000	3109300000	283770000	331340000	302990000	213410000	359360000	589210000	377300000	161380000	490540000	5159900000	6165100000	5687500000	3489000000	7129300000	7900800000	6671700000	6851700000	7456900000
ENSP00000324422	ENSG00000159840	ENSP00000324422	ZYX	zyxin	32	32	32	60.1	60.1	60.1	61.277	572	55856000000	9861900000	6877700000	4793200000	14111000000	2545500000	3921700000	5317500000	1888100000	6539400000	2327300000	410910000	286570000	199710000	587940000	106060000	163400000	221560000	78671000	272480000	9194200000	5136300000	4555700000	12891000000	3572000000	4263400000	5808100000	4183300000	5978500000
ENSP00000462435	ENSG00000159713	ENSP00000290942	TPPP3	tubulin polymerization-promoting protein family member 3	22	22	22	80.7	80.7	80.7	18.985	176	55768000000	3537700000	3489800000	9517000000	4879100000	1693800000	11882000000	9033400000	2539500000	9195700000	5069800000	321610000	317250000	865180000	443560000	153980000	1080100000	821220000	230860000	835970000	3849600000	3928900000	10300000000	4639800000	1956400000	11137000000	9080200000	3982700000	8318700000
ENSP00000305260	ENSG00000172354	ENSP00000305260	GNB2	guanine nucleotide binding protein (G protein), beta polypeptide 2	26	14	10	70	42.6	38.8	37.331	340	55733000000	5647600000	4595700000	8911200000	6574000000	3893500000	7884300000	5450100000	1786700000	10990000000	4287200000	434430000	353510000	685480000	505700000	299500000	606490000	419240000	137440000	845410000	5470500000	4817500000	10097000000	6493100000	4689000000	6960100000	5762900000	4304300000	8396600000
ENSP00000249269	ENSG00000105819	ENSP00000249269	PMPCB	peptidase (mitochondrial processing) beta	30	29	29	67.3	65.8	65.8	54.366	489	55683000000	5165400000	7808900000	7219700000	4153700000	7207800000	7284400000	7123500000	3658100000	6061200000	2141600000	198670000	300340000	277680000	159760000	277220000	280170000	273980000	140700000	233120000	4962400000	6470400000	6693000000	3578200000	7249900000	6068500000	6366900000	6172500000	6274100000
ENSP00000264893	ENSG00000138758	ENSP00000264893	40787	septin 11	41	41	22	68.3	68.3	41.7	49.398	429	55457000000	7159300000	6170100000	6794400000	9323900000	4209100000	6541400000	4068900000	3408300000	7781500000	2640800000	340920000	293820000	323540000	444000000	200430000	311500000	193760000	162300000	370550000	7722900000	5445300000	6954600000	9818200000	4812200000	6682200000	5526000000	5713000000	7430600000
ENSP00000380378	ENSG00000007168	ENSP00000380378	PAFAH1B1	platelet-activating factor acetylhydrolase 1b, regulatory subunit 1 (45kDa)	39	39	39	86.3	86.3	86.3	46.637	410	55457000000	7059900000	8222500000	5832700000	5137600000	7178900000	3931000000	5454500000	5920000000	6720200000	2411200000	306950000	357500000	253600000	223370000	312130000	170910000	237150000	257390000	292180000	5849100000	7127200000	5540800000	4581400000	6834400000	4293100000	5263900000	9186500000	5887900000
ENSP00000302886	ENSG00000170515	ENSP00000302886	PA2G4	proliferation-associated 2G4, 38kDa	37	37	37	72.8	72.8	72.8	43.786	394	55392000000	8729400000	6451500000	7431200000	5583300000	4747900000	5971000000	6255600000	3236500000	6985400000	2517800000	396790000	293250000	337780000	253780000	215820000	271410000	284340000	147120000	317520000	7814000000	5713900000	6163800000	5202800000	5407900000	6347800000	6109900000	6065700000	6218400000
ENSP00000357727	ENSG00000163220	ENSP00000357727	S100A9	S100 calcium binding protein A9	14	14	14	88.6	88.6	88.6	13.242	114	55352000000	2358200000	1949000000	5021800000	2522000000	3523800000	4581700000	10669000000	10646000000	14081000000	6919000000	294770000	243630000	627730000	315250000	440480000	572710000	1333700000	1330700000	1760100000	2240700000	2441400000	5586800000	2851100000	4377900000	5412200000	12880000000	14978000000	13964000000
ENSP00000221419	ENSG00000104824	ENSP00000221419	HNRNPL	heterogeneous nuclear ribonucleoprotein L	34	34	19	72	72	48.4	64.132	589	55320000000	5013100000	6144800000	6524400000	5610500000	6362400000	8843800000	5047300000	3653000000	8121000000	2766000000	250650000	307240000	326220000	280530000	318120000	442190000	252370000	182650000	406050000	5462800000	5829100000	5937600000	5908700000	6516800000	8073400000	5768000000	5956600000	6924700000
ENSP00000302621	ENSG00000171236	ENSP00000302621	LRG1	leucine-rich alpha-2-glycoprotein 1	18	18	18	54.8	54.8	54.8	38.177	347	55191000000	7051200000	3386600000	5928100000	13386000000	3698200000	12079000000	3931500000	1160700000	4569800000	3246500000	414780000	199210000	348710000	787400000	217540000	710550000	231260000	68277000	268810000	7267100000	3755100000	6445200000	12487000000	4150100000	10830000000	4237300000	2789100000	4028200000
ENSP00000262193	ENSG00000008018	ENSP00000262193	PSMB1	proteasome (prosome, macropain) subunit, beta type, 1	20	20	20	68	68	68	26.489	241	55077000000	6167700000	7068200000	6054000000	4374000000	7544700000	6893800000	6072600000	5809700000	5092300000	3934100000	440550000	504870000	432430000	312430000	538910000	492420000	433760000	414980000	363740000	5940500000	6103800000	5838800000	4570400000	7044500000	5961500000	5873600000	8080800000	4818700000
ENSP00000326305	ENSG00000178537	ENSP00000326305	SLC25A20	solute carrier family 25 (carnitine/acylcarnitine translocase), member 20	28	28	28	71.4	71.4	71.4	32.943	301	55051000000	4369300000	11068000000	5710600000	4465600000	10720000000	3114700000	6866400000	3984800000	4751700000	3238300000	257020000	651050000	335920000	262680000	630590000	183220000	403910000	234400000	279510000	4904400000	11207000000	5902400000	4411200000	10429000000	3446300000	6916100000	7274000000	4600600000
ENSP00000385927	ENSG00000176623	ENSP00000385927	RMDN1	regulator of microtubule dynamics 1	28	28	28	57	57	57	35.808	314	54926000000	4665500000	6320500000	5233500000	3835100000	8848700000	8292600000	5174500000	5416700000	7139100000	2496600000	212070000	287290000	237880000	174320000	402210000	376940000	235200000	246220000	324510000	4238900000	6484400000	5382900000	4173500000	9871800000	6549900000	5264300000	9744000000	5567900000
ENSP00000230085	ENSG00000112335	ENSP00000230085	SNX3	sorting nexin 3	22	22	20	89.5	89.5	89.5	18.762	162	54908000000	7729800000	9902000000	5129100000	5153800000	5290000000	7527700000	4180900000	3471400000	6523700000	5490800000	772980000	990200000	512910000	515380000	529000000	752770000	418090000	347140000	652370000	7451200000	7538600000	6433600000	6607400000	6156100000	8176800000	5724400000	8272700000	7234800000
ENSP00000281537	ENSG00000104067	ENSP00000281537	TJP1	tight junction protein 1	86	86	86	58.5	58.5	58.5	195.46	1748	54772000000	6056800000	5679800000	5928500000	4204400000	5789100000	9698500000	5261700000	3664400000	8488600000	601890000	66558000	62415000	65148000	46202000	63617000	106580000	57821000	40268000	93282000	6140100000	5907600000	6386000000	4280300000	6595200000	8611800000	5877000000	7557100000	7141300000
ENSP00000359098	ENSG00000112695	ENSP00000359098	COX7A2	cytochrome c oxidase subunit VIIa polypeptide 2 (liver)	6	6	6	42.6	42.6	42.6	12.844	115	54704000000	6765000000	6239800000	14026000000	4751600000	7119600000	1906200000	8095600000	1843700000	3957200000	13676000000	1691200000	1559900000	3506400000	1187900000	1779900000	476540000	2023900000	460920000	989310000	4605800000	6965100000	8975100000	5741800000	8830200000	2057500000	7996200000	2851800000	3319300000
ENSP00000357048	ENSG00000122218	ENSP00000357048	COPA	coatomer protein complex, subunit alpha	81	81	81	61.2	61.2	61.2	139.32	1233	54674000000	8305700000	4904100000	3582600000	6936300000	4329800000	5220900000	5653200000	6824200000	8917600000	781060000	118650000	70059000	51179000	99090000	61854000	74585000	80759000	97488000	127390000	8547400000	6191700000	4645400000	7464900000	6076300000	5334100000	6041400000	6788800000	7608700000
ENSP00000308695	ENSG00000173852	ENSP00000308695	DPY19L1	dpy-19-like 1 (C. elegans)	5	5	5	10.4	10.4	10.4	77.318	675	54653000000	103300000	291620000	24595000000	13713000000	3577200000	9605600000	2416500000	36215000	315240000	2102000000	3973000	11216000	945940000	527410000	137580000	369450000	92943000	1392900	12125000	4951400000	7778200000	12030000000	4156500000	8016900000	6547700000	5122400000	0	6822400000
ENSP00000449328	ENSG00000089157	ENSP00000339027	RPLP0	ribosomal protein, large, P0	21	21	21	61.2	61.2	61.2	34.273	317	54650000000	6364200000	6260300000	5660300000	6211600000	5441000000	7494100000	4585300000	4472900000	8160700000	4203900000	489550000	481560000	435410000	477820000	418540000	576470000	352710000	344070000	627750000	6265000000	5668600000	4954500000	5531600000	5620500000	7517400000	5780900000	8271600000	7392400000
ENSP00000295006	ENSG00000162909	ENSP00000295006	CAPN2	calpain 2, (m/II) large subunit	48	48	48	68.4	68.4	68.4	79.994	700	54416000000	9933300000	6165100000	6089600000	7030400000	3569200000	3627400000	5866400000	4415200000	7719500000	1649000000	301010000	186820000	184530000	213040000	108160000	109920000	177770000	133790000	233920000	8697200000	6145400000	6356500000	6754400000	3813400000	3687800000	6636800000	7042500000	6644700000
ENSP00000379888	ENSG00000142937	ENSP00000379888	RPS8	ribosomal protein S8	20	20	20	62.5	62.5	62.5	24.205	208	54386000000	5895800000	6382800000	5339200000	5760100000	4871900000	8899800000	6673000000	3556400000	7006600000	6042900000	655090000	709200000	593240000	640020000	541320000	988870000	741440000	395160000	778510000	7231000000	4861600000	6245400000	6629200000	5088700000	8920400000	5895700000	7993500000	6399300000
ENSP00000263354	ENSG00000105402	ENSP00000263354	NAPA	N-ethylmaleimide-sensitive factor attachment protein, alpha	28	28	25	87.1	87.1	75.6	33.232	295	54353000000	8016100000	5152200000	5024100000	7665800000	7191700000	4425000000	5671000000	4462700000	6744900000	3019600000	445340000	286230000	279110000	425880000	399540000	245830000	315060000	247930000	374720000	6910200000	4854800000	4759100000	7138100000	7311600000	4486200000	6126000000	8003500000	6266900000
ENSP00000263702	ENSG00000116353	ENSP00000263702	MECR	mitochondrial trans-2-enoyl-CoA reductase	18	18	18	61.1	61.1	61.1	40.461	373	54285000000	5773900000	7554500000	6978800000	4819300000	7138200000	5695600000	6403800000	4515900000	5404500000	3877500000	412420000	539610000	498480000	344230000	509870000	406830000	457420000	322560000	386040000	6377500000	6740400000	7204100000	4875800000	9942800000	6435900000	5814800000	7883500000	5031000000
ENSP00000358106	ENSG00000085377	ENSP00000358106	PREP	prolyl endopeptidase	59	59	59	75.8	75.8	75.8	80.699	710	54247000000	6855400000	6553200000	7581800000	3794200000	6613000000	4790500000	5297500000	6569200000	6192300000	1154200000	145860000	139430000	161320000	80729000	140700000	101920000	112710000	139770000	131750000	5963800000	6520500000	6202200000	3998700000	7266000000	5233400000	6156200000	10536000000	5887000000
[truncated: 5,866 more rows]

## Sheet: Legend
Coloumn header	Legend explanation
[truncated: 19 more rows]
