# Supplementary material for: Quantitative proteome comparison of human hearts with those of model organisms
Source: PLoS Biol. 2021 Apr 19;19(4):e3001144. doi: 10.1371/journal.pbio.3001144 (PMC8084454; doi:10.1371/journal.pbio.3001144)
Supplement: S3 Table — Proteomic investigation of rat heart biopsies from RA, LA, RV, and LV resulted in identification of 7,446 proteins. LA, left atria; LV, left ventricle; RA, right atria; RV, right ventricle. (XLSX) [file pbio.3001144.s004.xlsx]

## Sheet: S3 Table overview
S3 Table: All Proteins identified in rat heart tissue. Proteomic investigation of rat heart biopsies from right atria (RA), left atria (LA), right ventricle (RV) and left ventricle (LV) resulted in identification of 7,446 proteins.

## Sheet: All proteins_rat
S3 Table - All proteins identified in rat cardiac biopsies
Canonical Protein ID v5	geneID	Canonical Protein ID v4	Gene Name	Fasta headers	Peptides	Razor + unique peptides	Unique peptides	Sequence coverage [%]	Unique + razor sequence coverage [%]	Unique sequence coverage [%]	Mol. weight [kDa]	Sequence length	Intensity	Intensity R1LA	Intensity R1LV	Intensity R1RA	Intensity R1RV	Intensity R2LV	Intensity R2LA	Intensity R2RV	Intensity R2RA	Intensity R3LA	Intensity R3LV	Intensity R3RA	Intensity R3RV	iBAQ	iBAQ R1LA	iBAQ R1LV	iBAQ R1RA	iBAQ R1RV	iBAQ R2LV	iBAQ R2LA	iBAQ R2RV	iBAQ R2RA	iBAQ R3LA	iBAQ R3LV	iBAQ R3RA	iBAQ R3RV	LFQ intensity R1LA	LFQ intensity R1LV	LFQ intensity R1RA	LFQ intensity R1RV	LFQ intensity R2LV	LFQ intensity R2LA	LFQ intensity R2RV	LFQ intensity R2RA	LFQ intensity R3LA	LFQ intensity R3LV	LFQ intensity R3RA
ENSRNOP00000023301	ENSRNOG00000025757	ENSRNOP00000023301	Myh6	myosin, heavy chain 6, cardiac muscle, alpha	252	252	75	78.6	78.6	30.4	223.51	1939	2015700000000	147040000000	56658000000	173420000000	430790000000	54500000000	124690000000	291620000000	72641000000	103440000000	55763000000	179410000000	325690000000	19957000000	1455800000	560970000	1717100000	4265200000	539610000	1234500000	2887300000	719220000	1024200000	552110000	1776300000	3224600000	144870000000	72623000000	176090000000	544620000000	87262000000	183830000000	405760000000	105300000000	244120000000	97734000000	248990000000
ENSRNOP00000003965	ENSRNOG00000002840	ENSRNOP00000003965	Atp5b	ATP synthase, H+ transporting, mitochondrial F1 complex, beta polypeptide	40	40	40	81.7	81.7	81.7	56.344	529	1253500000000	109100000000	151210000000	105220000000	135470000000	107600000000	71849000000	135260000000	81123000000	47683000000	112480000000	66066000000	130450000000	46426000000	4040600000	5600300000	3896900000	5017300000	3985300000	2661100000	5009600000	3004600000	1766000000	4165800000	2446900000	4831600000	93209000000	151840000000	104580000000	154110000000	171600000000	119860000000	165930000000	110920000000	140580000000	199920000000	116880000000
ENSRNOP00000003921	ENSRNOG00000002911	ENSRNOP00000003921	Alb	albumin	79	79	72	89.6	89.6	85	68.758	608	1213100000000	152810000000	89416000000	162430000000	129780000000	66144000000	86238000000	116690000000	97888000000	63619000000	67263000000	92269000000	88549000000	31924000000	4021300000	2353100000	4274400000	3415300000	1740600000	2269400000	3070900000	2576000000	1674200000	1770100000	2428100000	2330200000	155130000000	106940000000	154590000000	126450000000	110260000000	166940000000	157950000000	148100000000	145250000000	125550000000	142850000000
ENSRNOP00000044233	ENSRNOG00000029886	ENSRNOP00000044233	Hba-a2	hemoglobin, alpha 1	21	21	3	98.6	98.6	8.5	15.328	142	1212000000000	151370000000	117930000000	142920000000	123490000000	67668000000	103230000000	92449000000	109170000000	58694000000	65113000000	102740000000	77248000000	134670000000	16819000000	13103000000	15880000000	13722000000	7518700000	11470000000	10272000000	12130000000	6521500000	7234800000	11415000000	8583100000	141950000000	113530000000	114620000000	102580000000	94722000000	162950000000	100080000000	188100000000	164550000000	132610000000	177940000000
ENSRNOP00000063652	ENSRNOG00000048955	ENSRNOP00000063652	ENSRNOG00000048955	beta-globin ;beta globin minor gene	22	22	8	100	100	53.7	15.982	147	1173000000000	166180000000	97451000000	119950000000	87862000000	62523000000	95980000000	76388000000	134860000000	51845000000	74365000000	113190000000	92377000000	106630000000	15107000000	8859200000	10904000000	7987400000	5683900000	8725500000	6944400000	12260000000	4713200000	6760500000	10290000000	8397900000	125170000000	105700000000	121190000000	112650000000	97803000000	143930000000	97216000000	133080000000	146900000000	111820000000	154780000000
ENSRNOP00000022892	ENSRNOG00000017032	ENSRNOP00000022892	Atp5a1	ATP synthase, H+ transporting, mitochondrial F1 complex, alpha subunit 1, cardiac muscle	62	62	24	78.7	78.7	28.2	59.812	553	1066300000000	94074000000	127970000000	106780000000	129820000000	93270000000	66614000000	120330000000	64442000000	35837000000	71950000000	56895000000	98362000000	34398000000	3034700000	4128000000	3444600000	4187700000	3008700000	2148800000	3881500000	2078800000	1156000000	2321000000	1835300000	3173000000	82193000000	156580000000	103380000000	154210000000	166090000000	100540000000	184100000000	92741000000	99831000000	186960000000	94873000000
ENSRNOP00000024347	ENSRNOG00000001285	ENSRNOP00000024347	Atp2a2	ATPase, Ca++ transporting, cardiac muscle, slow twitch 2	79	79	57	58.4	58.4	40.7	115.39	1045	1022700000000	101700000000	91326000000	111720000000	103400000000	76371000000	77667000000	97663000000	70617000000	43575000000	75378000000	83078000000	90218000000	21760000000	2163800000	1943100000	2377000000	2200000000	1624900000	1652500000	2077900000	1502500000	927140000	1603800000	1767600000	1919500000	112860000000	112700000000	111760000000	114230000000	131330000000	131660000000	136970000000	106050000000	132810000000	135020000000	128020000000
ENSRNOP00000029144	ENSRNOG00000024128	ENSRNOP00000029144	Aco2	aconitase 2, mitochondrial	70	70	70	79.2	79.2	79.2	85.432	780	1009900000000	70288000000	101540000000	80563000000	141770000000	103670000000	61638000000	104170000000	54794000000	33244000000	83966000000	65209000000	109040000000	25895000000	1802300000	2603600000	2065700000	3635200000	2658300000	1580500000	2671100000	1405000000	852410000	2153000000	1672000000	2795900000	86191000000	133800000000	86533000000	157310000000	181940000000	95458000000	165370000000	92375000000	103940000000	180620000000	86700000000
ENSRNOP00000019059	ENSRNOG00000013949	ENSRNOP00000019059	Idh2	isocitrate dehydrogenase 2 (NADP+), mitochondrial	47	47	45	73.9	73.9	73.5	50.967	452	816010000000	58892000000	90815000000	63117000000	90166000000	81535000000	36680000000	98630000000	48337000000	32556000000	83499000000	48090000000	83691000000	34000000000	2453800000	3784000000	2629900000	3756900000	3397300000	1528300000	4109600000	2014100000	1356500000	3479100000	2003800000	3487100000	66006000000	111510000000	59769000000	118770000000	127410000000	66028000000	137750000000	77826000000	95417000000	163210000000	83645000000
ENSRNOP00000014704	ENSRNOG00000010830	ENSRNOP00000014704	Slc25a4	solute carrier family 25 (mitochondrial carrier; adenine nucleotide translocator), member 4	39	39	22	80.2	80.2	46.6	32.904	298	802640000000	84897000000	90530000000	78913000000	74682000000	66018000000	50866000000	85295000000	54276000000	35043000000	61843000000	64268000000	56012000000	40132000000	4244800000	4526500000	3945700000	3734100000	3300900000	2543300000	4264800000	2713800000	1752100000	3092100000	3213400000	2800600000	81131000000	105130000000	90069000000	97742000000	110710000000	97185000000	126240000000	64578000000	77022000000	122590000000	70187000000
ENSRNOP00000016652	ENSRNOG00000012307	ENSRNOP00000016652	Mybpc3	myosin binding protein C, cardiac	121	121	121	78.1	78.1	78.1	140.76	1274	742260000000	42477000000	97968000000	47673000000	109020000000	79306000000	39933000000	101080000000	37044000000	22865000000	57086000000	32827000000	74987000000	10454000000	598270000	1379800000	671450000	1535400000	1117000000	562440000	1423600000	521740000	322040000	804030000	462350000	1056200000	47829000000	128080000000	49999000000	143150000000	145410000000	69526000000	158070000000	62128000000	65288000000	132780000000	58198000000
ENSRNOP00000001958	ENSRNOG00000001440	ENSRNOP00000001958	Mdh2	malate dehydrogenase 2, NAD (mitochondrial)	34	34	34	76.9	76.9	76.9	35.683	338	732660000000	73112000000	77241000000	59127000000	75905000000	61302000000	45448000000	71097000000	47378000000	32845000000	61363000000	48301000000	79538000000	34888000000	3481500000	3678100000	2815600000	3614500000	2919100000	2164200000	3385600000	2256100000	1564100000	2922000000	2300000000	3787500000	66984000000	81903000000	65963000000	94252000000	100180000000	75372000000	98209000000	73260000000	105610000000	117760000000	89949000000
ENSRNOP00000040878	ENSRNOG00000018630	ENSRNOP00000040878	Gapdh	glyceraldehyde-3-phosphate dehydrogenase ;similar to glyceraldehyde-3-phosphate dehydrogenase ;similar to glyceraldehyde-3-phosphate dehydrogenase ;similar to glyceraldehyde-3-phosphate dehydrogenase	34	34	4	93.1	93.1	16.5	35.828	333	716520000000	73921000000	66525000000	74370000000	75157000000	57306000000	46088000000	59288000000	54025000000	33766000000	58500000000	57112000000	60459000000	44782000000	4620100000	4157800000	4648100000	4697300000	3581600000	2880500000	3705500000	3376600000	2110400000	3656300000	3569500000	3778700000	58245000000	83092000000	58878000000	73464000000	95112000000	73237000000	84930000000	77126000000	73472000000	126530000000	73642000000
ENSRNOP00000006184	ENSRNOG00000004583	ENSRNOP00000006184	Mb	myoglobin	26	26	26	91.6	91.6	91.6	17.157	154	715500000000	60470000000	71954000000	60107000000	75756000000	58414000000	31391000000	100510000000	35599000000	34728000000	67369000000	43864000000	75342000000	102210000000	8638600000	10279000000	8586700000	10822000000	8344900000	4484500000	14358000000	5085600000	4961200000	9624200000	6266300000	10763000000	40891000000	99767000000	42265000000	95764000000	113610000000	45921000000	141230000000	51535000000	59292000000	153370000000	53676000000
ENSRNOP00000022895	ENSRNOG00000016837	ENSRNOP00000022895	Ckm	creatine kinase, muscle	36	36	33	85.8	85.8	80.8	43.018	381	712970000000	60700000000	83549000000	68268000000	69501000000	66246000000	46197000000	66064000000	54002000000	28056000000	66609000000	46174000000	57604000000	35648000000	3035000000	4177400000	3413400000	3475100000	3312300000	2309800000	3303200000	2700100000	1402800000	3330500000	2308700000	2880200000	59276000000	102260000000	67950000000	91321000000	114720000000	76907000000	82509000000	65931000000	72057000000	110600000000	68867000000
ENSRNOP00000011773	ENSRNOG00000008536	ENSRNOP00000011773	Actc1	actin, alpha, cardiac muscle 1	39	39	0	79.8	79.8	0	42.019	377	649430000000	77298000000	38505000000	88458000000	89884000000	34856000000	58091000000	50074000000	48168000000	32285000000	21842000000	54355000000	55611000000	32471000000	3864900000	1925300000	4422900000	4494200000	1742800000	2904600000	2503700000	2408400000	1614300000	1092100000	2717700000	2780500000	74794000000	42322000000	81405000000	111000000000	47942000000	107310000000	77689000000	68473000000	87726000000	42804000000	71447000000
ENSRNOP00000017965	ENSRNOG00000013000	ENSRNOP00000017965	Ldhb	lactate dehydrogenase B	32	28	28	74.3	72.5	72.5	36.612	334	598200000000	46688000000	66887000000	47118000000	68095000000	47483000000	34336000000	56563000000	41800000000	20550000000	64182000000	39057000000	65440000000	35188000000	2746400000	3934500000	2771700000	4005600000	2793100000	2019800000	3327200000	2458800000	1208800000	3775400000	2297500000	3849400000	51129000000	93182000000	49614000000	86696000000	92224000000	63084000000	92590000000	46851000000	53470000000	113830000000	54238000000
ENSRNOP00000038073	ENSRNOG00000024629	ENSRNOP00000038073	Hadha	hydroxyacyl-CoA dehydrogenase/3-ketoacyl-CoA thiolase/enoyl-CoA hydratase (trifunctional protein), alpha subunit	59	59	59	73.1	73.1	73.1	82.664	763	520180000000	37363000000	68668000000	42224000000	69371000000	49996000000	23299000000	65144000000	26236000000	15349000000	43733000000	25881000000	52912000000	13338000000	958030000	1760700000	1082700000	1778800000	1281900000	597410000	1670400000	672710000	393560000	1121400000	663610000	1356700000	36977000000	80046000000	36005000000	84873000000	88935000000	37523000000	87178000000	41924000000	38588000000	93198000000	37952000000
ENSRNOP00000012725	ENSRNOG00000030625	ENSRNOP00000012725	Tf	transferrin	82	82	76	66.6	66.6	64.1	107.41	979	517660000000	63701000000	42075000000	64120000000	51764000000	29711000000	38490000000	50322000000	42253000000	26490000000	30090000000	48093000000	30546000000	9243900000	1137500000	751340000	1145000000	924360000	530550000	687320000	898600000	754520000	473040000	537330000	858800000	545470000	72714000000	56177000000	79869000000	68642000000	54852000000	72974000000	72143000000	77724000000	72606000000	58831000000	71141000000
ENSRNOP00000032320	ENSRNOG00000023647	ENSRNOP00000032320	Aldoa	aldolase A, fructose-bisphosphate	46	46	18	94.8	94.8	53	39.351	364	499700000000	47093000000	54666000000	51973000000	53511000000	35510000000	30000000000	56928000000	35721000000	22824000000	36065000000	30859000000	44553000000	21726000000	2047500000	2376800000	2259700000	2326500000	1543900000	1304400000	2475100000	1553100000	992330000	1568000000	1341700000	1937100000	49069000000	73614000000	49643000000	71743000000	66751000000	56819000000	71401000000	53251000000	64884000000	94585000000	54387000000
ENSRNOP00000029578	ENSRNOG00000026842	ENSRNOP00000029578	Nnt	nicotinamide nucleotide transhydrogenase	66	66	66	48.8	48.8	48.8	113.87	1086	496170000000	40471000000	88550000000	28777000000	54049000000	57623000000	19557000000	51016000000	28880000000	11892000000	51242000000	22894000000	41221000000	10557000000	861090000	1884000000	612280000	1150000000	1226000000	416100000	1085400000	614470000	253030000	1090300000	487100000	877040000	40801000000	106460000000	26856000000	63388000000	102460000000	33576000000	73863000000	47786000000	35067000000	115100000000	35577000000
ENSRNOP00000017686	ENSRNOG00000012966	ENSRNOP00000017686	Acadl	acyl-CoA dehydrogenase, long chain	33	33	33	59.5	59.5	59.5	47.872	430	476160000000	29934000000	67343000000	23831000000	68090000000	52418000000	18403000000	62488000000	21589000000	14224000000	40293000000	22108000000	55443000000	22675000000	1425400000	3206800000	1134800000	3242400000	2496100000	876330000	2975600000	1028000000	677320000	1918700000	1052800000	2640200000	36348000000	90266000000	27377000000	86008000000	87712000000	31405000000	79112000000	35733000000	44339000000	86749000000	37678000000
ENSRNOP00000015956	ENSRNOG00000011782	ENSRNOP00000015956	Got2	glutamic-oxaloacetic transaminase 2, mitochondrial	42	42	32	80.5	80.5	61.2	47.314	430	456810000000	29887000000	52970000000	35599000000	72864000000	35750000000	20410000000	57716000000	21257000000	12859000000	40495000000	25652000000	51348000000	17569000000	1149500000	2037300000	1369200000	2802500000	1375000000	785010000	2219800000	817560000	494570000	1557500000	986610000	1974900000	33810000000	79306000000	39140000000	92142000000	74262000000	38957000000	92776000000	36092000000	28477000000	77167000000	35863000000
ENSRNOP00000028636	ENSRNOG00000021090	ENSRNOP00000028636	Pygm	phosphorylase, glycogen, muscle	74	74	55	72.6	72.6	52.3	97.287	842	453370000000	44074000000	43665000000	41502000000	47894000000	43240000000	36070000000	49100000000	31130000000	17003000000	30260000000	35903000000	33534000000	8889700000	864190000	856180000	813760000	939100000	847830000	707250000	962750000	610400000	333390000	593330000	703990000	657530000	57536000000	69554000000	53901000000	63311000000	76048000000	55942000000	75340000000	56948000000	48998000000	63102000000	53030000000
ENSRNOP00000019969	ENSRNOG00000037188	ENSRNOP00000019969	Mug1	murinoglobulin-2-like	68	68	15	57.6	57.6	17.8	164.71	1481	430360000000	56128000000	33604000000	59277000000	33185000000	27122000000	36351000000	34724000000	44686000000	25399000000	19201000000	38228000000	22454000000	7294200000	951320000	569560000	1004700000	562460000	459690000	616110000	588540000	757380000	430500000	325450000	647930000	380580000	61438000000	44457000000	59047000000	38265000000	45128000000	60125000000	47032000000	71308000000	58360000000	41426000000	56962000000
ENSRNOP00000017325	ENSRNOG00000012879	ENSRNOP00000017325	Fabp3	fatty acid binding protein 3, muscle and heart	23	23	23	90.2	90.2	90.2	14.775	133	413560000000	22290000000	48808000000	21918000000	70253000000	44324000000	13372000000	69688000000	13951000000	6796400000	34194000000	14526000000	53435000000	41356000000	2229000000	4880800000	2191800000	7025300000	4432400000	1337200000	6968800000	1395100000	679640000	3419400000	1452600000	5343500000	21299000000	59664000000	21616000000	80505000000	67097000000	19170000000	64940000000	21962000000	16940000000	71586000000	16436000000
ENSRNOP00000054026	ENSRNOG00000005130	ENSRNOP00000054026	Ogdh	oxoglutarate (alpha-ketoglutarate) dehydrogenase (lipoamide)	81	81	72	65.8	65.8	59	116.29	1023	405150000000	29160000000	54295000000	23767000000	50604000000	44567000000	18779000000	46129000000	20467000000	11223000000	41688000000	22033000000	42437000000	9422100000	678130000	1262700000	552720000	1176800000	1036400000	436710000	1072800000	475980000	261010000	969500000	512410000	986910000	34643000000	78018000000	29015000000	65862000000	85727000000	30438000000	71684000000	35695000000	38395000000	86836000000	34900000000
ENSRNOP00000017468	ENSRNOG00000013009	ENSRNOP00000017468	Ldha	lactate dehydrogenase A ;Protein LOC687068	33	33	28	84.6	84.6	78	36.45	332	404300000000	39018000000	40470000000	40855000000	35447000000	32238000000	28334000000	37333000000	26700000000	22632000000	33729000000	29394000000	38152000000	22461000000	2167600000	2248300000	2269700000	1969300000	1791000000	1574100000	2074100000	1483300000	1257300000	1873800000	1633000000	2119500000	42591000000	55709000000	44608000000	53366000000	61558000000	41660000000	67635000000	38167000000	51709000000	70754000000	44445000000
ENSRNOP00000015908	ENSRNOG00000011754	ENSRNOP00000015908	Myom2	myomesin 2	115	115	115	79.6	79.6	79.6	164.71	1464	401220000000	40394000000	40092000000	40297000000	48697000000	27600000000	29949000000	40663000000	29523000000	17102000000	20782000000	31844000000	34277000000	4776400000	480890000	477280000	479730000	579720000	328580000	356540000	484080000	351460000	203600000	247400000	379090000	408060000	45698000000	51443000000	45564000000	59430000000	50876000000	51631000000	57553000000	46824000000	49110000000	48467000000	50490000000
ENSRNOP00000063666	ENSRNOG00000014525	ENSRNOP00000063666	Hspd1	heat shock protein 1 (chaperonin)	55	55	28	81.7	81.7	56	60.955	573	379860000000	34391000000	54258000000	34956000000	41134000000	36454000000	19128000000	43182000000	20318000000	10370000000	26726000000	25191000000	33754000000	11511000000	1042200000	1644200000	1059300000	1246500000	1104700000	579640000	1308500000	615680000	314240000	809880000	763360000	1022800000	29864000000	45768000000	28314000000	51231000000	59379000000	28527000000	57440000000	28295000000	27436000000	56043000000	30497000000
ENSRNOP00000015331	ENSRNOG00000011329	ENSRNOP00000015331	Pkm	pyruvate kinase, muscle ;Pyruvate kinase	47	47	5	80.8	80.8	11.3	57.78	531	335440000000	30761000000	33559000000	38388000000	36405000000	27432000000	23386000000	35389000000	20856000000	13176000000	27326000000	22255000000	26504000000	10165000000	932140000	1016900000	1163300000	1103200000	831270000	708660000	1072400000	632000000	399280000	828050000	674380000	803160000	33319000000	44076000000	35406000000	42515000000	48560000000	38638000000	44852000000	40339000000	39850000000	51538000000	38704000000
ENSRNOP00000060140	ENSRNOG00000013766	ENSRNOP00000060140	Acaa2	acetyl-CoA acyltransferase 2	34	34	34	89.1	89.1	89.1	41.783	396	330780000000	15525000000	38864000000	13326000000	57542000000	42769000000	9285800000	47849000000	13614000000	7851300000	31737000000	12418000000	40001000000	15036000000	705700000	1766500000	605720000	2615600000	1944000000	422080000	2175000000	618800000	356880000	1442600000	564450000	1818200000	13130000000	58786000000	11303000000	57120000000	65473000000	14060000000	65044000000	18522000000	18378000000	83026000000	16120000000
ENSRNOP00000066885	ENSRNOG00000046834	ENSRNOP00000066885	C3	complement component 3	123	123	111	75.6	75.6	68.9	186.32	1663	329830000000	47247000000	26374000000	53631000000	27703000000	16026000000	27415000000	23463000000	26777000000	18240000000	13389000000	31888000000	17672000000	3265600000	467800000	261130000	531000000	274290000	158680000	271440000	232310000	265120000	180600000	132560000	315720000	174970000	53214000000	31019000000	57991000000	33915000000	28626000000	48990000000	34973000000	42915000000	45758000000	28505000000	48143000000
ENSRNOP00000003390	ENSRNOG00000002467	ENSRNOP00000003390	Pgk1	phosphoglycerate kinase 1	39	39	31	88	88	73.6	44.538	417	323040000000	33029000000	37525000000	28305000000	37896000000	27673000000	19769000000	35417000000	17516000000	13596000000	24636000000	21050000000	26630000000	12425000000	1270400000	1443300000	1088700000	1457500000	1064300000	760350000	1362200000	673690000	522940000	947530000	809600000	1024200000	30196000000	45610000000	31183000000	41947000000	42740000000	29926000000	40637000000	27936000000	35045000000	45870000000	28569000000
ENSRNOP00000055901	ENSRNOG00000010524	ENSRNOP00000055901	Cryab	crystallin, alpha B	26	26	26	91.4	91.4	91.4	20.089	175	321240000000	33569000000	35873000000	43223000000	33297000000	25695000000	20730000000	25788000000	15310000000	13657000000	29449000000	20980000000	23666000000	29203000000	3051700000	3261200000	3929400000	3027000000	2335900000	1884600000	2344400000	1391800000	1241600000	2677100000	1907300000	2151500000	38257000000	54129000000	42215000000	44225000000	49135000000	35534000000	38603000000	27859000000	34326000000	58147000000	30499000000
ENSRNOP00000014637	ENSRNOG00000010800	ENSRNOP00000014637	Hadhb	hydroxyacyl-CoA dehydrogenase/3-ketoacyl-CoA thiolase/enoyl-CoA hydratase (trifunctional protein), beta subunit	38	38	38	71.8	71.8	71.8	51.414	475	316050000000	26905000000	45454000000	22052000000	42316000000	32486000000	13247000000	40703000000	14038000000	8222700000	26644000000	15782000000	28203000000	13169000000	1121100000	1893900000	918850000	1763200000	1353600000	551950000	1696000000	584920000	342610000	1110200000	657590000	1175100000	26279000000	63316000000	22561000000	60713000000	61327000000	24187000000	56423000000	20695000000	20643000000	56703000000	21610000000
ENSRNOP00000024973	ENSRNOG00000018114	ENSRNOP00000024973	Acadvl	acyl-CoA dehydrogenase, very long chain	51	51	51	83.1	83.1	83.1	70.821	655	314970000000	16379000000	41017000000	16857000000	44558000000	36577000000	10711000000	38438000000	10966000000	9653900000	34744000000	15421000000	39650000000	7682200000	399490000	1000400000	411150000	1086800000	892110000	261240000	937520000	267460000	235460000	847410000	376120000	967070000	19760000000	61683000000	18829000000	59441000000	66393000000	18456000000	64079000000	20436000000	26561000000	74265000000	24193000000
ENSRNOP00000011429	ENSRNOG00000008103	ENSRNOP00000011429	Mdh1	malate dehydrogenase 1, NAD (soluble)	29	29	29	70.1	70.1	70.1	36.483	334	297210000000	32553000000	27144000000	26798000000	26853000000	20348000000	18055000000	28127000000	29965000000	12459000000	23722000000	21482000000	29705000000	21229000000	2325200000	1938900000	1914200000	1918000000	1453500000	1289600000	2009100000	2140400000	889900000	1694400000	1534400000	2121800000	33504000000	46891000000	32796000000	41279000000	46257000000	35526000000	39888000000	44028000000	36739000000	43530000000	36124000000
ENSRNOP00000015851	ENSRNOG00000011849	ENSRNOP00000015851	Ndufs1	NADH dehydrogenase (ubiquinone) Fe-S protein 1	54	54	54	80.5	80.5	80.5	79.411	727	294130000000	22972000000	43978000000	13067000000	21675000000	39960000000	18256000000	35652000000	19124000000	4971500000	34234000000	15959000000	24282000000	7003100000	546950000	1047100000	311130000	516070000	951430000	434670000	848850000	455330000	118370000	815090000	379980000	578140000	27146000000	68442000000	13517000000	30332000000	72841000000	29363000000	49691000000	36101000000	13343000000	73493000000	26081000000
ENSRNOP00000021514	ENSRNOG00000036742	ENSRNOP00000021514	Uqcrc2	ubiquinol cytochrome c reductase core protein 2	28	28	28	61.5	61.5	61.5	48.396	452	293070000000	18648000000	45404000000	15003000000	26054000000	41471000000	16028000000	33746000000	16866000000	8198700000	30249000000	17742000000	23656000000	15425000000	981490000	2389700000	789650000	1371200000	2182700000	843600000	1776100000	887700000	431510000	1592100000	933800000	1245100000	19722000000	58900000000	14800000000	33225000000	65555000000	26206000000	46239000000	27162000000	17633000000	71302000000	29870000000
ENSRNOP00000014235	ENSRNOG00000010633	ENSRNOP00000014235	Acsl1	acyl-CoA synthetase long-chain family member 1	49	49	44	67.1	67.1	62.5	78.178	699	287490000000	25829000000	34364000000	20538000000	35398000000	28118000000	12233000000	35899000000	15949000000	9483600000	22935000000	17644000000	29099000000	7770000000	698070000	928750000	555070000	956700000	759950000	330630000	970250000	431060000	256310000	619870000	476870000	786470000	24525000000	44463000000	20098000000	44489000000	48925000000	20858000000	50632000000	25756000000	25328000000	48036000000	28895000000
ENSRNOP00000010573	ENSRNOG00000007862	ENSRNOP00000010573	Acat1	acetyl-CoA acetyltransferase 1	32	32	32	79.7	79.7	79.7	44.695	424	283460000000	23447000000	25304000000	20731000000	34535000000	26339000000	18140000000	29908000000	18098000000	11387000000	26644000000	17681000000	31248000000	12885000000	1065800000	1150200000	942300000	1569800000	1197200000	824530000	1359400000	822620000	517590000	1211100000	803700000	1420400000	27155000000	37771000000	23985000000	48579000000	45300000000	26202000000	47542000000	29141000000	31385000000	54876000000	28348000000
ENSRNOP00000039064	ENSRNOG00000005269	ENSRNOP00000039064	Srl	sarcalumenin	50	50	50	53	53	53	97.82	898	279900000000	26973000000	25169000000	35032000000	28131000000	21342000000	24805000000	30029000000	18320000000	15805000000	16225000000	18797000000	19272000000	7176900000	691620000	645360000	898270000	721310000	547220000	636030000	769990000	469740000	405250000	416020000	481970000	494150000	29341000000	31943000000	32063000000	32617000000	40804000000	39730000000	35574000000	30938000000	44345000000	39356000000	30493000000
ENSRNOP00000067224	ENSRNOG00000034093	ENSRNOP00000067224	ENSRNOG00000034093	Uncharacterized protein	42	39	0	61.8	60.1	0	70.429	641	273890000000	30105000000	24843000000	32456000000	25955000000	19901000000	23176000000	21863000000	19867000000	13804000000	15122000000	25872000000	20932000000	8299800000	912290000	752800000	983530000	786500000	603060000	702290000	662500000	602020000	418290000	458260000	784010000	634300000	32458000000	32025000000	32045000000	33402000000	35063000000	34387000000	33011000000	34620000000	37886000000	31749000000	37274000000
ENSRNOP00000002732	ENSRNOG00000001991	ENSRNOP00000002732	Atp5o	ATP synthase, H+ transporting, mitochondrial F1 complex, O subunit	23	23	23	83.6	83.6	83.6	23.397	213	271820000000	23081000000	29613000000	19093000000	39614000000	27697000000	14923000000	25582000000	15313000000	9956300000	23364000000	16267000000	27316000000	22652000000	1923400000	2467700000	1591000000	3301200000	2308100000	1243600000	2131900000	1276100000	829690000	1947000000	1355600000	2276400000	25394000000	45606000000	22216000000	38832000000	42558000000	22441000000	27808000000	25687000000	33510000000	63026000000	25882000000
ENSRNOP00000022309	ENSRNOG00000016356	ENSRNOP00000022309	Got1	glutamic-oxaloacetic transaminase 1, soluble	31	31	31	80.1	80.1	80.1	46.428	413	270940000000	19823000000	37159000000	19996000000	37222000000	24518000000	12848000000	35359000000	14639000000	7655900000	22041000000	16367000000	23310000000	11780000000	861890000	1615600000	869410000	1618400000	1066000000	558600000	1537400000	636490000	332860000	958300000	711600000	1013500000	23232000000	49812000000	21936000000	45932000000	52462000000	23431000000	48156000000	26189000000	21795000000	60633000000	25459000000
ENSRNOP00000015545	ENSRNOG00000011419	ENSRNOP00000015545	Aldh6a1	aldehyde dehydrogenase 6 family, member A1	44	44	44	78.3	78.3	78.3	57.747	535	269700000000	23352000000	37013000000	22543000000	35400000000	24572000000	12118000000	33238000000	14543000000	8319200000	20101000000	14632000000	23864000000	9299800000	805250000	1276300000	777350000	1220700000	847310000	417870000	1146100000	501470000	286870000	693150000	504540000	822900000	24199000000	44285000000	22692000000	42704000000	43411000000	19506000000	49838000000	24855000000	22234000000	46616000000	23326000000
ENSRNOP00000034921	ENSRNOG00000023520	ENSRNOP00000034921	Cs	citrate synthase	31	31	31	56.2	56.2	56.2	51.83	466	263780000000	17984000000	37745000000	18933000000	30965000000	23189000000	12886000000	32648000000	14815000000	7692600000	26945000000	14768000000	25209000000	13883000000	946530000	1986600000	996460000	1629700000	1220500000	678210000	1718300000	779750000	404880000	1418200000	777270000	1326800000	18645000000	47238000000	19414000000	48118000000	49541000000	21198000000	55937000000	21114000000	20165000000	49463000000	20376000000
ENSRNOP00000020544	ENSRNOG00000015233	ENSRNOP00000020544	Etfa	electron-transfer-flavoprotein, alpha polypeptide	23	23	22	85.3	85.3	83.2	34.951	333	252570000000	22757000000	28364000000	17507000000	25035000000	22781000000	13367000000	33237000000	14739000000	7436900000	24874000000	14930000000	27537000000	12628000000	1137900000	1418200000	875350000	1251700000	1139000000	668360000	1661900000	736960000	371850000	1243700000	746510000	1376800000	28047000000	38442000000	25185000000	39541000000	37088000000	20945000000	48165000000	23664000000	22836000000	52860000000	24157000000
ENSRNOP00000032890	ENSRNOG00000009994	ENSRNOP00000032890	Dlat	dihydrolipoamide S-acetyltransferase ;Acetyltransferase component of pyruvate dehydrogenase complex	29	29	29	52.4	52.4	52.4	67.165	632	251540000000	18091000000	25822000000	18359000000	30713000000	23870000000	11360000000	31054000000	12993000000	8461400000	25351000000	19053000000	26408000000	7186700000	516890000	737770000	524550000	877500000	682010000	324570000	887270000	371240000	241750000	724320000	544360000	754510000	20945000000	36514000000	18193000000	37022000000	46278000000	21269000000	43602000000	23761000000	29284000000	56279000000	29225000000
ENSRNOP00000066103	ENSRNOG00000050145	ENSRNOP00000066103	Ahnak	AHNAK nucleoprotein	269	269	269	80.3	80.3	80.3	571.66	5363	250120000000	25520000000	28666000000	30391000000	24588000000	19801000000	17275000000	22531000000	16605000000	11475000000	18074000000	16600000000	18590000000	739990000	75504000	84810000	89915000	72746000	58582000	51110000	66659000	49128000	33949000	53475000	49111000	55001000	24319000000	33122000000	27410000000	27960000000	35474000000	26827000000	29190000000	27886000000	30082000000	35861000000	24074000000
ENSRNOP00000048250	ENSRNOG00000049424	ENSRNOP00000048250	Hbb	hemoglobin, beta	21	7	7	97.3	42.9	42.9	15.965	147	249300000000	30480000000	18527000000	24284000000	23074000000	12976000000	22423000000	23719000000	38351000000	8024000000	12911000000	24676000000	9850600000	22663000000	2770900000	1684300000	2207600000	2097700000	1179700000	2038400000	2156300000	3486500000	729450000	1173700000	2243300000	895510000	26352000000	32823000000	24972000000	31734000000	25247000000	34285000000	26284000000	40155000000	28623000000	21885000000	31226000000
ENSRNOP00000018336	ENSRNOG00000013331	ENSRNOP00000018336	Sdha	succinate dehydrogenase complex, subunit A, flavoprotein (Fp)	42	42	42	72.9	72.9	72.9	71.614	656	248380000000	17731000000	28451000000	21078000000	37279000000	24402000000	13622000000	28727000000	12197000000	7569600000	20514000000	14465000000	22342000000	7526600000	537290000	862140000	638720000	1129700000	739470000	412800000	870520000	369620000	229380000	621620000	438350000	677030000	18028000000	34896000000	22268000000	51955000000	42482000000	20232000000	44682000000	19241000000	19471000000	45181000000	19819000000
ENSRNOP00000015179	ENSRNOG00000010765	ENSRNOP00000015179	Vcl	vinculin	96	96	96	84.1	84.1	84.1	116.57	1066	244630000000	34301000000	17882000000	32675000000	23004000000	14016000000	21668000000	20206000000	21028000000	11255000000	10633000000	22098000000	15861000000	3261700000	457340000	238420000	435670000	306720000	186880000	288900000	269410000	280380000	150070000	141770000	294640000	211480000	34661000000	21720000000	32748000000	27966000000	23582000000	32820000000	30057000000	36580000000	36145000000	24120000000	31870000000
ENSRNOP00000014464	ENSRNOG00000010668	ENSRNOP00000014464	Anxa6	annexin A6	58	58	57	72.1	72.1	71.1	75.603	671	241670000000	32404000000	19864000000	33302000000	20630000000	13795000000	17838000000	20845000000	20613000000	12450000000	13214000000	20130000000	16589000000	5370500000	720080000	441420000	740040000	458450000	306570000	396410000	463220000	458070000	276660000	293640000	447340000	368640000	36845000000	27118000000	36265000000	27005000000	26530000000	32960000000	28502000000	32404000000	34643000000	25161000000	31086000000
ENSRNOP00000044696	ENSRNOG00000032134	ENSRNOP00000044696	Uqcrc1	ubiquinol-cytochrome c reductase core protein I	22	22	21	58.5	58.5	57.1	52.848	480	239870000000	22868000000	36539000000	17684000000	27507000000	24603000000	10247000000	26803000000	13169000000	4543300000	22862000000	12582000000	20463000000	12625000000	1203600000	1923100000	930750000	1447700000	1294900000	539300000	1410700000	693100000	239120000	1203300000	662230000	1077000000	19006000000	39335000000	11900000000	35672000000	44714000000	16922000000	37039000000	17952000000	12287000000	43619000000	16026000000
ENSRNOP00000030105	ENSRNOG00000026700	ENSRNOP00000030105	Myom1	myomesin 1	121	121	121	73.1	73.1	73.1	188.2	1690	237830000000	23188000000	23000000000	23737000000	29360000000	16611000000	15762000000	23857000000	17824000000	11326000000	15912000000	15758000000	21488000000	2354700000	229590000	227720000	235020000	290700000	164470000	156060000	236210000	176480000	112140000	157550000	156020000	212750000	27061000000	32696000000	26722000000	39072000000	31121000000	27773000000	34940000000	29864000000	29062000000	31322000000	26409000000
ENSRNOP00000019797	ENSRNOG00000014745	ENSRNOP00000019797	Pdha1l1	pyruvate dehydrogenase (lipoamide) alpha 1-like 1	37	37	1	77.4	77.4	6.1	43.628	393	235850000000	16232000000	34654000000	15159000000	30501000000	25989000000	11667000000	27345000000	10738000000	8547300000	19924000000	13963000000	21127000000	10254000000	705740000	1506700000	659070000	1326100000	1129900000	507270000	1188900000	466880000	371620000	866250000	607100000	918570000	18030000000	38612000000	17756000000	32007000000	41623000000	19994000000	37932000000	19270000000	16737000000	36015000000	18776000000
ENSRNOP00000009467	ENSRNOG00000006709	ENSRNOP00000009467	Pzp	pregnancy-zone protein	85	85	85	68.5	68.5	68.5	167.12	1500	235090000000	34071000000	20257000000	32029000000	22591000000	12548000000	19505000000	14911000000	24257000000	11740000000	9485600000	20604000000	13087000000	3093200000	448300000	266550000	421430000	297250000	165100000	256650000	196200000	319170000	154470000	124810000	271100000	172200000	38522000000	29912000000	37483000000	27366000000	22484000000	33580000000	22863000000	44764000000	32515000000	22717000000	33423000000
ENSRNOP00000049879	ENSRNOG00000019223	ENSRNOP00000049879	Atp5c1	ATP synthase, H+ transporting, mitochondrial F1 complex, gamma polypeptide 1	20	20	20	29.7	29.7	29.7	67.72	607	235000000000	21458000000	32569000000	21912000000	31646000000	22323000000	12094000000	25751000000	12668000000	6989200000	14535000000	12876000000	20181000000	7833400000	715270000	1085600000	730410000	1054900000	744080000	403150000	858360000	422280000	232970000	484510000	429200000	672710000	21196000000	27612000000	21442000000	43403000000	31202000000	19252000000	33963000000	17987000000	22325000000	29969000000	22840000000
ENSRNOP00000010545	ENSRNOG00000007895	ENSRNOP00000010545	Pdhb	pyruvate dehydrogenase (lipoamide) beta	23	23	23	79.1	79.1	79.1	38.982	359	232120000000	16397000000	34456000000	18554000000	26999000000	28583000000	10453000000	32277000000	14076000000	8242700000	12320000000	11301000000	18462000000	11053000000	780810000	1640800000	883510000	1285700000	1361100000	497780000	1537000000	670310000	392510000	586650000	538140000	879160000	13781000000	46065000000	15007000000	30804000000	43101000000	15055000000	37604000000	17140000000	18318000000	33404000000	12088000000
ENSRNOP00000005612	ENSRNOG00000004078	ENSRNOP00000005612	Eno3	enolase 3, beta, muscle	31	31	23	67.5	67.5	49.1	47.013	434	231330000000	19086000000	22814000000	26460000000	27636000000	19353000000	17515000000	26501000000	12553000000	10938000000	14774000000	14902000000	18801000000	11567000000	954280000	1140700000	1323000000	1381800000	967670000	875740000	1325100000	627650000	546920000	738720000	745120000	940050000	20323000000	22169000000	29006000000	34612000000	33816000000	29969000000	38518000000	20365000000	30124000000	33994000000	27406000000
ENSRNOP00000013863	ENSRNOG00000010170	ENSRNOP00000013863	Tubb4b	tubulin, beta 4B class IVb	31	31	1	73.5	73.5	2.7	49.83	445	224680000000	23212000000	18072000000	28093000000	22128000000	15757000000	21103000000	24455000000	15849000000	10593000000	10709000000	19392000000	15313000000	11234000000	1160600000	903590000	1404700000	1106400000	787870000	1055200000	1222800000	792430000	529630000	535430000	969610000	765650000	24195000000	21782000000	28161000000	24287000000	24628000000	33364000000	33485000000	24528000000	27002000000	27466000000	26918000000
ENSRNOP00000063646	ENSRNOG00000043094	ENSRNOP00000063646	Oxct1	3-oxoacid CoA transferase 1	33	33	33	69.2	69.2	69.2	56.203	520	224340000000	21637000000	23868000000	20066000000	29704000000	16784000000	12550000000	24694000000	13768000000	8056600000	19066000000	15058000000	19091000000	9754100000	940730000	1037700000	872450000	1291500000	729760000	545650000	1073600000	598600000	350290000	828950000	654710000	830060000	19249000000	28550000000	15637000000	35737000000	28758000000	18574000000	37102000000	17120000000	17088000000	38598000000	19241000000
ENSRNOP00000026920	ENSRNOG00000019834	ENSRNOP00000026920	Hsp90ab1	heat shock protein 90 alpha (cytosolic), class B member 1	59	59	39	73.9	73.9	51.2	83.28	724	223480000000	25807000000	17635000000	30504000000	23118000000	11587000000	19669000000	19093000000	15122000000	11166000000	14811000000	19164000000	15808000000	6772300000	782040000	534400000	924380000	700540000	351120000	596040000	578590000	458260000	338360000	448810000	580730000	479020000	31743000000	27091000000	32135000000	29950000000	26942000000	34306000000	34150000000	31311000000	33619000000	31115000000	38640000000
ENSRNOP00000065048	ENSRNOG00000045613	ENSRNOP00000065048	Ckmt2	creatine kinase, mitochondrial 2	28	28	24	45.6	45.6	39.6	46.34	412	222930000000	8054500000	32245000000	4703400000	46959000000	25849000000	3424000000	26482000000	6921600000	4190200000	29440000000	9255900000	25405000000	10133000000	366110000	1465700000	213790000	2134500000	1174900000	155640000	1203700000	314620000	190460000	1338200000	420720000	1154800000	8021600000	45128000000	4333700000	54202000000	49330000000	6268700000	45746000000	13756000000	9916100000	63079000000	15293000000
ENSRNOP00000047596	ENSRNOG00000033559	ENSRNOP00000047596	LOC690675	similar to Cytochrome c, somatic ;cytochrome c, somatic ;cytochrome c, somatic ;Uncharacterized protein	14	14	14	69.5	69.5	69.5	11.635	105	218840000000	23275000000	21432000000	17429000000	28392000000	18268000000	12950000000	21901000000	10345000000	5892300000	16566000000	10771000000	31619000000	36474000000	3879200000	3572100000	2904800000	4732000000	3044700000	2158300000	3650200000	1724100000	982050000	2761100000	1795200000	5269900000	25489000000	32753000000	18401000000	39571000000	32147000000	17809000000	45529000000	11661000000	10384000000	32331000000	16568000000
ENSRNOP00000008980	ENSRNOG00000006364	ENSRNOP00000008980	Dld	dihydrolipoamide dehydrogenase	28	28	19	58	58	47	54.037	509	218820000000	18694000000	22941000000	15759000000	25929000000	24408000000	13305000000	23736000000	14715000000	6852100000	17097000000	14514000000	20875000000	10420000000	890200000	1092400000	750440000	1234700000	1162300000	633570000	1130300000	700730000	326290000	814120000	691140000	994030000	22232000000	31724000000	21884000000	36475000000	39048000000	20557000000	37135000000	23328000000	21191000000	40259000000	24424000000
ENSRNOP00000019335	ENSRNOG00000014409	ENSRNOP00000019335	Myl7	myosin, light chain 7, regulatory	18	18	18	100	100	100	16.731	148	213370000000	44300000000	157150000	44937000000	457320000	106210000	38913000000	3024000000	30835000000	19485000000	58678000	30747000000	349080000	21337000000	4430000000	15715000	4493700000	45732000	10621000	3891300000	302400000	3083500000	1948500000	5867800	3074700000	34908000	41261000000	408970000	39114000000	637390000	203000000	55774000000	4519000000	49439000000	49362000000	211420000	41425000000
ENSRNOP00000065147	ENSRNOG00000046299	ENSRNOP00000065147	Atp5f1	ATP synthase, H+ transporting, mitochondrial Fo complex, subunit B1 ;ATP synthase subunit b, mitochondrial-like	24	24	24	58.2	58.2	58.2	28.868	256	213200000000	18726000000	23914000000	21456000000	31014000000	16231000000	11231000000	23074000000	11775000000	7139300000	17080000000	9860400000	21702000000	12541000000	1101500000	1406700000	1262100000	1824300000	954790000	660680000	1357300000	692620000	419960000	1004700000	580020000	1276600000	21258000000	33138000000	18284000000	37592000000	30006000000	16078000000	30911000000	20776000000	20654000000	36068000000	18202000000
ENSRNOP00000015122	ENSRNOG00000010872	ENSRNOP00000015122	Ckb	creatine kinase, brain	27	25	25	85	82.9	82.9	42.725	381	212830000000	23504000000	19359000000	29975000000	16055000000	12963000000	19580000000	16051000000	12617000000	16448000000	14578000000	18069000000	13627000000	11824000000	1305800000	1075500000	1665300000	891930000	720190000	1087800000	891720000	700950000	913780000	809890000	1003800000	757070000	21017000000	24814000000	27627000000	17787000000	24615000000	37280000000	17397000000	22248000000	51163000000	27686000000	28655000000
ENSRNOP00000067409	ENSRNOG00000050669	ENSRNOP00000067409	Tpi1	triosephosphate isomerase-like ;triosephosphate isomerase 1 ;Triosephosphate isomerase	20	20	20	85.9	85.9	85.9	26.849	249	210200000000	20583000000	23111000000	20002000000	23361000000	19466000000	13796000000	24946000000	13972000000	7751500000	15926000000	11526000000	15756000000	12365000000	1210800000	1359500000	1176600000	1374200000	1145100000	811520000	1467400000	821860000	455970000	936800000	678010000	926830000	22107000000	34264000000	22852000000	28851000000	30945000000	24810000000	36731000000	22011000000	24324000000	37314000000	19311000000
ENSRNOP00000059019	ENSRNOG00000017060	ENSRNOP00000059019	Ryr2	ryanodine receptor 2, cardiac	282	282	261	65.7	65.7	61.7	549.88	4834	207730000000	22296000000	22302000000	22719000000	21354000000	16813000000	14604000000	21014000000	14081000000	8171000000	14010000000	15254000000	15114000000	811450000	87093000	87116000	88745000	83415000	65675000	57049000	82086000	55003000	31918000	54726000	59586000	59040000	24693000000	28817000000	23298000000	24850000000	30739000000	23720000000	30192000000	23497000000	25268000000	27774000000	26358000000
ENSRNOP00000019914	ENSRNOG00000047098	ENSRNOP00000019914	Hbb-b1	hemoglobin, beta adult major chain ;hemoglobin subunit beta-2-like	13	8	8	85.7	63.9	63.9	16.022	147	204460000000	28274000000	21790000000	22834000000	14663000000	9965100000	21419000000	13132000000	21029000000	8215100000	10491000000	17393000000	15250000000	20446000000	2827400000	2179000000	2283400000	1466300000	996510000	2141900000	1313200000	2102900000	821510000	1049100000	1739300000	1525000000	33888000000	23691000000	27693000000	14885000000	10286000000	17388000000	13112000000	28882000000	29566000000	18632000000	30039000000
ENSRNOP00000064663	ENSRNOG00000028543	ENSRNOP00000064663	ENSRNOG00000028543	Uncharacterized protein ;enolase 1, (alpha)	30	25	7	79	65.7	25.3	47.074	434	196500000000	16102000000	22571000000	19886000000	25853000000	15733000000	13714000000	18010000000	14414000000	8194400000	13050000000	13053000000	15918000000	8931700000	731910000	1026000000	903890000	1175100000	715120000	623340000	818610000	655180000	372470000	593180000	593330000	723570000	19468000000	26950000000	19373000000	24788000000	26832000000	25967000000	27734000000	23799000000	24647000000	29423000000	21746000000
ENSRNOP00000004797	ENSRNOG00000003597	ENSRNOP00000004797	Tuba4a	tubulin, alpha 4A	31	31	7	70.8	70.8	20.8	49.924	448	195910000000	20279000000	18175000000	24171000000	19677000000	12543000000	15603000000	15642000000	14593000000	8608900000	14363000000	14108000000	18147000000	9329100000	965680000	865480000	1151000000	937010000	597300000	743000000	744840000	694900000	409950000	683970000	671800000	864160000	18275000000	18467000000	20542000000	26505000000	21964000000	25216000000	28043000000	20289000000	19510000000	29496000000	18161000000
ENSRNOP00000026696	ENSRNOG00000019525	ENSRNOP00000026696	Hspa9	heat shock protein 9	55	55	50	69.8	69.8	63.6	73.744	679	195130000000	17822000000	25396000000	16457000000	25200000000	19799000000	9179800000	22344000000	8985800000	5773600000	16244000000	10394000000	17534000000	5135000000	469010000	668310000	433090000	663160000	521010000	241570000	588000000	236470000	151940000	427460000	273530000	461410000	17185000000	29135000000	14987000000	30708000000	31360000000	14749000000	34108000000	16108000000	15233000000	36271000000	17438000000
ENSRNOP00000016947	ENSRNOG00000012477	ENSRNOP00000016947	Eef1a2	eukaryotic translation elongation factor 1 alpha 2	31	31	20	72.4	72.4	43.8	50.454	463	194760000000	20089000000	15636000000	18373000000	22685000000	15419000000	14471000000	21910000000	12183000000	8846400000	14447000000	15250000000	15449000000	9274100000	956600000	744550000	874890000	1080300000	734250000	689100000	1043300000	580140000	421260000	687940000	726180000	735650000	20640000000	25556000000	20418000000	27806000000	28149000000	18796000000	30653000000	17588000000	22013000000	35769000000	21197000000
ENSRNOP00000029515	ENSRNOG00000023150	ENSRNOP00000029515	Gpi	glucose-6-phosphate isomerase	34	34	27	62	62	48.4	62.826	558	192410000000	20868000000	17298000000	19718000000	19288000000	13316000000	15516000000	18065000000	12546000000	11165000000	14500000000	15631000000	14498000000	6871700000	745300000	617780000	704230000	688850000	475560000	554130000	645170000	448050000	398750000	517850000	558260000	517770000	21406000000	24479000000	18574000000	22445000000	26936000000	21843000000	26813000000	21504000000	32612000000	28007000000	25731000000
ENSRNOP00000011494	ENSRNOG00000008289	ENSRNOP00000011494	Slc25a3	solute carrier family 25 (mitochondrial carrier, phosphate carrier), member 3	24	24	24	58.4	58.4	58.4	39.531	356	181740000000	14402000000	21338000000	17880000000	23050000000	13421000000	11142000000	18351000000	7936900000	5623500000	17181000000	10909000000	20502000000	9565100000	757990000	1123100000	941040000	1213200000	706370000	586440000	965860000	417730000	295970000	904280000	574170000	1079100000	16647000000	29930000000	17263000000	24229000000	26258000000	15342000000	23444000000	13766000000	17077000000	33877000000	13943000000
ENSRNOP00000024083	ENSRNOG00000017851	ENSRNOP00000024083	Etfb	electron-transfer-flavoprotein, beta polypeptide	23	23	23	80	80	80	27.687	255	176050000000	15789000000	19182000000	10824000000	22078000000	14938000000	8894300000	20955000000	11763000000	5659800000	17591000000	10430000000	17950000000	13542000000	1214500000	1475500000	832580000	1698300000	1149100000	684180000	1611900000	904820000	435370000	1353100000	802300000	1380800000	20308000000	33003000000	13752000000	30372000000	27020000000	17054000000	31364000000	20114000000	17592000000	40995000000	23446000000
ENSRNOP00000060229	ENSRNOG00000017481	ENSRNOP00000060229	Sucla2	succinate-CoA ligase, ADP-forming, beta subunit	41	41	41	81.5	81.5	81.5	50.306	465	173920000000	9883000000	20879000000	15803000000	24982000000	18628000000	8926100000	22018000000	8524900000	4810700000	16723000000	6331100000	16408000000	6211300000	352960000	745670000	564380000	892200000	665290000	318790000	786350000	304460000	171810000	597270000	226110000	586000000	12424000000	30448000000	15541000000	33597000000	34521000000	16109000000	33853000000	14466000000	13972000000	36239000000	16287000000
ENSRNOP00000004917	ENSRNOG00000003653	ENSRNOP00000004917	Fh	fumarate hydratase	25	25	25	62.3	62.3	62.3	54.464	507	172510000000	12563000000	22952000000	13042000000	23024000000	18542000000	7660100000	16749000000	10682000000	6523600000	14772000000	8686900000	17316000000	6389300000	465290000	850060000	483040000	852740000	686740000	283710000	620320000	395640000	241620000	547100000	321740000	641320000	12500000000	29191000000	12311000000	24812000000	31720000000	11682000000	24589000000	16256000000	16191000000	31686000000	15090000000
ENSRNOP00000040516	ENSRNOG00000005599	ENSRNOP00000040516	A1i3	C3 and PZP-like, alpha-2-macroglobulin domain containing 8	68	27	18	52.2	22.5	14.7	163.74	1476	171760000000	20553000000	13143000000	22273000000	17160000000	10438000000	17175000000	14434000000	15584000000	7586600000	8360700000	13329000000	11727000000	2815800000	336940000	215450000	365140000	281310000	171120000	281560000	236610000	255480000	124370000	137060000	218500000	192250000	24781000000	16999000000	28375000000	18532000000	18292000000	27656000000	16921000000	25001000000	20217000000	16586000000	20751000000
ENSRNOP00000025064	ENSRNOG00000018294	ENSRNOP00000025064	Hspa5	heat shock protein 5	50	50	48	62.8	62.8	62.8	72.346	654	162420000000	18199000000	12827000000	23896000000	15581000000	7898900000	13430000000	12404000000	14680000000	10239000000	8550600000	15694000000	9015800000	5413900000	606640000	427550000	796530000	519350000	263300000	447670000	413480000	489350000	341310000	285020000	523140000	300530000	20824000000	15650000000	25431000000	15403000000	14326000000	26719000000	16572000000	21509000000	28384000000	17514000000	25910000000
ENSRNOP00000010158	ENSRNOG00000007583	ENSRNOP00000010158	Pygb	phosphorylase, glycogen; brain	70	53	52	75	58.4	57.7	96.737	843	162150000000	15982000000	14391000000	16099000000	18273000000	13845000000	11675000000	15110000000	11484000000	7049000000	9868300000	15984000000	12387000000	3449900000	340050000	306190000	342530000	388790000	294570000	248400000	321500000	244330000	149980000	209960000	340080000	263550000	20128000000	22271000000	18809000000	27712000000	26757000000	21526000000	24413000000	19564000000	18874000000	17532000000	24034000000
ENSRNOP00000041821	ENSRNOG00000020266	ENSRNOP00000041821	Eef2	eukaryotic translation elongation factor 2	65	65	64	72.3	72.3	71.1	95.283	858	158930000000	16915000000	14806000000	20073000000	17074000000	11559000000	13946000000	16399000000	10952000000	6637000000	8882400000	12474000000	9216600000	3531900000	375900000	329020000	446060000	379410000	256880000	309920000	364420000	243380000	147490000	197390000	277200000	204810000	18993000000	18345000000	20750000000	20619000000	20297000000	22690000000	21116000000	17194000000	19665000000	21634000000	18043000000
ENSRNOP00000042382	ENSRNOG00000015396	ENSRNOP00000042382	Sptan1	spectrin, alpha, non-erythrocytic 1	213	213	211	77.8	77.8	77	284.71	2473	158370000000	22267000000	9537700000	24605000000	16609000000	5995400000	15026000000	11409000000	13753000000	8870500000	6433500000	13236000000	10623000000	1107500000	155720000	66697000	172060000	116150000	41926000	105080000	79784000	96172000	62031000	44990000	92563000	74290000	24637000000	13776000000	29393000000	18311000000	12249000000	27343000000	16852000000	25053000000	26706000000	14939000000	22302000000
ENSRNOP00000021846	ENSRNOG00000016243	ENSRNOP00000021846	Casq2	calsequestrin 2 (cardiac muscle)	24	24	24	46.5	46.5	46.5	47.897	413	157260000000	11603000000	19040000000	15403000000	18110000000	14865000000	9834400000	16808000000	10781000000	6110100000	12133000000	8669200000	13907000000	9828800000	725170000	1190000000	962660000	1131900000	929060000	614650000	1050500000	673790000	381880000	758280000	541820000	869160000	15672000000	24245000000	16623000000	24425000000	26844000000	16773000000	30761000000	16164000000	15095000000	25020000000	11250000000
ENSRNOP00000067940	ENSRNOG00000011343	ENSRNOP00000033853	Ldb3	LIM domain binding 3	36	36	36	62.3	62.3	62.3	76.815	726	155280000000	16175000000	10272000000	18354000000	18673000000	10710000000	14023000000	14886000000	11812000000	10077000000	7809700000	12337000000	10146000000	5354300000	557770000	354210000	632910000	643900000	369310000	483550000	513320000	407300000	347500000	269300000	425400000	349870000	18011000000	11689000000	17808000000	17914000000	17204000000	22172000000	21797000000	20010000000	22962000000	17303000000	18336000000
ENSRNOP00000028458	ENSRNOG00000020955	ENSRNOP00000028458	Myl3	myosin, light chain 3, alkali; ventricular, skeletal, slow	25	25	22	90.5	90.5	79	22.156	200	154900000000	670420000	9612400000	2917900000	44035000000	11196000000	2677600000	32998000000	1727400000	1561400000	9904800000	2747600000	34855000000	11916000000	51571000	739420000	224460000	3387300000	861270000	205970000	2538300000	132880000	120110000	761910000	211350000	2681100000	690960000	13859000000	1695500000	61178000000	20373000000	2001600000	42230000000	1026400000	2703400000	22861000000	1960300000
ENSRNOP00000013262	ENSRNOG00000009538	ENSRNOP00000013262	Etfdh	electron-transferring-flavoprotein dehydrogenase	38	38	38	66.7	66.7	66.7	68.163	616	154500000000	10024000000	21747000000	9024100000	25795000000	16327000000	5746600000	19295000000	6406600000	4314800000	13214000000	5400100000	17204000000	4681700000	303760000	659010000	273460000	781680000	494740000	174140000	584680000	194140000	130750000	400410000	163640000	521340000	10496000000	32161000000	10548000000	36075000000	28255000000	9442300000	27759000000	8682700000	7659500000	27437000000	8470400000
ENSRNOP00000007298	ENSRNOG00000005061	ENSRNOP00000007298	Dlst	dihydrolipoamide S-succinyltransferase (E2 component of 2-oxo-glutarate complex)	23	23	23	58.6	58.6	58.6	48.899	454	152730000000	13496000000	18597000000	11165000000	17724000000	15604000000	8299800000	16099000000	11238000000	7051800000	10590000000	9961300000	12902000000	6640400000	586800000	808560000	485450000	770620000	678430000	360860000	699970000	488600000	306600000	460460000	433100000	560950000	15459000000	27697000000	12500000000	22948000000	30463000000	14324000000	22401000000	22466000000	19383000000	33168000000	16741000000
ENSRNOP00000007100	ENSRNOG00000005290	ENSRNOP00000007100	Ywhae	tyrosine 3-monooxygenase/tryptophan 5-monooxygenase activation protein, epsilon	26	26	23	80.4	80.4	73.3	29.174	255	151790000000	19386000000	16663000000	19696000000	14859000000	7297000000	10817000000	14045000000	11648000000	6212800000	8134000000	13278000000	9757300000	8929100000	1140300000	980190000	1158600000	874080000	429240000	636320000	826190000	685180000	365460000	478470000	781060000	573960000	18316000000	14403000000	18497000000	15701000000	12522000000	15916000000	17656000000	15114000000	15360000000	12197000000	19533000000
ENSRNOP00000004836	ENSRNOG00000003626	ENSRNOP00000004836	Atp5h	ATP synthase, H+ transporting, mitochondrial Fo complex, subunit d	14	14	14	74.8	74.8	74.8	14.56	127	151010000000	14547000000	17356000000	11532000000	17690000000	12726000000	4105000000	15550000000	13334000000	8054800000	11762000000	7964800000	16386000000	16779000000	1616300000	1928400000	1281300000	1965500000	1414100000	456120000	1727800000	1481600000	894980000	1306900000	884980000	1820600000	18464000000	24739000000	17401000000	27782000000	26456000000	14069000000	31673000000	16976000000	20913000000	25884000000	13190000000
ENSRNOP00000025203	ENSRNOG00000018604	ENSRNOP00000025203	Tufm	Tu translation elongation factor, mitochondrial	36	36	36	71.9	71.9	71.9	49.522	452	150340000000	9948300000	18677000000	10746000000	21901000000	15522000000	6732400000	17408000000	6384700000	5157700000	13861000000	7350800000	16647000000	5011200000	331610000	622570000	358220000	730020000	517400000	224410000	580270000	212820000	171920000	462020000	245030000	554900000	11235000000	24147000000	11310000000	26117000000	25993000000	10802000000	23987000000	11928000000	16692000000	29286000000	12759000000
ENSRNOP00000014658	ENSRNOG00000010697	ENSRNOP00000014658	Hadh	hydroxyacyl-CoA dehydrogenase	26	26	26	89.8	89.8	89.8	34.447	314	146340000000	11451000000	19073000000	10210000000	17847000000	13797000000	3907900000	25636000000	6062300000	2491300000	12917000000	5644000000	17302000000	10453000000	817930000	1362400000	729260000	1274800000	985520000	279140000	1831200000	433020000	177950000	922640000	403140000	1235800000	10440000000	23368000000	8795900000	24478000000	23838000000	9235800000	30301000000	10103000000	8909600000	25298000000	9285700000
ENSRNOP00000066388	ENSRNOG00000047565	ENSRNOP00000066388	Echs1	enoyl-CoA hydratase, mitochondrial-like ;enoyl CoA hydratase, short chain, 1, mitochondrial	22	22	22	75.5	75.5	75.5	31.516	290	144310000000	10381000000	19541000000	9539000000	19440000000	14297000000	5382300000	21874000000	4225000000	4157000000	14811000000	6561700000	14104000000	9019600000	648790000	1221300000	596190000	1215000000	893590000	336400000	1367100000	264060000	259810000	925690000	410110000	881490000	10627000000	24621000000	8003600000	21766000000	25107000000	8362900000	24957000000	9492800000	7938500000	31583000000	9578200000
ENSRNOP00000013374	ENSRNOG00000009628	ENSRNOP00000013374	Pfkm	phosphofructokinase, muscle	42	42	38	63.2	63.2	58.3	85.342	780	143820000000	12925000000	17236000000	13402000000	17386000000	11406000000	9335800000	15525000000	8875600000	6333200000	10538000000	9978500000	10878000000	4358100000	391670000	522300000	406110000	526860000	345650000	282900000	470450000	268960000	191920000	319340000	302380000	329630000	15040000000	23484000000	14212000000	18439000000	22112000000	15326000000	21419000000	17392000000	15740000000	20856000000	15560000000
ENSRNOP00000012577	ENSRNOG00000032669	ENSRNOP00000012577	Serpina1	serpin peptidase inhibitor, clade A (alpha-1 antiproteinase, antitrypsin), member 1	27	27	27	64.2	64.2	64.2	46.121	411	143180000000	18107000000	11458000000	18314000000	12990000000	8862400000	12535000000	12374000000	13147000000	7796800000	6469200000	12453000000	8675200000	7159100000	905360000	572920000	915710000	649480000	443120000	626750000	618690000	657340000	389840000	323460000	622650000	433760000	23843000000	17113000000	23325000000	18624000000	18344000000	20292000000	15258000000	23467000000	20492000000	13857000000	22293000000
ENSRNOP00000011330	ENSRNOG00000008236	ENSRNOP00000011330	Decr1	2,4-dienoyl CoA reductase 1, mitochondrial	23	23	23	69.3	69.3	69.3	36.132	335	142700000000	11942000000	21268000000	11563000000	21175000000	11823000000	5712400000	20832000000	5719500000	3133800000	9715300000	6603800000	13212000000	7135000000	597080000	1063400000	578170000	1058800000	591150000	285620000	1041600000	285980000	156690000	485770000	330190000	660620000	9983600000	21937000000	9944500000	27330000000	18118000000	9702900000	23941000000	9810000000	9186800000	20890000000	10522000000
ENSRNOP00000008477	ENSRNOG00000006375	ENSRNOP00000008477	Vdac1	voltage-dependent anion channel 1	24	24	11	90.5	90.5	52.3	30.755	283	141570000000	10894000000	19345000000	6826600000	13082000000	19190000000	6047300000	13757000000	8590500000	4671400000	17692000000	6880700000	14598000000	8327900000	640840000	1137900000	401570000	769520000	1128800000	355720000	809210000	505320000	274790000	1040700000	404750000	858690000	14567000000	30171000000	9565500000	20652000000	32761000000	12131000000	23639000000	16912000000	11521000000	32414000000	10083000000
ENSRNOP00000051091	ENSRNOG00000009097	ENSRNOP00000051091	Immt	inner membrane protein, mitochondrial	53	53	53	66.8	66.8	66.8	67.176	609	139270000000	14599000000	20679000000	7878100000	11807000000	16541000000	7013200000	15757000000	11911000000	2618700000	14406000000	6163200000	9898100000	4096200000	429370000	608210000	231710000	347270000	486490000	206270000	463440000	350320000	77021000	423700000	181270000	291120000	16562000000	25836000000	8420700000	16942000000	30120000000	11777000000	24369000000	17946000000	8546800000	30163000000	10419000000
ENSRNOP00000003611	ENSRNOG00000002671	ENSRNOP00000003611	Nme2	NME/NM23 nucleoside diphosphate kinase 2	15	15	8	86.2	86.2	46.1	17.283	152	139060000000	12829000000	13382000000	16134000000	11770000000	11427000000	6896900000	11904000000	10744000000	6285400000	12114000000	11857000000	13714000000	12642000000	1166300000	1216600000	1466700000	1070000000	1038800000	626990000	1082200000	976700000	571400000	1101300000	1077900000	1246700000	13247000000	25378000000	14078000000	17731000000	19664000000	13105000000	19935000000	17995000000	14344000000	25903000000	20542000000
ENSRNOP00000040121	ENSRNOG00000034242	ENSRNOP00000040121	Vcp	valosin-containing protein	74	74	74	85.1	85.1	85.1	89.348	806	138310000000	15808000000	16063000000	14618000000	14243000000	12017000000	10054000000	11827000000	9621800000	4351500000	10885000000	9315700000	9511100000	3073700000	351280000	356950000	324850000	316520000	267040000	223420000	262810000	213820000	96699000	241890000	207020000	211360000	16955000000	20049000000	14993000000	18391000000	20208000000	15940000000	16305000000	18798000000	13879000000	21973000000	14940000000
ENSRNOP00000054786	ENSRNOG00000022637	ENSRNOP00000054786	ENSRNOG00000022637	Uncharacterized protein	282	282	282	59.5	59.5	59.5	584.19	5184	137250000000	11155000000	13008000000	14171000000	20321000000	10027000000	6956900000	21113000000	6002300000	4485600000	9430000000	5944300000	14636000000	517920000	42093000	49086000	53476000	76682000	37838000	26252000	79673000	22650000	16927000	35585000	22431000	55229000	13590000000	17211000000	14816000000	25002000000	18100000000	12934000000	27433000000	11209000000	15509000000	20538000000	11556000000
ENSRNOP00000005987	ENSRNOG00000004291	ENSRNOP00000005987	Cltc	clathrin, heavy chain (Hc)	109	109	109	66.4	66.4	66.4	191.56	1675	136870000000	18476000000	7879000000	21314000000	11137000000	6358600000	14601000000	10108000000	12053000000	7468800000	6361200000	12737000000	8373400000	1520700000	205290000	87545000	236820000	123740000	70651000	162240000	112310000	133920000	82986000	70680000	141520000	93037000	21851000000	11425000000	22875000000	15393000000	11485000000	24209000000	15707000000	21879000000	21983000000	13159000000	20591000000
ENSRNOP00000025525	ENSRNOG00000018816	ENSRNOP00000025525	Cox5a	cytochrome c oxidase, subunit Va	15	15	15	59.6	59.6	59.6	16.129	146	132890000000	9149200000	24029000000	6418700000	16444000000	10371000000	6263900000	16773000000	7435700000	2530400000	10836000000	10126000000	12512000000	12081000000	831750000	2184400000	583510000	1494900000	942800000	569450000	1524800000	675970000	230040000	985100000	920550000	1137400000	10057000000	29170000000	7078400000	18434000000	24593000000	8477400000	21848000000	7484600000	6087800000	26052000000	11298000000
ENSRNOP00000046414	ENSRNOG00000030371	ENSRNOP00000046414	Mt-co2	mitochondrially encoded cytochrome c oxidase II	9	9	9	44.9	44.9	44.9	25.928	227	132300000000	16334000000	19847000000	7201200000	13251000000	9414000000	6260000000	21223000000	9892100000	2334900000	6581000000	8799600000	11167000000	16538000000	2041700000	2480800000	900150000	1656400000	1176800000	782490000	2652900000	1236500000	291870000	822620000	1099900000	1395900000	8837800000	21400000000	3680700000	9602200000	22557000000	8438200000	23197000000	12781000000	5043900000	21454000000	8467400000
ENSRNOP00000004799	ENSRNOG00000003520	ENSRNOP00000004799	Prdx2	peroxiredoxin 2	16	16	16	76.8	76.8	76.8	21.797	198	129600000000	16114000000	10513000000	15063000000	12559000000	8658600000	10814000000	11531000000	11189000000	6044600000	6948200000	10338000000	9829800000	9969400000	1239500000	808660000	1158700000	966090000	666050000	831820000	886980000	860720000	464970000	534480000	795250000	756140000	19540000000	17681000000	16004000000	14055000000	16193000000	17925000000	14163000000	21114000000	15236000000	16382000000	19449000000
ENSRNOP00000024098	ENSRNOG00000017833	ENSRNOP00000024098	Actn2	actinin alpha 2	70	70	49	77.4	77.4	58.8	103.83	894	128930000000	17975000000	2701400000	26150000000	10273000000	2279300000	18334000000	7324000000	10033000000	9079400000	2627000000	15797000000	6352500000	2344100000	326820000	49116000	475460000	186790000	41442000	333350000	133160000	182410000	165080000	47764000	287220000	115500000	21047000000	4285600000	26551000000	12982000000	3976800000	30300000000	10905000000	16988000000	22770000000	5463500000	22717000000
ENSRNOP00000013961	ENSRNOG00000010478	ENSRNOP00000013961	LOC500712	Serine protease inhibitor	30	30	20	49.3	49.3	31.6	68.166	610	126230000000	19428000000	8853400000	16790000000	8625200000	7861700000	11162000000	8308300000	11921000000	8533200000	5977600000	11055000000	7712300000	3606500000	555100000	252950000	479720000	246430000	224620000	318900000	237380000	340610000	243810000	170790000	315870000	220350000	20888000000	11499000000	17213000000	11496000000	13476000000	16485000000	13065000000	20217000000	24798000000	11881000000	17100000000
ENSRNOP00000001556	ENSRNOG00000001177	ENSRNOP00000001556	Acads	acyl-CoA dehydrogenase, C-2 to C-3 short chain	24	24	24	68.1	68.1	68.1	44.967	414	126200000000	4788700000	18359000000	4139300000	20345000000	14203000000	2864100000	20235000000	3351800000	1638700000	16546000000	3545700000	16179000000	6009300000	228030000	874240000	197110000	968810000	676350000	136390000	963560000	159610000	78033000	787900000	168840000	770440000	5924100000	24608000000	4880200000	26086000000	24454000000	5331300000	29754000000	6013300000	5139400000	32931000000	6727800000
ENSRNOP00000015102	ENSRNOG00000010277	ENSRNOP00000015102	Idh3a	isocitrate dehydrogenase 3 (NAD+) alpha	25	25	25	59	59	59	39.582	366	126140000000	10682000000	14979000000	9098900000	16725000000	13239000000	5917600000	15881000000	6567800000	3963600000	8365400000	9764400000	10953000000	6006500000	508660000	713300000	433280000	796410000	630420000	281790000	756230000	312750000	188740000	398350000	464970000	521550000	11666000000	16926000000	10291000000	19856000000	20354000000	9278700000	19182000000	9955000000	9490900000	17356000000	12725000000
ENSRNOP00000024609	ENSRNOG00000018281	ENSRNOP00000024609	Uqcrfs1	ubiquinol-cytochrome c reductase, Rieske iron-sulfur polypeptide 1	24	24	24	64.2	64.2	64.2	29.445	274	123210000000	10194000000	17390000000	7193000000	11849000000	13367000000	5564400000	15103000000	8661300000	3033500000	15952000000	6198200000	8706200000	8214100000	679570000	1159300000	479530000	789950000	891110000	370960000	1006900000	577420000	202230000	1063500000	413210000	580410000	9060700000	24572000000	6196400000	15593000000	30640000000	11424000000	22058000000	15465000000	8112800000	32086000000	9266100000
ENSRNOP00000024033	ENSRNOG00000017817	ENSRNOP00000024033	Cox4i1	cytochrome c oxidase subunit IV isoform 1	16	16	16	53.3	53.3	53.3	19.514	169	122420000000	13704000000	19087000000	6755200000	12222000000	14374000000	5925300000	9723100000	9520900000	2822600000	10943000000	7661600000	9685200000	10202000000	1142000000	1590600000	562930000	1018500000	1197800000	493780000	810250000	793410000	235220000	911900000	638470000	807100000	13656000000	24863000000	5884400000	14046000000	24924000000	9982100000	16746000000	15530000000	5836400000	23174000000	9651200000
ENSRNOP00000001816	ENSRNOG00000001344	ENSRNOP00000001816	Aldh2	aldehyde dehydrogenase 2 family (mitochondrial)	33	31	30	69.9	68.2	66.7	56.516	519	121870000000	7698900000	18853000000	8147800000	20795000000	13659000000	5432400000	14011000000	5207000000	2588100000	10586000000	5132800000	9756600000	5077800000	320790000	785560000	339490000	866470000	569120000	226350000	583780000	216960000	107840000	441080000	213870000	406520000	10310000000	22351000000	9360600000	22073000000	23181000000	10386000000	23051000000	9867200000	7656000000	23725000000	8257400000
ENSRNOP00000001609	ENSRNOG00000001211	ENSRNOP00000001609	RGD1303003	homolog of zebrafish ES1	21	21	21	69.5	69.5	69.5	28.172	266	120460000000	6663400000	14952000000	5680700000	20105000000	9361600000	5729700000	16619000000	4797000000	3518200000	10316000000	7132500000	15587000000	9266200000	512570000	1150100000	436980000	1546500000	720120000	440740000	1278400000	369000000	270630000	793500000	548660000	1199000000	6398300000	16320000000	6323800000	21163000000	19338000000	6934400000	23407000000	5398800000	7978000000	23730000000	8275200000
ENSRNOP00000013515	ENSRNOG00000010134	ENSRNOP00000013515	Acot2	acyl-CoA thioesterase 2	28	28	15	65.8	65.8	30.9	49.628	453	119110000000	7680100000	21458000000	7087700000	15515000000	11577000000	2980700000	15981000000	3998700000	2467300000	11485000000	5107700000	13768000000	5178600000	333920000	932960000	308160000	674550000	503350000	129600000	694850000	173850000	107270000	499360000	222070000	598600000	7768400000	27380000000	7065500000	19032000000	23962000000	5918500000	22156000000	7144800000	5630800000	24363000000	8406300000
ENSRNOP00000045650	ENSRNOG00000030019	ENSRNOP00000045650	Atp1a1	ATPase, Na+/K+ transporting, alpha 1 polypeptide	58	40	40	52.1	34.1	34.1	113.05	1023	118260000000	10414000000	12175000000	11457000000	13864000000	10525000000	8399300000	13239000000	7075600000	5639500000	8425000000	6848200000	10195000000	2570800000	226400000	264680000	249070000	301390000	228800000	182590000	287800000	153820000	122600000	183150000	148870000	221640000	9889600000	18398000000	13173000000	14897000000	19591000000	14079000000	16355000000	12677000000	17158000000	16058000000	12164000000
ENSRNOP00000030323	ENSRNOG00000002896	ENSRNOP00000030323	Prdx6	peroxiredoxin 6	23	23	23	84.4	84.4	84.4	24.818	224	118220000000	15350000000	11607000000	12706000000	11402000000	9319400000	8471400000	11062000000	7329100000	5335700000	7355000000	10006000000	8276300000	8444200000	1096400000	829040000	907580000	814420000	665670000	605100000	790120000	523510000	381120000	525350000	714690000	591160000	17381000000	15138000000	14735000000	18363000000	16231000000	13424000000	18370000000	9781100000	12748000000	16166000000	14689000000
ENSRNOP00000019552	ENSRNOG00000014453	ENSRNOP00000019552	Anxa5	annexin A5	29	29	29	80.9	80.9	80.9	35.772	319	117910000000	14067000000	9332200000	17633000000	8860800000	5342000000	11016000000	7775200000	9611400000	8074600000	5178900000	13208000000	7807000000	5359400000	639420000	424190000	801510000	402760000	242820000	500710000	353420000	436880000	367030000	235410000	600360000	354860000	21548000000	13592000000	23009000000	13798000000	10292000000	21737000000	12923000000	14385000000	23185000000	11972000000	18649000000
ENSRNOP00000015186	ENSRNOG00000010958	ENSRNOP00000015186	Prdx3	peroxiredoxin 3	12	12	12	55.6	55.6	55.6	28.299	257	117770000000	9021900000	9634300000	6021900000	12250000000	10798000000	4219100000	13667000000	7749000000	4720000000	14873000000	8417900000	16393000000	6927400000	530700000	566720000	354230000	720600000	635190000	248180000	803930000	455830000	277650000	874880000	495170000	964310000	9976600000	16341000000	9700800000	18693000000	20909000000	8717800000	20516000000	10284000000	10905000000	24434000000	11252000000
ENSRNOP00000016954	ENSRNOG00000012443	ENSRNOP00000016954	Cpt2	carnitine palmitoyltransferase 2	44	44	44	57.6	57.6	57.6	74.077	658	116570000000	7033300000	15226000000	7276200000	19404000000	12817000000	3043400000	16363000000	4012300000	2120400000	11051000000	4103200000	14118000000	3642800000	219790000	475810000	227380000	606390000	400520000	95107000	511350000	125380000	66263000	345350000	128230000	441190000	7711200000	19645000000	7341000000	23248000000	21192000000	4799100000	23671000000	7552900000	6159600000	22994000000	6071200000
ENSRNOP00000022401	ENSRNOG00000016630	ENSRNOP00000022401	Tln1	talin 1	165	165	152	75.7	75.7	71.7	269.67	2541	116300000000	12167000000	7947600000	12062000000	10073000000	6789600000	15274000000	8806700000	13886000000	5856100000	5681600000	7286000000	10470000000	867910000	90800000	59311000	90014000	75168000	50669000	113980000	65722000	103630000	43702000	42400000	54373000	78134000	14169000000	12036000000	12538000000	13022000000	12631000000	25530000000	13109000000	23498000000	18452000000	13435000000	12802000000
ENSRNOP00000024517	ENSRNOG00000018117	ENSRNOP00000024517	Ndufv1	NADH dehydrogenase (ubiquinone) flavoprotein 1	30	30	30	67.9	67.9	67.9	50.73	464	115800000000	8831100000	20508000000	6740900000	9217200000	15621000000	6056600000	15861000000	8436200000	797170000	11361000000	5463300000	6904000000	5263500000	401420000	932180000	306400000	418960000	710060000	275300000	720970000	383460000	36235000	516410000	248330000	313820000	9252600000	24123000000	5456900000	11071000000	27222000000	10526000000	22624000000	11723000000	3376000000	28533000000	9850000000
ENSRNOP00000067813	ENSRNOG00000045978	ENSRNOP00000067813	Hist1h4b	histone cluster 1, H4b ;similar to germinal histone H4 gene ;histone H4-like ;histone cluster 1, H4b ;histone H4-like ;histone cluster 1, H4b ;histone H4-like ;histone cluster 1, H4b ;histone cluster 1, H4b ;histone cluster 1, H4b ;histone cluster 2, H4 ;h	12	12	12	64.1	64.1	64.1	11.367	103	112620000000	15700000000	8953500000	15874000000	7057800000	8571800000	12740000000	4687100000	12550000000	5317500000	4310200000	13670000000	3190100000	18771000000	2616700000	1492300000	2645700000	1176300000	1428600000	2123400000	781180000	2091700000	886250000	718370000	2278400000	531680000	14574000000	9883100000	13870000000	7328100000	13290000000	18111000000	5667900000	22985000000	10268000000	9198600000	16462000000
ENSRNOP00000009627	ENSRNOG00000007102	ENSRNOP00000009627	Acss1	acyl-CoA synthetase short-chain family member 1	33	33	33	58.4	58.4	58.4	74.891	682	112280000000	9720500000	14831000000	12271000000	13428000000	8512400000	4417700000	14504000000	6628600000	3154300000	7443400000	7869700000	9498100000	3621900000	313560000	478400000	395830000	433170000	274600000	142510000	467880000	213830000	101750000	240110000	253860000	306390000	8192600000	15196000000	9823400000	18415000000	15035000000	8099700000	22191000000	9318100000	8516200000	14653000000	12772000000
ENSRNOP00000010593	ENSRNOG00000007967	ENSRNOP00000010593	Sdhb	succinate dehydrogenase complex, subunit B, iron sulfur (Ip)	21	21	21	59.2	59.2	59.2	31.83	282	111590000000	8206900000	13347000000	8971000000	15237000000	11932000000	5992200000	13582000000	5296100000	3053100000	8750200000	5611700000	11607000000	6199200000	455940000	741470000	498390000	846530000	662880000	332900000	754570000	294230000	169620000	486120000	311760000	644820000	9114700000	18049000000	9399000000	20389000000	17529000000	10419000000	19843000000	9755100000	8236100000	20937000000	8547700000
ENSRNOP00000013238	ENSRNOG00000009845	ENSRNOP00000013238	Acadm	acyl-CoA dehydrogenase, C-4 to C-12 straight chain	27	27	27	63.2	63.2	63.2	46.571	421	110920000000	2667300000	16427000000	4456000000	18189000000	13930000000	2754900000	17291000000	3693800000	1496300000	12480000000	2687100000	14848000000	5546000000	133370000	821340000	222800000	909460000	696490000	137740000	864560000	184690000	74814000	624020000	134350000	742420000	4447700000	24049000000	5515800000	27900000000	26436000000	4860400000	31173000000	7188400000	4298400000	27621000000	4256600000
ENSRNOP00000054947	ENSRNOG00000007290	ENSRNOP00000054947	Atp1a2	ATPase, Na+/K+ transporting, alpha 2 polypeptide	60	60	39	56.2	56.2	33.9	112.22	1020	109940000000	6805800000	16014000000	9564900000	12350000000	11454000000	7329300000	13669000000	6423500000	3734100000	7272300000	6252600000	9070400000	2339100000	144800000	340730000	203510000	262760000	243690000	155940000	290820000	136670000	79450000	154730000	133030000	192990000	7662100000	20983000000	8032200000	14637000000	19329000000	8394300000	18644000000	8770500000	8413500000	16970000000	7104300000
ENSRNOP00000012879	ENSRNOG00000009513	ENSRNOP00000012879	Akr1b1	aldo-keto reductase family 1, member B1 (aldose reductase)	23	23	20	76.9	76.9	71.2	35.797	316	106650000000	11530000000	12910000000	12987000000	13230000000	7603600000	5154400000	7998300000	5889700000	4651200000	7036700000	8772800000	8883900000	5613000000	606830000	679450000	683520000	696300000	400190000	271280000	420960000	309990000	244800000	370350000	461720000	467570000	14190000000	19703000000	12973000000	16516000000	15664000000	8600800000	12547000000	12501000000	9608200000	13735000000	12930000000
ENSRNOP00000038428	ENSRNOG00000010362	ENSRNOP00000038428	Anxa2	annexin A2	31	31	31	71.8	71.8	71.8	38.893	341	105410000000	16018000000	6706900000	15334000000	8881700000	5052200000	10849000000	6468400000	10166000000	6592300000	4476700000	10143000000	4719500000	4582900000	696430000	291600000	666680000	386160000	219660000	471670000	281230000	441980000	286620000	194640000	441010000	205190000	20464000000	10417000000	16896000000	13128000000	10871000000	18399000000	11595000000	17867000000	17144000000	12568000000	16027000000
ENSRNOP00000013985	ENSRNOG00000010438	ENSRNOP00000013985	Cpt1b	carnitine palmitoyltransferase 1b, muscle	42	42	40	53.4	53.4	50.6	88.216	772	105310000000	9033000000	10524000000	10165000000	11917000000	10502000000	5672400000	12818000000	5634100000	3897100000	7584500000	7803700000	9760900000	2846300000	244140000	284440000	274730000	322080000	283850000	153310000	346440000	152270000	105330000	204990000	210910000	263810000	12775000000	15298000000	11542000000	15998000000	17804000000	9792800000	20301000000	8621400000	10572000000	16725000000	10816000000
ENSRNOP00000055223	ENSRNOG00000038370	ENSRNOP00000055223	Ahsg	alpha-2-HS-glycoprotein	13	13	13	42.7	42.7	42.7	38.036	351	105150000000	14365000000	12064000000	18268000000	10014000000	3595000000	8784200000	10410000000	8296700000	4170800000	3997200000	7510600000	3678000000	7511000000	1026100000	861730000	1304800000	715290000	256790000	627440000	743570000	592620000	297920000	285510000	536470000	262710000	16375000000	9247200000	16153000000	6989600000	7805000000	17108000000	9155400000	20694000000	14849000000	8045600000	16255000000
ENSRNOP00000007624	ENSRNOG00000005587	ENSRNOP00000007624	Suclg1	succinate-CoA ligase, alpha subunit	18	18	18	48.6	48.6	48.6	36.148	346	104440000000	8692400000	13123000000	6345200000	11618000000	10176000000	5784500000	10015000000	7872400000	4048400000	9493300000	6105200000	11162000000	7459700000	620890000	937360000	453230000	829840000	726830000	413180000	715370000	562310000	289170000	678090000	436080000	797320000	10478000000	17688000000	7662100000	17725000000	20574000000	10804000000	20052000000	10765000000	11364000000	22193000000	9349800000
ENSRNOP00000064224	ENSRNOG00000050675	ENSRNOP00000064224	Myl4	myosin, light chain 4	18	17	16	88.1	82.4	77.7	21.254	193	104390000000	22724000000	61848000	21284000000	168050000	60436000	12972000000	1011600000	20154000000	12573000000	40651000	13213000000	122830000	8029700000	1748000000	4757500	1637200000	12927000	4648900	997860000	77817000	1550300000	967190000	3127000	1016400000	9448700	27342000000	110000000	21265000000	251990000	133100000	19138000000	1389100000	26245000000	33402000000	135780000	21465000000
ENSRNOP00000024711	ENSRNOG00000018289	ENSRNOP00000024711	Park7	parkinson protein 7	15	15	15	92.6	92.6	92.6	19.974	189	104130000000	13973000000	9611200000	11275000000	11687000000	7001700000	7594000000	12360000000	7673400000	3779100000	5734200000	7193300000	6245400000	8677300000	1164500000	800930000	939580000	973910000	583470000	632840000	1030000000	639450000	314930000	477850000	599440000	520450000	14715000000	13343000000	13135000000	15161000000	17188000000	12971000000	16485000000	15170000000	11845000000	14707000000	14580000000
ENSRNOP00000066312	ENSRNOG00000006178	ENSRNOP00000066312	Dync1h1	dynein cytoplasmic 1 heavy chain 1	273	273	273	59	59	59	532.1	4645	103950000000	13327000000	9348300000	14125000000	8804000000	6999300000	8643900000	8484100000	7560900000	5227100000	6275900000	8956500000	6195500000	402900000	51654000	36234000	54747000	34124000	27129000	33503000	32884000	29306000	20260000	24325000	34715000	24014000	15133000000	13071000000	15706000000	11870000000	12919000000	14308000000	13043000000	12958000000	15905000000	13335000000	14787000000
ENSRNOP00000004673	ENSRNOG00000003330	ENSRNOP00000004673	Acsf2	acyl-CoA synthetase family member 2	37	37	37	61.5	61.5	61.5	67.886	615	103440000000	5680900000	14993000000	7523300000	12153000000	12656000000	4823100000	14471000000	3694000000	2906900000	10007000000	3878200000	10653000000	3694300000	202890000	535470000	268690000	434040000	452010000	172260000	516810000	131930000	103820000	357400000	138510000	380480000	5835900000	19979000000	9297600000	17801000000	22809000000	7972800000	20948000000	5722000000	7653000000	21583000000	6158600000
ENSRNOP00000014701	ENSRNOG00000010805	ENSRNOP00000014701	Fabp4	fatty acid binding protein 4, adipocyte	10	10	10	65.2	65.2	65.2	14.736	132	102280000000	12150000000	13872000000	10192000000	12597000000	7813200000	3511100000	10150000000	7512100000	2445200000	9097300000	5518200000	7423300000	12785000000	1518700000	1734000000	1274000000	1574600000	976650000	438890000	1268700000	939010000	305660000	1137200000	689770000	927910000	10764000000	14356000000	8638600000	12752000000	12344000000	7095300000	9942100000	10794000000	3290900000	17852000000	7039900000
ENSRNOP00000014267	ENSRNOG00000010698	ENSRNOP00000014267	Car1	carbonic anhydrase I	15	15	15	77.4	77.4	77.4	28.299	261	102110000000	15290000000	9273000000	11750000000	9802200000	4058300000	11499000000	6130800000	12254000000	3920900000	4023300000	9327800000	4776900000	7293300000	1092100000	662360000	839300000	700160000	289880000	821350000	437920000	875320000	280060000	287380000	666270000	341200000	15959000000	10973000000	13826000000	11493000000	7716100000	17283000000	10004000000	19704000000	14703000000	10102000000	18211000000
ENSRNOP00000008210	ENSRNOG00000005434	ENSRNOP00000008210	Sptbn1	spectrin, beta, non-erythrocytic 1	181	181	166	74.7	74.7	68.9	273.48	2357	101460000000	12414000000	6856600000	15775000000	9949800000	4829700000	9880000000	8089700000	8354900000	5215300000	4651900000	9076600000	6362800000	724690000	88671000	48976000	112680000	71070000	34498000	70572000	57784000	59678000	37252000	33228000	64833000	45449000	14115000000	8452200000	15154000000	12342000000	8646400000	15124000000	12351000000	14176000000	15677000000	9947400000	13273000000
ENSRNOP00000002885	ENSRNOG00000002115	ENSRNOP00000002885	Sod1	superoxide dismutase 1, soluble	18	18	18	63.6	63.6	63.6	15.911	154	101410000000	10299000000	3702200000	11065000000	7121900000	4172400000	9687000000	8896600000	11041000000	9353600000	5750900000	11808000000	8511900000	11268000000	1144300000	411350000	1229500000	791320000	463600000	1076300000	988510000	1226800000	1039300000	638990000	1312000000	945760000	13902000000	10857000000	8481200000	9172600000	7211800000	12020000000	11955000000	19446000000	17849000000	18162000000	18017000000
ENSRNOP00000026783	ENSRNOG00000019778	ENSRNOP00000026783	Ptrf	polymerase I and transcript release factor	26	26	26	61.5	61.5	61.5	43.908	392	100840000000	9489200000	10226000000	10855000000	10212000000	9174100000	7938700000	8392900000	8891700000	4948200000	6092300000	8221900000	6397000000	5602100000	527180000	568090000	603050000	567330000	509670000	441040000	466270000	493980000	274900000	338460000	456770000	355390000	9883600000	13775000000	9648200000	11252000000	16149000000	11205000000	12040000000	13923000000	13252000000	12652000000	13967000000
ENSRNOP00000040969	ENSRNOG00000028884	ENSRNOP00000040969	Atp5l	ATP synthase, H+ transporting, mitochondrial Fo complex, subunit G	9	9	9	77.7	77.7	77.7	11.433	103	100420000000	7113500000	11196000000	5720600000	11806000000	10195000000	4757400000	14154000000	3807400000	3192400000	11136000000	4755600000	12587000000	16737000000	1185600000	1866000000	953430000	1967700000	1699100000	792900000	2359000000	634570000	532060000	1856000000	792600000	2097900000	6370900000	16179000000	5951200000	15339000000	18705000000	6192400000	17677000000	5774300000	7759700000	12570000000	6423100000
ENSRNOP00000002116	ENSRNOG00000001551	ENSRNOP00000002116	Atp5j	ATP synthase, H+ transporting, mitochondrial Fo complex, subunit F6	14	14	14	63.9	63.9	63.9	12.494	108	100020000000	8714000000	14303000000	8602500000	10800000000	8815900000	4508600000	7788300000	6744500000	4623100000	10488000000	6666900000	7966600000	20004000000	1742800000	2860700000	1720500000	2160000000	1763200000	901720000	1557700000	1348900000	924620000	2097700000	1333400000	1593300000	10115000000	20379000000	9638800000	14470000000	22656000000	9250400000	10911000000	8950900000	14477000000	21543000000	12985000000
ENSRNOP00000055224	ENSRNOG00000038372	ENSRNOP00000055224	Ndufs2	NADH dehydrogenase (ubiquinone) Fe-S protein 2	29	29	29	69.5	69.5	69.5	52.561	463	99970000000	7768400000	17738000000	4377800000	10333000000	14008000000	4869400000	10916000000	6098900000	1349400000	11084000000	4049700000	7378600000	3845000000	298780000	682250000	168380000	397410000	538750000	187280000	419830000	234570000	51899000	426310000	155760000	283790000	8008300000	20226000000	4192700000	12354000000	23607000000	8273800000	15943000000	10579000000	3638200000	24225000000	6774800000
ENSRNOP00000011784	ENSRNOG00000008843	ENSRNOP00000011784	Eci1	enoyl-CoA delta isomerase 1	19	19	19	63.3	63.3	63.3	32.264	289	99863000000	5121700000	13233000000	4576500000	15073000000	10861000000	3831900000	15292000000	3913600000	2200200000	10560000000	3842800000	11357000000	5256000000	269560000	696460000	240870000	793330000	571620000	201680000	804850000	205980000	115800000	555810000	202250000	597750000	7119300000	20804000000	7201400000	22345000000	19256000000	6590400000	24112000000	7360600000	7022800000	24603000000	7361800000
ENSRNOP00000001500	ENSRNOG00000001136	ENSRNOP00000001500	Pebp1	phosphatidylethanolamine binding protein 1	18	18	18	95.7	95.7	95.7	20.801	187	99535000000	9744700000	9943000000	10910000000	10863000000	8347000000	5211200000	11921000000	6348300000	4086400000	7094500000	7531500000	7534100000	9953500000	974470000	994300000	1091000000	1086300000	834700000	521120000	1192100000	634830000	408640000	709450000	753150000	753410000	10414000000	14300000000	11455000000	12247000000	15017000000	8396000000	17960000000	11610000000	9606800000	16294000000	11654000000
ENSRNOP00000034135	ENSRNOG00000026930	ENSRNOP00000034135	Ndufa9	NADH dehydrogenase (ubiquinone) 1 alpha subcomplex, 9	27	27	27	69.2	69.2	69.2	42.559	377	99383000000	6023800000	16362000000	2817700000	8448500000	15152000000	4728700000	13084000000	6900400000	811560000	12184000000	4073500000	8796500000	3822400000	231680000	629310000	108370000	324940000	582780000	181870000	503210000	265400000	31214000	468620000	156670000	338330000	7969100000	26172000000	3326000000	10645000000	24593000000	8562800000	19836000000	9436900000	2903600000	27893000000	7003900000
ENSRNOP00000022487	ENSRNOG00000016660	ENSRNOP00000022487	Cox5b	cytochrome c oxidase subunit Vb	10	10	10	77.5	77.5	77.5	13.915	129	97475000000	9407600000	13507000000	3159900000	7230000000	12975000000	5509600000	10096000000	5984400000	611650000	14254000000	5849700000	8890600000	12184000000	1175900000	1688400000	394990000	903750000	1621900000	688700000	1262000000	748050000	76456000	1781700000	731220000	1111300000	6859400000	13058000000	3716600000	17554000000	16801000000	3866400000	22584000000	4913600000	1389500000	19057000000	6641000000
ENSRNOP00000065690	ENSRNOG00000050585	ENSRNOP00000065690	Pgam1	phosphoglycerate mutase 1 (brain)	21	21	15	76.4	76.4	58.3	28.832	254	96598000000	12611000000	10020000000	10798000000	7776800000	7172300000	5718300000	9254300000	9938500000	5553800000	5375300000	7432800000	4948100000	7430600000	970070000	770730000	830580000	598210000	551710000	439870000	711870000	764500000	427210000	413480000	571750000	380620000	12801000000	11182000000	13165000000	10069000000	12293000000	12672000000	11692000000	12091000000	15694000000	12665000000	13690000000
ENSRNOP00000021657	ENSRNOG00000015869	ENSRNOP00000021657	Pccb	propionyl CoA carboxylase, beta polypeptide	30	30	30	71.5	71.5	71.5	58.678	541	96455000000	9597800000	12248000000	8046200000	12084000000	7983800000	4073400000	9864800000	4506800000	3100100000	7817200000	7246100000	9887200000	3326000000	330960000	422340000	277450000	416690000	275300000	140460000	340170000	155410000	106900000	269560000	249870000	340940000	9981900000	13743000000	7541300000	14239000000	14226000000	7187000000	14814000000	7798400000	8045600000	17470000000	10877000000
ENSRNOP00000024710	ENSRNOG00000018257	ENSRNOP00000024710	Hpx	hemopexin	30	30	30	60.2	60.2	60.2	51.35	460	95346000000	13461000000	7517500000	15007000000	9247100000	4447200000	8356700000	6733500000	7485900000	5290600000	3805100000	8955200000	5038300000	3813800000	538440000	300700000	600300000	369880000	177890000	334270000	269340000	299430000	211620000	152200000	358210000	201530000	19754000000	11122000000	19939000000	12581000000	8403900000	15092000000	12169000000	13697000000	14238000000	8061700000	12432000000
ENSRNOP00000066181	ENSRNOG00000002632	ENSRNOP00000066181	Naca	nascent polypeptide-associated complex alpha subunit	114	114	114	67.5	67.5	67.5	220.19	2163	95171000000	9528500000	11255000000	9294900000	9274700000	8862800000	6743200000	8768600000	6122600000	4488100000	6502100000	7315900000	7014700000	1012500000	101370000	119740000	98882000	98667000	94285000	71736000	93283000	65134000	47746000	69171000	77829000	74624000	10514000000	14741000000	9942200000	12062000000	16591000000	11504000000	13080000000	11237000000	13828000000	15226000000	12589000000
ENSRNOP00000012425	ENSRNOG00000009155	ENSRNOP00000012425	Ndufs3	NADH dehydrogenase (ubiquinone) Fe-S protein 3	24	24	24	60.2	60.2	60.2	30.226	264	94097000000	6661000000	16002000000	4793300000	7764700000	13112000000	5171400000	9539400000	4633500000	1244200000	12544000000	3989700000	8641200000	5535100000	391820000	941300000	281960000	456750000	771320000	304200000	561140000	272560000	73190000	737870000	234690000	508300000	8104500000	22488000000	5732900000	11121000000	24586000000	9476500000	16459000000	7731900000	4078800000	26182000000	6197400000
ENSRNOP00000019310	ENSRNOG00000014327	ENSRNOP00000019310	Csrp3	cysteine and glycine-rich protein 3 (cardiac LIM protein)	19	19	19	82.5	82.5	82.5	20.862	194	93988000000	12670000000	6761400000	10671000000	8132900000	7005500000	8640100000	7555800000	9326500000	4383200000	4727800000	8909400000	5205400000	9398800000	1267000000	676140000	1067100000	813290000	700550000	864010000	755580000	932650000	438320000	472780000	890940000	520540000	13855000000	10860000000	15366000000	12508000000	13055000000	13509000000	12240000000	16844000000	9360200000	10074000000	14296000000
ENSRNOP00000027237	ENSRNOG00000007281	ENSRNOP00000027237	Flnc	filamin C, gamma	153	153	138	67.7	67.7	63.3	290.98	2726	93632000000	12009000000	6317600000	12269000000	7505900000	6086000000	8313900000	7943900000	6689400000	5252200000	5090100000	9083100000	7071400000	645740000	82823000	43569000	84617000	51765000	41972000	57337000	54786000	46134000	36222000	35104000	62642000	48768000	15890000000	10188000000	14628000000	10560000000	11522000000	14635000000	11876000000	12603000000	16287000000	10218000000	16528000000
ENSRNOP00000015913	ENSRNOG00000039980	ENSRNOP00000015913	Slc25a5	solute carrier family 25 (mitochondrial carrier; adenine nucleotide translocator), member 5	32	15	15	71.1	37.6	37.6	32.901	298	92663000000	9547300000	9681200000	10525000000	5435200000	4163100000	2712500000	13694000000	10065000000	2001700000	12720000000	4875200000	7242800000	4633200000	477360000	484060000	526260000	271760000	208160000	135630000	684710000	503240000	100090000	636020000	243760000	362140000	15414000000	14504000000	15525000000	13085000000	16301000000	8017100000	14895000000	10003000000	8301100000	14610000000	9495300000
ENSRNOP00000013896	ENSRNOG00000010410	ENSRNOP00000013896	Serpina3c	serine (or cysteine) proteinase inhibitor, clade A, member 3C	22	16	15	57.5	43.5	43.5	46.477	416	92304000000	12984000000	8137400000	14186000000	6457600000	5182700000	6632800000	7427000000	7331400000	5018700000	4438300000	9838700000	4669200000	4013200000	564510000	353800000	616780000	280760000	225330000	288380000	322910000	318760000	218210000	192970000	427770000	203010000	13642000000	8839700000	13328000000	6922200000	6818400000	11375000000	9179300000	14898000000	15205000000	10018000000	13538000000
ENSRNOP00000067422	ENSRNOG00000046693	ENSRNOP00000067422	H2b	histone cluster 1, H2bc-like 1 ;histone H2B type 1-C/E/G-like ;histone cluster 1, H2bq ;histone cluster 1, H2bk ;similar to Histone H2B 291B ;histone cluster 1, H2bl ;histone H2B type 2-B-like ;histone cluster 1, H2bd ;histone cluster 1, H2bo ;histone clus	10	10	2	67.5	67.5	14.3	13.906	126	92204000000	12290000000	7195800000	12745000000	6685000000	5445300000	10447000000	4787500000	9722700000	5310100000	4394500000	10590000000	2590000000	13172000000	1755800000	1028000000	1820700000	954990000	777900000	1492500000	683930000	1389000000	758590000	627790000	1512900000	370000000	9897100000	8793000000	12488000000	7066700000	8405400000	14187000000	6306500000	15850000000	14287000000	7462400000	12963000000
ENSRNOP00000009407	ENSRNOG00000007183	ENSRNOP00000009407	CYCA	TRIMCyp-like ;peptidylprolyl isomerase A (cyclophilin A)	13	13	11	78.7	78.7	74.4	17.874	164	91973000000	10480000000	8501800000	10506000000	9387200000	6383100000	8712600000	11247000000	6000700000	3426800000	4723000000	7211500000	5393600000	9197300000	1048000000	850180000	1050600000	938720000	638310000	871260000	1124700000	600070000	342680000	472300000	721150000	539360000	9599900000	9013700000	9828100000	11226000000	8884600000	11578000000	12075000000	8745500000	8957600000	8008900000	9101500000
ENSRNOP00000048723	ENSRNOG00000034161	ENSRNOP00000048723	Cox6b1	similar to cytochrome c oxidase, subunit VIb polypeptide 1 ;cytochrome c oxidase subunit VIb polypeptide 1	10	10	10	82.6	82.6	82.6	10.071	86	91313000000	6918100000	16388000000	8131600000	9805000000	9435200000	4269900000	10420000000	4170400000	2009100000	9114500000	4485100000	6166100000	15219000000	1153000000	2731300000	1355300000	1634200000	1572500000	711660000	1736700000	695070000	334860000	1519100000	747520000	1027700000	8006500000	17205000000	8739600000	11354000000	12926000000	6161300000	14315000000	7156300000	5584100000	16638000000	6930200000
ENSRNOP00000014407	ENSRNOG00000010807	ENSRNOP00000014407	Cox6c	cytochrome c oxidase, subunit VIc	8	8	8	63.2	63.2	63.2	8.4548	76	90867000000	8683300000	17184000000	4821600000	7537100000	11096000000	3757900000	10396000000	3747500000	1419200000	9775900000	4714000000	7733300000	18173000000	1736700000	3436900000	964330000	1507400000	2219300000	751570000	2079200000	749490000	283840000	1955200000	942810000	1546700000	7014400000	22029000000	2944900000	10067000000	18012000000	7645300000	12542000000	5452600000	2701600000	19218000000	7223800000
ENSRNOP00000011005	ENSRNOG00000008176	ENSRNOP00000011005	Nppa	natriuretic peptide A	13	13	13	70.4	70.4	70.4	16.556	152	90468000000	25910000000	164950000	10744000000	768550000	118530000	12257000000	1722000000	15255000000	6056900000	59281000	17295000000	118040000	12924000000	3701400000	23564000	1534800000	109790000	16933000	1750900000	246000000	2179300000	865280000	8468800	2470700000	16862000	25579000000	174300000	9968200000	689000000	178110000	24100000000	1657500000	21295000000	11438000000	190340000	21577000000
ENSRNOP00000028687	ENSRNOG00000021125	ENSRNOP00000028687	Prdx5	peroxiredoxin 5	13	13	13	55.9	55.9	55.9	22.206	213	89543000000	5555300000	15780000000	6726700000	8978900000	9096100000	4147400000	11172000000	4519900000	3181400000	6159300000	5850100000	8376600000	6396000000	396810000	1127100000	480480000	641350000	649720000	296240000	797980000	322850000	227240000	439950000	417860000	598330000	6877000000	17765000000	6504700000	12683000000	16686000000	8087900000	17606000000	7771600000	10104000000	17424000000	10640000000
ENSRNOP00000046774	ENSRNOG00000033280	ENSRNOP00000046774	Pam	peptidylglycine alpha-amidating monooxygenase	48	48	48	60	60	60	108.74	977	87407000000	19588000000	168820000	18022000000	258090000	84163000	11340000000	320230000	13720000000	7581200000	101490000	16085000000	139120000	1859700000	416760000	3591800	383440000	5491300	1790700	241280000	6813500	291900000	161300000	2159300	342230000	2960100	19398000000	426100000	19973000000	503480000	287170000	18408000000	641900000	20983000000	21462000000	369580000	25687000000
ENSRNOP00000048883	ENSRNOG00000032204	ENSRNOP00000048883	Uqcrb	ubiquinol-cytochrome c reductase binding protein ;similar to ubiquinol-cytochrome c reductase binding protein	12	12	12	78.4	78.4	78.4	13.558	111	86712000000	5680100000	13384000000	4629000000	9348600000	11927000000	4471000000	10786000000	6718600000	1035600000	7841600000	3516400000	7374500000	14452000000	946690000	2230700000	771500000	1558100000	1987800000	745170000	1797600000	1119800000	172600000	1306900000	586060000	1229100000	4948200000	16005000000	4051700000	11688000000	17722000000	6070800000	16523000000	9210600000	3593900000	14151000000	4193300000
ENSRNOP00000013829	ENSRNOG00000009421	ENSRNOP00000013829	Ivd	isovaleryl-CoA dehydrogenase	25	25	25	75.5	75.5	75.5	46.435	424	86568000000	6205900000	8902200000	7497900000	12874000000	8155000000	4681800000	10711000000	5166600000	2707700000	7829300000	4050600000	7785900000	3934900000	282090000	404640000	340810000	585180000	370680000	212810000	486870000	234840000	123080000	355880000	184120000	353900000	5470700000	12789000000	7177800000	17025000000	16361000000	8131900000	15563000000	8582500000	8316400000	14351000000	6373000000
ENSRNOP00000024430	ENSRNOG00000018087	ENSRNOP00000024430	Vim	vimentin	55	55	43	87.6	87.6	74.7	53.7	466	85484000000	10544000000	4224300000	15804000000	5143800000	2886500000	10507000000	4708900000	8016800000	7453300000	2813000000	8664500000	4718000000	2514200000	310110000	124240000	464830000	151290000	84896000	309020000	138500000	235790000	219220000	82734000	254840000	138760000	12558000000	6437800000	20005000000	7359700000	4799600000	18571000000	8846400000	13200000000	19069000000	5903100000	14404000000
ENSRNOP00000065206	ENSRNOG00000045679	ENSRNOP00000065206	Apoa1	apolipoprotein A-I	18	18	18	62.9	62.9	62.9	30.062	259	85464000000	11062000000	6966600000	12879000000	7554600000	4699500000	8681200000	5810500000	8513700000	3262800000	3639500000	7661300000	4733100000	6574200000	850940000	535900000	990700000	581120000	361500000	667780000	446960000	654900000	250980000	279970000	589330000	364090000	10690000000	8664000000	15116000000	9258000000	7265000000	13318000000	8743200000	11803000000	8888000000	6947000000	10418000000
ENSRNOP00000060990	ENSRNOG00000005686	ENSRNOP00000060990	Suclg2	succinate-CoA ligase, GDP-forming, beta subunit	29	29	29	62.6	62.6	62.6	46.638	431	85346000000	9124400000	8797600000	9494200000	10358000000	6759500000	5632100000	6935400000	5418500000	3435500000	5736300000	6784800000	6869300000	3048100000	325870000	314200000	339080000	369940000	241410000	201150000	247690000	193520000	122700000	204870000	242320000	245330000	8094100000	11824000000	9724900000	14498000000	12493000000	9669700000	10925000000	9112200000	8477800000	12003000000	10600000000
ENSRNOP00000023132	ENSRNOG00000017194	ENSRNOP00000023132	Prdx1	peroxiredoxin 1	18	18	16	68.3	68.3	64.3	22.109	199	84972000000	9574500000	7656100000	8937300000	9149300000	5609600000	6545200000	7342200000	6319700000	3236500000	5038800000	9558200000	6004300000	5664800000	638300000	510410000	595820000	609960000	373980000	436350000	489480000	421310000	215770000	335920000	637220000	400290000	8879300000	11903000000	11306000000	12952000000	9236600000	10135000000	11027000000	10588000000	9686100000	10991000000	11996000000
ENSRNOP00000027537	ENSRNOG00000020308	ENSRNOP00000027537	Ech1	enoyl CoA hydratase 1, peroxisomal	24	24	24	76.1	76.1	76.1	36.171	327	84947000000	6852800000	10663000000	4938900000	13234000000	7981300000	2797600000	10791000000	3054200000	1939600000	8572700000	3920300000	10200000000	4247300000	342640000	533170000	246940000	661710000	399070000	139880000	539570000	152710000	96981000	428630000	196020000	510020000	6508200000	15120000000	5143000000	17331000000	17745000000	4839500000	17776000000	6056200000	4730300000	15368000000	5999100000
ENSRNOP00000032909	ENSRNOG00000022922	ENSRNOP00000032909	Slc25a12	solute carrier family 25 (aspartate/glutamate carrier), member 12	45	45	39	72.9	72.9	67	74.227	675	84710000000	8119300000	12017000000	6625900000	9452500000	8754300000	4123500000	8092800000	5357600000	2628000000	7545900000	5386900000	6606400000	2567000000	246040000	364150000	200790000	286440000	265280000	124960000	245240000	162350000	79636000	228660000	163240000	200200000	9821700000	16136000000	7737600000	12757000000	16317000000	8724800000	13602000000	7785800000	7587500000	16582000000	8881400000
ENSRNOP00000056213	ENSRNOG00000016692	ENSRNOP00000056213	Hsdl2	hydroxysteroid dehydrogenase like 2	46	46	46	83	83	83	58.343	524	83904000000	6197700000	12300000000	6473700000	10996000000	7588700000	2604100000	10599000000	3029200000	2612100000	8947500000	4595700000	7960600000	2622000000	193680000	384370000	202300000	343620000	237150000	81377000	331220000	94663000	81628000	279610000	143620000	248770000	6718400000	13837000000	5631700000	13492000000	13301000000	4461500000	13961000000	6544200000	6013500000	17521000000	6480300000
ENSRNOP00000013785	ENSRNOG00000009889	ENSRNOP00000013785	Pgm1	phosphoglucomutase 1	36	36	36	76.7	76.7	76.7	61.389	562	82528000000	6458500000	9681400000	8071300000	10229000000	7359600000	3887100000	10136000000	4157800000	2153200000	6945100000	4916600000	8532400000	2427300000	189950000	284750000	237390000	300850000	216460000	114330000	298120000	122290000	63331000	204270000	144610000	250950000	6882300000	12801000000	8267300000	14106000000	12966000000	7268600000	16471000000	6498800000	5325200000	14471000000	7490000000
ENSRNOP00000007567	ENSRNOG00000005512	ENSRNOP00000007567	Ndufa4	NADH dehydrogenase (ubiquinone) 1 alpha subcomplex, 4	11	11	11	59.8	59.8	59.8	9.3267	82	82506000000	10553000000	13653000000	5679600000	11310000000	8128000000	3389600000	9631700000	4240400000	1528200000	4918300000	3461500000	6013200000	13751000000	1758800000	2275600000	946600000	1884900000	1354700000	564940000	1605300000	706730000	254690000	819710000	576910000	1002200000	8495000000	13921000000	5572600000	14107000000	13130000000	5725700000	13462000000	5929200000	4347500000	12467000000	4790300000
ENSRNOP00000024493	ENSRNOG00000018184	ENSRNOP00000024493	Tpm1	tropomyosin 1, alpha	34	34	20	61.7	61.7	42.9	32.856	287	82503000000	7081200000	3882900000	13656000000	14115000000	2144500000	10744000000	6408600000	4756200000	3539300000	1415200000	6417100000	8341700000	4853100000	416540000	228400000	803320000	830320000	126140000	632030000	376970000	279780000	208190000	83250000	377480000	490690000	7111700000	5149500000	17434000000	18163000000	4666300000	17833000000	11309000000	6752000000	10643000000	4422500000	11018000000
ENSRNOP00000013789	ENSRNOG00000010222	ENSRNOP00000013789	Glud1	glutamate dehydrogenase 1	30	30	30	60.2	60.2	60.2	61.415	558	82394000000	8550700000	9205700000	7070700000	9795100000	7182300000	4406700000	9646300000	6168500000	2641900000	6020800000	5064500000	6641300000	2496800000	259110000	278960000	214260000	296820000	217650000	133540000	292310000	186930000	80058000	182450000	153470000	201250000	9012300000	12339000000	7005900000	12900000000	13040000000	7811500000	13640000000	9398500000	8012500000	12901000000	9286800000
ENSRNOP00000009681	ENSRNOG00000007316	ENSRNOP00000009681	Idh3B	isocitrate dehydrogenase 3 (NAD+) beta	24	24	24	61.3	61.3	61.3	42.353	385	82254000000	5965900000	10682000000	7044500000	9495200000	9072400000	3835300000	9938800000	4873900000	2989500000	6630300000	4629200000	7097200000	4329200000	313990000	562200000	370760000	499750000	477500000	201860000	523100000	256520000	157340000	348960000	243640000	373540000	5907400000	15052000000	7233600000	11129000000	15301000000	7486500000	13708000000	7268800000	8764500000	12771000000	7835300000
ENSRNOP00000018462	ENSRNOG00000013505	ENSRNOP00000018462	Vdac2	voltage-dependent anion channel 2	18	18	17	65.8	65.8	62.4	31.745	295	82037000000	9866600000	12151000000	5596500000	5491700000	8200600000	3455300000	8705500000	5834900000	2762200000	8222700000	5618900000	6131100000	5127300000	616660000	759440000	349780000	343230000	512540000	215960000	544090000	364680000	172640000	513920000	351180000	383200000	10919000000	13090000000	5240000000	7714100000	16429000000	8303000000	10918000000	12273000000	7475400000	15522000000	9090300000
ENSRNOP00000026705	ENSRNOG00000019638	ENSRNOP00000026705	Lmna	lamin A/C	57	57	57	71.7	71.7	71.7	74.311	665	81940000000	10702000000	6052000000	12457000000	7960400000	3690700000	6935800000	5783800000	7783900000	4358900000	2583900000	8830200000	4801900000	1905600000	248890000	140740000	289690000	185130000	85830000	161300000	134510000	181020000	101370000	60090000	205350000	111670000	13907000000	6835100000	14960000000	10582000000	7105800000	12808000000	10183000000	13192000000	12528000000	5868500000	12764000000
ENSRNOP00000052593	ENSRNOG00000016214	ENSRNOP00000052593	Agl	amylo-alpha-1, 6-glucosidase, 4-alpha-glucanotransferase	99	99	99	74.6	74.6	74.6	174.33	1532	80648000000	8442900000	7925800000	7953200000	8446100000	6458300000	4812600000	7715300000	5947100000	2838000000	6373500000	7514800000	6220000000	886240000	92779000	87097000	87398000	92815000	70970000	52885000	84783000	65353000	31187000	70038000	82580000	68352000	10117000000	11226000000	8630100000	10975000000	12579000000	9402200000	12446000000	9953100000	8968100000	12427000000	11488000000
ENSRNOP00000017472	ENSRNOG00000012999	ENSRNOP00000017472	Phb2	prohibitin 2	21	21	21	69.6	69.6	69.6	33.312	299	80280000000	4478000000	11561000000	4822300000	11479000000	9027800000	3472700000	9141400000	4365300000	3074400000	6192600000	3991000000	8674300000	3649100000	203550000	525510000	219200000	521780000	410360000	157850000	415520000	198420000	139750000	281480000	181410000	394290000	5530800000	15143000000	5215600000	13039000000	16082000000	5862600000	13204000000	7323900000	7202900000	12887000000	5409800000
ENSRNOP00000030538	ENSRNOG00000023919	ENSRNOP00000030538	Gbas	glioblastoma amplified sequence	23	23	23	66.2	66.2	66.2	32.941	281	79771000000	7324600000	9026400000	7410900000	11376000000	7010400000	3780100000	8996200000	5026100000	3564300000	4581500000	3952700000	7722800000	4985700000	457790000	564150000	463180000	710970000	438150000	236260000	562260000	314130000	222770000	286340000	247040000	482670000	8023800000	11371000000	6805200000	11293000000	10816000000	7236100000	15941000000	6841100000	8881100000	12511000000	7154700000
ENSRNOP00000011484	ENSRNOG00000008569	ENSRNOP00000011484	Ndufa6	NADH dehydrogenase (ubiquinone) 1 alpha subcomplex, 6 (B14)	14	14	14	75.4	75.4	75.4	15.224	130	79452000000	5551100000	13078000000	3287400000	8110000000	7595000000	4424300000	9948900000	4311700000	614740000	11234000000	4257800000	7039700000	9931500000	693890000	1634800000	410920000	1013700000	949370000	553040000	1243600000	538960000	76842000	1404200000	532220000	879960000	5291900000	18048000000	2483800000	9483400000	14843000000	7357800000	15238000000	9985000000	2055200000	19597000000	6342900000
ENSRNOP00000018227	ENSRNOG00000013532	ENSRNOP00000018227	Pgam2	phosphoglycerate mutase 2 (muscle)	20	15	15	71.9	59.3	59.3	28.755	253	79188000000	8310600000	6698700000	6451300000	9944400000	7233300000	4939900000	9755700000	6332600000	2574000000	5664100000	5120300000	6163000000	5656300000	593610000	478480000	460810000	710310000	516660000	352850000	696840000	452330000	183860000	404580000	365740000	440220000	9309900000	13753000000	7809800000	10846000000	11776000000	8298600000	12938000000	9154000000	6574200000	10577000000	6706100000
ENSRNOP00000043608	ENSRNOG00000003049	ENSRNOP00000043608	Hsd17b10	hydroxysteroid (17-beta) dehydrogenase 10	18	18	18	88.5	88.5	88.5	27.249	261	79108000000	5357200000	9525000000	4887100000	12521000000	8739100000	3539600000	11815000000	4012800000	2495200000	5393700000	3994800000	6827800000	5650600000	382660000	680360000	349080000	894340000	624220000	252830000	843950000	286630000	178230000	385270000	285340000	487700000	7194200000	15262000000	6072100000	17405000000	15454000000	6122700000	17177000000	6660700000	6298200000	17014000000	6801700000
ENSRNOP00000054238	ENSRNOG00000014146	ENSRNOP00000054238	Pcca	propionyl CoA carboxylase, alpha polypeptide	38	38	38	59.1	59.1	59.1	70.867	640	78113000000	7727000000	11329000000	5842000000	9026500000	7543300000	3186600000	8767900000	4185300000	2315100000	7169100000	4708400000	6312600000	2002900000	198130000	290500000	149800000	231450000	193420000	81707000	224820000	107320000	59362000	183820000	120730000	161860000	7206200000	14333000000	6668900000	13014000000	13862000000	5929100000	11473000000	6709300000	5736800000	14104000000	8176500000
ENSRNOP00000020478	ENSRNOG00000015018	ENSRNOP00000020478	Pdia3	protein disulfide isomerase family A, member 3	39	39	39	64.4	64.4	64.4	56.623	505	78074000000	9807500000	4866600000	11760000000	5857200000	4108300000	7903800000	6346900000	6204300000	4969900000	3823500000	7706900000	4719700000	2692200000	338190000	167810000	405510000	201970000	141670000	272540000	218860000	213940000	171370000	131840000	265750000	162750000	11977000000	7025200000	11538000000	8451900000	7587300000	13155000000	8752500000	11966000000	14356000000	8568100000	13612000000
ENSRNOP00000005144	ENSRNOG00000003815	ENSRNOP00000005144	Slc25a11	solute carrier family 25 (mitochondrial carrier; oxoglutarate carrier), member 11	23	23	23	75.5	75.5	75.5	34.136	314	77372000000	8876700000	10142000000	9036000000	7244900000	5686100000	4942800000	8771900000	4172400000	3015000000	4159200000	5382100000	5942500000	4551300000	522160000	596620000	531530000	426170000	334470000	290750000	515990000	245440000	177350000	244660000	316590000	349560000	10492000000	8696800000	11028000000	8072500000	9264200000	7841900000	12382000000	7248900000	10115000000	8413300000	9529700000
ENSRNOP00000043388	ENSRNOG00000031367	ENSRNOP00000043388	Hprt1	hypoxanthine phosphoribosyltransferase 1 ;Uncharacterized protein	14	14	13	81.2	81.2	77.5	24.477	218	76635000000	8457900000	5837200000	10098000000	8115300000	7014900000	6110600000	5712300000	4381100000	4467000000	4294800000	5955700000	6190200000	6386300000	704820000	486430000	841540000	676270000	584580000	509210000	476030000	365090000	372250000	357900000	496310000	515850000	9535800000	7751700000	8557400000	9530600000	10010000000	9497300000	7780100000	5407300000	11259000000	11585000000	8369800000
ENSRNOP00000066786	ENSRNOG00000047459	ENSRNOP00000066786	Hist1h1d	histone cluster 1, H1d	14	14	3	41.1	41.1	13.2	21.987	219	76430000000	8193500000	6441700000	6369800000	7794700000	5997700000	6584200000	6099600000	6833300000	4957000000	5385700000	6646300000	5126100000	8492200000	910390000	715740000	707760000	866080000	666410000	731570000	677730000	759250000	550780000	598420000	738480000	569570000	10804000000	9655400000	10167000000	14494000000	10569000000	12896000000	10625000000	11608000000	11147000000	13120000000	10023000000
ENSRNOP00000026860	ENSRNOG00000019810	ENSRNOP00000026860	Des	desmin	48	42	42	80.8	76.3	76.3	53.422	469	76022000000	7704200000	5228200000	11078000000	7921700000	4165200000	5267500000	5758000000	6683900000	4849300000	3479700000	8126000000	5760400000	2375700000	240760000	163380000	346190000	247550000	130160000	164610000	179940000	208870000	151540000	108740000	253940000	180010000	8772400000	7615800000	12701000000	11669000000	8335700000	11877000000	10887000000	9076900000	12406000000	7800400000	12402000000
ENSRNOP00000008200	ENSRNOG00000005877	ENSRNOP00000008200	Lrpprc	leucine-rich pentatricopeptide repeat containing	97	97	97	68.6	68.6	68.6	156.68	1392	75527000000	5214700000	7937000000	5027200000	10794000000	8533100000	3819300000	10367000000	3552200000	2158600000	7240900000	4048100000	6834100000	848610000	58593000	89179000	56485000	121290000	95877000	42913000	116480000	39913000	24254000	81359000	45484000	76788000	6875600000	11518000000	6298400000	12819000000	14886000000	6518600000	13640000000	5857600000	7312500000	13553000000	7048000000
ENSRNOP00000064790	ENSRNOG00000047158	ENSRNOP00000064790	ENSRNOG00000047158	selenium binding protein 1 ;selenium binding protein 1	35	35	35	84.7	84.7	84.7	52.4	471	75416000000	10268000000	5637100000	9536200000	7511000000	4699400000	5150200000	6150500000	6343700000	4831000000	3859000000	7204100000	4225400000	2432800000	331240000	181840000	307620000	242290000	151590000	166130000	198400000	204640000	155840000	124480000	232390000	136300000	12680000000	9811900000	12790000000	10657000000	7854000000	9925800000	10307000000	11300000000	13717000000	9118100000	13032000000
ENSRNOP00000000072	ENSRNOG00000000064	ENSRNOP00000000072	Atp5i	ATP synthase, H+ transporting, mitochondrial Fo complex, subunit E	8	8	8	77.5	77.5	77.5	8.2545	71	73871000000	5903900000	11692000000	6049000000	11286000000	8546600000	2410400000	7965000000	4765000000	1450100000	4726800000	4191900000	4884700000	24624000000	1968000000	3897200000	2016300000	3762000000	2848900000	803470000	2655000000	1588300000	483380000	1575600000	1397300000	1628200000	6350100000	17847000000	5092100000	12611000000	14686000000	3543300000	15197000000	6043500000	6207400000	16385000000	5787400000
ENSRNOP00000016965	ENSRNOG00000042503	ENSRNOP00000016965	Ndufv2	NADH dehydrogenase (ubiquinone) flavoprotein 2	14	14	14	61.7	61.7	61.7	27.378	248	73358000000	5441400000	11582000000	2451900000	4919500000	10548000000	4024700000	8254000000	4833300000	1392800000	10149000000	3717800000	6043800000	4890500000	362760000	772150000	163460000	327970000	703180000	268310000	550260000	322220000	92851000	676590000	247850000	402920000	6227600000	22915000000	3106400000	9471400000	25991000000	7983300000	18832000000	10909000000	3833900000	22245000000	8566000000
ENSRNOP00000067175	ENSRNOG00000049056	ENSRNOP00000067175	Ak1	adenylate kinase 1	13	13	13	52.8	52.8	52.8	21.291	193	72999000000	7337600000	8435800000	7556600000	6889900000	7007300000	5444900000	6044700000	4855600000	2682400000	5597100000	4099400000	7047700000	6636300000	667060000	766890000	686960000	626350000	637030000	494990000	549510000	441420000	243860000	508830000	372670000	640700000	8467000000	13734000000	11128000000	11874000000	12462000000	10600000000	11541000000	10840000000	10666000000	11742000000	9671100000
ENSRNOP00000017353	ENSRNOG00000011346	ENSRNOP00000017353	Ehd2	EH-domain containing 2	43	41	37	80.3	77.3	72.6	61.237	543	72556000000	7078300000	7086400000	7286300000	9107900000	5907800000	3976900000	8673700000	4787400000	3158200000	3916000000	5483400000	6093200000	2418500000	235940000	236210000	242880000	303600000	196930000	132560000	289120000	159580000	105270000	130530000	182780000	203110000	8111800000	9575000000	6829600000	9899600000	9250300000	6841400000	10439000000	7343900000	8088100000	9617500000	8485000000
ENSRNOP00000066502	ENSRNOG00000046799	ENSRNOP00000066502	Phb	prohibitin	24	24	24	83.5	83.5	83.5	29.82	272	72252000000	4147400000	10580000000	4806900000	9875000000	6857000000	3061300000	7190800000	3841100000	2415400000	6888500000	4348700000	8239900000	4014000000	230410000	587800000	267050000	548610000	380940000	170070000	399490000	213390000	134190000	382690000	241600000	457770000	5616700000	15734000000	6403800000	13228000000	15795000000	5390900000	12748000000	7042700000	7420400000	15215000000	6280900000
ENSRNOP00000033950	ENSRNOG00000019164	ENSRNOP00000033950	Uba1	ubiquitin-like modifier activating enzyme 1	57	57	57	71.6	71.6	71.6	117.79	1058	72027000000	8120200000	5978200000	9583900000	6199200000	4728800000	5992200000	6572500000	5676900000	3962300000	4272300000	6349500000	4590400000	1333800000	150370000	110710000	177480000	114800000	87570000	110970000	121710000	105130000	73375000	79117000	117580000	85007000	10004000000	8911100000	9778200000	8506400000	8490300000	10345000000	9336100000	9988900000	10673000000	9268300000	10112000000
ENSRNOP00000027980	ENSRNOG00000020602	ENSRNOP00000027980	ENSRNOG00000020602	NADH dehydrogenase (ubiquinone) 1 alpha subcomplex, 13	15	15	4	67.4	67.4	12.5	16.776	144	71379000000	6295500000	15017000000	2680400000	5554600000	9780200000	2648300000	9298300000	6082300000	653310000	5476800000	3022500000	4869100000	8922300000	786940000	1877200000	335050000	694320000	1222500000	331030000	1162300000	760290000	81664000	684600000	377810000	608630000	5713200000	12534000000	2073300000	4814900000	12847000000	3655200000	8582800000	5763900000	1598500000	11380000000	2944700000
ENSRNOP00000006322	ENSRNOG00000004559	ENSRNOP00000006322	Tuba1b	tubulin, alpha 1A	30	9	1	73.4	29.9	4.7	50.135	451	71368000000	7377700000	2912100000	13332000000	5369900000	2640300000	7056000000	7208500000	6311400000	5203000000	2514900000	6215900000	5226200000	3398500000	351320000	138670000	634860000	255710000	125730000	336000000	343260000	300540000	247760000	119760000	296000000	248870000	11327000000	6714400000	12517000000	10688000000	5920500000	11574000000	15109000000	12272000000	15436000000	7672200000	13649000000
ENSRNOP00000018942	ENSRNOG00000013293	ENSRNOP00000018942	Mccc1	methylcrotonoyl-CoA carboxylase 1 (alpha)	35	35	35	63.9	63.9	63.9	79.295	715	70305000000	6421700000	7867600000	6445300000	7397700000	5636300000	4099800000	6675600000	4392800000	3196600000	6096900000	5183900000	6890900000	1850100000	168990000	207040000	169610000	194680000	148320000	107890000	175670000	115600000	84121000	160440000	136420000	181340000	7101500000	10911000000	6745600000	9782700000	10234000000	6488300000	10335000000	8745100000	8707800000	13437000000	7497500000
ENSRNOP00000006804	ENSRNOG00000005041	ENSRNOP00000006804	Crip2	cysteine-rich protein 2	18	18	11	71.2	71.2	60.6	22.696	208	69930000000	4750800000	7731800000	4230700000	8112500000	7754000000	3603400000	8850800000	5119100000	2387400000	4789900000	5530100000	7069300000	6993000000	475080000	773180000	423070000	811250000	775400000	360340000	885080000	511910000	238740000	478990000	553010000	706930000	5520600000	10893000000	6180700000	11312000000	14144000000	7462300000	15071000000	9647800000	5585700000	10766000000	9105600000
ENSRNOP00000020066	ENSRNOG00000014868	ENSRNOP00000020066	Hspe1	heat shock protein 1 (chaperonin 10)	12	12	12	84.3	84.3	84.3	10.902	102	69299000000	5793600000	8302300000	4622500000	11058000000	6633300000	3120400000	8012000000	3980000000	2531500000	4334500000	4026600000	6883900000	8662300000	724200000	1037800000	577810000	1382300000	829160000	390050000	1001500000	497500000	316440000	541810000	503330000	860480000	6048500000	11495000000	5397100000	17376000000	12576000000	5009500000	13673000000	4451400000	7864200000	9367700000	8270900000
ENSRNOP00000012996	ENSRNOG00000009625	ENSRNOP00000012996	Dpysl2	dihydropyrimidinase-like 2	33	29	28	76.2	67.3	65	62.277	572	69000000000	9271200000	3453000000	14660000000	4253100000	2173300000	8697300000	3202500000	6076100000	4903300000	1871600000	7618600000	2819900000	2225800000	299070000	111390000	472900000	137200000	70107000	280560000	103310000	196000000	158170000	60374000	245760000	90964000	10920000000	3963500000	12600000000	5200300000	4156400000	14238000000	5526900000	11256000000	12548000000	4504600000	9288500000
ENSRNOP00000022089	ENSRNOG00000016470	ENSRNOP00000022089	Ndufa10	NADH dehydrogenase (ubiquinone) 1 alpha subcomplex 10	25	25	25	71.5	71.5	71.5	40.493	355	68182000000	4247900000	11979000000	3385700000	6265500000	8596600000	2696700000	6743500000	3423600000	1163300000	11051000000	2364100000	6266200000	3409100000	212390000	598930000	169280000	313270000	429830000	134840000	337180000	171180000	58163000	552530000	118210000	313310000	5082300000	16997000000	3531400000	9182100000	13931000000	5396000000	11879000000	5790700000	3655800000	22992000000	4396800000
ENSRNOP00000000749	ENSRNOG00000000610	ENSRNOP00000000749	Cisd1	CDGSH iron sulfur domain 1	7	7	7	53.7	53.7	53.7	12.097	108	67918000000	6055500000	8590600000	5303600000	7755800000	8295300000	3195500000	6377400000	4811400000	1827200000	4999300000	4394600000	6311700000	11320000000	1009300000	1431800000	883930000	1292600000	1382500000	532590000	1062900000	801900000	304540000	833220000	732430000	1051900000	4905200000	10532000000	4906800000	8426600000	13310000000	5597200000	6404200000	7774700000	5022600000	7247100000	6825800000
ENSRNOP00000008503	ENSRNOG00000006067	ENSRNOP00000008503	Aifm1	apoptosis-inducing factor, mitochondrion-associated 1	31	31	31	54.6	54.6	54.6	66.722	612	67625000000	4979300000	7704100000	4515400000	7965400000	6818400000	2731600000	7317600000	3758100000	1949900000	7950600000	4164600000	7770300000	2181500000	160620000	248520000	145660000	256950000	219950000	88117000	236050000	121230000	62899000	256470000	134340000	250650000	5842200000	12178000000	5446600000	11016000000	11896000000	5182400000	10659000000	6434900000	4870800000	14682000000	7080300000
ENSRNOP00000029969	ENSRNOG00000003667	ENSRNOP00000029969	ENSRNOG00000003667	Dystrophin	138	138	136	61.8	61.8	61.5	245.79	2117	67168000000	6704000000	6572600000	10000000000	7359100000	4823500000	5318500000	6069900000	4215400000	3350700000	3547500000	4812200000	4394100000	621920000	62074000	60857000	92592000	68140000	44662000	49245000	56202000	39031000	31025000	32847000	44558000	40687000	8552500000	8967900000	10160000000	9081400000	8876700000	8411600000	9473900000	6811900000	9620700000	8298500000	7396400000
ENSRNOP00000015019	ENSRNOG00000011282	ENSRNOP00000015019	Ppp2r1a	protein phosphatase 2, regulatory subunit A, alpha	35	35	26	64.5	64.5	48.9	65.322	589	66750000000	6830600000	5847100000	7726000000	6673500000	4933100000	4950200000	6840500000	4838200000	2213500000	4469400000	5290500000	6137300000	2085900000	213460000	182720000	241440000	208550000	154160000	154690000	213770000	151200000	69172000	139670000	165330000	191790000	9127600000	8899000000	8546100000	9712300000	8329500000	8878100000	10729000000	8713300000	7310700000	8602500000	8671000000
ENSRNOP00000030976	ENSRNOG00000022099	ENSRNOP00000030976	Trim72	tripartite motif-containing 72	34	34	34	76.3	76.3	76.3	52.831	477	66209000000	2184800000	11251000000	1011800000	11251000000	9666100000	876750000	12134000000	1561200000	409230000	6377000000	1298300000	8187800000	2283100000	75339000	387950000	34889000	387960000	333310000	30233000	418420000	53834000	14111000	219900000	44768000	282340000	2446100000	14139000000	1243500000	13130000000	17025000000	1440800000	16150000000	2506800000	1412300000	13511000000	2560500000
ENSRNOP00000046203	ENSRNOG00000019277	ENSRNOP00000046203	Vdac3	voltage-dependent anion channel 3	16	15	15	61.3	57.7	57.7	30.912	284	65638000000	6519700000	6321200000	2552400000	5767100000	7609900000	3620900000	10658000000	4628900000	1028100000	7871500000	3447300000	5612600000	4688400000	465700000	451520000	182310000	411930000	543570000	258640000	761310000	330640000	73435000	562250000	246230000	400900000	7820700000	9694100000	2970000000	8534400000	13371000000	8357400000	13487000000	10124000000	3730600000	12537000000	7712300000
ENSRNOP00000013354	ENSRNOG00000009629	ENSRNOP00000013354	Car2	carbonic anhydrase 2	15	15	15	74.6	74.6	74.6	29.113	260	65600000000	8722800000	5418600000	7696500000	4972900000	2272500000	7142900000	3948300000	10315000000	2571900000	2893700000	5526400000	4118600000	5046100000	670990000	416810000	592040000	382530000	174810000	549460000	303710000	793450000	197840000	222590000	425100000	316820000	10705000000	7336700000	8614100000	6993500000	4308100000	12768000000	6622100000	13597000000	6045800000	7019600000	11162000000
ENSRNOP00000060398	ENSRNOG00000042903	ENSRNOP00000060398	Cox7a2	cytochrome c oxidase subunit VIIa polypeptide 2 ;cytochrome c oxidase subunit VIIa polypeptide 2	3	3	3	38.6	38.6	38.6	9.3529	83	64933000000	7568700000	12400000000	5031000000	3962600000	7291600000	4235600000	6499900000	4122900000	2224300000	4779700000	2977700000	3838400000	16233000000	1892200000	3100000000	1257800000	990660000	1822900000	1058900000	1625000000	1030700000	556080000	1194900000	744430000	959600000	4800300000	8344400000	4264400000	3089800000	8815300000	5599100000	5544200000	6669600000	7865600000	10308000000	3439700000
ENSRNOP00000063089	ENSRNOG00000018145	ENSRNOP00000063089	Crat	carnitine O-acetyltransferase	33	33	33	55.3	55.3	55.3	70.8	626	64349000000	2947800000	11330000000	3089700000	11693000000	8164800000	1300600000	9023700000	1464500000	1044300000	5745400000	1537300000	7007700000	2475000000	113380000	435760000	118840000	449740000	314030000	50024000	347070000	56327000	40166000	220980000	59127000	269530000	3770800000	14006000000	3422500000	13767000000	14797000000	2254800000	12330000000	3131600000	3052900000	11555000000	2789200000
ENSRNOP00000041451	ENSRNOG00000045989	ENSRNOP00000041451	Hba-a3	globin, alpha	10	8	8	88.7	82.4	82.4	15.524	142	64311000000	6880200000	5732000000	6210600000	7981400000	3258900000	5551200000	4669200000	7758900000	1778400000	3194700000	6914700000	4381100000	8038900000	860020000	716500000	776330000	997670000	407360000	693890000	583660000	969860000	222300000	399340000	864340000	547640000	9518300000	7404200000	7931400000	8247000000	5315500000	12192000000	6276300000	13555000000	3731400000	6110300000	10262000000
ENSRNOP00000049003	ENSRNOG00000014964	ENSRNOP00000049003	Hp	haptoglobin	21	21	21	47	47	47	42.474	381	63173000000	11867000000	5056500000	10697000000	5138000000	3250700000	5425800000	3036400000	5268100000	2234900000	2735100000	5567500000	2895300000	2746600000	515970000	219850000	465090000	223390000	141330000	235910000	132020000	229050000	97170000	118920000	242070000	125880000	13485000000	8318700000	11425000000	6760300000	6159000000	9247100000	4851000000	10134000000	6165100000	6574200000	9900000000
ENSRNOP00000013538	ENSRNOG00000009884	ENSRNOP00000013538	Lgals1	lectin, galactoside-binding, soluble, 1	13	13	13	94.1	94.1	94.1	14.857	135	63050000000	8795000000	5655600000	5880700000	6427700000	4725600000	5166800000	5581800000	5191900000	3225500000	2544900000	6169300000	3685000000	7005500000	977220000	628400000	653410000	714190000	525070000	574090000	620200000	576870000	358390000	282770000	685480000	409450000	8935500000	6921600000	6635100000	7090400000	8490200000	6322300000	6279000000	9772600000	8961400000	7206500000	9514000000
ENSRNOP00000044296	ENSRNOG00000034254	ENSRNOP00000044296	Actb	actin, beta ;actin, gamma 1	34	11	10	79.7	45.3	43.5	41.736	375	62453000000	6446300000	3491300000	6848900000	8502500000	2642700000	5596300000	5459400000	5017900000	3672900000	2381800000	6619700000	5773600000	3122700000	322320000	174570000	342450000	425130000	132130000	279820000	272970000	250900000	183640000	119090000	330990000	288680000	7681300000	4445500000	7113600000	8541300000	4043900000	11620000000	8869500000	8572200000	9602700000	3813700000	6505900000
ENSRNOP00000029426	ENSRNOG00000027049	ENSRNOP00000029426	Atp5j2	ATP synthase, H+ transporting, mitochondrial Fo complex, subunit F2	6	6	6	37.5	37.5	37.5	10.452	88	61969000000	8149700000	11172000000	6763100000	7709400000	1736600000	3089800000	5888100000	3508900000	2225100000	6059600000	2981600000	2685200000	15492000000	2037400000	2793100000	1690800000	1927400000	434150000	772450000	1472000000	877220000	556270000	1514900000	745390000	671290000	2836300000	5568700000	3868300000	8547100000	8224200000	4380700000	13554000000	3593300000	4398000000	13581000000	3329200000
ENSRNOP00000028401	ENSRNOG00000020922	ENSRNOP00000028401	Hspb6	heat shock protein, alpha-crystallin-related, B6	10	10	10	91.4	91.4	91.4	17.505	162	61849000000	4553400000	8866100000	4390200000	8659300000	5423600000	2494300000	6005400000	2990800000	1976200000	6956000000	3453200000	6080400000	8835600000	650490000	1266600000	627170000	1237000000	774800000	356320000	857910000	427260000	282320000	993720000	493320000	868620000	4673100000	11228000000	4478000000	12554000000	13050000000	4073200000	13832000000	4416200000	7145000000	19981000000	5678600000
ENSRNOP00000032902	ENSRNOG00000023546	ENSRNOP00000032902	Hspb1	heat shock protein B1	19	18	18	90.3	90.3	90.3	22.807	206	61721000000	8971000000	5777800000	6703900000	4269800000	3821100000	4602800000	4500200000	5637100000	3588300000	3871500000	5842100000	4135600000	4747800000	690080000	444450000	515680000	328450000	293930000	354060000	346170000	433620000	276020000	297810000	449390000	318120000	9891100000	8364200000	8358800000	7334000000	8293600000	7482900000	6835700000	9666400000	11157000000	8297700000	11469000000
ENSRNOP00000022022	ENSRNOG00000016369	ENSRNOP00000022022	Eci2	enoyl-CoA delta isomerase 2	20	20	16	55.8	55.8	44.2	43.021	391	61366000000	3974900000	10954000000	3484600000	8259500000	7354100000	1547700000	6694000000	2207400000	1406200000	5991300000	2647800000	6844200000	3409200000	220830000	608550000	193590000	458860000	408560000	85982000	371890000	122630000	78125000	332850000	147100000	380240000	4476000000	12993000000	3680200000	11153000000	12425000000	2588100000	12351000000	3683300000	2693000000	14028000000	2861300000
ENSRNOP00000024952	ENSRNOG00000018091	ENSRNOP00000024952	Gdi2	GDP dissociation inhibitor 2	42	42	34	89.7	89.7	74.4	50.537	445	61218000000	7748800000	5356100000	7737300000	7747500000	3710400000	5066700000	5744500000	5145700000	2588500000	2847800000	4065000000	3459800000	2186400000	276740000	191290000	276330000	276700000	132520000	180950000	205160000	183770000	92446000	101710000	145180000	123570000	8154900000	7421800000	7686800000	9211300000	6953500000	8455400000	8723600000	8154000000	7930000000	7520800000	6997300000
ENSRNOP00000036948	ENSRNOG00000043201	ENSRNOP00000036948	Coq8a	aarF domain containing kinase 3	30	30	30	49.8	49.8	49.8	72.225	649	61108000000	5742600000	7297200000	4084000000	7578000000	6124500000	1853600000	8953200000	2722400000	1393300000	6074800000	3230200000	6054300000	2263300000	212690000	270270000	151260000	280670000	226830000	68650000	331600000	100830000	51604000	224990000	119640000	224230000	5859900000	9457800000	3995400000	9115800000	10067000000	3207100000	9415400000	4970900000	3974800000	11330000000	4785500000
ENSRNOP00000066577	ENSRNOG00000048812	ENSRNOP00000066577	Gpx1	glutathione peroxidase 1	14	14	14	84.8	84.8	84.8	16.489	145	60132000000	5940600000	7367000000	5923600000	6734400000	4563000000	4254700000	4935400000	3135100000	3133000000	4855200000	4983000000	4306800000	6013200000	594060000	736700000	592360000	673440000	456300000	425470000	493540000	313510000	313300000	485520000	498300000	430680000	6154900000	10457000000	6332500000	8394700000	7443900000	7149600000	7641200000	9971400000	7672800000	8954400000	8769100000
ENSRNOP00000065507	ENSRNOG00000047046	ENSRNOP00000065507	Plin4	perilipin 4	20	20	20	83.3	83.3	83.3	135.51	1339	59310000000	4629900000	7908100000	3932900000	6207100000	6675000000	4212100000	8805100000	3872500000	1761500000	3850700000	3938700000	3516100000	605200000	47244000	80695000	40131000	63338000	68113000	42981000	89848000	39516000	17974000	39293000	40191000	35878000	4083500000	6820100000	3134600000	6339700000	9343000000	4655900000	10030000000	5155100000	4566300000	5977700000	3331600000
ENSRNOP00000053220	ENSRNOG00000037284	ENSRNOP00000053220	Idh3g	isocitrate dehydrogenase 3 (NAD), gamma	18	18	18	53.7	53.7	53.7	42.85	393	58985000000	4613700000	6835700000	4303800000	7312800000	5862800000	3030100000	7947300000	2888800000	1854000000	4956500000	3684900000	5694500000	3469700000	271390000	402100000	253160000	430170000	344870000	178240000	467490000	169930000	109060000	291560000	216760000	334970000	4689900000	8298300000	4057000000	8261000000	11289000000	4495400000	10108000000	4974200000	4548000000	10434000000	4618100000
ENSRNOP00000062690	ENSRNOG00000037239	ENSRNOP00000062690	Flna	filamin A, alpha	141	130	129	65.1	63.3	63	280.49	2639	58939000000	5235500000	3289100000	5634300000	6080800000	2481300000	8126900000	4559100000	8258500000	2651400000	2208300000	3808700000	6604900000	436580000	38782000	24364000	41736000	45043000	18380000	60200000	33771000	61174000	19640000	16357000	28212000	48925000	5978500000	4645700000	5520900000	7569800000	4830100000	14252000000	6828100000	14100000000	8210900000	5007200000	6518100000
ENSRNOP00000013816	ENSRNOG00000009957	ENSRNOP00000013816	Slc25a13	solute carrier family 25 (aspartate/glutamate carrier), member 13	44	38	38	74.2	68.3	68.3	74.382	675	58762000000	4932300000	7827300000	4765800000	6466400000	6773500000	3269800000	6253000000	2687800000	1761800000	6610400000	2974000000	4439900000	1632300000	137010000	217420000	132380000	179620000	188150000	90829000	173690000	74660000	48940000	183620000	82611000	123330000	5058500000	11236000000	5629200000	8323900000	12374000000	5680100000	10433000000	4856300000	5463000000	13287000000	6124300000
ENSRNOP00000003605	ENSRNOG00000002680	ENSRNOP00000003605	Lamc1	laminin, gamma 1	82	82	82	58.1	58.1	58.1	177.38	1607	58731000000	7002400000	6574400000	5961100000	5325800000	5388300000	3948500000	5807700000	4978200000	2065800000	3595000000	4513100000	3571100000	783090000	93365000	87659000	79482000	71010000	71844000	52647000	77437000	66376000	27544000	47933000	60175000	47615000	7846600000	7907300000	7700000000	7980800000	8414500000	7011400000	9044600000	7539600000	7050000000	7373300000	8212400000
ENSRNOP00000060007	ENSRNOG00000024848	ENSRNOP00000060007	Fga	fibrinogen alpha chain	46	46	46	57.2	57.2	57.2	86.656	782	58451000000	10411000000	6445600000	8410200000	4930600000	3717000000	4046400000	4193500000	3559700000	3412400000	2202300000	4363700000	2758700000	1670000000	297460000	184160000	240290000	140870000	106200000	115610000	119810000	101700000	97496000	62922000	124680000	78821000	12201000000	7703500000	8993500000	6622700000	6465200000	6527900000	6703400000	6284200000	7719700000	5472100000	6038700000
ENSRNOP00000025939	ENSRNOG00000019094	ENSRNOP00000025939	Gstm2	glutathione S-transferase mu 2	23	23	14	84.4	84.4	48.2	25.702	218	57199000000	4986700000	5141600000	5343300000	6169200000	5285600000	4259900000	7428100000	4281000000	1611100000	4039100000	3758700000	4894700000	3574900000	311670000	321350000	333960000	385570000	330350000	266240000	464250000	267560000	100690000	252440000	234920000	305920000	7372900000	8121300000	7928000000	11219000000	8752400000	7516000000	10452000000	7772100000	5122700000	7751100000	7212500000
ENSRNOP00000023900	ENSRNOG00000017752	ENSRNOP00000023900	Mccc2	methylcrotonoyl-CoA carboxylase 2 (beta)	35	35	35	73.7	73.7	73.7	61.516	563	56677000000	6045200000	6688100000	5530700000	5916500000	5561500000	2907900000	5926800000	3672800000	2228000000	3849000000	3947300000	4403300000	1954400000	208460000	230630000	190720000	204020000	191780000	100270000	204370000	126650000	76826000	132720000	136110000	151840000	7003900000	9771500000	5973800000	7248900000	9488400000	5297500000	7642400000	6003600000	6304200000	8513400000	6187600000
ENSRNOP00000039707	ENSRNOG00000030848	ENSRNOP00000039707	Myl2	myosin, light chain 2, regulatory, cardiac, slow	7	7	5	71.7	71.7	71.7	6.8046	60	56609000000	52340000	5668800000	123120000	15053000000	4541300000	73533000	12690000000	203750000	57200000	3865400000	115770000	14166000000	18870000000	17447000	1889600000	41039000	5017500000	1513800000	24511000	4229900000	67918000	19067000	1288500000	38590000	4722000000	45814000	4113700000	107570000	15385000000	6082800000	165880000	15114000000	530910000	147330000	5971900000	92089000
ENSRNOP00000050148	ENSRNOG00000005668	ENSRNOP00000050148	Ndufa8	NADH dehydrogenase (ubiquinone) 1 alpha subcomplex, 8	12	12	12	56.1	56.1	56.1	21.966	189	56219000000	4504900000	12145000000	2331800000	5346500000	7625900000	3190400000	4720200000	2929200000	496070000	6542400000	2905200000	3481600000	5110800000	409540000	1104100000	211980000	486050000	693260000	290030000	429110000	266290000	45098000	594760000	264110000	316510000	6582200000	16562000000	2215500000	6953700000	10544000000	4982700000	5855200000	5547100000	2182700000	15630000000	4954200000
ENSRNOP00000004174	ENSRNOG00000003119	ENSRNOP00000004174	Gc	group specific component	35	35	35	71.6	71.6	71.6	53.518	476	56158000000	10307000000	3133300000	9129600000	4581000000	2317200000	4377700000	3710200000	5925100000	3200800000	1386600000	5537500000	2551900000	2079900000	381730000	116050000	338140000	169670000	85821000	162140000	137420000	219450000	118550000	51356000	205090000	94514000	8792400000	3092700000	8658700000	6467900000	4052000000	8243900000	7070600000	8020100000	7262100000	3359100000	9098300000
ENSRNOP00000003748	ENSRNOG00000002783	ENSRNOP00000046072	Serpinc1	serpin peptidase inhibitor, clade C (antithrombin), member 1	38	38	26	59.1	59.1	44.9	52.233	465	56138000000	8636300000	4013100000	7618100000	4803300000	2614400000	4252000000	3889700000	4737900000	2914000000	2949200000	6353900000	3356600000	1871300000	287880000	133770000	253940000	160110000	87146000	141730000	129660000	157930000	97134000	98307000	211800000	111890000	9595200000	6171700000	8940600000	5649400000	4525800000	6924400000	5566700000	7887700000	7538700000	5725700000	8002400000
ENSRNOP00000027099	ENSRNOG00000037082	ENSRNOP00000027099	Mybphl	myosin binding protein H-like	24	24	24	67	67	67	38.924	355	56089000000	14489000000	30297000	10836000000	65080000	6811300	8615500000	203880000	8075400000	5643500000	1616800	8104600000	17336000	3299400000	852300000	1782200	637420000	3828300	400670	506800000	11993000	475020000	331970000	95107	476740000	1019700	10616000000	19438000	15363000000	28927000	2797500	14362000000	205710000	15530000000	16953000000	905680	13799000000
ENSRNOP00000048664	ENSRNOG00000034246	ENSRNOP00000048664	Rps27a	ribosomal protein S27a ;ribosomal protein S27a	12	12	3	60.3	60.3	21.2	17.951	156	55108000000	4427200000	3606200000	4646400000	7631000000	2970300000	4937400000	6534800000	2388000000	2373100000	3715300000	5310300000	6567800000	9184600000	737870000	601030000	774390000	1271800000	495050000	822910000	1089100000	397990000	395520000	619220000	885060000	1094600000	6484400000	5229500000	5724900000	8656800000	5403600000	6336200000	8880100000	6857300000	7433100000	6770300000	6199200000
ENSRNOP00000011230	ENSRNOG00000008364	ENSRNOP00000011230	Cat	catalase	36	36	35	68.3	68.3	67	59.756	527	54845000000	7002000000	3854300000	8317400000	5026800000	2606900000	5078000000	3483800000	5981300000	2893500000	2378600000	5084000000	3138800000	1891200000	241450000	132910000	286810000	173340000	89893000	175100000	120130000	206250000	99776000	82019000	175310000	108240000	8415800000	6397400000	9963500000	7227600000	5096500000	8663400000	5023100000	10058000000	8289500000	5431100000	9319700000
ENSRNOP00000066611	ENSRNOG00000046891	ENSRNOP00000066611	Hk1	hexokinase 1	48	43	42	53.8	49.4	48.6	98.018	880	54675000000	5367700000	6640200000	4102200000	6339600000	6119900000	2959400000	5684200000	3383500000	2041800000	3817300000	3605100000	4614300000	1215000000	119280000	147560000	91160000	140880000	136000000	65765000	126320000	75189000	45374000	84828000	80114000	102540000	7252900000	8529900000	5186500000	8216700000	9960400000	5683100000	8653000000	6374400000	6132400000	8607600000	6380100000
ENSRNOP00000051841	ENSRNOG00000036689	ENSRNOP00000051841	P4hb	prolyl 4-hydroxylase, beta polypeptide	35	35	35	64	64	64	56.951	509	54347000000	6497200000	3611700000	6638400000	5665800000	3161200000	5801200000	4239800000	4002800000	2812400000	3068200000	4943600000	3905100000	1698400000	203040000	112870000	207450000	177060000	98786000	181290000	132490000	125090000	87886000	95882000	154490000	122030000	8979500000	5321300000	9026200000	6759900000	4943900000	10014000000	5680300000	8026200000	7821200000	5797200000	7837200000
ENSRNOP00000030885	ENSRNOG00000008195	ENSRNOP00000030885	Ywhaz	tyrosine 3-monooxygenase/tryptophan 5-monooxygenase activation protein, zeta	21	18	15	66.5	56.3	49.8	27.771	245	54278000000	5535200000	4019900000	9252300000	5409500000	2304500000	5077200000	5129300000	4443500000	1932400000	3012100000	4320800000	3841100000	3877000000	395370000	287130000	660880000	386390000	164610000	362660000	366380000	317390000	138030000	215150000	308630000	274360000	6675600000	4470800000	9732000000	6685400000	4862500000	7457500000	8048500000	7633100000	6411300000	5437000000	7054200000
ENSRNOP00000066165	ENSRNOG00000046763	ENSRNOP00000066165	Adssl1	adenylosuccinate synthase like 1	28	28	24	63.5	63.5	57.2	52.607	479	53941000000	4568800000	7380800000	3922200000	6906000000	4781200000	1560100000	6686000000	3384700000	2049700000	3714600000	2833600000	6153600000	2345300000	198640000	320900000	170530000	300260000	207880000	67831000	290690000	147160000	89117000	161500000	123200000	267550000	4159200000	10584000000	3582800000	10426000000	10985000000	3105000000	11244000000	4427000000	4420000000	10398000000	4865800000
ENSRNOP00000049297	ENSRNOG00000033734	ENSRNOP00000049297	Tnnt2	troponin T type 2 (cardiac)	23	23	23	44.8	44.8	44.8	35.749	299	53917000000	5408400000	4264300000	7095700000	7686100000	3722600000	5238700000	4564900000	2608600000	2397400000	2120200000	4565200000	4244700000	5391700000	540840000	426430000	709570000	768610000	372260000	523870000	456490000	260860000	239740000	212020000	456520000	424470000	4710600000	6106600000	7858600000	8363600000	5624900000	9614500000	6338700000	4264400000	8508200000	4920000000	6679900000
ENSRNOP00000068359	ENSRNOG00000030118	ENSRNOP00000043519	Msn	moesin	55	55	39	65.7	65.7	48.9	67.826	577	53558000000	6255000000	5203400000	7689800000	6103100000	3958200000	3699000000	4900200000	3511900000	2191100000	3104800000	3006800000	3934900000	1623000000	189550000	157680000	233020000	184940000	119950000	112090000	148490000	106420000	66398000	94084000	91114000	119240000	6831800000	6916900000	6748800000	6435600000	7402800000	6686800000	6599300000	5507500000	6047100000	7718800000	5328200000
ENSRNOP00000021716	ENSRNOG00000016190	ENSRNOP00000021716	Coq9	coenzyme Q9	13	13	13	49.4	49.4	49.4	35.145	312	53535000000	4590900000	6710900000	3739600000	6690400000	4747700000	1937900000	6483400000	1857200000	1128700000	5531100000	3330900000	6786300000	4461300000	382570000	559240000	311630000	557530000	395640000	161490000	540280000	154770000	94060000	460920000	277580000	565530000	4784200000	8027000000	4031800000	7407000000	7903800000	2583400000	7822800000	2907000000	2408500000	12724000000	5361500000
ENSRNOP00000010720	ENSRNOG00000007834	ENSRNOP00000010720	Cand1	cullin-associated and neddylation-dissociated 1	57	57	56	50.2	50.2	49.5	136.36	1230	53457000000	3218400000	6722800000	6197600000	1804400000	4931200000	5188000000	5366500000	5717300000	2788800000	1245100000	5684400000	4592200000	862210000	51909000	108430000	99962000	29103000	79536000	83677000	86557000	92214000	44981000	20082000	91684000	74068000	9679700000	6181100000	10287000000	6554700000	5892000000	10846000000	7925700000	8434900000	11043000000	6128700000	9970300000
ENSRNOP00000065074	ENSRNOG00000048174	ENSRNOP00000065074	Uqcrq	ubiquinol-cytochrome c reductase, complex III subunit VII	8	8	8	59.8	59.8	59.8	9.8492	82	52693000000	4346700000	7694700000	1629100000	5547500000	5557200000	2334200000	5988400000	2717000000	1118200000	7616700000	3070700000	5073100000	10539000000	869350000	1538900000	325810000	1109500000	1111400000	466840000	1197700000	543400000	223640000	1523300000	614130000	1014600000	5969400000	8417600000	1593300000	6809700000	7840100000	3695100000	7166100000	4242000000	2555800000	15367000000	4939300000
ENSRNOP00000065704	ENSRNOG00000046608	ENSRNOP00000065704	Apoa4	apolipoprotein A-IV	30	30	30	67.2	67.2	67.2	44.094	390	52064000000	8721500000	5334700000	7228500000	4222200000	2503900000	4153400000	3221300000	6278000000	2427000000	1662900000	4434400000	1876600000	2169400000	363390000	222280000	301190000	175930000	104330000	173060000	134220000	261580000	101120000	69289000	184770000	78190000	8641500000	5854000000	7053300000	5295300000	4981000000	6824500000	4930300000	7640500000	7356100000	4494800000	7933000000
ENSRNOP00000023628	ENSRNOG00000016596	ENSRNOP00000023628	Hspa4	heat shock protein 4	67	67	64	76.5	76.5	72	94.025	840	51765000000	7093100000	4202000000	6424800000	4422700000	3219100000	4023800000	4449000000	4709900000	2131600000	2676800000	5457700000	2954200000	1035300000	141860000	84039000	128500000	88454000	64381000	80477000	88980000	94199000	42632000	53537000	109150000	59084000	7218400000	5822700000	6685300000	5007400000	5797800000	6627700000	5584500000	7783300000	6884500000	5517900000	8158200000
ENSRNOP00000019108	ENSRNOG00000014178	ENSRNOP00000019108	Acad9	acyl-CoA dehydrogenase family, member 9	47	47	47	64.2	64.2	64.2	68.842	625	51353000000	4320100000	6123000000	4970900000	5882700000	4707200000	2973600000	7109600000	2035000000	1451600000	4716500000	2512200000	4550400000	1387900000	116760000	165490000	134350000	158990000	127220000	80367000	192150000	55000000	39233000	127470000	67897000	122980000	5393800000	7571800000	5416400000	7357800000	7825100000	4884500000	9709100000	4257800000	5696200000	8714700000	4792400000
ENSRNOP00000059078	ENSRNOG00000001717	ENSRNOP00000059078	Opa1	optic atrophy 1	69	69	69	63.7	63.7	63.7	117.35	1014	51121000000	3216100000	6303300000	3486200000	6958200000	5922800000	2662100000	5912900000	2638100000	1820300000	4381800000	2677300000	5141900000	929480000	58475000	114610000	63386000	126510000	107690000	48402000	107510000	47966000	33097000	79668000	48679000	93490000	4383500000	9306300000	4197300000	9645100000	10829000000	3851300000	8746300000	3543000000	4288200000	9837900000	3454900000
ENSRNOP00000051714	ENSRNOG00000043503	ENSRNOP00000051714	Ehd1	EH-domain containing 1	45	45	26	85.8	85.8	54.3	60.602	534	51088000000	4892700000	5306700000	3951700000	6116000000	4623300000	2519800000	5683400000	3645500000	2064300000	4422300000	2932300000	4930000000	1761700000	168710000	182990000	136270000	210900000	159420000	86890000	195980000	125710000	71182000	152490000	101110000	170000000	6569700000	9128200000	4687200000	7454000000	9398800000	4456900000	8438100000	6406000000	5274000000	9827300000	5233300000
ENSRNOP00000005370	ENSRNOG00000003975	ENSRNOP00000005370	Pfn1	profilin 1	11	11	5	91.4	91.4	49.3	14.957	140	51064000000	5206000000	3603800000	4966200000	5981800000	2954000000	4291600000	4535300000	4034400000	2689700000	3877300000	4011500000	4912600000	5673800000	578440000	400420000	551800000	664640000	328220000	476840000	503930000	448270000	298850000	430810000	445720000	545840000	6451200000	6354900000	5234100000	7414600000	5290300000	7699500000	6696400000	7428200000	6789400000	7965500000	5985000000
ENSRNOP00000025794	ENSRNOG00000019048	ENSRNOP00000025794	Sod2	superoxide dismutase 2, mitochondrial	11	11	11	54.5	54.5	54.5	24.674	222	51015000000	4982500000	7518100000	4772300000	5623000000	5483700000	2539100000	4122200000	3456900000	1755900000	3598800000	3836000000	3326000000	4637700000	452960000	683460000	433850000	511180000	498520000	230820000	374750000	314270000	159630000	327160000	348730000	302360000	5847000000	10551000000	4426900000	7338000000	9957000000	4490100000	8084100000	7061100000	5151000000	9121400000	6533500000
ENSRNOP00000014917	ENSRNOG00000011134	ENSRNOP00000014917	Lama2	laminin, alpha 2	123	123	122	54.8	54.8	54.5	280.62	2546	50824000000	5993300000	6229300000	5201500000	4693100000	4422500000	3240900000	5156400000	3526700000	1884600000	3341500000	3754900000	3379100000	370980000	43747000	45469000	37967000	34256000	32281000	23656000	37638000	25742000	13756000	24391000	27408000	24665000	6685700000	7647600000	5677400000	6463100000	8116600000	6163700000	7709500000	5877700000	5417800000	7317000000	6443500000
ENSRNOP00000024388	ENSRNOG00000026119	ENSRNOP00000024388	Ywhah	tyrosine 3-monooxygenase/tryptophan 5-monooxygenase activation protein, eta	19	15	13	68.7	61.8	54.1	28.211	246	49598000000	6502400000	4229900000	5099000000	4333400000	2674700000	3108300000	3617300000	4607600000	2722400000	2942400000	5809300000	3951100000	3099900000	406400000	264370000	318680000	270840000	167170000	194270000	226080000	287970000	170150000	183900000	363080000	246950000	6766700000	5129200000	7182700000	5058300000	5305000000	6930000000	5583000000	6198700000	7660000000	4926100000	8157400000
ENSRNOP00000015152	ENSRNOG00000011175	ENSRNOP00000015152	Hnrnpa2b1	heterogeneous nuclear ribonucleoprotein A2/B1	30	30	29	73.6	73.6	73.6	37.297	352	49362000000	6057400000	4091000000	6321700000	4161200000	2782300000	4417800000	4204900000	4314000000	2360700000	3024500000	4665900000	2961000000	2468100000	302870000	204550000	316080000	208060000	139110000	220890000	210250000	215700000	118030000	151230000	233300000	148050000	5679800000	5638200000	7985800000	6636400000	5180500000	7418000000	6615300000	7035200000	8159300000	7254400000	7571300000
ENSRNOP00000048768	ENSRNOG00000028981	ENSRNOP00000048768	Myl10	myosin, light chain 10, regulatory	6	4	4	30.9	21.2	21.2	18.946	165	48649000000	55953000	2986300000	210040000	14996000000	3759700000	145560000	10888000000	464850000	48890000	3093700000	126390000	11874000000	4422700000	5086700	271480000	19095000	1363300000	341790000	13233000	989800000	42260000	4444500	281250000	11490000	1079400000	344590000	4895600000	409420000	15471000000	7626500000	224240000	19705000000	924860000	132940000	6350800000	226540000
ENSRNOP00000042949	ENSRNOG00000010389	ENSRNOP00000042949	Ndrg2	NDRG family member 2	19	19	19	72	72	72	40.764	371	48343000000	2178100000	5038400000	2617800000	5427200000	7639900000	3066600000	6448700000	2529300000	719950000	6289900000	1796500000	4590700000	3021400000	136130000	314900000	163610000	339200000	477490000	191660000	403050000	158080000	44997000	393120000	112280000	286920000	2415500000	8539400000	3919000000	9634200000	7360500000	3798900000	11739000000	2504400000	2646900000	10343000000	2555000000
ENSRNOP00000059624	ENSRNOG00000020660	ENSRNOP00000059624	Cfl1	cofilin 1, non-muscle	21	21	16	83.7	83.7	60.8	18.532	166	48295000000	6161500000	3154400000	7693200000	4215800000	2217900000	5192000000	3897000000	5089000000	2604400000	2388800000	3321600000	2359400000	4829500000	616150000	315440000	769320000	421580000	221790000	519200000	389700000	508900000	260440000	238880000	332160000	235940000	8314500000	4861500000	9000500000	5580000000	4173100000	8788000000	5662600000	7597100000	7132200000	6151200000	7712400000
ENSRNOP00000020267	ENSRNOG00000015029	ENSRNOP00000020267	Dbt	dihydrolipoamide branched chain transacylase E2	37	37	37	73.9	73.9	73.9	53.273	482	48279000000	3626000000	6431200000	2777000000	5648500000	5295900000	1780200000	5522500000	3012800000	1232500000	5196400000	2916600000	4839600000	1609300000	120870000	214370000	92568000	188280000	176530000	59340000	184080000	100430000	41082000	173210000	97221000	161320000	4861900000	9711900000	3451200000	7905800000	10744000000	3302200000	9396200000	4906800000	3602000000	10353000000	5181700000
ENSRNOP00000023657	ENSRNOG00000017546	ENSRNOP00000023657	Mylk3	myosin light chain kinase 3	49	49	49	69.2	69.2	69.2	85.54	786	47547000000	8020100000	3776100000	4973100000	4680400000	2986600000	2950600000	3684400000	4200100000	1940800000	2504000000	4092900000	3738100000	1188700000	200500000	94401000	124330000	117010000	74666000	73764000	92109000	105000000	48520000	62600000	102320000	93452000	7378600000	4256300000	5327500000	6046500000	5070500000	5066200000	5073900000	6692200000	5303900000	5088600000	6536400000
ENSRNOP00000066618	ENSRNOG00000046502	ENSRNOP00000066618	Lonp1	lon peptidase 1, mitochondrial	52	52	52	63.1	63.1	63.1	105.79	950	46777000000	4341200000	5012500000	4061200000	5050600000	4198100000	2747600000	5351400000	2772000000	1410500000	4296300000	3358000000	4177700000	1113700000	103360000	119340000	96694000	120250000	99956000	65419000	127410000	66001000	33584000	102290000	79952000	99469000	5805600000	6273800000	4383200000	6863100000	7061000000	4277500000	6891800000	4632900000	4224700000	6940000000	4395200000
ENSRNOP00000066688	ENSRNOG00000049394	ENSRNOP00000066688	ENSRNOG00000049394	NADH dehydrogenase (ubiquinone) Fe-S protein 6 ;NADH dehydrogenase [ubiquinone] iron-sulfur protein 6, mitochondrial-like	7	7	7	65.5	65.5	65.5	13.04	116	46512000000	6904000000	8108600000	2208400000	4356600000	4710200000	3560100000	4720000000	3471000000	557420000	4519300000	819630000	2577100000	7752000000	1150700000	1351400000	368060000	726100000	785030000	593340000	786660000	578500000	92903000	753220000	136610000	429510000	6994100000	10459000000	2390000000	4747600000	11041000000	5568600000	8722300000	6337500000	1561700000	11437000000	3621300000
ENSRNOP00000013608	ENSRNOG00000009439	ENSRNOP00000013608	Eef1a1	eukaryotic translation elongation factor 1 alpha 1 ;eukaryotic translation elongation factor 1 alpha 1-like ;elongation factor 1-alpha 1-like ;eukaryotic translation elongation factor 1 alpha 2	30	19	14	74.5	45.9	42.2	50.113	462	46116000000	5997500000	2402000000	6949500000	3524900000	1711300000	4569700000	3035300000	4352800000	4007500000	1931800000	5337600000	2295500000	2196000000	285600000	114380000	330930000	167850000	81491000	217610000	144540000	207280000	190830000	91991000	254170000	109310000	5821300000	2646900000	8086000000	3996700000	2308200000	7631400000	3277200000	7617100000	11835000000	2765400000	11300000000
ENSRNOP00000003932	ENSRNOG00000002934	ENSRNOP00000003932	Atp1b1	ATPase, Na+/K+ transporting, beta 1 polypeptide	22	22	22	54.6	54.6	54.6	35.201	304	45835000000	3294200000	5774700000	5360200000	5046500000	4860100000	2843300000	5001400000	2221200000	2126600000	2890700000	2790700000	3625400000	3819600000	274520000	481230000	446690000	420540000	405010000	236940000	416780000	185100000	177220000	240890000	232560000	302110000	3688100000	9591800000	5814400000	8471700000	9601300000	4630500000	7479300000	4130900000	5126900000	6524300000	4372700000
ENSRNOP00000021105	ENSRNOG00000015511	ENSRNOP00000021105	Atic	5-aminoimidazole-4-carboxamide ribonucleotide formyltransferase/IMP cyclohydrolase	38	38	38	78.7	78.7	78.7	64.208	592	44403000000	4692200000	4402000000	5117300000	4306600000	3650000000	3393800000	4446400000	2941700000	1924500000	3211300000	3332700000	2984700000	1268700000	134060000	125770000	146210000	123050000	104290000	96965000	127040000	84049000	54985000	91752000	95220000	85278000	5276200000	5904000000	5581400000	6024800000	6269200000	5602400000	6638700000	4987800000	5075600000	7293400000	6035900000
ENSRNOP00000026719	ENSRNOG00000019648	ENSRNOP00000026719	Col6a3	collagen, type VI, alpha 3	115	115	115	48.8	48.8	48.8	306.15	2819	44349000000	8318500000	1770600000	8221500000	1833700000	1259800000	4248300000	1541600000	5257900000	2792800000	1124700000	6482600000	1496700000	280690000	52649000	11206000	52035000	11606000	7973400	26888000	9756900	33278000	17676000	7118600	41029000	9472600	9697600000	2744200000	8455400000	2846700000	2665800000	8334400000	2671600000	9560400000	8621600000	2495500000	10392000000
ENSRNOP00000022540	ENSRNOG00000016427	ENSRNOP00000022540	Letm1	leucine zipper-EF-hand containing transmembrane protein 1	48	48	48	61	61	61	83.059	739	44302000000	3694500000	4381900000	4096900000	4860400000	4080000000	2694400000	5191500000	2659100000	1523400000	3665800000	2814700000	4639700000	1006900000	83966000	99588000	93111000	110460000	92727000	61237000	117990000	60435000	34623000	83315000	63970000	105450000	5236500000	6808400000	4545000000	5641100000	7783400000	4581700000	6680100000	4121000000	4729900000	7389500000	4365000000
ENSRNOP00000011069	ENSRNOG00000008063	ENSRNOP00000011069	Hibadh	3-hydroxyisobutyrate dehydrogenase	16	16	16	55.5	55.5	55.5	35.302	335	44191000000	3852200000	5137500000	3352600000	4728900000	5679000000	2189000000	5198700000	2469300000	1188500000	4307100000	2701800000	3386100000	3156500000	275160000	366960000	239470000	337780000	405650000	156360000	371340000	176380000	84890000	307650000	192980000	241870000	3600900000	6512300000	3681200000	6114800000	9026100000	3825300000	6653600000	4617500000	4048000000	8479900000	4445100000
ENSRNOP00000008321	ENSRNOG00000005678	ENSRNOP00000008321	Lamb1	laminin, beta 1	80	79	79	50.1	49.7	49.7	202.79	1834	44065000000	5442100000	4987800000	4490000000	4022600000	3690800000	2802300000	3577100000	2922100000	1889100000	2965200000	3350400000	3925400000	579800000	71607000	65629000	59079000	52929000	48563000	36872000	47067000	38449000	24856000	39016000	44085000	51650000	5786300000	7263600000	5287200000	6013400000	7151000000	5470100000	6235600000	5147100000	5728200000	5840700000	5642000000
ENSRNOP00000009184	ENSRNOG00000006776	ENSRNOP00000009184	Smyd1	SET and MYND domain containing 1	35	35	35	71.8	71.8	71.8	56.553	490	43781000000	4102100000	3820100000	4241000000	5745900000	3011400000	2838200000	6272200000	2789800000	1286600000	3236200000	2836000000	3601700000	1824200000	170920000	159170000	176710000	239410000	125470000	118260000	261340000	116240000	53610000	134840000	118170000	150070000	4039200000	4942200000	4667000000	6766700000	5334600000	3751600000	8166000000	4432100000	3292800000	6174100000	3792000000
ENSRNOP00000034846	ENSRNOG00000026963	ENSRNOP00000034846	Hsp90b1	heat shock protein 90, beta, member 1	48	45	45	56.7	54.4	54.4	92.899	804	43651000000	6673200000	3258200000	7221600000	3297600000	1841400000	4473600000	2848400000	4451600000	2575900000	1797400000	3384700000	1827000000	1119200000	171110000	83543000	185170000	84554000	47216000	114710000	73036000	114140000	66049000	46088000	86787000	46846000	6753400000	4053200000	7301600000	4426800000	3734300000	7232900000	4571100000	6625900000	7322900000	4425300000	5887700000
ENSRNOP00000015217	ENSRNOG00000011383	ENSRNOP00000015217	Ndufs4	NADH dehydrogenase (ubiquinone) Fe-S protein 4	12	12	12	61.7	61.7	61.7	19.74	175	43622000000	3132900000	7754600000	1622100000	3708500000	4255100000	3641100000	5799400000	3970100000	562560000	2657600000	3628500000	2889100000	3965600000	284810000	704960000	147460000	337140000	386820000	331010000	527220000	360920000	51142000	241600000	329870000	262640000	2982900000	10547000000	1761800000	5251500000	9322900000	4040800000	6294100000	5209200000	1676900000	7410100000	3804000000
ENSRNOP00000030025	ENSRNOG00000025895	ENSRNOP00000030025	Sdpr	serum deprivation response	30	30	30	70	70	70	46.386	417	43522000000	5884700000	4318400000	4931800000	3829700000	3060400000	2952600000	2929700000	4282800000	2113600000	2806500000	4250900000	2161000000	2290600000	309720000	227280000	259570000	201560000	161070000	155400000	154190000	225410000	111240000	147710000	223730000	113740000	6665000000	6259600000	4827300000	3746600000	5389700000	5076000000	4202300000	8117800000	6327300000	6411700000	7316500000
ENSRNOP00000058007	ENSRNOG00000017381	ENSRNOP00000058007	Itih4	inter-alpha-trypsin inhibitor heavy chain family, member 4	45	45	45	57.3	57.3	57.3	103.75	933	43478000000	6768700000	3830600000	6979800000	3400100000	2333000000	3327700000	2971900000	3686600000	2122300000	1826500000	4241400000	1988600000	945160000	147150000	83275000	151740000	73916000	50718000	72340000	64608000	80145000	46137000	39707000	92205000	43231000	8282500000	5729700000	7950300000	4596400000	4519600000	5879000000	4040100000	6996200000	6065900000	3857900000	7580800000
ENSRNOP00000061086	ENSRNOG00000000146	ENSRNOP00000061086	ENSRNOG00000000146	nebulette	43	43	42	81.9	81.9	80.3	51.996	452	42929000000	4384400000	3716400000	5215700000	5351600000	2346300000	3055700000	4493000000	2608800000	2215300000	2483900000	2979500000	4078200000	1341500000	137010000	116140000	162990000	167240000	73322000	95491000	140400000	81525000	69228000	77623000	93110000	127440000	4628600000	4703800000	5568800000	6261100000	4866800000	5345500000	5722900000	4447700000	5080800000	4757400000	5451500000
ENSRNOP00000000772	ENSRNOG00000000622	ENSRNOP00000000772	Hint1	histidine triad nucleotide binding protein 1 ;Uncharacterized protein	14	14	14	89.7	89.7	89.7	13.777	126	42852000000	4076500000	2239700000	6258600000	3152500000	1921500000	4823600000	3701700000	3298200000	3366400000	2976600000	3671500000	3365000000	5356500000	509560000	279960000	782330000	394060000	240180000	602950000	462710000	412280000	420800000	372070000	458940000	420620000	3604800000	2850000000	4768800000	5789100000	4523700000	8797600000	6497100000	4394800000	4895900000	5359300000	4006400000
ENSRNOP00000052803	ENSRNOG00000021437	ENSRNOP00000052803	Hspg2	perlecan (heparan sulfate proteoglycan 2)	83	83	83	53.2	53.2	53.2	230.84	2165	42821000000	5856500000	5778500000	4607200000	4529600000	3223300000	2364400000	4463900000	2384800000	1144900000	2623900000	2787300000	3057200000	503780000	68900000	67983000	54202000	53290000	37921000	27816000	52517000	28056000	13470000	30869000	32791000	35967000	5833300000	6287100000	4515000000	5722100000	6444600000	4764400000	6352200000	5265800000	4459200000	6205500000	5108000000
ENSRNOP00000050663	ENSRNOG00000007092	ENSRNOP00000050663	Fgb	fibrinogen beta chain	36	36	31	68.6	68.6	63	56.612	503	42226000000	9523400000	3585000000	7983600000	4142400000	2416900000	2886400000	2161200000	2204900000	1955300000	1525400000	2205900000	1635200000	1456100000	328390000	123620000	275300000	142840000	83341000	99532000	74524000	76032000	67424000	52600000	76066000	56387000	8300400000	5491100000	8128500000	5360700000	4825800000	4417200000	3434700000	3499800000	5485400000	3177100000	4054800000
ENSRNOP00000065597	ENSRNOG00000046781	ENSRNOP00000065597	ENSRNOG00000046781	up-regulated during skeletal muscle growth protein 5-like ;up-regulated during skeletal muscle growth protein 5-like ;up-regulated during skeletal muscle growth 5 homolog (mouse)	6	6	6	46.6	46.6	46.6	6.4204	58	42217000000	3053700000	4326000000	4751700000	6113100000	3486700000	2395100000	4043100000	3001300000	1930100000	3369800000	2693200000	3053100000	14072000000	1017900000	1442000000	1583900000	2037700000	1162200000	798370000	1347700000	1000400000	643350000	1123300000	897750000	1017700000	3346100000	4423400000	4107600000	5362700000	6151400000	3410200000	5601000000	3857300000	3885300000	6056000000	4411500000
ENSRNOP00000005611	ENSRNOG00000004027	ENSRNOP00000005611	Aldh9a1	aldehyde dehydrogenase 9 family, member A1	31	31	31	71.6	71.6	71.6	54.05	497	42144000000	4372600000	3989100000	3774800000	5345200000	3689200000	2335200000	4506100000	3404600000	1894800000	2341800000	3428200000	3062200000	1685700000	174900000	159570000	150990000	213810000	147570000	93407000	180250000	136180000	75792000	93670000	137130000	122490000	4915100000	5160000000	5040700000	7550700000	6208500000	4558500000	6698200000	5843000000	5165400000	6261900000	5054300000
ENSRNOP00000058398	ENSRNOG00000040108	ENSRNOP00000058398	Cd36	CD36 molecule (thrombospondin receptor)	15	15	4	37.3	37.3	14	52.686	472	41966000000	3131400000	6158100000	2704600000	4844300000	4501400000	1469400000	3902900000	2359800000	1229800000	4209300000	2664400000	4790900000	2468600000	184200000	362240000	159100000	284960000	264790000	86436000	229580000	138810000	72341000	247600000	156730000	281820000	4173900000	9383000000	3502500000	6473800000	8805800000	2452400000	6159700000	3084100000	3269300000	12330000000	4486200000
ENSRNOP00000063784	ENSRNOG00000002848	ENSRNOP00000063784	Maoa	monoamine oxidase A	21	21	21	44.9	44.9	44.9	59.52	526	41600000000	3544600000	5498600000	1498900000	3139400000	6625000000	1626400000	3185600000	3401300000	1034400000	4640000000	3593100000	3812300000	1540700000	131280000	203650000	55515000	116270000	245370000	60236000	117990000	125970000	38312000	171850000	133080000	141200000	3460000000	8015700000	1323400000	3988500000	13519000000	2722200000	4790800000	6233000000	3132000000	11674000000	5878100000
ENSRNOP00000019624	ENSRNOG00000014568	ENSRNOP00000019624	Ndufb10	NADH dehydrogenase (ubiquinone) 1 beta subcomplex, 10	14	14	14	69.9	69.9	69.9	20.858	176	41453000000	3747100000	7094500000	1396400000	3588000000	6735900000	552090000	4614400000	3490200000	427150000	5249700000	1315800000	3241800000	3768400000	340640000	644950000	126950000	326180000	612350000	50190000	419490000	317290000	38832000	477240000	119620000	294710000	3818200000	11814000000	1595400000	6150000000	12971000000	1861700000	8498500000	2794900000	1075500000	16419000000	2232100000
ENSRNOP00000016083	ENSRNOG00000011913	ENSRNOP00000016083	Cp	ceruloplasmin (ferroxidase)	52	52	51	53	53	52.3	120.66	1059	41430000000	6131900000	3704500000	7089400000	3134400000	1803000000	3532800000	2831700000	3378800000	2213200000	1700100000	3752100000	2158000000	863120000	127750000	77177000	147700000	65301000	37563000	73599000	58995000	70392000	46108000	35418000	78168000	44957000	6883300000	4961700000	7892200000	3943900000	2969100000	5964700000	3915300000	5586600000	6562000000	3749500000	6110400000
ENSRNOP00000022095	ENSRNOG00000016460	ENSRNOP00000022095	Clu	clusterin	21	21	21	46.3	46.3	46.3	51.42	447	41133000000	6373500000	1077900000	9658500000	994810000	715770000	5912500000	947970000	4093900000	4852500000	772930000	4723900000	1009100000	2164900000	335450000	56733000	508340000	52359000	37672000	311190000	49893000	215470000	255390000	40681000	248630000	53113000	8445100000	1693600000	10500000000	1528900000	1765600000	11062000000	1866100000	7503700000	12170000000	1541700000	8389500000
ENSRNOP00000032735	ENSRNOG00000025074	ENSRNOP00000032735	Fgg	fibrinogen gamma chain	28	28	28	68	68	68	49.651	437	40318000000	7663300000	4205900000	5753100000	3950200000	2210600000	2787800000	3632800000	2199100000	1281000000	1582400000	2251800000	2800200000	1679900000	319300000	175250000	239710000	164590000	92110000	116160000	151370000	91628000	53373000	65933000	93825000	116670000	8007400000	5522600000	6858000000	5036900000	4527400000	4992100000	5181000000	4087400000	4773400000	3412700000	4142000000
ENSRNOP00000040018	ENSRNOG00000023781	ENSRNOP00000040018	Plec	plectin	313	313	313	65.7	65.7	65.7	518.26	4557	39908000000	5291000000	3377800000	6063200000	3718100000	2554700000	2585500000	3277900000	2997600000	1968200000	2183500000	3565500000	2324800000	142020000	18829000	12021000	21577000	13232000	9091500	9200900	11665000	10668000	7004100	7770600	12688000	8273400	5940000000	4420600000	6055900000	5064500000	5112900000	5119900000	4939600000	5380900000	6374000000	4810300000	5715300000
ENSRNOP00000014940	ENSRNOG00000010984	ENSRNOP00000014940	Anxa11	annexin A11	26	26	25	43.3	43.3	41.6	54.16	503	39881000000	3488300000	3912200000	3623100000	4632400000	3166600000	2243800000	5268200000	1970300000	1281700000	3197800000	2903800000	4192400000	2099000000	183590000	205910000	190690000	243810000	166670000	118090000	277270000	103700000	67459000	168310000	152830000	220650000	4243500000	5513000000	3878700000	5569700000	6065800000	3470200000	5892000000	4029600000	4611700000	6332000000	3939700000
ENSRNOP00000025824	ENSRNOG00000019090	ENSRNOP00000025824	Cct3	chaperonin containing Tcp1, subunit 3 (gamma)	44	44	40	72.3	72.3	66.8	60.646	545	39814000000	5457100000	3195000000	4563400000	3853100000	2428200000	3356200000	2914600000	3483200000	2131100000	1957000000	3492800000	2982300000	1244200000	170530000	99843000	142610000	120410000	75882000	104880000	91082000	108850000	66597000	61157000	109150000	93198000	6115300000	4584400000	5300700000	5099900000	4521600000	5432100000	4391600000	6074300000	6804900000	4248200000	5394400000
ENSRNOP00000008325	ENSRNOG00000005698	ENSRNOP00000008325	Ndufa5	NADH dehydrogenase (ubiquinone) 1 alpha subcomplex 5	11	11	11	73.3	73.3	73.3	13.412	116	39659000000	4325100000	5043000000	1592100000	3452300000	5114400000	1856800000	5094500000	3691500000	683610000	3693700000	2240700000	2871400000	7931800000	865020000	1008600000	318420000	690460000	1022900000	371370000	1018900000	738290000	136720000	738740000	448140000	574290000	4250700000	8479600000	1753000000	3159400000	10529000000	3372200000	7074100000	5744400000	1793400000	8987000000	3276200000
ENSRNOP00000065298	ENSRNOG00000048862	ENSRNOP00000065298	Mrps36	mitochondrial ribosomal protein S36 ;mitochondrial ribosomal protein S36	8	8	8	69.9	69.9	69.9	11.413	103	39509000000	2827500000	4883600000	2700600000	5024600000	5444000000	2396600000	4236500000	2503900000	830810000	3010500000	2205400000	3444600000	7901700000	565500000	976720000	540120000	1004900000	1088800000	479320000	847290000	500780000	166160000	602090000	441090000	688910000	3398100000	7062400000	2860300000	5348100000	8325100000	3077000000	4041700000	3963900000	2011900000	7744300000	2758400000
ENSRNOP00000010701	ENSRNOG00000007584	ENSRNOP00000010701	Ehd4	EH-domain containing 4	38	32	30	74.5	66.7	63.2	61.467	541	39247000000	5318800000	2497900000	5034200000	2943000000	2313400000	3000400000	3421000000	4422000000	2342100000	1468200000	3970200000	2515900000	1308200000	177290000	83262000	167810000	98100000	77113000	100010000	114030000	147400000	78070000	48941000	132340000	83862000	4936600000	3148300000	4463600000	3687600000	4732000000	4761200000	4335800000	5732100000	5913800000	3350500000	5696600000
ENSRNOP00000009028	ENSRNOG00000006911	ENSRNOP00000009028	Sptb	spectrin, beta, erythrocytic	144	137	137	71.6	68.4	68.4	246.33	2137	39136000000	6833500000	2288700000	6153900000	2382900000	1160100000	4738400000	1676900000	5447100000	1842600000	1056100000	4159700000	1396600000	305750000	53387000	17881000	48077000	18616000	9062900	37019000	13101000	42556000	14395000	8250500	32498000	10911000	7784300000	3430500000	6559600000	3476500000	2412700000	7696900000	2805300000	9025100000	5684600000	2422100000	6603300000
ENSRNOP00000048968	ENSRNOG00000029339	ENSRNOP00000048968	Ndufs5b	NADH dehydrogenase (ubiquinone) Fe-S protein 5 ;rCG31129-like ;NADH dehydrogenase (ubiquinone) Fe-S protein 5	10	10	10	66	66	66	12.7	106	39071000000	2197500000	6715800000	940290000	2812300000	4760400000	1635500000	4707400000	1903600000	361530000	7783500000	1679700000	3573500000	6511800000	366240000	1119300000	156710000	468710000	793410000	272580000	784570000	317270000	60255000	1297200000	279940000	595580000	3645500000	12852000000	1808900000	4460300000	11086000000	3005100000	7204800000	3328400000	1506500000	17333000000	4677100000
ENSRNOP00000064050	ENSRNOG00000049911	ENSRNOP00000064050	Cbr1	carbonyl reductase [NADPH] 1-like	21	21	1	84.8	84.8	4	30.611	277	38995000000	1800900000	5639800000	2593100000	8205100000	3013200000	1550300000	6016700000	1439800000	1265100000	3055200000	1422900000	2992500000	2293800000	105940000	331760000	152540000	482650000	177250000	91197000	353920000	84693000	74420000	179720000	83698000	176030000	1911000000	7409700000	2434500000	10338000000	6450800000	2999800000	9837700000	2497000000	4065300000	7284200000	2829900000
ENSRNOP00000001954	ENSRNOG00000001436	ENSRNOP00000001954	Ywhag	tyrosine 3-monooxygenase/tryptophan 5-monooxygenase activation protein, gamma	19	13	12	70.4	53.4	49.8	28.302	247	38973000000	4358400000	2953000000	3886700000	4150200000	2099400000	2558500000	4175100000	2808700000	1499100000	2731600000	4220000000	3532500000	2435800000	272400000	184570000	242920000	259390000	131210000	159910000	260940000	175550000	93696000	170730000	263750000	220780000	4565600000	3837300000	5276100000	5555300000	3844300000	4453800000	5626400000	5016900000	3895800000	8247300000	5934200000
ENSRNOP00000033290	ENSRNOG00000023095	ENSRNOP00000033290	Npepps	aminopeptidase puromycin sensitive	51	51	51	57.7	57.7	57.7	103.34	920	38919000000	4966000000	2959800000	4552400000	3069200000	3066300000	2658600000	3613600000	3640600000	1993100000	1943000000	3942000000	2514700000	810820000	103460000	61663000	94841000	63941000	63881000	55388000	75283000	75847000	41524000	40480000	82125000	52389000	5399000000	3711400000	4982600000	3880700000	4787800000	4347500000	4681200000	6270500000	5855600000	4431800000	5586700000
ENSRNOP00000028445	ENSRNOG00000020951	ENSRNOP00000028445	Slc4a1	solute carrier family 4 (anion exchanger), member 1	32	32	32	41.8	41.8	41.8	103.24	928	38852000000	5399800000	4034100000	3335100000	2446800000	1636800000	3921800000	2192100000	7196300000	1197800000	1914600000	3867400000	1709800000	971310000	134990000	100850000	83379000	61171000	40919000	98045000	54802000	179910000	29945000	47865000	96685000	42745000	7229200000	6296600000	3539500000	3008400000	3367200000	6619800000	3386100000	14958000000	3767700000	3811800000	6770600000
ENSRNOP00000037256	ENSRNOG00000024568	ENSRNOP00000037256	Ndufs7	NADH dehydrogenase (ubiquinone) Fe-S protein 7	14	14	14	73.9	73.9	73.9	23.945	218	38768000000	3319700000	7378800000	1631100000	4090900000	4525300000	1764700000	5649900000	2322100000	376200000	3920600000	1195700000	2593200000	3524400000	301790000	670800000	148280000	371900000	411390000	160430000	513630000	211100000	34200000	356420000	108700000	235750000	3054000000	10019000000	2016500000	5996300000	7165500000	3212700000	9299200000	3331200000	1193400000	8819500000	1748100000
ENSRNOP00000003349	ENSRNOG00000002461	ENSRNOP00000003349	Nid1	nidogen 1	53	53	52	53.2	53.2	53.2	137.04	1246	38695000000	4993800000	3211600000	4894900000	4283500000	2648600000	2882200000	3533300000	2390300000	1961000000	2268800000	2580700000	3046100000	744130000	96035000	61762000	94133000	82375000	50935000	55427000	67948000	45967000	37712000	43630000	49629000	58579000	5392700000	4890600000	5381100000	5486900000	5627900000	4997800000	5733300000	4298300000	4799100000	4229600000	4635400000
ENSRNOP00000023664	ENSRNOG00000017469	ENSRNOP00000023664	Anxa1	annexin A1	32	32	32	77.2	77.2	77.2	38.829	346	38630000000	5177400000	1778100000	6799600000	2669200000	1492600000	4073800000	2763400000	3843000000	2419600000	1465300000	3915000000	2233500000	1755900000	235340000	80821000	309070000	121330000	67844000	185170000	125610000	174680000	109980000	66604000	177960000	101520000	6516600000	2727100000	7504600000	3484200000	2845500000	6180100000	4804900000	7363700000	6936500000	2844900000	6923800000
ENSRNOP00000029234	ENSRNOG00000021317	ENSRNOP00000029234	Cct2	chaperonin containing TCP1, subunit 2 (beta)	40	40	40	80.6	80.6	80.6	57.458	535	38624000000	5068600000	3426000000	4523600000	3127900000	2697700000	3465800000	3201000000	3432900000	2025000000	1752300000	3737400000	2165800000	1170400000	153590000	103820000	137080000	94784000	81750000	105020000	96999000	104030000	61363000	53099000	113260000	65632000	6763200000	5304100000	6009500000	4727000000	4724900000	5922400000	5497600000	6728100000	5858900000	4813200000	6210100000
ENSRNOP00000025980	ENSRNOG00000019113	ENSRNOP00000025980	Hnrnpk	heterogeneous nuclear ribonucleoprotein K ;predicted gene 7964	29	29	29	62.7	62.7	62.7	51.028	464	38378000000	4965000000	2945500000	5275400000	3345300000	2311500000	3347900000	3393300000	3346800000	2085300000	2262100000	2717100000	2383200000	1599100000	206870000	122730000	219810000	139390000	96314000	139500000	141390000	139450000	86887000	94255000	113210000	99302000	5528200000	4560700000	4949800000	4559600000	5020100000	5616100000	4722400000	6377500000	6628300000	5014300000	5761400000
ENSRNOP00000022343	ENSRNOG00000016478	ENSRNOP00000022343	Eif5a	eukaryotic translation initiation factor 5A	14	14	7	85.1	85.1	55.8	16.832	154	38330000000	3808400000	3652800000	2853500000	4712300000	2753000000	2822000000	4123600000	2792300000	1613900000	2011800000	4115200000	3070700000	4791200000	476050000	456600000	356690000	589030000	344130000	352750000	515450000	349040000	201740000	251470000	514400000	383840000	3149100000	3621200000	2746900000	4756700000	4584600000	3708300000	4998600000	4318600000	5133200000	4352100000	5731700000
ENSRNOP00000063786	ENSRNOG00000008079	ENSRNOP00000063786	Ugp2	UDP-glucose pyrophosphorylase 2	38	38	38	71.5	71.5	71.5	57.023	508	38289000000	3446700000	5016000000	2972100000	4816900000	3250700000	2205000000	3308000000	1889100000	1507400000	3712800000	2115000000	4049300000	1418100000	127650000	185780000	110080000	178400000	120390000	81668000	122520000	69965000	55828000	137510000	78333000	149980000	4141500000	6992700000	3834600000	6104400000	6351100000	3629200000	5345900000	2922600000	4000500000	8952200000	3661200000
ENSRNOP00000024640	ENSRNOG00000018250	ENSRNOP00000024640	Tnni3	troponin I type 3 (cardiac)	15	15	15	58.8	58.8	58.8	24.159	211	38115000000	4742400000	2385800000	5408000000	4645900000	2106100000	3727500000	2575200000	2922100000	1512300000	1772900000	3318200000	2998700000	5445000000	677480000	340830000	772580000	663700000	300870000	532500000	367890000	417440000	216040000	253280000	474030000	428390000	4561700000	2934900000	5102000000	5035500000	4004700000	6082200000	5084500000	4359300000	4369100000	3301600000	5183900000
ENSRNOP00000053011	ENSRNOG00000020748	ENSRNOP00000053011	Map4	microtubule-associated protein 4	43	43	43	62.3	62.3	62.3	102.84	983	37557000000	3836200000	3314000000	4356100000	2872800000	2944400000	3647700000	2550900000	3470900000	2446700000	2441200000	3418900000	2257100000	988340000	100950000	87211000	114630000	75600000	77483000	95991000	67129000	91339000	64386000	64243000	89972000	59397000	4205000000	4063600000	4448800000	3995100000	5508300000	6325500000	3757400000	5453100000	7421400000	5160600000	6097400000
ENSRNOP00000000201	ENSRNOG00000000185	ENSRNOP00000000201	Mpst	mercaptopyruvate sulfurtransferase	14	14	14	54.5	54.5	54.5	32.94	297	37412000000	3519900000	3061200000	3827600000	3485900000	3411900000	3019400000	3621800000	3378000000	1542100000	2385000000	2755400000	3403300000	2494100000	234660000	204080000	255170000	232390000	227460000	201290000	241450000	225200000	102810000	159000000	183700000	226890000	3960600000	4280300000	4328800000	4111300000	6562900000	6039600000	4965600000	5871200000	4744500000	5122700000	4930200000
ENSRNOP00000009253	ENSRNOG00000006694	ENSRNOP00000009253	Cav1	caveolin 1, caveolae protein	10	10	8	51.1	51.1	45.5	20.551	178	37289000000	6216100000	4307300000	3142900000	4275800000	4736900000	1949800000	3105400000	3615500000	844240000	1871500000	1220800000	2002900000	3728900000	621610000	430730000	314290000	427580000	473690000	194980000	310540000	361550000	84424000	187150000	122080000	200290000	5792500000	5954300000	3259000000	4965300000	9456000000	4217000000	4593700000	5299500000	2181800000	4618700000	2083500000
ENSRNOP00000000134	ENSRNOG00000000122	ENSRNOP00000000134	Ak2	adenylate kinase 2	19	19	19	71.1	71.1	71.1	25.529	232	37235000000	3155200000	4928900000	2780700000	3878800000	3304400000	1588100000	5117500000	2042400000	1024000000	3807400000	1742800000	3865000000	2659700000	225370000	352060000	198620000	277060000	236030000	113440000	365540000	145890000	73145000	271960000	124490000	276070000	2655200000	5644800000	2421100000	4137600000	5769000000	2601200000	6890000000	2999100000	2450900000	6654600000	2404900000
ENSRNOP00000061853	ENSRNOG00000003537	ENSRNOP00000061853	Spta1	spectrin, alpha, erythrocytic 1	152	151	151	70.5	70.1	70.1	280.09	2416	37223000000	5204000000	2953300000	4175000000	3140800000	1698600000	3871200000	2544900000	5133300000	1201200000	1254500000	4070800000	1975600000	271700000	37985000	21557000	30475000	22925000	12398000	28257000	18576000	37469000	8768200	9157000	29714000	14421000	5857300000	4041600000	4178000000	3952600000	3355500000	6430300000	3473500000	7851400000	3957900000	3049300000	5965100000
ENSRNOP00000003674	ENSRNOG00000002721	ENSRNOP00000003674	Ndufb4	similar to NADH dehydrogenase (ubiquinone) 1 beta subcomplex, 4, 15kDa ;NADH dehydrogenase (ubiquinone) 1 beta subcomplex 4	12	12	12	54.3	54.3	54.3	15.064	129	37218000000	1547600000	6106100000	1552300000	3186500000	5398500000	1453600000	4560000000	1788500000	423320000	6580500000	1306600000	3315100000	7443700000	309530000	1221200000	310450000	637290000	1079700000	290710000	912010000	357700000	84665000	1316100000	261320000	663020000	2340600000	8847700000	1473900000	4675600000	8917900000	2662400000	7756200000	4416500000	1355500000	11843000000	2132500000
ENSRNOP00000016509	ENSRNOG00000012383	ENSRNOP00000016509	Ndufc2	NADH dehydrogenase (ubiquinone) 1, subcomplex unknown, 2	11	11	11	50.8	50.8	50.8	14.359	120	36944000000	2813800000	7742400000	1131800000	2999800000	5058200000	1011100000	5213500000	2393000000	362560000	3608600000	1514500000	3095100000	4618000000	351720000	967800000	141480000	374970000	632270000	126390000	651690000	299120000	45320000	451080000	189320000	386890000	2759300000	7418500000	1438100000	3912300000	7247600000	1638300000	6309500000	3525200000	1017800000	6683200000	2245300000
ENSRNOP00000022387	ENSRNOG00000016419	ENSRNOP00000022387	Pdlim5	PDZ and LIM domain 5	34	34	34	64.5	64.5	64.5	63.201	591	36460000000	4407900000	2893000000	4640100000	3912400000	2309500000	3378500000	3347300000	3137600000	1568300000	1520500000	2660900000	2683500000	1041700000	125940000	82657000	132580000	111780000	65987000	96527000	95638000	89646000	44808000	43442000	76025000	76672000	5615300000	3087000000	6375000000	3908700000	3398300000	6825100000	3474200000	4799300000	4965700000	2585600000	4833500000
ENSRNOP00000024885	ENSRNOG00000018373	ENSRNOP00000024885	Tln2	talin 2	129	116	116	70.6	66.4	66.4	237.36	2221	36426000000	5028800000	2473500000	5933200000	2852100000	2075900000	3235700000	2796600000	2879100000	1952000000	1672200000	3288000000	2238400000	311330000	42981000	21141000	50711000	24377000	17743000	27656000	23903000	24607000	16684000	14293000	28103000	19131000	5163700000	3436700000	6059000000	3610000000	3826900000	5399600000	3963300000	4862600000	5520700000	3657100000	5302900000
ENSRNOP00000012847	ENSRNOG00000009642	ENSRNOP00000012847	Cct4	chaperonin containing Tcp1, subunit 4 (delta)	41	41	41	81.4	81.4	81.4	58.099	539	36425000000	4735000000	3064200000	4555500000	3138500000	1984300000	3414100000	3031000000	3019900000	1916500000	2160200000	3310100000	2095400000	1103800000	143480000	92853000	138040000	95107000	60131000	103460000	91850000	91511000	58077000	65462000	100310000	63496000	5273900000	4292900000	5413100000	4637000000	4564800000	6695200000	4814500000	5381000000	5492100000	3993700000	6556800000
ENSRNOP00000024775	ENSRNOG00000018282	ENSRNOP00000024775	Gda	guanine deaminase	35	35	35	81.5	81.5	81.5	50.9	454	36344000000	4873700000	2302400000	5586700000	2282300000	1669900000	4559100000	3254600000	3266500000	2161000000	1200300000	3406500000	1780600000	1346100000	180510000	85274000	206910000	84531000	61850000	168860000	120540000	120980000	80037000	44454000	126170000	65949000	5929300000	3090200000	6458300000	3962600000	3329700000	7447800000	5256600000	7220000000	5921500000	3537100000	5985600000
ENSRNOP00000002169	ENSRNOG00000001592	ENSRNOP00000002169	Cct8	chaperonin containing Tcp1, subunit 8 (theta)	42	42	42	79.2	79.2	79.2	59.588	548	36171000000	5258900000	3301100000	4987000000	2915300000	2141600000	2999700000	3457700000	2702100000	1507800000	1913500000	2784200000	2202800000	1004800000	146080000	91696000	138530000	80980000	59488000	83325000	96048000	75057000	41882000	53153000	77338000	61189000	5766900000	4994400000	5321300000	3729700000	4164500000	4777400000	3906500000	4983400000	4662600000	4302300000	4542900000
ENSRNOP00000002478	ENSRNOG00000001813	ENSRNOP00000002478	Dnm1l	dynamin 1-like	57	57	57	79.9	79.9	79.9	83.907	755	36079000000	3761000000	3549400000	4191100000	4288500000	2965400000	2730800000	3619200000	2293200000	1350400000	2377800000	2480800000	2471500000	693830000	72328000	68257000	80598000	82471000	57028000	52516000	69600000	44100000	25969000	45727000	47708000	47528000	4781200000	4997800000	4978800000	5387600000	5444100000	4515600000	5139100000	4504300000	4268200000	4882800000	4485500000
ENSRNOP00000025606	ENSRNOG00000018943	ENSRNOP00000025606	Tnnc1	troponin C type 1 (slow)	9	9	9	57.8	57.8	57.8	18.42	161	36076000000	4737300000	1638400000	5091300000	4008500000	1669300000	4814600000	1976600000	2531700000	2501300000	1314200000	3559100000	2233200000	6012600000	789550000	273060000	848540000	668080000	278220000	802440000	329430000	421940000	416890000	219030000	593190000	372200000	4442300000	2007300000	4328900000	4747000000	2723300000	7025400000	5126400000	5130600000	7682900000	3680300000	5883500000
ENSRNOP00000019531	ENSRNOG00000014160	ENSRNOP00000019531	Tcp1	t-complex 1	36	36	36	74.6	74.6	74.6	60.359	556	36041000000	4904800000	2952500000	4096900000	3051300000	2272900000	3343300000	3093000000	3039700000	1728000000	1947100000	2926200000	2685400000	1162600000	158220000	95242000	132160000	98429000	73320000	107850000	99775000	98054000	55742000	62810000	94395000	86627000	5004400000	4031200000	4747400000	4179700000	3996300000	4984600000	4440000000	4592400000	5985800000	4053800000	5350200000
ENSRNOP00000027773	ENSRNOG00000020433	ENSRNOP00000027773	Actn4	actinin alpha 4	63	53	44	74.4	63.1	51.7	104.91	911	35826000000	5519000000	1813300000	5202600000	4140800000	1375100000	3383500000	2595500000	3379300000	2016600000	1343900000	2894400000	2161900000	651380000	100350000	32969000	94592000	75286000	25002000	61518000	47192000	61442000	36665000	24434000	52626000	39306000	5612500000	2362400000	5838400000	5073000000	2440000000	5427500000	3512000000	5243800000	5672700000	2836000000	4866200000
ENSRNOP00000023811	ENSRNOG00000017571	ENSRNOP00000023811	Ndufa2	NADH dehydrogenase (ubiquinone) 1 alpha subcomplex, 2	9	9	9	70.1	70.1	70.1	10.844	97	35815000000	3517300000	5856600000	1861300000	4142800000	3754800000	1784800000	4143700000	2689300000	796100000	3913300000	1452200000	1903300000	5969200000	586210000	976110000	310210000	690470000	625800000	297470000	690620000	448210000	132680000	652210000	242040000	317210000	3375900000	6588600000	1902100000	4437400000	8450100000	3544100000	5774200000	5372500000	2513700000	11588000000	3036600000
ENSRNOP00000009556	ENSRNOG00000007219	ENSRNOP00000009556	Hsp90aa1	heat shock protein 90, alpha (cytosolic), class A member 1	46	32	27	59.2	41.9	33.6	84.814	733	35758000000	4994600000	2941100000	5224100000	3527500000	1883300000	2653200000	2728600000	3107900000	1837000000	1704600000	3084000000	2071900000	1083600000	151350000	89125000	158310000	106890000	57068000	80401000	82686000	94178000	55667000	51655000	93454000	62786000	6093700000	4727100000	5904300000	5305500000	3659400000	5572300000	3773200000	5024800000	5048700000	4342100000	5188500000
ENSRNOP00000033323	ENSRNOG00000002393	ENSRNOP00000033323	Eprs	glutamyl-prolyl-tRNA synthetase	91	91	90	63.8	63.8	63.3	166.78	1486	35658000000	4675400000	5692800000	3993400000	2212100000	4576700000	2110700000	2481400000	2939600000	1477100000	1555100000	2245300000	1698500000	414630000	54365000	66195000	46434000	25722000	53217000	24543000	28854000	34181000	17176000	18083000	26108000	19750000	5346500000	4319800000	4567100000	4279900000	5134000000	4622300000	4667000000	4447400000	5635400000	5019700000	4937100000
ENSRNOP00000024012	ENSRNOG00000028498	ENSRNOP00000024012	Wdr1	WD repeat domain 1	36	36	36	73.1	73.1	73.1	66.181	606	35482000000	3451100000	2867400000	4145500000	4491400000	2579200000	2879600000	4281800000	2517700000	1580900000	1460700000	2755300000	2471600000	1182700000	115040000	95581000	138180000	149710000	85972000	95988000	142730000	83922000	52698000	48691000	91843000	82387000	4396500000	4504500000	5112400000	5593800000	4880200000	5384100000	5409400000	5125200000	5249700000	4390500000	4384300000
ENSRNOP00000027520	ENSRNOG00000020288	ENSRNOP00000027520	Slc25a20	solute carrier family 25 (carnitine/acylcarnitine translocase), member 20	24	24	24	75.1	75.1	75.1	33.071	301	34999000000	2017800000	6827100000	1906600000	4265500000	4288500000	842960000	4767200000	1257100000	560910000	2973000000	1821700000	3471100000	2058800000	118690000	401590000	112150000	250910000	252260000	49586000	280420000	73948000	32995000	174880000	107160000	204180000	2157200000	7306200000	2105100000	5683700000	5916600000	1738400000	7698800000	1634300000	1653200000	6763700000	2548600000
ENSRNOP00000057275	ENSRNOG00000002878	ENSRNOP00000057275	Afm	afamin	38	38	38	61.2	61.2	61.2	69.241	608	34977000000	5092800000	1871500000	5954100000	2506500000	1647300000	3769600000	2451900000	3778600000	1832100000	1119400000	3310000000	1642700000	920440000	134020000	49251000	156690000	65962000	43350000	99199000	64523000	99436000	48212000	29459000	87106000	43230000	7027000000	3565500000	7482600000	3407500000	3384300000	6296300000	3638900000	6483000000	3968200000	2906200000	5327600000
ENSRNOP00000020670	ENSRNOG00000014625	ENSRNOP00000020670	Atp5d	ATP synthase, H+ transporting, mitochondrial F1 complex, delta subunit	7	7	7	44.6	44.6	44.6	17.563	168	34937000000	708400000	1210100000	3512000000	5155300000	2894700000	1832600000	5571100000	311000000	1214400000	5912300000	2927700000	3687500000	6987400000	141680000	242030000	702410000	1031100000	578930000	366520000	1114200000	62201000	242880000	1182500000	585540000	737500000	3252800000	6133400000	2781400000	6001600000	6257800000	2596100000	4830000000	2281700000	4558900000	9889700000	4780600000
ENSRNOP00000049677	ENSRNOG00000000875	ENSRNOP00000049677	Fhl1	four and a half LIM domains 1	22	22	22	67.6	67.6	67.6	33.578	296	34894000000	4786900000	2536800000	6029100000	3421100000	1948500000	3642300000	2064100000	2839300000	1077100000	1531100000	2840300000	2177800000	2052600000	281580000	149220000	354650000	201240000	114620000	214250000	121420000	167020000	63360000	90065000	167080000	128110000	6413500000	2988300000	7285100000	4456500000	3888100000	6261700000	3722300000	4564400000	3199800000	3114100000	5444000000
ENSRNOP00000043950	ENSRNOG00000015380	ENSRNOP00000043950	Jup	junction plakoglobin	45	45	40	77.2	77.2	69.8	81.8	745	34787000000	3305400000	1841500000	4152000000	4224800000	1844300000	2698500000	4001000000	2249900000	1966100000	1799700000	2801000000	3903100000	756240000	71856000	40032000	90261000	91842000	40094000	58664000	86978000	48911000	42741000	39123000	60891000	84850000	3706500000	2874400000	4722700000	5616200000	2814000000	4233000000	5094200000	3995000000	5733000000	3363400000	4792500000
ENSRNOP00000008041	ENSRNOG00000005796	ENSRNOP00000008041	Ctnna1	catenin (cadherin-associated protein), alpha 1, 102kDa	59	59	47	72.9	72.9	61.2	100.24	908	34720000000	3986900000	3112800000	4108800000	4630300000	1954100000	2369600000	3495700000	2018500000	1195600000	2227600000	2462000000	3157700000	738710000	84828000	66229000	87422000	98517000	41576000	50417000	74377000	42947000	25438000	47395000	52382000	67186000	4174600000	4286900000	4273100000	5696900000	3271700000	3788300000	4681900000	3686600000	3786100000	4764200000	3662200000
ENSRNOP00000018649	ENSRNOG00000013928	ENSRNOP00000018649	Dsp	desmoplakin	204	204	204	65.6	65.6	65.6	332.39	2877	34686000000	4183200000	2189000000	5317200000	3350100000	2038800000	2553100000	2694400000	2103200000	2556700000	1527100000	4129100000	2043600000	210220000	25353000	13267000	32225000	20304000	12357000	15473000	16330000	12747000	15495000	9255100	25025000	12386000	4867200000	3273000000	5454500000	4226600000	3352900000	4520500000	4194500000	3953900000	7422100000	3657000000	6168800000
ENSRNOP00000023014	ENSRNOG00000016866	ENSRNOP00000023014	Fhl2	four and a half LIM domains 2	31	31	31	73.8	73.8	73.8	32.086	279	34540000000	1235400000	2524600000	3363100000	7340100000	2171000000	2024300000	6339800000	949900000	632850000	1763000000	1024400000	5171200000	1918900000	68632000	140260000	186840000	407790000	120610000	112460000	352210000	52772000	35158000	97943000	56913000	287290000	1644300000	3869300000	3433700000	9768300000	4739800000	4167100000	9874600000	1963500000	2241200000	3791600000	1652900000
ENSRNOP00000008337	ENSRNOG00000005849	ENSRNOP00000008337	Aco1	aconitase 1, soluble	59	59	58	62.1	62.1	61.2	98.191	889	34504000000	4032700000	3514300000	4719800000	4151000000	2051900000	2710300000	3170200000	1985800000	1527900000	1726600000	2410400000	2502700000	821520000	96016000	83674000	112380000	98832000	48855000	64530000	75482000	47281000	36379000	41110000	57389000	59588000	4859400000	3984100000	5011700000	4377500000	4105600000	4579400000	4426800000	3443800000	4365000000	4271200000	3812800000
ENSRNOP00000067815	ENSRNOG00000049912	ENSRNOP00000067815	Atp5e	ATP synthase, H+ transporting, mitochondrial F1 complex, epsilon subunit ;ATP synthase subunit epsilon, mitochondrial-like	6	6	6	80.4	80.4	80.4	5.7667	51	34359000000	3705700000	4723500000	3690700000	3537000000	4077300000	1797900000	3423200000	392530000	1496700000	2489600000	2449400000	2575600000	11453000000	1235200000	1574500000	1230200000	1179000000	1359100000	599310000	1141100000	130840000	498910000	829870000	816460000	858530000	3834600000	5314600000	3741300000	4698300000	5859000000	3108500000	4684100000	772590000	5205500000	4296000000	3478900000
ENSRNOP00000028474	ENSRNOG00000020956	ENSRNOP00000028474	Bcat2	branched chain amino acid transaminase 2, mitochondrial	27	27	27	56	56	56	44.229	393	33728000000	2439000000	4088700000	1562600000	6390900000	3233700000	1157500000	5667800000	1540000000	691490000	2016100000	1665800000	3274200000	1775100000	128370000	215190000	82243000	336360000	170190000	60920000	298300000	81053000	36394000	106110000	87672000	172330000	2419100000	4946100000	2131800000	7279100000	4953600000	1894600000	8143500000	2356500000	2026600000	4391700000	2517800000
ENSRNOP00000021030	ENSRNOG00000015630	ENSRNOP00000021030	Cct7	chaperonin containing Tcp1, subunit 7 (eta)	35	35	35	69.1	69.1	69.1	59.658	544	33279000000	4327400000	3362400000	4552900000	2619300000	1963300000	3305300000	2793500000	2537600000	1426900000	1939200000	2924800000	1526600000	1040000000	135230000	105080000	142280000	81855000	61353000	103290000	87298000	79301000	44589000	60599000	91399000	47707000	4884800000	4155400000	4680000000	3521700000	3378500000	5431200000	3581100000	5446000000	4725200000	4077000000	4624100000
ENSRNOP00000063496	ENSRNOG00000002045	ENSRNOP00000063496	Anxa3	annexin A3	30	30	30	73.1	73.1	73.1	36.285	324	33260000000	4472600000	2791800000	4677300000	3252200000	1742400000	2364400000	2901400000	2180700000	1781800000	2246500000	2754900000	2094400000	1583800000	212980000	132940000	222730000	154870000	82972000	112590000	138160000	103840000	84847000	106970000	131180000	99733000	4340800000	4085200000	5419500000	3699900000	3299300000	3694700000	3340200000	4030000000	5635800000	4499100000	4812900000
ENSRNOP00000068368	ENSRNOG00000014371	ENSRNOP00000019298	Cdh13	cadherin 13	27	27	27	37.4	37.4	37.4	78.085	714	33146000000	5017000000	1929200000	5123700000	1253300000	1888200000	3163700000	1795100000	3374600000	2898800000	1544600000	3795000000	1363300000	1069200000	161840000	62233000	165280000	40428000	60908000	102050000	57906000	108860000	93509000	49826000	122420000	43977000	6187100000	2297300000	6057800000	1761200000	3114600000	4923200000	2581800000	5853400000	8988900000	3923000000	6724900000
ENSRNOP00000068065	ENSRNOG00000009466	ENSRNOP00000059072	Unc45b	unc-45 homolog B (C. elegans)	71	71	71	75.8	75.8	75.8	103.4	929	32903000000	4534600000	2528200000	4064700000	3090000000	2148100000	2552900000	2888400000	2853400000	1604700000	1842500000	2879500000	1915300000	539390000	74338000	41447000	66635000	50656000	35215000	41850000	47351000	46777000	26307000	30205000	47205000	31398000	5907400000	3841600000	4893300000	4067600000	4245200000	4440900000	4507400000	4864800000	4600600000	3762500000	4825500000
ENSRNOP00000024000	ENSRNOG00000017619	ENSRNOP00000024000	Aldh1a1	aldehyde dehydrogenase 1 family, member A1	35	35	26	66.3	66.3	51.9	54.458	501	32821000000	2938900000	2190800000	6400300000	2531200000	1231400000	3786700000	2496500000	2700300000	2816500000	1132300000	2668200000	1927800000	1367500000	122460000	91283000	266680000	105470000	51307000	157780000	104020000	112510000	117350000	47178000	111180000	80325000	3950500000	2529100000	7797300000	2991500000	2062000000	7685700000	2970700000	5109200000	8113800000	2035600000	3843900000
ENSRNOP00000063822	ENSRNOG00000004060	ENSRNOP00000063822	Calm3	calmodulin 2 ;calmodulin 1 ;calmodulin 2	14	14	14	96	96	96	16.837	149	32757000000	3617900000	2213400000	4258100000	4133100000	1422200000	2454800000	4084900000	2646800000	1246600000	1417800000	2216400000	3044700000	3639600000	401990000	245940000	473120000	459230000	158020000	272760000	453870000	294080000	138510000	157540000	246260000	338300000	2917900000	3424600000	4863500000	7010200000	3005500000	4312000000	4681700000	2771200000	3544600000	3214200000	3501300000
ENSRNOP00000050968	ENSRNOG00000018454	ENSRNOP00000050968	Apoe	apolipoprotein E	22	22	22	67.3	67.3	67.3	35.753	312	32609000000	5176200000	2197100000	5780700000	2750100000	1498500000	2486600000	1688300000	3753400000	2002400000	1203600000	2582400000	1489600000	2038100000	323510000	137320000	361290000	171880000	93655000	155410000	105520000	234590000	125150000	75223000	161400000	93103000	6472300000	3407900000	6564300000	3519600000	2850500000	4891400000	3040700000	5924900000	4777300000	2620900000	3826000000
ENSRNOP00000051840	ENSRNOG00000036688	ENSRNOP00000051840	Arhgdia	Rho GDP dissociation inhibitor (GDI) alpha	17	17	17	79.4	79.4	79.4	23.407	204	32262000000	4278100000	2485700000	3533200000	2393700000	2375400000	3514100000	2456700000	2650500000	1435100000	1646500000	2534800000	2958300000	3584700000	475350000	276190000	392580000	265970000	263940000	390460000	272960000	294500000	159450000	182950000	281640000	328690000	4260500000	3904400000	3872700000	3836200000	4478700000	6061600000	3833800000	4209200000	4366000000	3935800000	4602300000
ENSRNOP00000015886	ENSRNOG00000011632	ENSRNOP00000015886	Cct5	chaperonin containing Tcp1, subunit 5 (epsilon)	41	41	41	77.6	77.6	77.6	59.536	541	32241000000	4292200000	3016100000	4483500000	3602800000	1630500000	2537800000	2601400000	2158000000	1487400000	1802700000	2824600000	1804300000	977010000	130070000	91398000	135860000	109170000	49410000	76902000	78831000	65394000	45073000	54627000	85593000	54676000	4472200000	3541500000	4187800000	4492600000	3301500000	4140200000	4420600000	4011300000	4602600000	3743300000	3999700000
ENSRNOP00000027995	ENSRNOG00000020607	ENSRNOP00000027995	Bckdha	branched chain ketoacid dehydrogenase E1, alpha polypeptide	34	34	34	76.5	76.5	76.5	50.668	446	31947000000	1916400000	4938600000	1379500000	5655200000	3655600000	1094900000	4586400000	1295700000	817960000	2518100000	1193200000	2895400000	1183200000	70977000	182910000	51093000	209450000	135390000	40552000	169870000	47988000	30295000	93264000	44192000	107240000	1942100000	6217600000	1662900000	5382600000	6603600000	1782900000	6155700000	2250300000	2425300000	5439500000	2127900000
ENSRNOP00000035090	ENSRNOG00000024410	ENSRNOP00000035090	Blvrb	biliverdin reductase B (flavin reductase (NADPH))	14	14	14	87.9	87.9	87.9	22.094	206	31920000000	4076100000	3157800000	3364700000	2522500000	1731800000	2241000000	2486500000	3590000000	1505100000	1698700000	3150700000	2395000000	2660000000	339680000	263150000	280390000	210210000	144320000	186750000	207210000	299170000	125420000	141560000	262560000	199580000	4079000000	3796400000	3136700000	3844200000	3862600000	4589600000	4118200000	7043400000	3673300000	3485900000	5122600000
ENSRNOP00000001383	ENSRNOG00000001049	ENSRNOP00000001383	Tpt1	tumor protein, translationally-controlled 1 ;tumor protein, translationally-controlled 1	9	9	6	41.3	41.3	32.6	19.462	172	31869000000	3621400000	2428700000	3917100000	2781300000	2252700000	2474300000	3451600000	2256800000	1618600000	2148900000	2922600000	1995500000	5311600000	603570000	404780000	652850000	463550000	375460000	412380000	575260000	376130000	269770000	358140000	487090000	332580000	4076500000	2916100000	4006500000	3089500000	4316500000	3653600000	4772800000	4070600000	4052500000	3584000000	4396500000
ENSRNOP00000028743	ENSRNOG00000021164	ENSRNOP00000028743	Stip1	stress-induced phosphoprotein 1	41	41	41	65.4	65.4	65.4	62.669	544	31650000000	3930900000	3033800000	4387500000	2937200000	1629100000	2598800000	2049800000	3284600000	1611800000	1364000000	3486100000	1336500000	930890000	115620000	89230000	129040000	86389000	47916000	76436000	60288000	96605000	47405000	40118000	102530000	39310000	4277300000	3608000000	4535600000	3284800000	3230000000	4504600000	3097100000	5119300000	4835500000	3009500000	4755900000
ENSRNOP00000062857	ENSRNOG00000042920	ENSRNOP00000062857	Iffo2	taste receptor, type 1, member 2	28	28	28	25.1	25.1	25.1	163.93	1464	31558000000	3714500000	3413100000	2052200000	4872500000	2059600000	1489500000	3111800000	1725600000	802870000	2699600000	2106000000	3511100000	471020000	55440000	50941000	30630000	72724000	30740000	22231000	46445000	25755000	11983000	40292000	31433000	52404000	3587200000	4902500000	2151000000	5441700000	4145000000	2363900000	4636200000	3947200000	2853700000	5735000000	3773700000
ENSRNOP00000013780	ENSRNOG00000010216	ENSRNOP00000013780	Vwa8	von Willebrand factor A domain containing 8	86	86	86	71.3	71.3	71.3	150.28	1340	31452000000	1790400000	6137500000	1615800000	4944100000	3759000000	886570000	3560000000	1185300000	572430000	2948600000	1169300000	2883300000	398130000	22663000	77690000	20453000	62584000	47582000	11222000	45064000	15003000	7245900	37324000	14801000	36497000	2313100000	7492000000	1847700000	5861400000	6992800000	1608400000	5463100000	2086100000	2231600000	5339400000	1947900000
ENSRNOP00000028749	ENSRNOG00000021174	ENSRNOP00000028749	Macrod1	MACRO domain containing 1	13	13	13	57.4	57.4	57.4	27.141	242	31373000000	1526600000	4757100000	1495600000	5807200000	2557100000	883690000	4593600000	719220000	369800000	3189300000	864010000	4609700000	2614400000	127220000	396420000	124630000	483930000	213090000	73641000	382800000	59935000	30816000	265770000	72001000	384140000	2116800000	6270900000	2004600000	7781600000	6329200000	1618300000	7155200000	1754300000	1389300000	6244300000	1998500000
ENSRNOP00000027305	ENSRNOG00000020075	ENSRNOP00000027305	Eef1g	eukaryotic translation elongation factor 1 gamma	31	31	20	77.8	77.8	57	50.06	437	31244000000	3686500000	2400900000	3686700000	3360600000	2315800000	2615100000	2490200000	2851600000	1726200000	1709000000	2544900000	1856800000	1301900000	153600000	100040000	153610000	140030000	96492000	108960000	103760000	118820000	71925000	71210000	106040000	77367000	5592400000	3516300000	5123300000	3645100000	4057500000	4755500000	3522900000	5447000000	4462200000	3778000000	4214600000
ENSRNOP00000016520	ENSRNOG00000011952	ENSRNOP00000016520	Samm50	SAMM50 sorting and assembly machinery component	29	29	29	64.4	64.4	64.4	51.96	469	31077000000	2951900000	6755400000	1336100000	2513600000	3000200000	1341900000	3167300000	1809700000	447890000	4113800000	1371600000	2268000000	1035900000	98395000	225180000	44536000	83786000	100010000	44729000	105580000	60324000	14930000	137130000	45719000	75599000	3289500000	8450300000	1347400000	2416800000	6408100000	2271700000	4908100000	3986400000	1396600000	8068800000	2191300000
ENSRNOP00000004091	ENSRNOG00000003029	ENSRNOP00000004091	Calr	calreticulin	26	26	26	66.1	66.1	66.1	47.995	416	31041000000	2939700000	1662300000	5454800000	1816300000	1750600000	2756000000	2073400000	4000200000	1985200000	2120500000	2879200000	1602900000	1293400000	122490000	69262000	227280000	75677000	72944000	114840000	86390000	166670000	82718000	88352000	119970000	66789000	5127700000	3290800000	6307700000	2865400000	3217600000	5840600000	3193100000	6137300000	5747500000	4068000000	5070700000
ENSRNOP00000024601	ENSRNOG00000018237	ENSRNOP00000024601	Gstp1	glutathione S-transferase pi 1	13	13	13	64.8	64.8	64.8	23.439	210	30909000000	3290500000	3808300000	3128600000	3833800000	1207300000	2896700000	3125800000	2073100000	1542400000	1604500000	2761700000	1636100000	2575700000	274210000	317360000	260710000	319480000	100610000	241400000	260490000	172760000	128530000	133710000	230140000	136340000	3923500000	4244500000	4451600000	4596000000	2637300000	5334300000	3825300000	2889500000	4721800000	3788000000	4711000000
ENSRNOP00000037902	ENSRNOG00000030729	ENSRNOP00000037902	C4b	complement component 4B (Chido blood group)	81	81	15	53.6	53.6	13.1	192.12	1737	30645000000	4087700000	2310700000	5011000000	2033900000	1465800000	3274200000	2216200000	2740100000	1922700000	1283600000	2746800000	1552600000	373720000	49850000	28179000	61110000	24804000	17875000	39930000	27027000	33416000	23448000	15654000	33498000	18934000	5196800000	2976600000	5088500000	2413400000	3132700000	5515800000	3005800000	4936200000	5486700000	3204000000	4297900000
ENSRNOP00000010117	ENSRNOG00000007407	ENSRNOP00000010117	Ndufa12	NADH dehydrogenase (ubiquinone) 1 alpha subcomplex, 12	12	12	12	73.1	73.1	73.1	17.177	145	30635000000	1909400000	6036500000	1046400000	3232200000	3563000000	1299200000	3860900000	1945400000	146120000	4434400000	1156000000	2005500000	3829400000	238670000	754560000	130790000	404020000	445380000	162400000	482610000	243180000	18266000	554310000	144500000	250690000	2250400000	9001600000	1205300000	4332900000	7778400000	2332100000	5613100000	2724400000	649990000	9021900000	1758100000
ENSRNOP00000011208	ENSRNOG00000008301	ENSRNOP00000011208	Tagln2	transgelin 2	20	20	17	91	91	78.4	22.393	199	30571000000	3743400000	2050500000	4217400000	2656400000	1808600000	3146500000	2145000000	3641000000	1189600000	1634600000	2518200000	1820000000	2183700000	267390000	146470000	301240000	189750000	129180000	224750000	153210000	260070000	84968000	116750000	179870000	130000000	3598300000	2695600000	4246000000	2937500000	2622400000	5341100000	2806300000	4445900000	3249600000	3341700000	3440700000
ENSRNOP00000023526	ENSRNOG00000017446	ENSRNOP00000023526	Ndufs8	NADH dehydrogenase (ubiquinone) Fe-S protein 8	16	16	16	54.2	54.2	54.2	23.97	212	30382000000	2994400000	5427200000	1281800000	2589500000	3648700000	1352100000	4864600000	1541100000	284440000	3454000000	817490000	2126100000	2337000000	230340000	417480000	98601000	199190000	280670000	104010000	374200000	118550000	21880000	265700000	62884000	163550000	3143100000	8609300000	1366300000	3267600000	6645900000	2144500000	6921800000	2565300000	678830000	6426500000	1408100000
ENSRNOP00000002484	ENSRNOG00000001815	ENSRNOP00000002484	Eif4a2	eukaryotic translation initiation factor 4A2	31	31	15	73.5	73.5	44.2	46.402	407	30341000000	3191100000	1999700000	4460300000	2965200000	2242200000	2265500000	3205500000	2158600000	1171400000	2106100000	1661900000	2914000000	1319200000	138740000	86945000	193930000	128920000	97488000	98499000	139370000	93851000	50929000	91571000	72256000	126690000	3634700000	2912400000	4130200000	3997400000	3406800000	3491800000	4648100000	3294700000	3337600000	4540800000	3384700000
ENSRNOP00000034828	ENSRNOG00000021638	ENSRNOP00000034828	Eef1d	eukaryotic translation elongation factor 1 delta (guanine nucleotide exchange protein)	28	28	25	32.2	32.2	32	72.127	650	30189000000	4709900000	4060400000	3959700000	2415500000	2046400000	2229800000	1742200000	2783900000	1123400000	1719600000	2297400000	1101100000	973850000	151930000	130980000	127730000	77919000	66012000	71930000	56201000	89804000	36239000	55471000	74111000	35520000	4717700000	3837800000	4081300000	3283300000	3925900000	4072000000	2746100000	4392100000	3097900000	4033400000	4681900000
ENSRNOP00000008813	ENSRNOG00000006116	ENSRNOP00000008813	Hk2	hexokinase 2	56	56	50	62.6	62.6	56.1	102.54	917	30054000000	2633300000	2688000000	2265600000	3387800000	3432200000	1373800000	3217200000	2072200000	1175600000	2178700000	2509100000	3120300000	601070000	52666000	53761000	45311000	67755000	68643000	27476000	64344000	41444000	23512000	43574000	50181000	62406000	2802900000	3751500000	2348800000	3937800000	5005700000	2373400000	4935300000	3327900000	2994500000	4553500000	4616100000
ENSRNOP00000067771	ENSRNOG00000049876	ENSRNOP00000067771	Prkar1a	protein kinase, cAMP-dependent, regulatory, type I, alpha	27	27	27	60.4	60.4	60.4	43.094	381	29943000000	1929300000	4419000000	2783600000	4150000000	2813100000	1589000000	3144200000	1856100000	972530000	2061600000	1517600000	2707200000	1576000000	101540000	232580000	146500000	218420000	148060000	83631000	165490000	97691000	51186000	108500000	79872000	142490000	2907200000	5939600000	3242700000	5709300000	5023800000	2703100000	4818800000	3305500000	3244200000	4650900000	2709000000
ENSRNOP00000032812	ENSRNOG00000014182	ENSRNOP00000032812	Tns1	tensin 1	99	99	94	70.9	70.9	69.4	203.91	1909	29910000000	2152900000	3006900000	3008800000	4290900000	2623300000	1854400000	3807800000	1574700000	1148100000	2009600000	1896900000	2535300000	351880000	25328000	35375000	35398000	50481000	30862000	21816000	44798000	18526000	13507000	23642000	22317000	29828000	2855600000	4623500000	3032500000	5046000000	5115500000	2991800000	5321300000	3293000000	3333100000	4754800000	3410100000
ENSRNOP00000013960	ENSRNOG00000010402	ENSRNOP00000013960	Hspb2	heat shock protein B2	8	8	8	73.6	73.6	73.6	20.346	182	29882000000	3710400000	2279300000	5178100000	2205200000	1718200000	2676100000	2623700000	2224400000	1647700000	1400500000	2690400000	1528300000	3735300000	463800000	284910000	647260000	275650000	214770000	334510000	327960000	278050000	205960000	175070000	336300000	191040000	3998800000	2455300000	4398400000	2891700000	3290900000	4659700000	3703100000	5318000000	5995300000	2739400000	4546800000
ENSRNOP00000012616	ENSRNOG00000009364	ENSRNOP00000012616	Ndufb9	NADH dehydrogenase (ubiquinone) 1 beta subcomplex, 9	13	13	13	73.2	73.2	73.2	21.892	179	29781000000	2661700000	5513900000	1017400000	3075300000	4478100000	1082900000	3913300000	1664900000	144510000	3395600000	899880000	1933100000	3722600000	332710000	689230000	127170000	384410000	559770000	135360000	489160000	208120000	18064000	424450000	112490000	241640000	2591000000	7013800000	1099800000	3146600000	8371300000	1873300000	5428400000	2814600000	628330000	7745200000	1369500000
ENSRNOP00000024878	ENSRNOG00000018415	ENSRNOP00000024878	Acot13	acyl-CoA thioesterase 13	7	7	7	66.4	66.4	66.4	15.27	140	29729000000	1588100000	3861800000	1832100000	4842700000	2954200000	1396700000	5081500000	678480000	616500000	2145900000	927890000	3803100000	4247000000	226870000	551680000	261740000	691820000	422020000	199530000	725930000	96926000	88071000	306560000	132560000	543300000	2123300000	4149200000	2266100000	6500000000	4979900000	2556900000	5952200000	1280300000	1175800000	4217900000	1468600000
ENSRNOP00000001227	ENSRNOG00000000923	ENSRNOP00000001227	Cct6a	chaperonin containing Tcp1, subunit 6A (zeta 1)	31	31	26	60.5	60.5	51.6	58.017	531	29672000000	3580800000	2928400000	3388200000	3227300000	1799100000	2479100000	2489300000	2137200000	1356600000	1978600000	2286900000	2020100000	1141200000	137720000	112630000	130310000	124130000	69195000	95348000	95744000	82202000	52178000	76101000	87956000	77695000	4638400000	3863700000	3864000000	3291500000	3777900000	4085100000	3516800000	3908100000	4079100000	4129400000	3865000000
ENSRNOP00000064363	ENSRNOG00000050843	ENSRNOP00000064363	Mut	methylmalonyl CoA mutase	41	41	41	61.6	61.6	61.6	82.924	748	29659000000	2578000000	3400000000	2533200000	3520400000	2795100000	1547000000	3381900000	1657700000	1077300000	2222200000	1918200000	3028400000	801610000	69676000	91893000	68466000	95146000	75544000	41811000	91402000	44803000	29115000	60060000	51843000	81850000	3070700000	4089100000	2367000000	4339500000	4782000000	2564800000	5046400000	2546800000	3439800000	5217500000	3307200000
ENSRNOP00000025887	ENSRNOG00000019041	ENSRNOP00000025887	Psme1	proteasome (prosome, macropain) activator subunit 1	19	19	18	79.5	79.5	75.1	28.635	249	29635000000	2829200000	3065100000	3025900000	3956500000	2497300000	1455400000	2577900000	1653600000	1146900000	2253100000	2176500000	2997700000	1975700000	188610000	204340000	201720000	263770000	166490000	97026000	171860000	110240000	76457000	150210000	145100000	199840000	3042900000	4139400000	3131700000	6074800000	4962000000	2990600000	4683100000	2886600000	2912300000	4318300000	3654900000
ENSRNOP00000018001	ENSRNOG00000013211	ENSRNOP00000018001	Chchd3	coiled-coil-helix-coiled-coil-helix domain containing 3	15	15	15	56.8	56.8	56.8	26.434	227	29588000000	1899400000	6405700000	2572600000	2502500000	3664200000	1435400000	2857000000	1165000000	397040000	3284000000	838700000	2566100000	2276000000	146110000	492750000	197890000	192500000	281860000	110410000	219770000	89615000	30542000	252620000	64515000	197390000	2783100000	7284800000	2018100000	2786700000	7453400000	2006500000	4035000000	3048400000	989020000	7044400000	1711300000
ENSRNOP00000020325	ENSRNOG00000014645	ENSRNOP00000020325	Aldh7a1	aldehyde dehydrogenase 7 family, member A1	27	27	27	54.4	54.4	54.4	58.748	539	29536000000	2951000000	3211600000	2573600000	3477700000	2369000000	1725400000	3435300000	1561800000	1180600000	2287100000	2145000000	2618400000	1181500000	118040000	128460000	102940000	139110000	94760000	69016000	137410000	62473000	47223000	91482000	85801000	104740000	2842000000	4488600000	2810000000	3929400000	4190700000	2553800000	4173800000	2521100000	3322900000	5373900000	2828100000
ENSRNOP00000066874	ENSRNOG00000046889	ENSRNOP00000066874	Dbi	diazepam binding inhibitor (GABA receptor modulator, acyl-CoA binding protein)	5	5	5	7	7	7	66.449	600	29507000000	2884400000	4811300000	2193900000	4288700000	3340000000	1326300000	3100600000	1474000000	1213800000	1647600000	1277600000	1948600000	867850000	84835000	141510000	64525000	126140000	98237000	39007000	91194000	43353000	35701000	48458000	37576000	57313000	3421900000	7857300000	2508600000	6343400000	6128900000	2041700000	2770700000	2668800000	3002900000	5931700000	1848400000
ENSRNOP00000001664	ENSRNOG00000001239	ENSRNOP00000001664	Ddt	D-dopachrome tautomerase	12	12	12	96.6	96.6	96.6	13.133	118	29338000000	3009700000	2186600000	2781900000	3086300000	2370100000	2310600000	3825700000	2370200000	906040000	2356600000	2096600000	2037300000	3259700000	334410000	242950000	309100000	342920000	263340000	256740000	425080000	263350000	100670000	261850000	232960000	226360000	3648400000	3523200000	3010700000	3751600000	4541100000	3588600000	5158100000	3875700000	3586700000	5521300000	4027100000
ENSRNOP00000009425	ENSRNOG00000006939	ENSRNOP00000009425	Ndufa7	NADH dehydrogenase (ubiquinone) 1 alpha subcomplex, 7	14	14	14	83	83	83	12.5	112	29163000000	1929900000	5056800000	891450000	2163800000	3136500000	1778100000	2957000000	2181000000	241370000	4761800000	1766200000	2298800000	4860500000	321650000	842790000	148570000	360640000	522750000	296350000	492840000	363500000	40228000	793640000	294370000	383130000	2653400000	7042700000	1080400000	2710700000	6624600000	2169800000	4716900000	3654700000	766330000	9598500000	2185700000
ENSRNOP00000013462	ENSRNOG00000009378	ENSRNOP00000013462	Rpl4	ribosomal protein L4	30	30	30	55.6	55.6	55.6	47.3	421	29137000000	2669400000	3208400000	2613100000	3370100000	2923500000	1378000000	2889800000	2655600000	1051300000	2192100000	2268700000	1917300000	1821100000	166830000	200530000	163320000	210630000	182720000	86124000	180610000	165980000	65708000	137010000	141790000	119830000	4013300000	4896000000	3488600000	5410300000	4801700000	2784200000	5205400000	4366300000	2940600000	4392100000	3560000000
ENSRNOP00000061606	ENSRNOG00000032788	ENSRNOP00000061606	Dysf	dysferlin	105	105	99	58.5	58.5	56.4	230.97	2029	29114000000	3245000000	2780400000	2749400000	3075600000	2508600000	1671900000	3213000000	2429700000	1008400000	1738900000	2231300000	2462200000	272100000	30327000	25985000	25695000	28744000	23445000	15625000	30028000	22707000	9424400	16252000	20854000	23011000	4210600000	4207700000	3089600000	4431800000	4641900000	3002600000	4708300000	3599800000	3237000000	4290500000	3937800000
ENSRNOP00000023370	ENSRNOG00000017223	ENSRNOP00000023370	Plg	plasminogen	47	47	47	70.1	70.1	70.1	90.535	812	28932000000	4593300000	1202800000	5620500000	1923300000	1036400000	2405400000	2095400000	2890100000	2103200000	765340000	3087500000	1208500000	628950000	99855000	26148000	122190000	41811000	22530000	52292000	45551000	62828000	45721000	16638000	67120000	26271000	5375300000	2173000000	6926500000	2948600000	1989400000	4446400000	3511400000	4774900000	4070100000	1942500000	4348600000
ENSRNOP00000062591	ENSRNOG00000043350	ENSRNOP00000062591	Cap2	CAP, adenylate cyclase-associated protein, 2 (yeast)	35	35	34	80.7	80.7	79	52.912	477	28851000000	4162500000	1294900000	5460700000	1791500000	1236200000	3008600000	1954300000	2725000000	1984600000	1076600000	2834400000	1321300000	994850000	143530000	44651000	188300000	61777000	42627000	103740000	67388000	93967000	68436000	37123000	97738000	45561000	4831600000	2084800000	4785000000	2948700000	2038000000	5026900000	3143100000	3959900000	5303000000	2445000000	4176200000
ENSRNOP00000067675	ENSRNOG00000045644	ENSRNOP00000067675	ENSRNOG00000045644	histone cluster 1, H2ai-like1 ;similar to CG31613-PA ;similar to CG31613-PA ;histone cluster 1, H3c ;histone cluster 2, H3c2 ;Histone H3 ;histone cluster 3, H3	9	9	1	58.1	58.1	23.5	15.388	136	28669000000	4843300000	2249000000	5018800000	1407600000	1733700000	1982300000	1391300000	3067900000	1858700000	1437800000	2747200000	931460000	7167300000	1210800000	562250000	1254700000	351890000	433430000	495580000	347820000	766970000	464680000	359440000	686800000	232870000	4709800000	4051800000	5721900000	2369500000	3772500000	3329500000	2441600000	4374900000	4507400000	3426200000	4831000000
ENSRNOP00000017067	ENSRNOG00000012457	ENSRNOP00000017067	Cyc1	cytochrome c-1	3	3	3	8.8	8.8	8.8	23.021	217	28663000000	1609300000	2906100000	1930800000	3311700000	4732800000	2017300000	3372800000	1056300000	597850000	3791100000	1018100000	2318400000	2866300000	160930000	290610000	193080000	331170000	473280000	201730000	337280000	105630000	59785000	379110000	101810000	231840000	2034300000	5698300000	2354100000	3422300000	5272400000	2905800000	7335500000	1909700000	1868000000	8922300000	2403100000
ENSRNOP00000032041	ENSRNOG00000028557	ENSRNOP00000032041	Hibch	3-hydroxyisobutyryl-CoA hydrolase	26	26	26	74.3	74.3	74.3	43.024	385	28662000000	2303400000	3174000000	2026700000	3585600000	3016500000	1384900000	3574000000	1146000000	668530000	2801700000	1268100000	3712900000	1194300000	95973000	132250000	84447000	149400000	125690000	57705000	148920000	47750000	27855000	116740000	52837000	154710000	2373800000	4908700000	2125300000	5059300000	6028000000	2602700000	5132200000	2068900000	2204000000	6358900000	2576200000
ENSRNOP00000056469	ENSRNOG00000010386	ENSRNOP00000056469	H2afx	H2A histone family, member X	8	8	3	44.8	44.8	12.6	15.114	143	28635000000	5400100000	3074500000	3321500000	521880000	1996300000	3067100000	1483800000	3738900000	1373900000	1134500000	2781600000	740950000	4090700000	771450000	439220000	474500000	74555000	285190000	438150000	211980000	534120000	196270000	162070000	397370000	105850000	8412000000	5715100000	5486700000	542470000	4706400000	5916500000	3636700000	3291800000	3831400000	3634100000	4552400000
ENSRNOP00000064632	ENSRNOG00000050197	ENSRNOP00000064632	Pdia6	protein disulfide isomerase family A, member 6	19	19	19	53.3	53.3	53.3	48.76	445	28505000000	3999700000	1935400000	4211000000	1548300000	1469200000	2684900000	1507700000	3795800000	1959400000	1083900000	3084800000	1225200000	1676800000	235280000	113850000	247700000	91076000	86423000	157930000	88688000	223280000	115260000	63759000	181460000	72070000	4307300000	2349800000	5755600000	2955100000	2483000000	5096900000	3087700000	4938400000	5239100000	2809400000	5151200000
ENSRNOP00000000650	ENSRNOG00000000541	ENSRNOP00000000650	Glo1	glyoxalase 1	14	14	14	84.8	84.8	84.8	20.819	184	28379000000	4310900000	2791700000	3521000000	3144100000	1600200000	2638200000	2166900000	2079800000	1183200000	1012100000	2272200000	1658200000	2579900000	391900000	253790000	320090000	285830000	145470000	239840000	196990000	189080000	107560000	92006000	206570000	150750000	4968100000	3375900000	4219600000	3919600000	3339000000	4107800000	2958000000	3225100000	3253700000	2616200000	3904800000
ENSRNOP00000067788	ENSRNOG00000050510	ENSRNOP00000067788	Rab1b	RAB1B, member RAS oncogene family	16	16	10	78.6	78.6	52.7	22.177	201	28333000000	3541900000	2215000000	2544000000	2918300000	1583000000	2552500000	2801800000	2184000000	1514700000	1387200000	3292400000	1798100000	1888900000	236130000	147670000	169600000	194560000	105530000	170170000	186780000	145600000	100980000	92483000	219490000	119870000	3979300000	4002000000	3222600000	2683500000	2803600000	3464600000	4261600000	4016700000	4639200000	2970100000	3883700000
ENSRNOP00000002358	ENSRNOG00000001719	ENSRNOP00000002358	Psmd2	proteasome (prosome, macropain) 26S subunit, non-ATPase, 2	53	53	53	62.8	62.8	62.8	100.19	908	28253000000	4021000000	2498100000	4052700000	2122300000	1629200000	2012500000	2332300000	2198700000	1132900000	1624800000	2795700000	1832700000	576590000	82060000	50982000	82708000	43313000	33248000	41070000	47597000	44872000	23120000	33159000	57055000	37403000	3564000000	2726700000	3908500000	2775300000	2699200000	3232000000	3047400000	3274800000	3705600000	3718800000	4385400000
ENSRNOP00000049290	ENSRNOG00000001809	ENSRNOP00000049290	Hrg	histidine-rich glycoprotein	23	23	23	47.8	47.8	47.8	59.048	525	28238000000	4787800000	2465800000	4337400000	2735100000	1017200000	2193700000	1736500000	1974000000	1727100000	1060800000	2972700000	1230000000	1129500000	191510000	98632000	173490000	109410000	40687000	87749000	69459000	78962000	69083000	42433000	118910000	49201000	5205700000	3509800000	4620500000	3115200000	2076900000	3164700000	2717100000	4083200000	5789900000	2384000000	4748300000
ENSRNOP00000002593	ENSRNOG00000001890	ENSRNOP00000002593	Txnrd2	thioredoxin reductase 2	25	25	24	51.1	51.1	48.3	56.315	524	28133000000	2713300000	3587500000	2688200000	3246800000	3085600000	1185700000	2669400000	1775700000	491470000	3006900000	1169000000	2513200000	1223200000	117970000	155980000	116880000	141170000	134160000	51553000	116060000	77203000	21368000	130740000	50828000	109270000	2415900000	4974500000	2460900000	4010500000	5126000000	1697400000	4182600000	2584200000	1928900000	5454800000	2314000000
ENSRNOP00000039338	ENSRNOG00000000186	ENSRNOP00000039338	Tst	thiosulfate sulfurtransferase	15	15	15	50.8	50.8	50.8	33.406	297	28052000000	3146400000	2680700000	3979400000	2776800000	1467700000	1609000000	2438700000	2338500000	1422900000	1488600000	2311600000	2391400000	2003700000	224740000	191480000	284240000	198340000	104840000	114930000	174190000	167030000	101640000	106330000	165110000	170820000	3382000000	5139300000	3793400000	3947600000	2737200000	2736900000	3586300000	3432300000	3896100000	3361100000	4254400000
ENSRNOP00000009552	ENSRNOG00000006947	ENSRNOP00000009552	Pdhx	pyruvate dehydrogenase complex, component X	18	18	18	44.9	44.9	44.9	58.796	539	27992000000	1795700000	3393100000	1874500000	3580400000	3111600000	1263200000	3054800000	1251200000	1125000000	2915500000	1792800000	2834000000	933060000	59856000	113100000	62484000	119350000	103720000	42107000	101830000	41705000	37501000	97183000	59761000	94466000	2352900000	5119400000	2017200000	4105400000	4579600000	1958200000	3507100000	2426400000	2412200000	6784000000	2230300000
ENSRNOP00000046362	ENSRNOG00000049898	ENSRNOP00000046362	Myh4	myosin, heavy chain 4, skeletal muscle	62	9	1	20.4	4.8	0.9	222.85	1939	27809000000	1865500000	998570000	3147600000	4265100000	794410000	479720000	4168000000	737740000	1678600000	969790000	2391200000	6313200000	272640000	18290000	9789900	30859000	41814000	7788400	4703200	40863000	7232700	16457000	9507700	23443000	61894000	3219000000	1056900000	2999100000	9932000000	1674700000	958690000	3628300000	0	3514500000	1965000000	2386400000
ENSRNOP00000008608	ENSRNOG00000006589	ENSRNOP00000008608	Mif	macrophage migration inhibitory factor (glycosylation-inhibiting factor) ;similar to Macrophage migration inhibitory factor (MIF) (Phenylpyruvate tautomerase) (Glycosylation-inhibiting factor) (GIF) (Delayed early response protein 6) (DER6)	6	6	6	72.2	72.2	72.2	12.477	115	27670000000	1891100000	3022600000	3336700000	2118400000	2577300000	2083700000	3250700000	1288600000	972990000	3050700000	1521400000	2555500000	4611600000	315180000	503760000	556120000	353070000	429550000	347280000	541780000	214770000	162170000	508460000	253570000	425920000	2645700000	5644500000	3235400000	2983500000	4678000000	3183600000	4490500000	2358000000	3059900000	6924400000	2333700000
ENSRNOP00000053135	ENSRNOG00000037245	ENSRNOP00000053135	Gdi1	GDP dissociation inhibitor 1	34	26	26	83.9	68.7	68.7	50.536	447	27476000000	2998900000	1595200000	4417900000	2088200000	1490100000	3005100000	2526500000	2300400000	1543000000	1339600000	2493800000	1677800000	1099100000	119960000	63806000	176720000	83530000	59603000	120200000	101060000	92015000	61719000	53584000	99751000	67113000	3555400000	2390400000	4576600000	2616700000	2834000000	4265000000	3869800000	3831400000	4883500000	2509100000	3618900000
ENSRNOP00000035601	ENSRNOG00000023538	ENSRNOP00000035601	Aldh5a1	aldehyde dehydrogenase 5 family, member A1	29	29	29	60.8	60.8	60.8	56.145	523	27068000000	2043200000	4099500000	1247900000	4562000000	2968300000	781390000	4514900000	934620000	323910000	2131600000	764060000	2696300000	966700000	72973000	146410000	44567000	162930000	106010000	27907000	161250000	33379000	11568000	76128000	27288000	96298000	1759800000	4902000000	1389700000	5307200000	5479700000	1627600000	6165100000	1815800000	1575000000	5060700000	1694500000
ENSRNOP00000051504	ENSRNOG00000001806	ENSRNOP00000051504	Fetub	fetuin B	17	17	17	57	57	57	43.169	393	26755000000	2634200000	1914700000	3534300000	1741200000	1255300000	2465900000	1979200000	2842000000	1698000000	1262800000	3783400000	1643700000	1408100000	138640000	100770000	186010000	91641000	66067000	129780000	104170000	149580000	89371000	66461000	199130000	86513000	3240400000	2913100000	4633300000	2637100000	2609400000	4243700000	2647000000	4153000000	5500000000	3219500000	6450000000
ENSRNOP00000034511	ENSRNOG00000028717	ENSRNOP00000034511	Ndufb7	NADH dehydrogenase (ubiquinone) 1 beta subcomplex, 7	11	11	11	73.7	73.7	73.7	16.568	137	26703000000	2310100000	5080200000	795940000	1710200000	3868400000	866690000	2444000000	1693200000	193560000	4435100000	642830000	2662700000	3337900000	288770000	635030000	99492000	213780000	483550000	108340000	305500000	211650000	24195000	554390000	80354000	332830000	2925300000	6153300000	964810000	2435200000	6607300000	1716200000	4088100000	3690200000	793080000	9302900000	1241400000
ENSRNOP00000008966	ENSRNOG00000005418	ENSRNOP00000008966	Trap1	TNF receptor-associated protein 1	47	47	47	60.6	60.6	60.6	80.46	706	26669000000	2594000000	4092000000	2319300000	3049300000	2584500000	1319500000	2776100000	1034300000	861370000	2325300000	1821000000	1892600000	634980000	61762000	97427000	55221000	72602000	61536000	31416000	66099000	24626000	20509000	55363000	43358000	45062000	2914800000	4498300000	2243100000	4054600000	4833200000	2367700000	3745600000	2102500000	2827300000	4215500000	2801800000
ENSRNOP00000023935	ENSRNOG00000017418	ENSRNOP00000023935	Rps3	ribosomal protein S3 ;similar to 40S ribosomal protein S3	24	24	24	79.8	79.8	79.8	26.674	243	26655000000	3096000000	2718600000	3105600000	2160600000	1699500000	2091800000	2558100000	2182200000	989150000	1790800000	2401400000	1860800000	1402900000	162950000	143080000	163450000	113720000	89447000	110090000	134640000	114850000	52060000	94255000	126390000	97939000	2974200000	3513800000	2613800000	3091200000	3481900000	3249800000	3996300000	3795200000	3479000000	3537400000	3777500000
ENSRNOP00000013324	ENSRNOG00000009512	ENSRNOP00000013324	Esd	esterase D	16	16	16	77.7	77.7	77.7	31.363	282	26617000000	2841300000	2773700000	3117000000	2507000000	1926300000	1590900000	3197100000	2080300000	742320000	1268600000	1973300000	2598900000	1901200000	202950000	198120000	222640000	179070000	137590000	113640000	228360000	148590000	53023000	90616000	140950000	185630000	3612100000	3457200000	3323400000	2691500000	2897500000	2725500000	4066500000	4092000000	1792700000	2775600000	2938100000
ENSRNOP00000016751	ENSRNOG00000012550	ENSRNOP00000016751	Uqcrh	ubiquinol-cytochrome c reductase hinge protein	12	12	12	93.3	93.3	93.3	10.424	89	26406000000	2404500000	4665700000	1520500000	2389200000	2107300000	2040700000	3409100000	2327600000	734750000	2357600000	717870000	1731100000	4401000000	400760000	777610000	253410000	398190000	351210000	340120000	568180000	387940000	122460000	392940000	119650000	288520000	2144800000	5856800000	1310200000	3475300000	6538900000	2099400000	5580900000	2625100000	2269900000	7051000000	1991300000
ENSRNOP00000019351	ENSRNOG00000013774	ENSRNOP00000019351	Lmnb1	lamin B1	51	51	49	64.7	64.7	61.8	66.686	587	26380000000	2750400000	1441600000	4294200000	2099800000	2001900000	3539700000	1882000000	2088000000	1069900000	1719700000	2304200000	1188600000	732780000	76399000	40046000	119280000	58327000	55608000	98324000	52278000	58001000	29720000	47769000	64006000	33016000	3493000000	2199100000	4779500000	2920600000	2190800000	4729000000	3000300000	4138500000	3593400000	2455500000	4583700000
ENSRNOP00000009431	ENSRNOG00000006992	ENSRNOP00000009431	Rpl7	ribosomal protein L7	28	28	28	61.5	61.5	61.5	30.313	260	26361000000	3243100000	2627700000	3232900000	1851900000	1899500000	2017700000	2928700000	1928300000	1173200000	1828500000	2013600000	1616200000	2027800000	249470000	202130000	248680000	142450000	146120000	155210000	225280000	148330000	90249000	140650000	154890000	124320000	3324400000	3421900000	3467900000	2918000000	4265400000	3809100000	4303000000	2338300000	3034100000	3603900000	2558700000
ENSRNOP00000001518	ENSRNOG00000001148	ENSRNOP00000001518	Rplp0	ribosomal protein, large, P0	17	17	15	59.3	59.3	55.5	34.215	317	26295000000	2648100000	2414600000	2686400000	2769400000	1871100000	2086300000	2815200000	1940800000	1350500000	1844400000	1948800000	1919000000	2022700000	203700000	185740000	206640000	213030000	143930000	160490000	216560000	149290000	103890000	141880000	149910000	147610000	3509300000	3180800000	3604600000	3230100000	3762100000	3793700000	3838700000	3600400000	3903100000	4118900000	3073200000
ENSRNOP00000005641	ENSRNOG00000004172	ENSRNOP00000005641	Pdk2	pyruvate dehydrogenase kinase, isozyme 2	17	15	15	54.8	50.5	50.5	44.018	392	26239000000	2382200000	2962800000	1827600000	2828000000	3236600000	1571800000	2982300000	1055400000	1096500000	2818700000	1632700000	1844100000	1381000000	125380000	155930000	96188000	148840000	170350000	82728000	156960000	55546000	57713000	148350000	85930000	97059000	3105700000	4524900000	2600700000	3789600000	4580000000	2485700000	4792500000	3137200000	3101500000	5886000000	3053600000
ENSRNOP00000065828	ENSRNOG00000032585	ENSRNOP00000065828	Hspa8	heat shock 70kDa protein 8	41	2	0	62.2	5	0	70.822	646	26192000000	2786700000	2308000000	2059500000	2529700000	2289600000	2406700000	2403900000	1347100000	1320200000	2049400000	2563400000	2127800000	793690000	84446000	69939000	62410000	76657000	69382000	72930000	72844000	40820000	40005000	62102000	77680000	64479000	3389200000	2112500000	1962300000	1978400000	2861800000	2682900000	3394800000	3056400000	3635700000	3851000000	3543100000
ENSRNOP00000067174	ENSRNOG00000045892	ENSRNOP00000067174	Cfl2	cofilin 2, muscle	20	15	15	84.9	62	62	18.709	166	26118000000	4187800000	2164400000	3694300000	2990600000	1625000000	1745600000	2822300000	1896900000	812380000	1517500000	951810000	1709500000	2374400000	380710000	196770000	335840000	271870000	147730000	158690000	256570000	172440000	73853000	137960000	86528000	155410000	4697400000	2922800000	4290400000	4155200000	3258200000	3481100000	3493700000	4190400000	2397000000	3338300000	1337300000
ENSRNOP00000020763	ENSRNOG00000015406	ENSRNOP00000020763	Pgm5	phosphoglucomutase 5	33	33	33	70.7	70.7	70.7	62.015	566	26091000000	3664600000	1044100000	3767500000	2212900000	1079200000	2752400000	1888500000	2376700000	1773100000	723420000	3417000000	1391400000	815340000	114520000	32628000	117730000	69154000	33725000	86012000	59017000	74272000	55410000	22607000	106780000	43482000	4083800000	1732500000	4251100000	3113200000	2117800000	5049500000	2997000000	4153500000	4437000000	1885200000	5414600000
ENSRNOP00000016447	ENSRNOG00000012081	ENSRNOP00000016447	Txn1	thioredoxin 1	7	7	7	39.4	39.4	39.4	11.577	104	26005000000	1922000000	2042600000	3615100000	3640000000	1893400000	2428300000	2621000000	1780800000	952560000	1768500000	1266400000	2073900000	3714900000	274570000	291800000	516450000	520000000	270490000	346890000	374430000	254400000	136080000	252640000	180920000	296270000	2566300000	2385500000	4208200000	5322300000	3381800000	3791000000	3999100000	3570900000	2663700000	3163500000	1526100000
ENSRNOP00000024632	ENSRNOG00000017965	ENSRNOP00000024632	Afg3l2	AFG3-like AAA ATPase 2	58	57	53	60	59	55.6	89.35	802	25921000000	1775400000	3201300000	1538400000	3567200000	2652000000	1303800000	3759900000	1431100000	963580000	1882200000	1384200000	2462200000	563500000	38595000	69592000	33443000	77547000	57653000	28344000	81736000	31111000	20947000	40917000	30092000	53525000	1959500000	4180600000	1737800000	4356000000	4684500000	2019600000	4769000000	2484300000	2242100000	4262500000	2244400000
ENSRNOP00000022000	ENSRNOG00000016166	ENSRNOP00000022000	Pdlim1	PDZ and LIM domain 1	21	21	21	82.3	82.3	82.3	35.584	327	25881000000	4049100000	2249400000	2035200000	2831200000	1412400000	1341500000	2476800000	2784300000	1012300000	1195400000	2354500000	2139000000	1617600000	253070000	140590000	127200000	176950000	88277000	83842000	154800000	174020000	63270000	74714000	147160000	133690000	4108200000	2232400000	1802000000	3059800000	2648900000	2520700000	2793100000	4151600000	2587400000	2063000000	3503500000
ENSRNOP00000062949	ENSRNOG00000043205	ENSRNOP00000062949	Igg-2a	Ig gamma-2A chain C region	18	18	14	64.3	64.3	50.3	36.563	336	25875000000	5116300000	1637100000	7438500000	2102600000	765290000	1540400000	1084700000	1389200000	1081200000	865010000	1821900000	1033000000	1725000000	341090000	109140000	495900000	140170000	51019000	102690000	72312000	92613000	72083000	57667000	121460000	68867000	6775000000	2774200000	7868000000	3282700000	1746200000	3118700000	2176100000	3159400000	2753500000	1943300000	3513000000
ENSRNOP00000011846	ENSRNOG00000008682	ENSRNOP00000011846	Mtch2	mitochondrial carrier 2	16	16	16	58.7	58.7	58.7	33.528	303	25825000000	2352200000	3049400000	2117700000	2477700000	2729900000	1550500000	3069000000	2166200000	866120000	1992200000	1734200000	1720000000	1844700000	168020000	217820000	151260000	176980000	194990000	110750000	219210000	154730000	61865000	142300000	123870000	122860000	2931400000	5718900000	2683300000	2732600000	5784300000	2882500000	4561700000	3799500000	2144100000	5120000000	3128400000
ENSRNOP00000004206	ENSRNOG00000003150	ENSRNOP00000004206	Mpc2	mitochondrial pyruvate carrier 2	9	9	9	46.5	46.5	46.5	14.258	127	25579000000	1377600000	2773000000	1449200000	2659800000	2765500000	1103200000	3338400000	726280000	790670000	3391900000	1190600000	4013300000	3197400000	172200000	346620000	181140000	332470000	345690000	137900000	417300000	90785000	98834000	423990000	148820000	501660000	1730800000	4248500000	2220700000	3110900000	5818500000	2154600000	6238100000	1490200000	1791500000	5352100000	2011800000
ENSRNOP00000026316	ENSRNOG00000019372	ENSRNOP00000026316	Pc	pyruvate carboxylase	59	59	59	64.3	64.3	64.3	129.78	1178	25535000000	3302200000	1536200000	4384600000	2250200000	1308400000	2679300000	1831400000	1994100000	1947600000	959170000	2101100000	1241200000	447990000	57934000	26950000	76922000	39478000	22955000	47005000	32129000	34983000	34168000	16828000	36862000	21775000	3493300000	2307800000	4689600000	2853000000	2343000000	4451900000	2539500000	3565200000	6171800000	2218400000	3563400000
ENSRNOP00000061449	ENSRNOG00000014405	ENSRNOP00000061449	Aprt	adenine phosphoribosyl transferase	14	14	14	88.3	88.3	88.3	19.546	180	25523000000	1725400000	4140200000	1825600000	3805500000	3179600000	840180000	3547100000	938090000	590310000	1747600000	1024500000	2159200000	2126900000	143780000	345010000	152130000	317120000	264960000	70015000	295590000	78174000	49192000	145630000	85372000	179930000	2507300000	5369900000	2571600000	5066700000	5488500000	1974000000	5637400000	1712200000	2591900000	5353000000	2005400000
ENSRNOP00000015393	ENSRNOG00000011194	ENSRNOP00000015393	Tpp2	tripeptidyl peptidase II	70	70	70	62.7	62.7	62.7	138.29	1249	25502000000	3646100000	1837500000	3212600000	1895900000	1849200000	2485600000	1963800000	2417800000	1151000000	1171100000	2525700000	1345500000	404790000	57874000	29167000	50994000	30094000	29352000	39454000	31172000	38379000	18271000	18589000	40091000	21358000	4251500000	2417900000	3357500000	2427600000	3270200000	4090500000	2777200000	4635700000	3555600000	3042400000	4190200000
ENSRNOP00000014382	ENSRNOG00000010558	ENSRNOP00000014382	Ppif	peptidylprolyl isomerase F	13	12	12	62.6	59.2	59.2	21.81	206	25461000000	1626500000	3589500000	1690900000	3437000000	2714400000	982420000	2971300000	996360000	688750000	2744000000	1271600000	2748200000	1958500000	125120000	276120000	130070000	264380000	208800000	75571000	228560000	76643000	52981000	211070000	97815000	211400000	1543600000	3438900000	1364300000	3200500000	4058300000	1462900000	2763900000	1397000000	1604800000	4314800000	1233300000
ENSRNOP00000064514	ENSRNOG00000023803	ENSRNOP00000064514	Cmya5	cardiomyopathy associated 5	182	182	182	61.2	61.2	61.2	405.8	3702	25431000000	3378200000	1897500000	3715200000	1177800000	1541400000	2481600000	1487000000	2359300000	1667300000	2108600000	2603300000	1013600000	140500000	18664000	10483000	20526000	6507400	8515900	13710000	8215700	13035000	9211400	11650000	14383000	5600000	4240400000	2861100000	4074400000	1970500000	3306300000	4183600000	2593600000	4366200000	4945400000	2823300000	4253100000
ENSRNOP00000023329	ENSRNOG00000017311	ENSRNOP00000023329	Me3	malic enzyme 3, NADP(+)-dependent, mitochondrial	33	33	31	68.8	68.8	67.3	67.208	605	25414000000	1491700000	2851000000	1629200000	3701900000	3101300000	1192500000	4405500000	1452100000	413570000	2000200000	961760000	2213900000	726130000	42620000	81456000	46550000	105770000	88608000	34070000	125870000	41488000	11816000	57147000	27479000	63253000	1343700000	3984400000	1138300000	3797500000	5399200000	1938400000	5877800000	2311800000	1247000000	4814400000	1723400000
ENSRNOP00000055113	ENSRNOG00000021735	ENSRNOP00000055113	Akr1cl	aldo-keto reductase family 1, member C-like	25	25	22	76.5	76.5	68.5	37.194	324	25195000000	2521700000	2822000000	1040600000	2937500000	3125000000	972380000	2561200000	1931300000	630230000	2383800000	1941100000	2328300000	1259800000	126080000	141100000	52031000	146880000	156250000	48619000	128060000	96566000	31511000	119190000	97055000	116420000	2362700000	3873200000	1422100000	3973800000	5683900000	1670700000	4584100000	3141600000	2273300000	5030400000	3349900000
ENSRNOP00000034144	ENSRNOG00000027797	ENSRNOP00000034144	Nit2	nitrilase family, member 2	21	21	21	87.3	87.3	87.3	30.701	276	25147000000	2256000000	2350600000	2942500000	2758500000	2084100000	1844400000	2482100000	1339200000	950350000	1874400000	1855800000	2409000000	1571700000	141000000	146910000	183910000	172410000	130250000	115270000	155130000	83702000	59397000	117150000	115990000	150560000	3052000000	3460200000	3321700000	3881500000	4362000000	3140500000	3842000000	2796300000	2757900000	4412500000	2914700000
ENSRNOP00000006109	ENSRNOG00000004610	ENSRNOP00000006109	Lum	lumican	13	13	13	44.1	44.1	44.1	38.279	338	24936000000	2985700000	991380000	3210900000	2535300000	898920000	2669300000	2662300000	2297400000	1056600000	825500000	2227200000	2575200000	1558500000	186610000	61961000	200680000	158460000	56182000	166830000	166400000	143590000	66038000	51594000	139200000	160950000	3907700000	2009900000	3954600000	3500800000	1889000000	4947600000	3894200000	4865300000	3330200000	2189900000	3557200000
ENSRNOP00000007794	ENSRNOG00000005924	ENSRNOP00000007794	Dstn	destrin	18	17	9	79.4	75.2	37	18.533	165	24881000000	3995400000	1853800000	3352200000	2432200000	1067400000	2239100000	1667600000	2212500000	1196500000	1352800000	1901400000	1609800000	2261900000	363220000	168530000	304740000	221110000	97039000	203550000	151600000	201140000	108780000	122990000	172850000	146340000	4432900000	1954900000	4737200000	2605400000	2042800000	4140500000	2688700000	3069000000	3242200000	2892200000	2127300000
ENSRNOP00000020744	ENSRNOG00000015273	ENSRNOP00000020744	Ak3	adenylate kinase 3	19	19	19	83.7	83.7	83.7	25.494	227	24833000000	2786400000	3113500000	2290800000	2569300000	1956400000	1468000000	2702600000	1543900000	1029500000	1451900000	1759600000	2161000000	1552100000	174150000	194600000	143170000	160580000	122270000	91747000	168910000	96493000	64346000	90743000	109980000	135060000	2733000000	3788900000	2429300000	4451900000	3434000000	2560900000	3714500000	2581600000	2860600000	3179600000	2579100000
ENSRNOP00000028116	ENSRNOG00000020719	ENSRNOP00000028116	Hrc	histidine rich calcium binding protein	36	36	36	51.2	51.2	51.2	86.502	754	24526000000	1863200000	1710300000	2593400000	2521900000	2153400000	2392600000	2382800000	2815400000	1087900000	1292900000	2356300000	1355500000	943290000	71661000	65782000	99746000	96996000	82825000	92022000	91646000	108280000	41843000	49726000	90628000	52133000	2273000000	2899400000	3129800000	3002800000	3308900000	3555800000	3982500000	4041100000	3698900000	2935300000	3720900000
ENSRNOP00000040859	ENSRNOG00000003343	ENSRNOP00000040859	Canx	calnexin	41	41	41	48.6	48.6	48.6	67.254	591	24479000000	3007200000	2202100000	2968600000	2047300000	1502300000	2256400000	1726700000	2394000000	1067900000	1656600000	1827100000	1823000000	764970000	93974000	68816000	92767000	63978000	46946000	70512000	53960000	74813000	33371000	51769000	57097000	56968000	3068400000	3835500000	3832600000	2395400000	3218600000	4453200000	2594100000	4085500000	3466000000	3680800000	3574200000
ENSRNOP00000022863	ENSRNOG00000016890	ENSRNOP00000022863	Tppp3	tubulin polymerization-promoting protein family member 3	15	15	15	61.4	61.4	61.4	18.979	176	24343000000	6738700000	536850000	4036900000	829060000	420660000	2656000000	964810000	2983200000	929340000	369260000	3308300000	569660000	2213000000	612610000	48804000	366990000	75369000	38242000	241460000	87710000	271200000	84486000	33569000	300750000	51787000	6408500000	967850000	5047200000	883970000	868500000	4020300000	1125500000	4700000000	3625600000	730570000	5684600000
ENSRNOP00000063128	ENSRNOG00000047737	ENSRNOP00000063128	Rpl7a	ribosomal protein L7a ;ribosomal protein L7a ;60S ribosomal protein L7a-like ;similar to Rpl7a protein ;similar to 60S ribosomal protein L7a ;ribosomal protein L7a-like ;similar to 60S ribosomal protein L7a ;similar to 60S ribosomal protein L7a ;similar to	16	16	10	41.5	41.5	21.1	29.864	265	24253000000	2852200000	2811000000	3377600000	2808200000	1789900000	1591800000	1656500000	2101900000	1101600000	1142800000	1487400000	1532100000	2425300000	285220000	281100000	337760000	280820000	178990000	159180000	165650000	210190000	110160000	114280000	148740000	153210000	3474900000	3831300000	3428600000	3541100000	3097100000	3441700000	2741100000	4492800000	3310800000	2844700000	3612100000
ENSRNOP00000025224	ENSRNOG00000018645	ENSRNOP00000025224	Rpsa	ribosomal protein SA	17	17	17	61	61	61	32.824	295	24202000000	2625100000	1894000000	3182500000	2231700000	1337500000	2625700000	2505900000	2049600000	927210000	1200100000	2155900000	1467200000	1861700000	201930000	145700000	244810000	171670000	102880000	201970000	192760000	157660000	71324000	92317000	165830000	112860000	3357900000	3002600000	3116800000	3273500000	3072200000	4524700000	3167900000	3343600000	3406700000	2717700000	3654900000
ENSRNOP00000029928	ENSRNOG00000022790	ENSRNOP00000029928	Obscn	obscurin, cytoskeletal calmodulin and titin-interacting RhoGEF	134	134	134	35.9	35.9	35.9	544.05	4976	24134000000	3313600000	2124800000	2990800000	2530900000	1621700000	1688300000	2166600000	1855900000	909900000	1342000000	1961400000	1628200000	111220000	15270000	9791500	13783000	11663000	7473100	7780100	9984300	8552600	4193100	6184600	9038700	7503000	3682500000	3046700000	3100000000	3221000000	3116300000	3061800000	3210900000	3452500000	3168400000	2846300000	3458400000
ENSRNOP00000011501	ENSRNOG00000008104	ENSRNOP00000011501	Ywhaq	tyrosine 3-monooxygenase/tryptophan 5-monooxygenase activation protein, theta	18	13	12	59.6	45.7	42.9	27.778	245	24116000000	3372600000	1437100000	3748600000	2406900000	1356400000	2172100000	2087400000	2632100000	885700000	1018700000	1536800000	1461700000	1722600000	240900000	102650000	267750000	171920000	96888000	155150000	149100000	188010000	63264000	72764000	109770000	104400000	3603400000	1827000000	4317200000	2377500000	2588800000	4005300000	2456700000	3814700000	2908800000	2377500000	3536700000
ENSRNOP00000014914	ENSRNOG00000011164	ENSRNOP00000014914	Coq6	coenzyme Q6 monooxygenase	19	19	19	51.5	51.5	51.5	51.495	476	24039000000	1403700000	3205100000	1274200000	3470000000	3005900000	1044800000	3265200000	1068800000	482420000	1753300000	1513400000	2552300000	1335500000	77985000	178060000	70789000	192780000	166990000	58043000	181400000	59380000	26801000	97408000	84078000	141800000	1767300000	4315900000	1301100000	4010200000	4536700000	1849000000	4822900000	1677700000	1490500000	3833200000	1948600000
ENSRNOP00000000696	ENSRNOG00000000571	ENSRNOP00000000696	Psap	prosaposin	22	22	22	40	40	40	61.54	557	23970000000	2488700000	2322100000	2721600000	2616300000	2281300000	2025400000	2329200000	1443000000	894440000	1226300000	2148100000	1473900000	799010000	82956000	77403000	90719000	87212000	76042000	67513000	77640000	48101000	29815000	40877000	71603000	49131000	2150200000	2819400000	2884000000	3256600000	2959300000	3819200000	3494400000	2829000000	2531500000	2618600000	3066400000
ENSRNOP00000028058	ENSRNOG00000020673	ENSRNOP00000028058	Pbxip1	pre-B-cell leukemia homeobox interacting protein 1	36	36	36	66.1	66.1	66.1	80.275	722	23946000000	3236600000	1341300000	3188100000	1167200000	1415400000	3298500000	1765300000	2579100000	1518300000	789320000	2733600000	912960000	725630000	98080000	40646000	96610000	35369000	42891000	99956000	53495000	78154000	46010000	23919000	82835000	27666000	3573500000	1857600000	3405300000	1645200000	2302400000	4908300000	2209200000	4163800000	4221700000	2017700000	4351700000
ENSRNOP00000055851	ENSRNOG00000038166	ENSRNOP00000055851	Ptgr2	prostaglandin reductase 2	18	18	18	71.8	71.8	71.8	38.136	351	23942000000	2005700000	2976500000	2323200000	2782800000	2223100000	1753600000	2394600000	1629000000	825300000	1680000000	2036100000	1312700000	1841700000	154280000	228960000	178700000	214060000	171010000	134890000	184200000	125310000	63484000	129230000	156620000	100970000	2297100000	3827400000	2213700000	3675700000	3688200000	2544400000	3766900000	2551700000	2398700000	3800500000	2107000000
ENSRNOP00000030229	ENSRNOG00000025145	ENSRNOP00000030229	Rmdn1	regulator of microtubule dynamics 1	19	19	19	53.9	53.9	53.9	35.4	310	23912000000	2082100000	3179100000	2000000000	2543400000	2320900000	936340000	3275900000	912980000	677120000	2188400000	1535100000	2260600000	1138700000	99149000	151380000	95236000	121110000	110520000	44587000	155990000	43475000	32244000	104210000	73099000	107650000	1942900000	3133300000	1939900000	4181600000	3200700000	1642400000	3927600000	1558500000	2193000000	4560400000	2695800000
ENSRNOP00000060405	ENSRNOG00000011307	ENSRNOP00000060405	Slmap	sarcolemma associated protein	45	45	45	53.9	53.9	53.9	90.559	787	23871000000	2857700000	2782300000	2999400000	1731400000	2051000000	1724000000	1440500000	2092500000	957190000	1666100000	2389900000	1179400000	459070000	54955000	53506000	57681000	33296000	39443000	33154000	27703000	40240000	18408000	32040000	45959000	22681000	3344500000	4420500000	3099800000	2312300000	4197100000	3289200000	2551100000	3829800000	2661800000	3695100000	2969000000
ENSRNOP00000019623	ENSRNOG00000014330	ENSRNOP00000019623	Pcmt1	protein-L-isoaspartate (D-aspartate) O-methyltransferase 1	15	15	15	61.7	61.7	61.7	24.641	227	23844000000	2707800000	2058300000	2909600000	2462300000	1859300000	1700200000	2421400000	2190400000	912640000	1145000000	1791600000	1685300000	1987000000	225650000	171530000	242460000	205200000	154940000	141680000	201780000	182540000	76053000	95420000	149300000	140440000	2619100000	2460100000	2824400000	3335800000	3457500000	3089900000	3738400000	2569800000	2449000000	2746100000	2587100000
ENSRNOP00000023860	ENSRNOG00000017466	ENSRNOP00000023860	Kif5b	kinesin family member 5B	75	75	62	71.7	71.7	57.8	109.53	963	23741000000	2886800000	2423400000	2606600000	2023900000	2035000000	1784800000	2136100000	1867100000	779340000	1864500000	1788500000	1544700000	395680000	48113000	40390000	43444000	33732000	33916000	29746000	35602000	31119000	12989000	31076000	29808000	25745000	3259500000	3325600000	2883100000	2669900000	3690900000	3011900000	2686000000	3107700000	3110300000	3464900000	2800600000
ENSRNOP00000024464	ENSRNOG00000018109	ENSRNOP00000024464	Clic4	chloride intracellular channel 4	24	24	22	84.2	84.2	74.7	28.669	253	23567000000	2395000000	2420400000	2433600000	2656900000	1844000000	1744700000	2272000000	1759400000	1021700000	1618000000	1787600000	1613100000	1571100000	159670000	161360000	162240000	177130000	122930000	116320000	151470000	117290000	68110000	107870000	119170000	107540000	2796400000	3407100000	2153100000	2481200000	3357800000	2408800000	2567900000	3505100000	2668000000	3251300000	2605100000
ENSRNOP00000060534	ENSRNOG00000018461	ENSRNOP00000060534	Pdgfrb	platelet derived growth factor receptor, beta polypeptide	19	19	19	20.2	20.2	20.2	122.83	1097	23529000000	1398800000	2197700000	1017800000	4384100000	1329800000	867700000	2289200000	684400000	501390000	3695600000	3031000000	2131600000	534750000	31791000	49947000	23132000	99639000	30223000	19720000	52028000	15555000	11395000	83991000	68885000	48446000	1865700000	2558200000	2727800000	2208000000	1891400000	3322500000	3369700000	2091300000	2719500000	1769900000	2935200000
ENSRNOP00000012376	ENSRNOG00000009275	ENSRNOP00000012376	Kpnb1	karyopherin (importin) beta 1	36	36	36	45.7	45.7	45.7	97.183	876	23308000000	2497500000	1782000000	3272100000	1820300000	1367100000	1894400000	1906600000	2104100000	1107700000	1727500000	1917400000	1911200000	582700000	62438000	44551000	81801000	45507000	34177000	47360000	47665000	52602000	27693000	43187000	47936000	47779000	3437200000	2601700000	3453000000	2150000000	2627400000	3444400000	2324200000	3643300000	3468400000	3325700000	3617100000
ENSRNOP00000005997	ENSRNOG00000004512	ENSRNOP00000005997	Apool	apolipoprotein O-like	17	17	17	77.2	77.2	77.2	28.237	254	23207000000	1214500000	2320600000	1358800000	2894600000	2940400000	1244800000	2543700000	1577200000	805220000	2118000000	1403400000	2785500000	1289300000	67474000	128920000	75487000	160810000	163350000	69157000	141320000	87623000	44734000	117670000	77964000	154750000	1542600000	3545700000	1696400000	3691100000	4081000000	1903200000	4218800000	2546200000	2166500000	4425000000	1896800000
ENSRNOP00000045117	ENSRNOG00000029654	ENSRNOP00000045117	LOC680968	high-mobility group (nonhistone chromosomal) protein 1-like 1 ;similar to High mobility group protein 1 (HMG-1) ;similar to High mobility group protein 1 (HMG-1) (High mobility group protein B1) (Amphoterin) (Heparin-binding protein p30) ;high mobility gro	16	16	4	41.8	41.8	16	24.677	213	23155000000	3027800000	1235300000	2699900000	1181300000	1859100000	2562300000	1530600000	2259800000	1048800000	1551500000	2684700000	1513500000	3859100000	504630000	205890000	449990000	196880000	309840000	427050000	255090000	376640000	174810000	258580000	447460000	252250000	3389000000	3657700000	3253000000	3537400000	4189800000	3506300000	2567100000	3756700000	2985900000	3503200000	3896200000
ENSRNOP00000001095	ENSRNOG00000000821	ENSRNOP00000001095	Tubb5	tubulin, beta 5 class I	28	5	4	69.4	19.4	16	49.67	444	23043000000	1949200000	1931200000	3632800000	2003400000	1315600000	2308200000	2060100000	2000300000	809680000	1346600000	2068800000	1616900000	1152100000	97461000	96562000	181640000	100170000	65782000	115410000	103010000	100010000	40484000	67331000	103440000	80847000	2938000000	2518300000	3732500000	2796000000	1740300000	2948900000	2492800000	3845000000	2286800000	2960900000	2639500000
ENSRNOP00000049153	ENSRNOG00000024277	ENSRNOP00000049153	Card11	caspase recruitment domain family, member 11	3	2	2	2.4	1.8	1.8	133.27	1157	23019000000	134870000	3963300000	21094000	2738600000	101770000	2181900000	4186600000	2539300000	3775400000	2271800000	1093900000	10327000	411050000	2408400	70773000	376680	48904000	1817300	38962000	74761000	45344000	67418000	40567000	19534000	184420	771210000	0	0	0	0	0	0	3067400000	0	0	2040700000
ENSRNOP00000028555	ENSRNOG00000021035	ENSRNOP00000028555	Rpl18	ribosomal protein L18	11	11	11	47.3	47.3	47.3	21.658	188	22954000000	2136300000	2173300000	2073900000	2231600000	2068500000	1527600000	2234600000	1669000000	1076400000	1796900000	2189000000	1777000000	3279200000	305180000	310470000	296270000	318790000	295500000	218230000	319230000	238430000	153770000	256700000	312720000	253850000	1838100000	3170500000	1478300000	3209400000	3464700000	2805100000	3804100000	2161400000	1896000000	4432100000	3423000000
ENSRNOP00000054740	ENSRNOG00000038074	ENSRNOP00000054740	LOC498555	similar to 60S acidic ribosomal protein P2 ;60S acidic ribosomal protein P2-like ;ribosomal protein, large P2 ;ribosomal protein P2-like	9	9	8	80.9	80.9	73.9	11.706	115	22856000000	2489100000	2144700000	1649100000	1946800000	1752900000	1887700000	1905200000	2236600000	1273300000	1414300000	2465000000	1691300000	4571200000	497810000	428940000	329830000	389370000	350580000	377540000	381040000	447310000	254650000	282870000	492990000	338250000	2795500000	3786800000	3050400000	4037300000	3172800000	3931500000	3212000000	2723300000	3242300000	3293000000	4227200000
ENSRNOP00000026040	ENSRNOG00000019047	ENSRNOP00000026040	Ola1	Obg-like ATPase 1	31	31	30	75	75	72.7	44.535	396	22609000000	1797200000	2521300000	2168900000	3035700000	1772100000	1484800000	2820200000	1327100000	558310000	1683300000	1404700000	2035000000	869560000	69123000	96973000	83417000	116760000	68156000	57106000	108470000	51043000	21473000	64742000	54029000	78270000	2256200000	4160300000	2587600000	3572000000	3626800000	2295800000	3862800000	2824300000	2140000000	3831000000	2165400000
ENSRNOP00000044732	ENSRNOG00000005257	ENSRNOP00000044732	Prkaca	protein kinase, cAMP-dependent, catalytic, alpha	22	22	9	58.7	58.7	27.1	40.605	351	22407000000	1866600000	2854200000	1734500000	2363800000	2064300000	1570300000	2243500000	1800900000	711560000	1485200000	1384600000	2327800000	1244900000	103700000	158570000	96359000	131320000	114680000	87239000	124640000	100050000	39531000	82512000	76925000	129320000	3061500000	4184400000	2406600000	3069500000	3270000000	2240300000	3655200000	2178000000	1803100000	3623400000	2362700000
ENSRNOP00000026799	ENSRNOG00000019772	ENSRNOP00000026799	Dnpep	aspartyl aminopeptidase	24	24	24	62.9	62.9	62.9	52.555	475	22351000000	2491100000	2988400000	2034400000	2339700000	1830300000	1478800000	3058900000	1478000000	637470000	1431300000	1388300000	1194000000	1064300000	118620000	142310000	96876000	111410000	87159000	70418000	145660000	70380000	30355000	68155000	66110000	56858000	2805100000	4382000000	2550400000	2558500000	3474400000	2243100000	3549300000	2342900000	2166100000	3863700000	2753500000
ENSRNOP00000025880	ENSRNOG00000018992	ENSRNOP00000025880	Dpysl3	dihydropyrimidinase-like 3	37	37	32	72.2	72.2	64.9	73.898	683	22277000000	3426100000	1151200000	4013000000	1372600000	978880000	2370300000	1554400000	2000000000	1398000000	828320000	2040100000	1144100000	586240000	90161000	30294000	105600000	36120000	25760000	62376000	40905000	52632000	36788000	21798000	53688000	30108000	2909900000	1526100000	3286800000	1742300000	1677400000	3303000000	2074100000	3219000000	3638700000	1732800000	2819800000
ENSRNOP00000016195	ENSRNOG00000012091	ENSRNOP00000016195	Ppa2	pyrophosphatase (inorganic) 2	25	25	25	83.9	83.9	83.9	35.046	304	22227000000	1654600000	2203500000	2323600000	2940300000	1791100000	1158200000	2596100000	1324000000	577050000	1872500000	1207600000	2578500000	1234800000	91925000	122420000	129090000	163350000	99506000	64346000	144230000	73558000	32058000	104030000	67090000	143250000	2085600000	3373400000	2484900000	3776100000	3558200000	2096700000	4798100000	2161600000	1754300000	3941900000	2274200000
ENSRNOP00000054244	ENSRNOG00000037815	ENSRNOP00000054244	Acad10	acyl-CoA dehydrogenase family, member 10	63	63	63	58.6	58.6	58.6	119.19	1069	22141000000	702290000	3416300000	796280000	3662700000	3253500000	724950000	4119200000	759410000	341010000	1834500000	568770000	1961800000	375270000	11903000	57904000	13496000	62080000	55144000	12287000	69818000	12871000	5779800	31093000	9640100	33250000	1054700000	5085200000	921950000	4335400000	6272400000	1432800000	5798000000	1538600000	1239900000	3818200000	1077000000
ENSRNOP00000027345	ENSRNOG00000020167	ENSRNOP00000027345	Reep5	receptor accessory protein 5	11	11	10	33.9	33.9	30.2	21.431	189	21889000000	1928200000	3356800000	2317200000	2883400000	1851900000	898810000	1295500000	887290000	632440000	2370800000	1370900000	2095600000	3648100000	321370000	559460000	386200000	480560000	308640000	149800000	215910000	147880000	105410000	395140000	228480000	349270000	2834900000	5658200000	3040200000	3986800000	3778600000	1667700000	2113900000	1690200000	1340400000	4659300000	1845300000
ENSRNOP00000025796	ENSRNOG00000018768	ENSRNOP00000025796	Rps8	ribosomal protein S8 ;ribosomal protein S8-like ;similar to ribosomal protein S8 ;ribosomal protein S8-like	15	15	15	59.1	59.1	59.1	24.205	208	21856000000	2452000000	3469400000	2107800000	1798700000	1794500000	1487800000	2258100000	1606900000	752360000	1536100000	1243800000	1348300000	2428400000	272450000	385490000	234200000	199860000	199390000	165310000	250900000	178540000	83595000	170680000	138200000	149810000	3152300000	4607500000	2593200000	2702400000	2902600000	2597400000	3226200000	2846400000	1810600000	2930600000	1785700000
ENSRNOP00000002072	ENSRNOG00000001517	ENSRNOP00000002072	Pdk1	pyruvate dehydrogenase kinase, isozyme 1	25	25	22	63.8	63.8	59.9	49.098	434	21798000000	1289800000	3040200000	1238400000	3002300000	2191800000	678230000	2385600000	757620000	540080000	2701900000	960570000	3011900000	908270000	53740000	126680000	51598000	125100000	91326000	28259000	99401000	31567000	22503000	112580000	40024000	125490000	1861300000	5444200000	1445700000	4807000000	4852800000	1628000000	4405700000	1437300000	1577300000	5491900000	1688100000
ENSRNOP00000026200	ENSRNOG00000019213	ENSRNOP00000026200	Gpd1	glycerol-3-phosphate dehydrogenase 1 (soluble)	25	25	23	73.6	73.6	68.5	37.452	349	21794000000	631030000	3008600000	1288300000	4043100000	2164700000	810450000	3686400000	469310000	699460000	2056900000	453490000	2482600000	1037800000	30049000	143270000	61348000	192530000	103080000	38593000	175540000	22348000	33307000	97949000	21595000	118220000	620590000	4081600000	1578300000	5089200000	4601200000	1420800000	5903200000	932520000	1913300000	4875700000	590790000
ENSRNOP00000022628	ENSRNOG00000016807	ENSRNOP00000022628	Oat	ornithine aminotransferase	27	27	27	77.7	77.7	77.7	48.332	439	21694000000	2571200000	1857500000	2690200000	2477100000	1139300000	1775300000	1811000000	1855400000	877650000	1150800000	2145700000	1342700000	1033000000	122440000	88452000	128110000	117960000	54253000	84537000	86237000	88355000	41793000	54802000	102180000	63939000	3193200000	2889000000	3181700000	3071600000	2392000000	3345500000	2938300000	3273200000	3061000000	2466000000	3799400000
ENSRNOP00000027360	ENSRNOG00000020182	ENSRNOP00000027360	Mvp	major vault protein	49	49	49	72.6	72.6	72.6	95.797	861	21682000000	3097600000	1592300000	3278200000	1041600000	1269600000	2231700000	1406800000	2136300000	1343500000	1025400000	2285100000	973580000	481820000	68836000	35384000	72849000	23147000	28214000	49593000	31263000	47474000	29856000	22786000	50779000	21635000	3768700000	2282000000	3808600000	1660600000	2666600000	4205800000	2295400000	3527700000	4362700000	2661100000	3729700000
ENSRNOP00000022275	ENSRNOG00000016484	ENSRNOP00000022275	Gstk1	glutathione S-transferase kappa 1	18	18	18	76.5	76.5	76.5	25.493	226	21679000000	1957900000	2944900000	1983700000	3109200000	1840800000	970010000	2322500000	1157600000	762260000	1494100000	1258200000	1877500000	1354900000	122370000	184060000	123980000	194320000	115050000	60626000	145160000	72353000	47642000	93382000	78634000	117340000	2318000000	3251000000	1541600000	3880100000	2667600000	1557600000	2575100000	2077800000	2056100000	2984200000	1516600000
ENSRNOP00000064823	ENSRNOG00000008226	ENSRNOP00000064823	Zbtb8os	zinc finger and BTB domain containing 8 opposite strand	5	5	5	29.3	29.3	29.3	19.591	167	21606000000	1138800000	1941300000	1863600000	989700000	1299900000	2362800000	86308000	3970400000	1798000000	139350000	4095000000	1921400000	2700800000	142350000	242660000	232950000	123710000	162490000	295340000	10788000	496290000	224740000	17418000	511870000	240170000	2255100000	1958500000	3150300000	3115900000	3338500000	3936400000	1380100000	6251100000	5397600000	2050700000	3870900000
ENSRNOP00000059051	ENSRNOG00000000419	ENSRNOP00000059051	Cfb	complement component 2	49	49	0	43	43	0	124.04	1116	21569000000	3992000000	1930800000	4139500000	1784000000	831800000	1385200000	1434000000	1989000000	739260000	698970000	1606000000	1038600000	385160000	71285000	34478000	73919000	31857000	14854000	24735000	25607000	35518000	13201000	12482000	28679000	18547000	3791100000	2184300000	3694400000	2442900000	2001500000	2858600000	2338500000	3640900000	3115200000	1674800000	2877200000
ENSRNOP00000024020	ENSRNOG00000017612	ENSRNOP00000024020	Vps35	vacuolar protein sorting 35 homolog (S. cerevisiae)	41	41	41	53.9	53.9	53.9	91.726	796	21530000000	2686700000	1768300000	3079600000	1738300000	1184800000	1756800000	1839900000	1625500000	1525100000	1045200000	1906000000	1373900000	500700000	62482000	41123000	71618000	40426000	27554000	40855000	42788000	37803000	35468000	24306000	44325000	31950000	3079800000	2626300000	3567500000	2322200000	2274900000	3566000000	2685600000	3190400000	4398200000	2314000000	3508300000
ENSRNOP00000004756	ENSRNOG00000003566	ENSRNOP00000004756	Apoh	apolipoprotein H (beta-2-glycoprotein I)	21	21	21	55.4	55.4	55.4	38.457	345	21461000000	2539900000	867870000	3485000000	1639800000	1133000000	2508600000	1556500000	1986400000	1465000000	892810000	2035000000	1351200000	1129500000	133680000	45677000	183420000	86304000	59633000	132030000	81921000	104550000	77103000	46990000	107110000	71115000	3894900000	2001700000	4371700000	2741400000	2153300000	4836700000	2560300000	4053000000	4309000000	1897100000	3936400000
ENSRNOP00000059324	ENSRNOG00000016610	ENSRNOP00000059324	Arhgap1	Rho GTPase activating protein 1	26	26	26	69.2	69.2	69.2	50.622	439	21431000000	3255400000	1148400000	4749300000	1162400000	624110000	2225500000	1169600000	2361700000	1294200000	461370000	2249400000	730160000	793760000	120570000	42533000	175900000	43050000	23115000	82426000	43318000	87470000	47932000	17088000	83313000	27043000	3597700000	1737700000	4320600000	1559900000	1428100000	4392700000	2024800000	3737700000	4217600000	1244900000	4038600000
ENSRNOP00000053053	ENSRNOG00000042022	ENSRNOP00000053053	H1f0	H1 histone family, member 0	7	7	7	27.8	27.8	27.8	20.885	194	21428000000	2145500000	1458600000	2904900000	2410200000	1203000000	2165600000	2545700000	1534200000	1174600000	729210000	2029200000	1127400000	4285600000	429090000	291710000	580970000	482050000	240610000	433120000	509140000	306840000	234910000	145840000	405850000	225480000	1851400000	2189200000	2805500000	2853700000	2487900000	3284200000	2395300000	3168600000	2705700000	1802200000	2647500000
ENSRNOP00000010197	ENSRNOG00000007648	ENSRNOP00000010197	Rab11b	RAB11B, member RAS oncogene family ;RAB11a, member RAS oncogene family	14	14	14	62.8	62.8	62.8	24.488	218	21351000000	2123200000	2238300000	3089200000	2241800000	1187900000	1411000000	1487000000	961880000	1524800000	1612100000	2051300000	1422600000	1423400000	141550000	149220000	205940000	149450000	79195000	94070000	99131000	64125000	101650000	107470000	136760000	94839000	2588000000	2632700000	2627200000	2901500000	2382800000	3082800000	2254200000	1985700000	4134400000	3124000000	3636100000
ENSRNOP00000007414	ENSRNOG00000005096	ENSRNOP00000007414	Bzw2	basic leucine zipper and W2 domains 2	33	33	31	63.5	63.5	60.4	48.049	419	21294000000	1722800000	2437300000	2454100000	1855800000	1253400000	1352300000	2151600000	1365400000	1319200000	1728700000	1749600000	1903400000	788650000	63807000	90270000	90893000	68735000	46422000	50086000	79688000	50569000	48860000	64027000	64799000	70498000	2820900000	2600700000	3064600000	2335000000	2396700000	2861400000	3409100000	2819800000	4466500000	3583400000	3352600000
ENSRNOP00000028271	ENSRNOG00000020812	ENSRNOP00000028271	Gys1	glycogen synthase 1, muscle	38	38	37	57.5	57.5	56.1	84.071	738	21274000000	1780000000	2400200000	1500500000	2244000000	2130600000	1605800000	2914800000	1711900000	569460000	1736200000	1236100000	1444700000	644670000	53941000	72733000	45468000	68000000	64563000	48659000	88326000	51876000	17256000	52611000	37459000	43779000	2270200000	3283200000	1722900000	2738800000	3897400000	2580400000	4784600000	2357500000	1838400000	3330300000	2257600000
ENSRNOP00000010027	ENSRNOG00000007495	ENSRNOP00000010027	Smpx	small muscle protein, X-linked	9	9	9	83.5	83.5	83.5	9.1204	85	21271000000	2582100000	976090000	2724100000	2040500000	1005400000	1830000000	2022600000	1811100000	1816800000	923240000	2706500000	832330000	4254100000	516430000	195220000	544820000	408090000	201070000	366000000	404510000	362220000	363360000	184650000	541300000	166470000	3485300000	1731000000	2926800000	2300900000	2368100000	2954800000	3175700000	4535100000	4114100000	2072700000	3414600000
ENSRNOP00000052465	ENSRNOG00000005958	ENSRNOP00000052465	Rrbp1	ribosome binding protein 1	72	72	71	45.9	45.9	45.4	170.99	1582	21244000000	3642800000	1410500000	3319600000	1359800000	990310000	1866600000	1325900000	1912000000	1304600000	902440000	2152300000	1057500000	196710000	33729000	13060000	30737000	12591000	9169600	17284000	12277000	17704000	12080000	8356000	19929000	9792100	3531500000	1845400000	3062100000	2026700000	1895600000	3165300000	1959100000	3610700000	3809300000	1987800000	3415100000
ENSRNOP00000038065	ENSRNOG00000025936	ENSRNOP00000038065	Rpl6	ribosomal protein L6 ;60S ribosomal protein L6	19	19	19	44.1	44.1	44.1	33.651	297	21124000000	1961500000	2001300000	1886600000	2205600000	1761500000	1385900000	2028000000	1466700000	782540000	2249000000	1354600000	2040800000	1508800000	140110000	142950000	134760000	157540000	125820000	98992000	144860000	104760000	55896000	160640000	96758000	145770000	2644800000	2774500000	2574400000	3012600000	3303100000	2563400000	3299700000	2397300000	2359400000	4012200000	2761700000
ENSRNOP00000015757	ENSRNOG00000011414	ENSRNOP00000015757	Psmc3	proteasome (prosome, macropain) 26S subunit, ATPase 3	29	29	29	73.3	73.3	73.3	49.548	442	21044000000	2230300000	2023100000	2599200000	1612400000	1591600000	1952700000	2014800000	1578900000	931620000	1296000000	2029400000	1183500000	779400000	82605000	74928000	96267000	59720000	58950000	72324000	74623000	58477000	34505000	48000000	75164000	43833000	2384900000	2349700000	2319700000	2083800000	2588400000	2494200000	2392500000	2948200000	2290900000	2388000000	2688200000
ENSRNOP00000046783	ENSRNOG00000033790	ENSRNOP00000046783	Hnrnpu	heterogeneous nuclear ribonucleoprotein U	38	38	38	45.5	45.5	45.5	87.731	798	20911000000	2139200000	1746200000	2536900000	2087000000	1553800000	1994700000	2049300000	1558000000	1239500000	1106900000	1771100000	1129000000	597470000	61121000	49892000	72483000	59627000	44394000	56991000	58553000	44514000	35414000	31624000	50602000	32256000	2725100000	2643000000	2920800000	2354100000	2722200000	3344300000	3145800000	3002000000	3664300000	2683500000	2599100000
ENSRNOP00000012878	ENSRNOG00000009592	ENSRNOP00000012878	Cyb5r3	cytochrome b5 reductase 3	20	20	20	73.6	73.6	73.6	34.865	307	20904000000	1555500000	2349600000	1614100000	3496100000	1836500000	764370000	2651900000	791500000	751070000	2237400000	1046400000	1809800000	1393600000	103700000	156640000	107610000	233070000	122430000	50958000	176790000	52767000	50071000	149160000	69759000	120650000	1453200000	3832600000	1590700000	4471900000	3966400000	1399200000	3927600000	1599500000	2221100000	4603900000	1690400000
ENSRNOP00000066002	ENSRNOG00000046345	ENSRNOP00000066002	Rpn1	ribophorin I	36	36	36	62.2	62.2	62.2	68.4	606	20846000000	2920300000	2042300000	2943300000	1627900000	1158400000	1858500000	1357600000	1919900000	1146800000	932540000	2103800000	835100000	563420000	78926000	55197000	79547000	43996000	31309000	50230000	36691000	51889000	30995000	25204000	56860000	22570000	2972700000	2283200000	2993900000	2116400000	2455600000	2864800000	2379200000	3135500000	3307200000	2400300000	2943100000
ENSRNOP00000024306	ENSRNOG00000017730	ENSRNOP00000024306	Psmd1	proteasome (prosome, macropain) 26S subunit, non-ATPase, 1	48	48	48	57.2	57.2	57.2	105.7	953	20778000000	2673700000	1403800000	2843300000	1715900000	1450500000	1907100000	1797700000	1944600000	1208000000	947160000	1608400000	1278100000	442090000	56888000	29868000	60495000	36509000	30862000	40576000	38249000	41374000	25702000	20152000	34221000	27193000	3396800000	2304500000	2775100000	2085000000	2581600000	3394200000	2569200000	3093800000	3347500000	2076200000	2566400000
ENSRNOP00000023984	ENSRNOG00000017689	ENSRNOP00000023984	Itih3	inter-alpha trypsin inhibitor, heavy chain 3	28	28	28	40	40	40	99.096	887	20711000000	3045400000	1710600000	3812300000	1766500000	869330000	1931300000	1135400000	1681500000	879370000	936580000	1742500000	1200600000	545040000	80142000	45016000	100320000	46487000	22877000	50823000	29880000	44251000	23141000	24647000	45856000	31593000	4038500000	3075400000	4038000000	2535600000	2321300000	3498000000	2253200000	2993400000	2802700000	2116800000	3060000000
ENSRNOP00000006190	ENSRNOG00000004612	ENSRNOP00000006190	Ppp1cb	protein phosphatase 1, catalytic subunit, beta isozyme	22	22	9	75.5	75.5	37.6	37.186	327	20690000000	3196700000	1137600000	3213700000	2410200000	1328400000	1443000000	1539900000	1137100000	1068300000	842400000	1803000000	1569700000	1217100000	188040000	66917000	189040000	141780000	78142000	84884000	90581000	66886000	62840000	49553000	106060000	92335000	3134700000	1607800000	3298700000	3296600000	2295100000	2997500000	3440000000	1828400000	1654500000	2155500000	2531400000
ENSRNOP00000020335	ENSRNOG00000015072	ENSRNOP00000020335	Ptgr1	prostaglandin reductase 1	19	19	19	66	66	66	35.718	329	20597000000	2170500000	1132900000	3958900000	1289600000	611100000	2024100000	871700000	786430000	2897300000	1321600000	2328800000	1203800000	1211600000	127680000	66639000	232880000	75861000	35947000	119070000	51277000	46260000	170430000	77743000	136990000	70810000	3217600000	2057400000	4676300000	2517800000	1147200000	3413000000	1543000000	1685500000	5855100000	2797900000	3817400000
ENSRNOP00000034905	ENSRNOG00000048351	ENSRNOP00000034905	Ttn	titin	153	153	153	47.5	47.5	47.5	401.7	3648	20564000000	1610800000	2372200000	1934700000	2787700000	1719800000	1061300000	2727000000	844590000	713710000	1910700000	835650000	2046000000	120260000	9419600	13872000	11314000	16303000	10057000	6206500	15948000	4939100	4173700	11174000	4886800	11965000	2363400000	3178800000	2642900000	3536300000	3086100000	2213900000	3748400000	2008100000	2705600000	3694200000	2021700000
ENSRNOP00000064960	ENSRNOG00000030591	ENSRNOP00000064960	Arf1	ADP-ribosylation factor 1 ;ADP-ribosylation factor 3 ;ADP-ribosylation factor 3-like	12	12	3	64.1	64.1	15.5	20.697	181	20520000000	2454400000	2093900000	3322300000	1748000000	1573100000	1832400000	1569300000	1130900000	1338800000	953180000	1505100000	998800000	2052000000	245440000	209390000	332230000	174800000	157310000	183240000	156930000	113090000	133880000	95318000	150510000	99880000	3279300000	2114300000	2779400000	1417000000	2691600000	2948100000	2467800000	2361900000	3160800000	2033700000	2589400000
ENSRNOP00000041462	ENSRNOG00000028993	ENSRNOP00000041462	ENSRNOG00000028993	60S ribosomal protein L12-like ;ribosomal protein L12 ;ribosomal protein L12, pseudogene 1	10	10	3	69.1	69.1	30.9	17.845	165	20389000000	1794000000	2033200000	2466500000	1937500000	1494100000	1594900000	1634300000	1492500000	1082400000	1571300000	1800400000	1487600000	2265400000	199340000	225920000	274050000	215270000	166010000	177210000	181590000	165830000	120260000	174580000	200040000	165290000	1841900000	2642300000	2593600000	2456500000	3379000000	2894000000	2344900000	3145800000	3425100000	3306300000	3554200000
ENSRNOP00000012400	ENSRNOG00000009102	ENSRNOP00000012400	Fermt2	fermitin family member 2	38	38	38	59.1	59.1	59.1	77.875	680	20343000000	1919300000	2364800000	2229400000	2678200000	1272800000	1329400000	2242800000	1038200000	800890000	1220200000	1295300000	1952000000	549820000	51872000	63912000	60255000	72384000	34400000	35929000	60617000	28060000	21646000	32979000	35007000	52757000	2059800000	2452200000	2115400000	3171400000	2336200000	2254500000	3142700000	1709800000	2349600000	2591300000	2015400000
ENSRNOP00000027616	ENSRNOG00000020298	ENSRNOP00000027616	Bag3	Bcl2-associated athanogene 3	37	37	37	73.3	73.3	73.3	61.49	574	20211000000	2126700000	1649900000	3325300000	1721900000	1107400000	1670900000	1578900000	1375500000	1016100000	975690000	2090000000	1572900000	577460000	60764000	47140000	95008000	49197000	31641000	47740000	45110000	39300000	29033000	27877000	59713000	44941000	2824000000	2632100000	3338900000	2352900000	2683200000	3048200000	2351400000	2863100000	2918500000	2702300000	3212200000
ENSRNOP00000009150	ENSRNOG00000006740	ENSRNOP00000009150	Gatsl3	GATS protein-like 3	3	2	2	6.9	6.6	6.6	36.475	331	20184000000	1209500000	4655700000	0	3945200	3037900000	1263900000	0	4213200000	762230000	5038100000	0	0	2242700000	134380000	517300000	0	438350	337540000	140430000	0	468140000	84692000	559790000	0	0	0	0	0	0	0	0	0	8709500000	0	0	0
ENSRNOP00000004241	ENSRNOG00000003120	ENSRNOP00000004241	Prelp	proline/arginine-rich end leucine-rich repeat protein	22	22	22	57	57	57	43.179	377	20110000000	3096700000	909760000	2863700000	1321500000	536060000	1965300000	1973400000	1786300000	1534500000	633300000	2306500000	1183000000	874340000	134640000	39555000	124510000	57458000	23307000	85446000	85799000	77664000	66716000	27535000	100280000	51433000	3602800000	1088300000	2998600000	1527100000	983430000	2908400000	2328400000	3174700000	4371300000	1331900000	4113600000
ENSRNOP00000017252	ENSRNOG00000033854	ENSRNOP00000017252	Adh5	alcohol dehydrogenase 5 (class III), chi polypeptide	19	19	18	64.7	64.7	62.6	39.575	374	20095000000	2272900000	1782100000	3577600000	1662800000	1205600000	1499200000	1558200000	1515900000	963170000	986120000	1707500000	1364100000	1004800000	113650000	89105000	178880000	83138000	60279000	74958000	77909000	75795000	48159000	49306000	85373000	68205000	2747900000	2393500000	2505800000	2203600000	2743300000	3211400000	2409900000	2585100000	2058800000	2144100000	2686100000
ENSRNOP00000003334	ENSRNOG00000002390	ENSRNOP00000003334	Gnb2l1	guanine nucleotide binding protein (G protein), beta polypeptide 2 like 1	21	21	21	80.8	80.8	80.8	35.076	317	20059000000	2508900000	1323800000	1830400000	4246900000	929660000	1296200000	3257200000	1129500000	794170000	593150000	948150000	1200700000	1002900000	125440000	66191000	91518000	212350000	46483000	64808000	162860000	56475000	39709000	29658000	47407000	60034000	2444000000	1957800000	2807600000	2821400000	2515700000	2955800000	3612400000	2337800000	2291700000	2228100000	2614500000
ENSRNOP00000024310	ENSRNOG00000017777	ENSRNOP00000024310	Ahcy	adenosylhomocysteinase	28	28	28	69.2	69.2	69.2	47.538	432	19977000000	3448200000	1571100000	3199500000	1343300000	1047300000	1859400000	1217100000	1617200000	1183400000	645540000	2040900000	803670000	799070000	137930000	62843000	127980000	53732000	41891000	74377000	48686000	64687000	47338000	25821000	81636000	32147000	2991500000	2056100000	3121400000	2149000000	1970000000	3313800000	1983500000	2954200000	3076400000	1936800000	4122700000
ENSRNOP00000056859	ENSRNOG00000030715	ENSRNOP00000056859	Cfh	complement factor H	65	65	61	58.5	58.5	54.9	140.23	1235	19947000000	2916700000	1216200000	4649200000	1527600000	817500000	2177200000	1044400000	1799500000	719980000	704210000	1475000000	899490000	343910000	50287000	20969000	80158000	26338000	14095000	37538000	18006000	31026000	12413000	12141000	25432000	15508000	3606200000	1830100000	4014200000	1908700000	1686600000	3608300000	1676200000	2899800000	2537000000	1577300000	2466400000
ENSRNOP00000021387	ENSRNOG00000015866	ENSRNOP00000021387	Hint2	histidine triad nucleotide binding protein 2	7	7	7	55.8	55.8	55.8	17.38	163	19918000000	868490000	806490000	2449300000	2867900000	1847800000	1632300000	1468100000	1512600000	838700000	2048200000	1321900000	2256700000	1810800000	78954000	73318000	222660000	260720000	167980000	148390000	133470000	137510000	76246000	186200000	120170000	205160000	2190900000	2933000000	2413900000	3773600000	4332700000	2890000000	3714300000	4254600000	2314900000	2785300000	2621600000
ENSRNOP00000062056	ENSRNOG00000018241	ENSRNOP00000062056	Ank1	ankyrin 1, erythrocytic	82	76	76	56.8	54.4	54.4	187.12	1707	19912000000	3128300000	1834800000	2149400000	1289700000	860400000	2374000000	1254900000	2627500000	608380000	615470000	2270700000	898170000	252050000	39599000	23225000	27208000	16325000	10891000	30051000	15885000	33260000	7700900	7790700	28743000	11369000	3158700000	2565500000	2351900000	1791800000	1621800000	4028900000	1844600000	4909700000	2007800000	1676100000	3346400000
ENSRNOP00000005381	ENSRNOG00000003998	ENSRNOP00000005381	Sgca	sarcoglycan, alpha (dystrophin-associated glycoprotein)	20	20	20	58.1	58.1	58.1	43.156	387	19878000000	1811600000	2344600000	2113500000	2109200000	1636700000	1290400000	2292900000	1118500000	522220000	1420800000	1400900000	1817200000	946590000	86265000	111650000	100640000	100440000	77940000	61449000	109180000	53263000	24868000	67655000	66709000	86533000	1834800000	2739200000	1914300000	2892600000	3256900000	2120800000	3224300000	1840700000	1542700000	3078700000	1965200000
ENSRNOP00000016051	ENSRNOG00000011949	ENSRNOP00000016051	Ndufb5	NADH dehydrogenase (ubiquinone) 1 beta subcomplex, 5	8	8	8	31.2	31.2	31.2	21.664	189	19861000000	1160700000	3728100000	499840000	1796600000	3010400000	637530000	2404000000	637900000	239190000	3031800000	743540000	1971700000	2206800000	128970000	414240000	55538000	199620000	334490000	70836000	267110000	70878000	26577000	336860000	82615000	219080000	1496600000	5675600000	557240000	1506500000	7383400000	921030000	4187200000	1498300000	715500000	6644000000	1066600000
ENSRNOP00000031156	ENSRNOG00000049813	ENSRNOP00000031156	Rps9	ribosomal protein S9 ;40S ribosomal protein S9-like ;similar to 40S ribosomal protein S9 ;ribosomal protein S9-like	18	18	18	58.8	58.8	58.8	22.591	194	19844000000	2140300000	2246600000	1419300000	2275600000	1834200000	1512300000	2127000000	1469200000	1059600000	1168100000	1407700000	1184600000	1804000000	194580000	204240000	129020000	206870000	166740000	137480000	193360000	133560000	96328000	106190000	127970000	107690000	2322800000	3315600000	1829600000	2862100000	3298000000	2911900000	3131200000	2193000000	2314600000	2932700000	2311000000
ENSRNOP00000027407	ENSRNOG00000020206	ENSRNOP00000027407	Ctsd	cathepsin D	18	18	18	50.9	50.9	50.9	44.622	407	19810000000	2590700000	2063500000	2345600000	2093700000	1273500000	1585200000	1955400000	1417900000	1128400000	916110000	1312600000	1127400000	1100600000	143930000	114640000	130310000	116310000	70751000	88068000	108630000	78771000	62686000	50895000	72925000	62631000	2311200000	2590700000	2312900000	2726800000	2772300000	2715200000	2699900000	3044600000	3177800000	2347300000	2143200000
ENSRNOP00000014785	ENSRNOG00000010966	ENSRNOP00000014785	Itgb1	integrin, beta 1	30	30	30	40.2	40.2	40.2	88.344	798	19677000000	2019100000	2277100000	2262600000	2351000000	1023300000	1133000000	2490100000	1408300000	577450000	1286200000	1474100000	1374900000	578740000	59386000	66973000	66547000	69148000	30096000	33325000	73239000	41422000	16984000	37829000	43356000	40440000	2444200000	2779400000	2349800000	2701000000	2259200000	2077000000	3745400000	2607200000	1737200000	2635400000	2455500000
ENSRNOP00000006070	ENSRNOG00000004554	ENSRNOP00000006070	Dcn	decorin	16	16	15	41	41	38.7	39.805	354	19642000000	1158800000	1464800000	1895100000	2439400000	1164300000	1044400000	4271900000	1090700000	714920000	1054400000	1386100000	1957400000	982110000	57941000	73238000	94755000	121970000	58214000	52222000	213590000	54536000	35746000	52718000	69307000	97872000	1406700000	2021700000	1724000000	3005300000	2484100000	1779600000	5147300000	2057200000	2029500000	2658100000	2186300000
ENSRNOP00000016329	ENSRNOG00000011893	ENSRNOP00000016329	Rps3a	ribosomal protein S3a ;40S ribosomal protein S3a-like	22	22	20	64	64	58.3	29.945	264	19641000000	2251000000	2582000000	1256500000	2002100000	1989400000	810910000	1725000000	1754200000	482550000	1690100000	1546000000	1551600000	1155400000	132410000	151880000	73913000	117770000	117030000	47700000	101470000	103190000	28385000	99416000	90942000	91271000	2124500000	3890900000	1478800000	2506000000	3161200000	1424500000	2714800000	2563800000	1232200000	3864600000	1920600000
ENSRNOP00000012365	ENSRNOG00000009316	ENSRNOP00000012365	Bmp10	bone morphogenetic protein 10	30	30	30	62.2	62.2	62.2	47.766	421	19546000000	13459000	37942000	8040500000	89202000	16176000	7030200000	195880000	5173900	3954900000	6261000	117450000	39263000	888470000	611760	1724600	365480000	4054600	735280	319560000	8903800	235180	179770000	284590	5338800	1784700	2520900	5554000	9924000000	18289000	7349400	11800000000	185430000	1210600	10151000000	1522900	0
ENSRNOP00000066062	ENSRNOG00000047931	ENSRNOP00000066062	Tmsb4x	thymosin, beta 4, X chromosome	4	3	3	61.4	61.4	61.4	5.0526	44	19540000000	2032000000	1892300000	1899700000	2153300000	1321500000	1611600000	2282000000	2026200000	598590000	1217700000	1122800000	1382200000	9769900000	1016000000	946130000	949850000	1076600000	660770000	805780000	1141000000	1013100000	299300000	608830000	561390000	691090000	714860000	720670000	1136200000	4168700000	698420000	1045500000	6068700000	1830200000	1329500000	997550000	1677300000
ENSRNOP00000041984	ENSRNOG00000001556	ENSRNOP00000041984	Hnrpa3	heterogeneous nuclear ribonucleoprotein A3, pseudogene 1 ;predicted gene 17190	19	17	2	47.2	45	12.6	33.217	318	19522000000	2662300000	1200700000	2711400000	2023600000	1233700000	1684700000	2003600000	1438900000	893450000	888450000	1751400000	1029500000	1148300000	156610000	70630000	159500000	119030000	72568000	99101000	117860000	84639000	52556000	52262000	103020000	60556000	2929100000	1654900000	2655200000	2451200000	1686400000	3149200000	3066000000	2602700000	3121600000	1791400000	2606900000
ENSRNOP00000003072	ENSRNOG00000002251	ENSRNOP00000003072	Sec31a	SEC31 homolog A (S. cerevisiae)	52	52	52	50.4	50.4	50.4	135.2	1249	19485000000	2961900000	1218600000	3106700000	1179300000	996640000	1787800000	1246600000	1879100000	1276400000	819100000	2187600000	825550000	367650000	55885000	22993000	58617000	22251000	18805000	33732000	23522000	35454000	24082000	15455000	41276000	15576000	3183100000	1666900000	3330500000	1615800000	1897600000	3244800000	1491100000	3492800000	3468600000	1817200000	3502900000
ENSRNOP00000013249	ENSRNOG00000009928	ENSRNOP00000013249	Bckdhb	branched chain keto acid dehydrogenase E1, beta polypeptide	17	17	17	65.5	65.5	65.5	42.96	391	19386000000	1368900000	2572800000	884620000	2918500000	2256700000	1024200000	3037400000	798460000	285910000	1376300000	1053000000	1808800000	1211600000	85559000	160800000	55289000	182410000	141040000	64010000	189840000	49904000	17869000	86020000	65811000	113050000	1761700000	4072400000	1346200000	4045300000	3934300000	1546600000	3715300000	1394300000	1164200000	3062100000	1715200000
ENSRNOP00000026941	ENSRNOG00000019850	ENSRNOP00000026941	Speg	SPEG complex locus	147	147	147	50.1	50.1	50.1	354.16	3259	19283000000	1956100000	2398900000	2092200000	2127100000	1834800000	1294700000	2180300000	1439400000	656590000	1078000000	1269800000	954650000	126030000	12785000	15679000	13675000	13903000	11992000	8461900	14250000	9407500	4291500	7045500	8299500	6239500	2391300000	3071700000	2282100000	2676100000	3187100000	2371700000	2874400000	2513400000	2220700000	2521600000	2367500000
ENSRNOP00000021170	ENSRNOG00000015602	ENSRNOP00000021170	Cdh2	cadherin 2	31	31	29	41.4	41.4	39.6	99.667	906	19248000000	1632400000	1589600000	2849200000	2057800000	1220500000	1659100000	1512200000	1252900000	908990000	1274200000	1298200000	1992700000	534660000	45346000	44155000	79145000	57162000	33904000	46085000	42005000	34802000	25250000	35394000	36061000	55353000	1615400000	1929800000	2717500000	2777200000	2331300000	2457500000	2656400000	2128200000	2962600000	2904500000	2198800000
ENSRNOP00000024471	ENSRNOG00000018129	ENSRNOP00000024471	Ndufab1	similar to Acyl carrier protein, mitochondrial precursor (ACP) (NADH-ubiquinone oxidoreductase 9.6 kDa subunit) (CI-SDAP)	7	7	7	28.8	28.8	28.8	17.514	156	19201000000	996680000	3104400000	503170000	2427200000	2320700000	611020000	3628400000	637130000	225370000	1698700000	745600000	2302300000	2400100000	124590000	388050000	62896000	303410000	290090000	76377000	453550000	79641000	28171000	212340000	93200000	287780000	991720000	2724000000	452520000	3026000000	2866500000	663790000	4589600000	637070000	681790000	2641800000	786960000
ENSRNOP00000009969	ENSRNOG00000007461	ENSRNOP00000009969	Klhl41	kelch-like family member 41	31	31	31	60.2	60.2	60.2	68.212	606	19191000000	3855900000	1370500000	2525300000	1243800000	1146900000	1301200000	1300600000	2223800000	637940000	896380000	1828000000	861060000	661770000	132960000	47258000	87078000	42888000	39549000	44868000	44849000	76684000	21998000	30910000	63034000	29692000	4283100000	1549700000	2338700000	1462800000	1800700000	2116200000	1876000000	3502900000	2085100000	1759300000	3263200000
ENSRNOP00000021646	ENSRNOG00000015840	ENSRNOP00000021646	Hsd17b4	hydroxysteroid (17-beta) dehydrogenase 4	38	38	38	58.1	58.1	58.1	79.427	735	19188000000	1920800000	2652900000	1738100000	3111400000	1312900000	916880000	1665200000	715490000	668080000	1738500000	932010000	1815800000	492000000	49251000	68023000	44567000	79780000	33664000	23510000	42698000	18346000	17130000	44577000	23898000	46560000	2027700000	3809500000	1958300000	3523500000	2557400000	1558700000	2153400000	1411000000	2235700000	3790000000	1715000000
ENSRNOP00000065052	ENSRNOG00000047768	ENSRNOP00000065052	Lamb2	laminin, beta 2	89	89	88	58.9	58.9	58.5	196.53	1801	19154000000	1938600000	1750100000	2782000000	2147500000	1251500000	1654700000	1746300000	1371100000	859090000	967550000	1542000000	1143300000	193470000	19582000	17677000	28101000	21692000	12642000	16715000	17639000	13850000	8677700	9773300	15575000	11548000	2538900000	2336300000	2901100000	2553800000	2092600000	2768400000	2623100000	2629700000	2879000000	2037900000	2576800000
ENSRNOP00000031020	ENSRNOG00000006949	ENSRNOP00000031020	C1qbp	complement component 1, q subcomponent binding protein	8	8	8	34.1	34.1	34.1	30.997	279	19035000000	1591700000	4148400000	1058500000	882980000	3523900000	736100000	423070000	1771400000	1296400000	1583600000	1488900000	529560000	1464200000	122440000	319110000	81422000	67922000	271070000	56623000	32544000	136260000	99724000	121820000	114530000	40735000	1648000000	8141100000	1279100000	1498100000	6186400000	1603700000	1325800000	2839100000	3234700000	3399400000	2237400000
ENSRNOP00000064246	ENSRNOG00000048320	ENSRNOP00000064246	Ndufa11	NADH dehydrogenase (ubiquinone) 1 alpha subcomplex 11	9	9	9	77.3	77.3	77.3	14.854	141	19025000000	1559900000	2890100000	1055300000	1834400000	2467600000	1742200000	1611600000	1130800000	396860000	1588100000	1385100000	1363500000	3805100000	311980000	578020000	211050000	366890000	493510000	348440000	322310000	226160000	79372000	317630000	277020000	272690000	2447500000	2904800000	1045800000	3831900000	3915300000	2958400000	3924000000	2200000000	812590000	3186300000	2129100000
ENSRNOP00000036469	ENSRNOG00000012580	ENSRNOP00000036469	Ccdc141	coiled-coil domain containing 141	87	87	87	56.7	56.7	56.7	173.5	1530	18985000000	2432100000	1364400000	2683300000	1834200000	964110000	1384700000	1720800000	1624500000	1012000000	845760000	1867500000	1251300000	226010000	28954000	16243000	31944000	21835000	11478000	16484000	20486000	19340000	12048000	10069000	22232000	14897000	3136300000	2003200000	2875000000	2387300000	2052800000	2617900000	2475600000	2824700000	2834300000	1892800000	3020400000
ENSRNOP00000016450	ENSRNOG00000012026	ENSRNOP00000016450	Psmc2	proteasome (prosome, macropain) 26S subunit, ATPase 2	33	33	33	73.4	73.4	73.4	48.633	433	18838000000	2272300000	1808000000	2397400000	1445900000	1122500000	1384300000	1371700000	1443300000	960870000	1294700000	2010200000	1326700000	672780000	81154000	64571000	85621000	51641000	40091000	49441000	48989000	51546000	34317000	46238000	71794000	47383000	2563700000	2328000000	2388900000	1935700000	2270800000	2548300000	2198500000	2665200000	2422600000	2880300000	3019400000
ENSRNOP00000000304	ENSRNOG00000000279	ENSRNOP00000000304	Rtn4ip1	reticulon 4 interacting protein 1	22	22	22	62.6	62.6	62.6	43.605	396	18829000000	1161900000	2533000000	1027200000	2292400000	2211000000	716380000	3443500000	700030000	446760000	1582900000	731740000	1982200000	855860000	52814000	115140000	46693000	104200000	100500000	32563000	156520000	31819000	20307000	71949000	33261000	90099000	1107700000	3481600000	982190000	2339700000	3533700000	1041900000	4193000000	1145000000	1076100000	3190600000	1112600000
ENSRNOP00000021862	ENSRNOG00000016064	ENSRNOP00000021862	Tkt	transketolase	33	33	30	55.6	55.6	51.9	71.158	655	18815000000	2734000000	1345300000	2404700000	1736300000	918150000	1810100000	1100200000	1997200000	1214500000	907600000	1547400000	1099500000	671960000	97644000	48048000	85881000	62011000	32791000	64646000	39293000	71329000	43375000	32414000	55265000	39267000	3063900000	1856600000	2907100000	2228100000	1807600000	3199300000	1962200000	3446700000	3447900000	2043600000	2680000000
ENSRNOP00000059076	ENSRNOG00000010048	ENSRNOP00000059076	Dctn1	dynactin 1	69	69	69	62.5	62.5	62.5	141.94	1281	18694000000	2648000000	1230500000	2934900000	1627800000	1017100000	1630600000	1956900000	1474400000	917520000	811060000	1435300000	1010200000	296730000	42032000	19532000	46586000	25838000	16145000	25882000	31061000	23403000	14564000	12874000	22783000	16034000	2736000000	1761900000	3136300000	2092100000	2041100000	2870700000	2416600000	2649100000	2826400000	2069800000	2316600000
ENSRNOP00000063484	ENSRNOG00000010117	ENSRNOP00000063484	Eif3a	eukaryotic translation initiation factor 3, subunit A	94	94	94	58.9	58.9	58.9	163.19	1354	18633000000	1965000000	1711000000	2713000000	1884900000	1210000000	1376600000	1733500000	1184700000	1007900000	1035100000	1686000000	1125500000	321260000	33880000	29500000	46776000	32499000	20863000	23735000	29889000	20425000	17377000	17847000	29069000	19404000	2319100000	2049900000	2481400000	2243200000	2384800000	2422200000	2531900000	2413800000	3074600000	2234800000	2742000000
ENSRNOP00000044971	ENSRNOG00000014613	ENSRNOP00000044971	Ddah1	dimethylarginine dimethylaminohydrolase 1	23	23	22	87.4	87.4	84.6	31.426	285	18626000000	2266400000	1697900000	2303000000	2318100000	1593600000	923450000	1621300000	947800000	792510000	1331900000	1568100000	1262400000	1095700000	133320000	99879000	135470000	136360000	93740000	54321000	95371000	55753000	46618000	78345000	92239000	74259000	2925600000	2554200000	2730700000	2122800000	2498700000	1645900000	2230800000	2441100000	2353700000	2842100000	3026000000
ENSRNOP00000021289	ENSRNOG00000015658	ENSRNOP00000021289	Sorbs1	sorbin and SH3 domain containing 1	49	49	48	42.2	42.2	41.4	143.37	1290	18595000000	2075300000	1301100000	2548900000	2026700000	1077600000	1684200000	1722800000	1396700000	1196800000	912880000	1127200000	1524700000	254730000	28429000	17823000	34917000	27763000	14762000	23071000	23600000	19133000	16395000	12505000	15442000	20886000	2454300000	2103000000	3059100000	3019000000	2125900000	2887700000	2484100000	2416300000	3147200000	2366200000	2466200000
ENSRNOP00000029575	ENSRNOG00000021681	ENSRNOP00000029575	Eea1	early endosome antigen 1	88	88	87	64.4	64.4	63.9	161.1	1411	18546000000	2690600000	1611500000	2626400000	1653700000	1082100000	1314900000	1536600000	1816500000	792950000	918930000	1555100000	946420000	226170000	32812000	19652000	32029000	20167000	13197000	16035000	18738000	22153000	9670100	11207000	18965000	11542000	2761300000	2261200000	2482400000	2138800000	2132400000	2344500000	2225800000	3050900000	2279000000	1991000000	2507700000
ENSRNOP00000005903	ENSRNOG00000004442	ENSRNOP00000005903	RGD1311756	similar to hypothetical protein FLJ20950	31	31	31	61	61	61	66.055	618	18520000000	1368100000	2707700000	990770000	2134700000	2455000000	670820000	2269200000	644170000	375820000	1741800000	1681600000	1480000000	578740000	42753000	84615000	30962000	66709000	76718000	20963000	70911000	20130000	11744000	54432000	52550000	46251000	1620800000	3232700000	1089400000	3046500000	3841700000	1380300000	2842100000	1606500000	1440800000	3342700000	1835100000
ENSRNOP00000009666	ENSRNOG00000007114	ENSRNOP00000009666	Psma6	proteasome (prosome, macropain) subunit, alpha type 6	15	15	15	62.6	62.6	62.6	27.399	246	18429000000	2174300000	1686800000	2100700000	1570300000	1495700000	1689000000	1683200000	1368300000	611830000	1126100000	1609800000	1313000000	1084100000	127900000	99222000	123570000	92373000	87980000	99351000	99012000	80489000	35990000	66244000	94695000	77235000	2845200000	2270500000	2338900000	1603100000	2723100000	3068300000	2039200000	2710000000	2038000000	1894700000	2690700000
ENSRNOP00000026648	ENSRNOG00000019682	ENSRNOP00000026648	Timm13	translocase of inner mitochondrial membrane 13 homolog (yeast)	7	7	7	77.9	77.9	77.9	10.458	95	18427000000	1795700000	2409500000	1536800000	2031100000	1510300000	858550000	2326000000	1489500000	504660000	1495000000	1035100000	1435000000	3071200000	299280000	401580000	256130000	338520000	251720000	143090000	387670000	248240000	84110000	249160000	172520000	239160000	1861700000	2156400000	1107200000	2417100000	2597600000	1248800000	2223500000	2113400000	1755900000	2029700000	1392900000
ENSRNOP00000068516	ENSRNOG00000009988	ENSRNOP00000013629	Ap2b1	adaptor-related protein complex 2, beta 1 subunit	51	51	31	58	58	41.7	104.55	937	18327000000	2369600000	1167700000	3050300000	1297100000	891460000	1671700000	1351200000	1398600000	1336000000	829800000	1936700000	1027200000	416530000	53855000	26540000	69324000	29478000	20261000	37994000	30708000	31787000	30363000	18859000	44016000	23344000	2754700000	1841200000	3191100000	1929600000	1817300000	3359400000	2136400000	2441400000	3382400000	1936100000	2701200000
ENSRNOP00000052876	ENSRNOG00000007302	ENSRNOP00000052876	Fbn1	fibrillin 1	110	110	107	46.9	46.9	46.7	311.95	2872	18306000000	2620100000	880920000	4721100000	1028000000	522510000	3171300000	627520000	1700400000	1034600000	227300000	1422900000	349400000	121230000	17351000	5833900	31265000	6807900	3460300	21002000	4155700	11261000	6851800	1505300	9423400	2313900	2944500000	1239600000	4863600000	1100700000	838710000	5022900000	1015300000	3028200000	3277800000	715190000	2771400000
ENSRNOP00000024622	ENSRNOG00000018292	ENSRNOP00000024622	Ces1c	carboxylesterase 1C	21	21	19	51	51	48.1	60.309	549	18263000000	3087300000	1619400000	3006800000	2172000000	781630000	1637700000	1104500000	1481600000	584090000	650190000	1350800000	787400000	629770000	106460000	55840000	103680000	74896000	26953000	56472000	38085000	51090000	20141000	22420000	46578000	27152000	4148100000	2137200000	4001700000	2397600000	1427500000	2714000000	1801700000	2501000000	2439800000	1467500000	2766900000
ENSRNOP00000067729	ENSRNOG00000046932	ENSRNOP00000067729	Hist1h2ah	similar to Histone H2A type 1 ;H2A histone family, member J ;H2A histone family, member J ;histone cluster 2, H2ac ;histone H2A type 1-like ;histone cluster 1, H2ac ;histone cluster 1, H2ai ;histone cluster 3, H2a ;histone cluster 1, H2ak ;histone cluster	5	1	1	32.8	14.8	14.8	14.068	128	18066000000	2013500000	1117200000	1779100000	998380000	1254600000	2221500000	1032100000	1349000000	918890000	1635400000	2520900000	1225100000	3613100000	402690000	223450000	355810000	199680000	250920000	444300000	206430000	269800000	183780000	327070000	504180000	245020000	2172200000	2271700000	2465300000	1550200000	1862600000	4482300000	1715100000	2171300000	4480200000	5036000000	7707000000
ENSRNOP00000012608	ENSRNOG00000008822	ENSRNOP00000012608	Fkbp1a	FK506 binding protein 1a	6	6	6	41.7	41.7	41.7	11.922	108	18062000000	2774300000	1913000000	2548900000	1510900000	1247300000	778380000	1163200000	1445500000	952730000	1056900000	1320200000	1350400000	6020600000	924780000	637670000	849630000	503640000	415760000	259460000	387720000	481850000	317580000	352300000	440080000	450140000	1840500000	2117000000	2113500000	1710400000	2435800000	1486300000	2029100000	2048900000	1599900000	2461700000	1635600000
ENSRNOP00000037642	ENSRNOG00000026775	ENSRNOP00000037642	Pmpca	peptidase (mitochondrial processing) alpha	33	33	33	66.2	66.2	66.2	58.154	524	18002000000	1584500000	2006600000	1759100000	2094400000	1997200000	1006200000	2128500000	906930000	474600000	1297400000	1262400000	1484000000	562550000	49514000	62705000	54971000	65451000	62414000	31443000	66517000	28342000	14831000	40544000	39449000	46375000	2083700000	2573000000	1857100000	3164200000	3683500000	1844000000	3408100000	2065700000	1961100000	3011200000	2070800000
ENSRNOP00000013997	ENSRNOG00000010038	ENSRNOP00000013997	Psmc5	proteasome (prosome, macropain) 26S subunit, ATPase, 5	28	28	28	68.7	68.7	68.7	45.626	406	17983000000	2308300000	1368500000	2382500000	1414400000	1277700000	1628700000	1417700000	1513700000	761980000	1075000000	1719400000	1114900000	749280000	96177000	57021000	99269000	58935000	53236000	67863000	59071000	63069000	31749000	44793000	71643000	46454000	2516500000	2037200000	2595100000	1817600000	2467600000	2399500000	1822800000	2859000000	2255300000	2732100000	3150600000
ENSRNOP00000031927	ENSRNOG00000000999	ENSRNOP00000031927	Smurf1	SMAD specific E3 ubiquitin protein ligase 1	4	3	2	5.4	4.4	2.9	83.099	728	17931000000	82730000	2320100000	1004300000	2296000000	2085100000	347050000	2748500000	446590000	29912000	4129600000	1543200000	898000000	417000000	1924000	53956000	23355000	53396000	48491000	8071000	63919000	10386000	695640	96038000	35888000	20884000	453900000	2513500000	2190900000	2974100000	2983100000	2523600000	0	1917400000	512690000	3058500000	4364500000
ENSRNOP00000025819	ENSRNOG00000018994	ENSRNOP00000025819	Psmc4	proteasome (prosome, macropain) 26S subunit, ATPase, 4	41	41	41	77.5	77.5	77.5	47.408	418	17907000000	2187500000	1755600000	2258500000	1807700000	1024700000	1451800000	1448600000	1406500000	741530000	1191300000	1644400000	988980000	716280000	87500000	70226000	90340000	72307000	40986000	58071000	57945000	56260000	29661000	47653000	65776000	39559000	2666200000	2487100000	2445100000	2108000000	2332300000	2576700000	2234300000	2522300000	2664300000	2307200000	2624200000
ENSRNOP00000063778	ENSRNOG00000026415	ENSRNOP00000063778	Col14a1	collagen, type XIV, alpha 1	69	69	69	46.3	46.3	46.3	192.53	1793	17856000000	3168700000	809150000	3017700000	1314200000	489990000	1845400000	1238100000	1749400000	920220000	449570000	1779500000	1074600000	226030000	40110000	10242000	38199000	16635000	6202400	23360000	15672000	22144000	11648000	5690700	22525000	13603000	3045300000	1190800000	3226100000	1594600000	1033100000	3400700000	1764800000	3124000000	2697000000	1123500000	2756900000
ENSRNOP00000040081	ENSRNOG00000012873	ENSRNOP00000040081	Gfm1	G elongation factor, mitochondrial 1	38	38	38	48.2	48.2	48.2	83.456	751	17848000000	1543600000	2402400000	1349500000	2086500000	1628000000	961900000	2072600000	1119900000	649000000	1427400000	988620000	1618800000	446210000	38591000	60061000	33736000	52163000	40701000	24047000	51815000	27998000	16225000	35685000	24716000	40469000	1863500000	3394300000	1493400000	3294100000	3271600000	1575600000	3181900000	1648800000	2003500000	2718000000	1501400000
ENSRNOP00000016060	ENSRNOG00000011825	ENSRNOP00000016060	Ndufb3	NADH dehydrogenase (ubiquinone) 1 beta subcomplex 3-like ;NADH dehydrogenase (ubiquinone) 1 beta subcomplex 3-like	4	4	4	43.4	43.4	43.4	11.267	99	17819000000	1552900000	3375400000	537590000	2055600000	2622800000	660570000	2323100000	1096700000	164390000	1492500000	586570000	1350800000	3563800000	310570000	675080000	107520000	411120000	524560000	132110000	464620000	219330000	32879000	298510000	117310000	270150000	1123800000	3750000000	576640000	2597900000	3489300000	936530000	2712700000	1644900000	416540000	3400200000	847270000
ENSRNOP00000059889	ENSRNOG00000036806	ENSRNOP00000059889	Aoc3	proteasome (prosome, macropain) activator subunit 3	33	33	0	21.4	21.4	0	183.2	1637	17747000000	2718300000	843900000	2979800000	1126600000	735250000	2151900000	985390000	2087000000	953560000	436330000	2085400000	643370000	230480000	35303000	10960000	38699000	14631000	9548700	27947000	12797000	27104000	12384000	5666600	27083000	8355500	2675100000	1021400000	2971600000	1589200000	1430700000	3998800000	1378100000	3281600000	3234000000	1069800000	3505800000
ENSRNOP00000026928	ENSRNOG00000019868	ENSRNOP00000026928	Psma5	proteasome (prosome, macropain) subunit, alpha type 5	12	12	12	61	61	61	26.411	241	17697000000	2161800000	1509500000	2049200000	1744900000	1225100000	1311400000	1549400000	1250500000	778700000	1256400000	1645300000	1215000000	1608800000	196530000	137230000	186290000	158630000	111370000	119210000	140850000	113680000	70791000	114220000	149570000	110460000	1910000000	2075500000	2171500000	1975900000	2128000000	2186300000	1725700000	1991400000	2038400000	2462700000	2201400000
ENSRNOP00000028188	ENSRNOG00000020715	ENSRNOP00000028188	Ddb1	damage-specific DNA binding protein 1, 127kDa	59	59	59	51.1	51.1	51.1	126.94	1140	17620000000	1988700000	944890000	2559000000	1885100000	1144700000	1727000000	1600600000	1378900000	662660000	928310000	1429100000	1371100000	320360000	36159000	17180000	46527000	34274000	20813000	31399000	29102000	25070000	12048000	16878000	25984000	24930000	2312700000	1334300000	2351600000	2169400000	2085700000	2668200000	2791800000	2355100000	2140900000	2055200000	2342700000
ENSRNOP00000000737	ENSRNOG00000000599	ENSRNOP00000000737	Lama4	laminin, alpha 4	74	74	74	44.2	44.2	44.2	195.62	1761	17608000000	1857300000	2060300000	2029400000	1563100000	1362800000	1195200000	1290900000	1371800000	857120000	1251700000	1648600000	1120000000	197850000	20869000	23150000	22802000	17563000	15312000	13429000	14505000	15414000	9630500	14065000	18524000	12584000	2218400000	2585300000	2240900000	1819700000	2637500000	2039100000	1936000000	2534100000	2400600000	2650500000	2358900000
ENSRNOP00000067969	ENSRNOG00000003201	ENSRNOP00000004278	Rps4x	ribosomal protein S4, X-linked X-like ;ribosomal protein S4, X-linked ;ribosomal protein S4, Y-linked 2	23	23	23	65.4	65.4	65.4	29.597	263	17600000000	2042700000	2183100000	1879600000	1728600000	1386400000	1241400000	1116200000	1433600000	695840000	1228500000	1327900000	1336000000	1100000000	127670000	136440000	117470000	108040000	86650000	77585000	69763000	89601000	43490000	76779000	82995000	83497000	2445300000	3175100000	1990200000	3065900000	2328700000	1798500000	2062100000	2263500000	1548700000	3332600000	2256200000
ENSRNOP00000008120	ENSRNOG00000025481	ENSRNOP00000008120	Dctn2	dynactin 2 (p50)	21	21	21	66.2	66.2	66.2	44.147	402	17571000000	2933700000	1234100000	2257800000	1568000000	875510000	1821700000	1083900000	1511400000	1030200000	784440000	1421900000	1048900000	878570000	146690000	61706000	112890000	78402000	43775000	91085000	54194000	75569000	51508000	39222000	71093000	52443000	3229400000	1964400000	3229800000	2536800000	1949600000	2782100000	1863600000	2354100000	2776700000	1600400000	3016200000
ENSRNOP00000018021	ENSRNOG00000012002	ENSRNOP00000018021	Iqgap1	IQ motif containing GTPase activating protein 1	80	80	77	59.9	59.9	58.3	188.83	1657	17559000000	2180000000	1653900000	2492000000	1922800000	1038400000	1268900000	1651200000	1400200000	881440000	736990000	1256300000	1076800000	211550000	26265000	19926000	30024000	23166000	12510000	15288000	19894000	16870000	10620000	8879300	15136000	12974000	2569000000	2075000000	2566500000	2505000000	2027100000	2292700000	2084700000	2369200000	3199200000	1812300000	2116000000
ENSRNOP00000011275	ENSRNOG00000008414	ENSRNOP00000011275	Bsg	basigin	9	9	9	23.5	23.5	23.5	42.435	388	17545000000	613140000	2686300000	642800000	2256800000	2964300000	615650000	2962000000	791540000	208330000	1288500000	534340000	1980900000	1096500000	38321000	167890000	40175000	141050000	185270000	38478000	185130000	49472000	13021000	80532000	33396000	123810000	677490000	3137900000	695650000	2267400000	4939400000	968670000	4823100000	1111300000	825910000	2843800000	956180000
ENSRNOP00000020785	ENSRNOG00000015409	ENSRNOP00000020785	Usp5	ubiquitin specific peptidase 5 (isopeptidase T)	46	46	46	58.9	58.9	58.9	95.778	858	17526000000	2396400000	1612000000	2312900000	1574400000	1174700000	1174600000	1345800000	1483500000	669330000	1178800000	1270700000	1332600000	449380000	61445000	41332000	59305000	40369000	30119000	30119000	34508000	38039000	17162000	30227000	32583000	34169000	2551500000	2593100000	2565600000	2193400000	2336200000	2349800000	2392600000	2707200000	2322800000	2507500000	2405500000
ENSRNOP00000066157	ENSRNOG00000048564	ENSRNOP00000066157	ENSRNOG00000048564	ribosomal protein S12-like ;ribosomal protein S12-like ;40S ribosomal protein S12-like	11	11	1	78	78	7.6	14.501	132	17522000000	2597500000	1225200000	2331600000	2091300000	1147700000	1221400000	2221200000	950960000	452060000	1139700000	1239500000	903650000	2190200000	324680000	153160000	291450000	261420000	143460000	152670000	277650000	118870000	56508000	142460000	154940000	112960000	3087300000	2043700000	2640300000	3229500000	1830000000	2158100000	3356300000	1834200000	1234900000	1802400000	2164200000
ENSRNOP00000062678	ENSRNOG00000023227	ENSRNOP00000062678	ENSRNOG00000023227	Uncharacterized protein	29	29	29	78.2	78.2	78.2	47.485	440	17507000000	1321000000	1098900000	1499900000	2905200000	1338400000	1161100000	3062200000	977540000	493160000	975610000	950240000	1723500000	648390000	48924000	40700000	55551000	107600000	49570000	43004000	113410000	36205000	18265000	36134000	35194000	63832000	1625800000	1613300000	1876700000	3363400000	2573500000	2078700000	4188800000	1537200000	1697900000	2297700000	1777800000
ENSRNOP00000050817	ENSRNOG00000031321	ENSRNOP00000050817	ENSRNOG00000031321	Uncharacterized protein	2	2	2	8.2	8.2	8.2	20.122	171	17368000000	1636300000	344790000	889380000	1410900000	3402100000	1429000000	2559900000	1961200000	403330000	354180000	1562400000	1414400000	1578900000	148750000	31344000	80853000	128270000	309280000	129910000	232720000	178290000	36666000	32199000	142030000	128580000	1182900000	516730000	315230000	956540000	5005100000	2111800000	3175900000	4031600000	1018500000	1489200000	1487100000
ENSRNOP00000067503	ENSRNOG00000032130	ENSRNOP00000067503	ENSRNOG00000032130	6.8 kDa mitochondrial proteolipid ;6.8 kDa mitochondrial proteolipid ;6.8 kDa mitochondrial proteolipid	3	3	3	36.7	36.7	36.7	6.9142	60	17281000000	1722600000	2616800000	438790000	2068500000	2001200000	920030000	1690900000	1493800000	635510000	1211200000	910640000	1570700000	5760200000	574190000	872260000	146260000	689510000	667060000	306680000	563620000	497940000	211840000	403720000	303550000	523560000	487980000	4828200000	232450000	3843500000	1326600000	850080000	3363600000	1157000000	231630000	1513200000	497470000
ENSRNOP00000015946	ENSRNOG00000011745	ENSRNOP00000015946	Psma1	proteasome (prosome, macropain) subunit, alpha type 1	21	21	21	88.6	88.6	88.6	29.517	263	17195000000	2021700000	2350600000	1816100000	2115100000	1131100000	1223500000	1657600000	1205800000	630790000	659100000	1597800000	785840000	1011500000	118920000	138270000	106830000	124420000	66533000	71973000	97505000	70928000	37106000	38770000	93989000	46226000	2327600000	2723600000	1919200000	2753500000	2079500000	2257300000	2678800000	1826900000	2218100000	1263300000	2054800000
ENSRNOP00000067080	ENSRNOG00000048523	ENSRNOP00000067080	Rpl8	60S ribosomal protein L8-like ;ribosomal protein L8 ;ribosomal protein L8-like ;similar to 60S ribosomal protein L8	18	18	18	63	63	63	28.024	257	17189000000	2060800000	1337500000	1773900000	1887700000	1376700000	868350000	1762300000	1427000000	712320000	1117000000	893280000	1972600000	1718900000	206080000	133750000	177390000	188770000	137670000	86835000	176230000	142700000	71232000	111700000	89328000	197260000	2223000000	2081300000	2081900000	2792000000	3196400000	1877900000	3104700000	2217100000	2053700000	2415400000	1686600000
ENSRNOP00000019039	ENSRNOG00000014078	ENSRNOP00000019039	Ndufb8	NADH dehydrogenase (ubiquinone) 1 beta subcomplex 8	9	9	9	57.5	57.5	57.5	21.959	186	17057000000	1145100000	3792300000	436970000	1199400000	2105800000	558640000	1336100000	1082600000	87493000	3572400000	447160000	1293500000	1705700000	114510000	379230000	43697000	119940000	210580000	55864000	133610000	108260000	8749300	357240000	44716000	129350000	1716600000	5902500000	596080000	1773400000	3834200000	1067600000	2321000000	1889900000	279860000	7325100000	631340000
ENSRNOP00000026327	ENSRNOG00000019400	ENSRNOP00000026327	Dag1	dystroglycan 1 (dystrophin-associated glycoprotein 1)	33	33	33	35.6	35.6	35.6	96.705	893	17054000000	1607800000	1892100000	1692100000	1494200000	1247600000	1303500000	1319200000	1492200000	1076300000	1199700000	1464500000	1265000000	437290000	41225000	48515000	43387000	38313000	31990000	33422000	33826000	38260000	27598000	30761000	37552000	32436000	2036100000	2765000000	2161200000	2086300000	2587900000	2717500000	1996600000	2384700000	2862000000	2491000000	2713700000
ENSRNOP00000010561	ENSRNOG00000008027	ENSRNOP00000010561	Murc	muscle-related coiled-coil protein	21	21	21	60.2	60.2	60.2	41.093	362	16983000000	844440000	1978500000	1472700000	1906500000	2326200000	1232500000	2506000000	969310000	435130000	1163100000	857190000	1291900000	1306400000	64957000	152190000	113280000	146650000	178940000	94805000	192770000	74562000	33472000	89471000	65938000	99380000	1267500000	3232100000	1889900000	2582600000	4124800000	1913700000	3251800000	1456100000	1426600000	2715200000	1544700000
ENSRNOP00000022241	ENSRNOG00000016416	ENSRNOP00000022241	Rnh1	ribonuclease/angiogenin inhibitor 1	25	25	25	84.2	84.2	84.2	49.919	456	16974000000	2082600000	1277600000	2179200000	1638100000	1060800000	1260000000	2015800000	1127800000	633310000	917210000	1424700000	1356900000	707250000	86774000	53235000	90802000	68254000	44200000	52499000	83991000	46992000	26388000	38217000	59363000	56536000	2204800000	1880500000	2518700000	2575600000	2154800000	2516200000	2939900000	2346500000	1652600000	2043800000	2247800000
ENSRNOP00000060296	ENSRNOG00000007649	ENSRNOP00000060296	Dnm2	dynamin 2	44	44	28	53.6	53.6	39.3	98.226	870	16959000000	2895700000	1894000000	2065200000	935610000	756170000	1884900000	876740000	1898000000	536480000	693470000	1200600000	1321900000	353310000	60328000	39458000	43025000	19492000	15753000	39269000	18265000	39542000	11177000	14447000	25012000	27540000	2487700000	1960700000	2509900000	1759300000	2176400000	2823200000	1849500000	2586400000	3177900000	2418700000	3422500000
ENSRNOP00000018711	ENSRNOG00000013492	ENSRNOP00000018711	Cap1	CAP, adenylate cyclase-associated protein 1 (yeast)	33	32	32	77.8	76.2	76.2	51.588	474	16958000000	1711400000	1248000000	2178800000	1673200000	869140000	2255400000	1517600000	1433100000	788740000	608930000	1335300000	1338100000	628060000	63384000	46223000	80696000	61971000	32191000	83532000	56206000	53077000	29213000	22553000	49456000	49560000	1845400000	1459600000	2301500000	2249000000	1606100000	4061300000	2430600000	2406500000	1986100000	1202800000	2072100000
ENSRNOP00000000603	ENSRNOG00000000505	ENSRNOP00000000603	Rpl10a	ribosomal protein L10A ;similar to ribosomal protein L10a ;similar to ribosomal protein L10a ;similar to ribosomal protein L10a	13	13	13	47.9	47.9	47.9	24.831	217	16947000000	1929500000	1930000000	2053300000	1704100000	1069800000	1779800000	1615700000	964810000	504450000	810040000	1355500000	1230300000	1694700000	192950000	193000000	205330000	170410000	106980000	177980000	161570000	96481000	50445000	81004000	135550000	123030000	1923300000	2807500000	2025000000	1896600000	2343300000	2735400000	2959800000	1386400000	1531000000	1976500000	2342300000
ENSRNOP00000066644	ENSRNOG00000049829	ENSRNOP00000066644	Igkc	immunoglobulin kappa constant	6	6	6	56.6	56.6	56.6	11.601	106	16906000000	2412200000	1047200000	3211600000	1891600000	957170000	1267500000	1506300000	1209600000	899090000	519900000	1327500000	656590000	4226500000	603040000	261800000	802890000	472900000	239290000	316880000	376570000	302390000	224770000	129970000	331860000	164150000	1861800000	1246100000	3395400000	2199500000	1384300000	2165200000	1915500000	2272600000	3119200000	1220900000	3433700000
ENSRNOP00000061198	ENSRNOG00000009470	ENSRNOP00000061198	Flnb	filamin B, beta	136	122	122	64.1	59.8	59.8	275.31	2578	16886000000	1937600000	1415200000	2381300000	1790000000	903970000	1349200000	1315800000	1373900000	948610000	968020000	1295100000	1207700000	120620000	13840000	10108000	17010000	12786000	6456900	9637300	9398700	9813600	6775800	6914500	9250800	8626300	2204800000	2080500000	2767100000	2384200000	1953800000	2453900000	2094100000	2200000000	3045600000	2271400000	2481100000
ENSRNOP00000036514	ENSRNOG00000023529	ENSRNOP00000036514	Rpl5	ribosomal protein L5 ;ribosomal protein L5-like 1	17	17	5	49.8	49.8	18.9	34.458	297	16848000000	1811000000	1420200000	2105800000	1757900000	1245200000	993030000	1684600000	1606500000	842000000	855240000	1324400000	1202200000	1531600000	164640000	129110000	191430000	159810000	113200000	90276000	153140000	146050000	76546000	77749000	120400000	109290000	2167100000	1851600000	2204400000	2286800000	2035900000	1945900000	2409300000	2157400000	2564500000	1770100000	2275800000
ENSRNOP00000006423	ENSRNOG00000004821	ENSRNOP00000006423	Sntb1	syntrophin, beta 1	31	31	29	70.3	70.3	67.7	58.292	539	16844000000	1288000000	1692200000	2057700000	2143600000	1556900000	1427200000	1882200000	788300000	816240000	1012700000	730720000	1448300000	526380000	40251000	52882000	64305000	66988000	48652000	44599000	58819000	24634000	25507000	31647000	22835000	45258000	1710300000	2722300000	2437100000	2744300000	2540900000	2452100000	2535700000	1428700000	2108000000	2478000000	1366500000
ENSRNOP00000044340	ENSRNOG00000016638	ENSRNOP00000044340	Gnb1	guanine nucleotide binding protein (G protein), beta polypeptide 1	16	16	9	60.3	60.3	39.1	37.377	340	16698000000	1893300000	1201200000	2502100000	1226700000	816510000	1588500000	902420000	1418000000	1577900000	782690000	1621800000	1167000000	1284500000	145640000	92402000	192470000	94364000	62808000	122190000	69417000	109080000	121380000	60207000	124750000	89770000	2527100000	1841000000	3193100000	1721400000	1951500000	3111500000	1730300000	3424600000	3551800000	1754000000	2687600000
ENSRNOP00000022550	ENSRNOG00000016592	ENSRNOP00000022550	Gnai2	guanine nucleotide binding protein (G protein), alpha inhibiting activity polypeptide 2	20	20	13	62.5	62.5	42	40.499	355	16677000000	1880600000	1089600000	2295600000	1908900000	1014300000	1497500000	1518400000	1124600000	1016300000	801310000	1185200000	1344600000	980990000	110620000	64095000	135030000	112290000	59664000	88090000	89316000	66151000	59784000	47136000	69717000	79094000	1862300000	1457200000	2434700000	2695500000	1772700000	2223200000	2409600000	1578500000	2379800000	1596400000	1982200000
ENSRNOP00000018049	ENSRNOG00000013154	ENSRNOP00000018049	Sfpq	splicing factor proline/glutamine-rich	34	34	32	53.3	53.3	51	65.695	606	16648000000	2314800000	1075800000	2592600000	1404300000	797740000	1469100000	1151600000	1364800000	876690000	853800000	1677400000	1069200000	616580000	85732000	39845000	96023000	52009000	29546000	54410000	42653000	50548000	32470000	31622000	62127000	39600000	2672600000	1841700000	2455800000	2050400000	1533100000	2010100000	1632400000	2474800000	2830500000	1961800000	2422800000
ENSRNOP00000024782	ENSRNOG00000018239	ENSRNOP00000024782	Dhrs4	dehydrogenase/reductase (SDR family) member 4	13	13	13	47	47	47	29.821	279	16577000000	724610000	2171200000	642810000	3086500000	1382200000	450640000	2658800000	528450000	220600000	1814300000	690330000	2207000000	1275200000	55740000	167010000	49447000	237430000	106320000	34664000	204520000	40650000	16969000	139560000	53102000	169770000	1050400000	2930900000	736780000	3657600000	2790300000	949860000	4256300000	732430000	663340000	3491000000	1117500000
ENSRNOP00000001409	ENSRNOG00000001058	ENSRNOP00000001409	Timm44	translocase of inner mitochondrial membrane 44 homolog (yeast)	30	30	30	52.8	52.8	52.8	51.06	453	16541000000	959370000	2327600000	829860000	2465100000	2419300000	448930000	2319900000	714620000	416390000	1456600000	941820000	1241500000	551370000	31979000	77587000	27662000	82170000	80644000	14964000	77331000	23821000	13880000	48553000	31394000	41383000	1301700000	3729700000	1010200000	2892400000	4391800000	891090000	3232400000	1208100000	1363900000	3775700000	1392100000
ENSRNOP00000008374	ENSRNOG00000005602	ENSRNOP00000008374	Mthfd1	methylenetetrahydrofolate dehydrogenase (NADP+ dependent) 1, methenyltetrahydrofolate cyclohydrolase, formyltetrahydrofolate synthetase	47	47	20	60.2	60.2	27.8	100.96	935	16536000000	2078600000	1334400000	1957400000	1758700000	888930000	1417000000	1337200000	1628900000	878730000	749970000	1648100000	858420000	337480000	42420000	27232000	39946000	35892000	18141000	28919000	27289000	33244000	17933000	15306000	33634000	17519000	2196000000	2088600000	2269700000	2524500000	1946900000	2388300000	2163300000	2452000000	2737700000	1644800000	2854300000
ENSRNOP00000008518	ENSRNOG00000006247	ENSRNOP00000008518	Copa	coatomer protein complex subunit alpha	69	69	69	61.3	61.3	61.3	138.36	1224	16525000000	2406000000	871260000	2869400000	1466900000	749800000	1433800000	1072100000	1769800000	1081800000	496570000	1617600000	690130000	236070000	34371000	12447000	40992000	20956000	10711000	20482000	15316000	25283000	15454000	7093800	23108000	9859000	2773500000	1241300000	3093300000	1829800000	1446600000	2779100000	1610700000	2716800000	3072400000	1408500000	3161700000
ENSRNOP00000004770	ENSRNOG00000003289	ENSRNOP00000004770	Lap3	leucine aminopeptidase 3	32	32	32	70.9	70.9	70.9	56.149	519	16523000000	1481800000	1866400000	1698100000	1973100000	1402600000	1180800000	1849700000	980300000	541930000	1005000000	1335200000	1208400000	590120000	52922000	66656000	60645000	70467000	50093000	42173000	66060000	35011000	19355000	35893000	47685000	43158000	1567700000	2250400000	1565400000	2413100000	2654800000	1647100000	2619300000	1942900000	1612600000	2543000000	1736900000
ENSRNOP00000064809	ENSRNOG00000049075	ENSRNOP00000064809	Fabp5	fatty acid binding protein 5, epidermal	10	10	10	54.8	54.8	54.8	15.059	135	16487000000	2523800000	1105000000	2665200000	1649800000	685810000	1610000000	1009300000	1576000000	552350000	617930000	1616500000	875490000	2355300000	360550000	157860000	380740000	235680000	97973000	230000000	144190000	225140000	78908000	88275000	230930000	125070000	3069700000	1542200000	2325800000	1794000000	939840000	2059900000	1249900000	2688100000	1467000000	1184800000	2026900000
ENSRNOP00000053319	ENSRNOG00000009434	ENSRNOP00000053319	RGD1310507	similar to RIKEN cDNA 1300017J02	29	28	26	61.3	59.5	57.1	50.86	462	16482000000	2825900000	988920000	3055600000	1252600000	736500000	1405800000	1165100000	1481800000	710020000	512490000	1648500000	698780000	686750000	117750000	41205000	127320000	52192000	30687000	58575000	48545000	61741000	29584000	21354000	68690000	29116000	2878000000	1468400000	3113400000	1984400000	1329300000	2367500000	1593700000	2200500000	2357300000	1077500000	2386300000
ENSRNOP00000036106	ENSRNOG00000026455	ENSRNOP00000036106	Gpd1l	glycerol-3-phosphate dehydrogenase 1-like	24	22	22	70.9	65.8	65.8	38.066	351	16362000000	2038100000	1614600000	2481500000	1418900000	1121500000	1372900000	1308600000	1056900000	864810000	790450000	1236500000	1057100000	711380000	88613000	70200000	107890000	61692000	48759000	59691000	56895000	45952000	37600000	34368000	53759000	45959000	2522400000	1956700000	2464300000	2005200000	1851400000	2396000000	1712300000	1901400000	2714800000	1641600000	2503500000
ENSRNOP00000047809	ENSRNOG00000029399	ENSRNOP00000047809	Bcam	basal cell adhesion molecule (Lutheran blood group)	30	30	30	58.5	58.5	58.5	67.511	624	16208000000	1963900000	1257400000	2347000000	1187200000	1105300000	1476600000	1023100000	1696600000	845720000	874200000	1478000000	952510000	522820000	63352000	40560000	75709000	38298000	35656000	47633000	33004000	54728000	27281000	28200000	47678000	30726000	2468400000	1784700000	2208900000	1753300000	2018300000	2450900000	1787600000	2733100000	2459700000	2012400000	2715300000
ENSRNOP00000006443	ENSRNOG00000004621	ENSRNOP00000006443	Rtn4	reticulon 4	47	47	47	59.2	59.2	59.2	126.4	1163	16195000000	1542700000	2001600000	1557100000	1623500000	1245100000	1237200000	1372300000	1415600000	803430000	1166500000	1390400000	839240000	394990000	37626000	48819000	37979000	39598000	30367000	30174000	33471000	34527000	19596000	28452000	33912000	20469000	1987500000	2101300000	1764100000	1383200000	2312000000	2480100000	1595000000	2734700000	2955100000	1848400000	2348100000
ENSRNOP00000018922	ENSRNOG00000013974	ENSRNOP00000018922	Fahd2a	fumarylacetoacetate hydrolase domain containing 2A	16	16	16	67.1	67.1	67.1	34.581	313	16115000000	1145000000	1710100000	1568500000	2311000000	1036000000	792040000	2164600000	837270000	562410000	1199000000	1240000000	1548800000	1151000000	81788000	122150000	112030000	165070000	74000000	56574000	154620000	59805000	40172000	85646000	88569000	110630000	1617100000	2568000000	1683000000	2719500000	2155700000	1520400000	2527600000	1700200000	1602400000	2539900000	1962700000
ENSRNOP00000002366	ENSRNOG00000001736	ENSRNOP00000002366	Bdh1	3-hydroxybutyrate dehydrogenase, type 1	16	16	16	56.1	56.1	56.1	38.333	344	16095000000	460450000	3023400000	153200000	2506200000	2088300000	130590000	2318200000	282840000	150400000	2183200000	366740000	2431600000	894180000	25581000	167970000	8510900	139240000	116020000	7255000	128790000	15713000	8355500	121290000	20375000	135090000	614750000	4025500000	223690000	4253000000	3583900000	267290000	3711100000	521920000	457960000	3843400000	662340000
ENSRNOP00000063283	ENSRNOG00000016511	ENSRNOP00000063283	Pitrm1	pitrilysin metallopeptidase 1	53	53	53	63.9	63.9	63.9	108.54	954	16064000000	1491300000	1545600000	1756400000	2034000000	1255200000	1038900000	1610000000	988230000	655970000	1149800000	1275100000	1263500000	303090000	28137000	29162000	33139000	38377000	23684000	19602000	30377000	18646000	12377000	21695000	24059000	23840000	1677800000	2464100000	1803700000	2237200000	2424700000	1753400000	2137200000	1771800000	1977000000	2796000000	2072100000
ENSRNOP00000001547	ENSRNOG00000001171	ENSRNOP00000001547	Coq5	coenzyme Q5 homolog, methyltransferase (S. cerevisiae)	20	20	20	54.7	54.7	54.7	37.3	327	16062000000	886860000	2442300000	945560000	2386300000	2115900000	501380000	1949700000	597790000	284990000	1632900000	539050000	1779100000	845360000	46677000	128540000	49767000	125600000	111360000	26388000	102620000	31462000	14999000	85942000	28371000	93636000	1061600000	3462000000	1081100000	2844900000	3579000000	895770000	2615000000	1181300000	1098300000	3560800000	884030000
ENSRNOP00000032859	ENSRNOG00000046366	ENSRNOP00000032859	Dmd	dystrophin	30	30	30	59.6	59.6	59.6	70.784	622	15999000000	1411500000	1815500000	1964100000	1991700000	1117100000	1158400000	1738300000	973310000	661980000	862660000	1171300000	1132900000	551680000	48673000	62602000	67728000	68678000	38522000	39943000	59943000	33562000	22827000	29747000	40389000	39065000	1672600000	2088300000	1866100000	2371900000	2072000000	2035000000	2698400000	1388400000	2580900000	1869600000	1902000000
ENSRNOP00000011183	ENSRNOG00000008329	ENSRNOP00000011183	Ndufb11	NADH dehydrogenase (ubiquinone) 1 beta subcomplex, 11	9	9	9	52.3	52.3	52.3	17.634	151	15998000000	941960000	3154700000	892410000	1497500000	1559300000	553160000	2207000000	510180000	185540000	2316300000	627030000	1553000000	1999800000	117740000	394340000	111550000	187190000	194920000	69145000	275870000	63773000	23192000	289540000	78379000	194130000	1081400000	3960100000	527170000	1464300000	3523100000	1005400000	3296700000	1163800000	578930000	4262300000	934410000
ENSRNOP00000024161	ENSRNOG00000017962	ENSRNOP00000024161	Serpinb6	serpin peptidase inhibitor, clade B (ovalbumin), member 6	23	23	22	76.5	76.5	76.5	43.018	379	15948000000	2587700000	931200000	2170500000	1605400000	626960000	1357800000	1318100000	1442700000	810030000	737520000	1233900000	1126300000	759430000	123220000	44343000	103360000	76447000	29855000	64658000	62767000	68700000	38573000	35120000	58757000	53633000	2494300000	1339100000	1982100000	2025300000	1234000000	1966200000	1537000000	2382700000	2174000000	1424900000	1960400000
ENSRNOP00000009649	ENSRNOG00000007203	ENSRNOP00000009649	Psmc6	proteasome (prosome, macropain) 26S subunit, ATPase, 6	26	26	26	67.2	67.2	67.2	45.796	403	15908000000	2155200000	1457200000	1754500000	1661700000	1010800000	1139700000	1705300000	1105600000	573580000	1019400000	1426100000	899350000	691670000	93705000	63354000	76282000	72248000	43946000	49551000	74146000	48072000	24938000	44320000	62003000	39102000	2253400000	1748600000	1624800000	1402800000	1406200000	1568100000	1834400000	1597600000	1781200000	1955000000	2080000000
ENSRNOP00000024712	ENSRNOG00000018273	ENSRNOP00000024712	Ncl	nucleolin	33	33	33	42.2	42.2	42.2	77.276	714	15894000000	1727500000	1733500000	1877200000	1843500000	1242100000	1229900000	1428700000	1204300000	708010000	818320000	1249800000	831090000	454110000	49356000	49528000	53635000	52673000	35488000	35140000	40821000	34410000	20229000	23381000	35708000	23746000	2094800000	2352200000	2016000000	1887600000	2165200000	2185200000	2116000000	2176200000	2189100000	2245300000	2282800000
ENSRNOP00000025193	ENSRNOG00000018655	ENSRNOP00000025193	Adsl	adenylosuccinate lyase	30	30	30	63.4	63.4	63.4	54.852	484	15882000000	1367800000	1839800000	1399400000	1888400000	1592300000	1147100000	1206000000	1181800000	559630000	1157400000	1244300000	1298100000	661750000	56993000	76659000	58307000	78684000	66346000	47795000	50248000	49241000	23318000	48226000	51845000	54088000	1753300000	2522500000	1502500000	2222900000	3018400000	1827500000	2382100000	1766400000	1715100000	3124100000	1906800000
ENSRNOP00000058049	ENSRNOG00000012346	ENSRNOP00000058049	Epb41l2	erythrocyte membrane protein band 4.1-like 2	60	60	55	60.9	60.9	57.3	109.92	989	15874000000	1467000000	1273200000	1926200000	1732600000	1783000000	1917200000	1008200000	1042000000	1012300000	950130000	899530000	863050000	283470000	26197000	22736000	34397000	30939000	31839000	34236000	18004000	18607000	18076000	16967000	16063000	15412000	2418300000	1736500000	2600400000	1666400000	1878500000	2902500000	1795500000	2618200000	2575800000	1641700000	1833800000
ENSRNOP00000014684	ENSRNOG00000010861	ENSRNOP00000014684	Atad1	ATPase family, AAA domain containing 1	21	21	21	57.9	57.9	57.9	40.717	361	15860000000	1785600000	1969200000	1854200000	1460700000	1476600000	1114900000	1267100000	1264100000	573510000	1097400000	1203400000	793560000	793010000	89279000	98462000	92711000	73035000	73828000	55744000	63355000	63203000	28676000	54869000	60170000	39678000	2627400000	2562700000	1934500000	1953900000	2483000000	2052300000	2081300000	2055300000	2312800000	2622500000	2198500000
ENSRNOP00000020322	ENSRNOG00000015020	ENSRNOP00000020322	Idh1	isocitrate dehydrogenase 1 (NADP+), soluble	27	25	25	65.7	61.8	61.8	46.734	414	15855000000	1835300000	2432500000	1151400000	2338900000	1584400000	618070000	1469600000	462540000	424500000	1506000000	728000000	1303500000	660600000	76469000	101350000	47974000	97455000	66016000	25753000	61232000	19272000	17687000	62748000	30333000	54312000	1411400000	3129800000	1224400000	2853400000	2562500000	926890000	1995400000	803810000	879410000	4083600000	1046900000
ENSRNOP00000004570	ENSRNOG00000003307	ENSRNOP00000004570	Gcdh	glutaryl-CoA dehydrogenase	18	18	18	56.2	56.2	56.2	49.713	447	15771000000	1439800000	1595200000	1083400000	2123900000	1314000000	682670000	1790500000	919980000	583080000	1556200000	1134100000	1548500000	876190000	79991000	88622000	60190000	118000000	72999000	37926000	99472000	51110000	32393000	86456000	63005000	86029000	1532500000	2165800000	1392200000	2974400000	2192200000	954490000	2310100000	1263300000	1687800000	3287900000	1416800000
ENSRNOP00000001545	ENSRNOG00000001170	ENSRNOP00000001545	Cox6a1	cytochrome c oxidase, subunit VIa, polypeptide 1	4	4	4	42.3	42.3	42.3	12.301	111	15733000000	1254400000	1490900000	1612800000	2059000000	1878200000	828990000	1316400000	1093200000	451160000	1767000000	788930000	1191600000	2622100000	209070000	248490000	268800000	343170000	313040000	138160000	219400000	182200000	75194000	294500000	131490000	198590000	1505600000	3322200000	1023300000	1567800000	3083700000	1003000000	1752900000	2001600000	1375000000	3366800000	995610000
ENSRNOP00000013582	ENSRNOG00000009982	ENSRNOP00000013582	Pnp	purine nucleoside phosphorylase	17	17	17	79.5	79.5	79.5	32.165	288	15728000000	2098800000	1081600000	2733600000	1227300000	789440000	1460200000	1183300000	1036200000	788450000	762410000	1507000000	1059200000	982980000	131180000	67601000	170850000	76708000	49340000	91264000	73955000	64763000	49278000	47651000	94189000	66202000	2228500000	1534500000	2736600000	1287900000	1581200000	2342800000	1993600000	2288300000	2044900000	1560100000	2218700000
ENSRNOP00000041531	ENSRNOG00000031173	ENSRNOP00000041531	Snd1	staphylococcal nuclease and tudor domain containing 1	54	54	54	66.8	66.8	66.8	101.95	909	15695000000	1895700000	767300000	2463400000	1157900000	747600000	2115400000	752200000	2022400000	1054400000	600520000	1364000000	754370000	296140000	35767000	14477000	46479000	21847000	14106000	39913000	14192000	38159000	19895000	11331000	25735000	14233000	2408300000	1320900000	2449200000	1349800000	1420200000	3616800000	1338100000	3040000000	3120600000	1369500000	2441000000
ENSRNOP00000060736	ENSRNOG00000000658	ENSRNOP00000060736	Acacb	acetyl-CoA carboxylase beta	99	99	92	51.1	51.1	47.6	276.25	2460	15687000000	1547400000	1946800000	1536400000	1816500000	1517700000	973120000	1912600000	888490000	613410000	930380000	836060000	1168000000	131820000	13003000	16360000	12911000	15265000	12754000	8177500	16072000	7466300	5154700	7818300	7025800	9815100	1791000000	2525100000	1637200000	2258600000	2429700000	1551400000	2801300000	1514200000	2037000000	2120900000	1655800000
ENSRNOP00000023385	ENSRNOG00000017286	ENSRNOP00000023385	Ephx2	epoxide hydrolase 2, cytoplasmic	34	34	34	69.3	69.3	69.3	62.328	554	15654000000	1380500000	2030700000	1314700000	1957600000	1877200000	790030000	1374100000	708140000	559960000	1306100000	764880000	1589900000	504960000	44532000	65507000	42410000	63149000	60554000	25485000	44326000	22843000	18063000	42131000	24674000	51288000	1451300000	2374100000	1387700000	2271100000	2661800000	1293100000	1959700000	1236200000	1491300000	2442500000	1162400000
ENSRNOP00000020681	ENSRNOG00000014765	ENSRNOP00000020681	Vapa	VAMP (vesicle-associated membrane protein)-associated protein A	21	21	20	62.2	62.2	62.2	27.841	249	15649000000	1550800000	2253800000	1685200000	1184400000	1215300000	1276600000	1131100000	1354300000	843980000	1284800000	1228500000	639740000	1043200000	103390000	150260000	112350000	78963000	81022000	85105000	75408000	90289000	56265000	85652000	81898000	42649000	1768000000	3120100000	1572100000	1765400000	2301200000	2122000000	1510400000	2295500000	2286300000	2722500000	1614300000
ENSRNOP00000026261	ENSRNOG00000019404	ENSRNOP00000026261	Hhatl	hedgehog acyltransferase-like	19	19	19	39.6	39.6	39.6	56.377	503	15646000000	1557000000	2025300000	1720100000	2141800000	1268400000	896010000	1579100000	857730000	581640000	936060000	1025000000	1057700000	711180000	70773000	92058000	78186000	97355000	57656000	40728000	71778000	38988000	26438000	42548000	46592000	48076000	2060100000	2692500000	2270500000	2458700000	2508800000	1955100000	2077100000	1816500000	1693900000	1973000000	1720100000
ENSRNOP00000062146	ENSRNOG00000005538	ENSRNOP00000062146	Psmd11	proteasome (prosome, macropain) 26S subunit, non-ATPase, 11	21	21	21	45.4	45.4	45.4	49.594	445	15578000000	1785700000	1183000000	2009400000	971320000	1016600000	1276100000	1103600000	1927500000	670580000	974300000	1401000000	1259300000	576980000	66137000	43814000	74422000	35975000	37653000	47262000	40874000	71387000	24836000	36085000	51888000	46641000	2207300000	1752900000	2067000000	1435600000	2029200000	2161200000	1515200000	3275200000	1970300000	1990100000	2445800000
ENSRNOP00000025906	ENSRNOG00000018993	ENSRNOP00000025906	Ilk	integrin-linked kinase	26	26	26	57.3	57.3	57.3	51.373	452	15553000000	1463600000	1844600000	1627900000	1894100000	1140300000	1007800000	1627500000	1159400000	477690000	1003500000	903180000	1403300000	648040000	60984000	76858000	67831000	78922000	47514000	41991000	67812000	48309000	19904000	41811000	37633000	58472000	1613100000	2490800000	1634100000	2423100000	2059600000	1664900000	2537300000	1842400000	1183000000	1826700000	1138300000
ENSRNOP00000027552	ENSRNOG00000020284	ENSRNOP00000027552	Prkar2a	protein kinase, cAMP dependent regulatory, type II alpha	24	24	21	66.6	66.6	59.4	45.48	401	15542000000	1364000000	1756000000	1705400000	1609200000	1202500000	1388800000	1313100000	834170000	601670000	1260200000	1258800000	1248100000	740090000	64955000	83617000	81212000	76629000	57262000	66134000	62527000	39723000	28651000	60009000	59941000	59432000	1800800000	2560600000	2318100000	1928200000	2281000000	2148600000	2334700000	1660900000	1944400000	2612200000	1946300000
ENSRNOP00000022233	ENSRNOG00000016325	ENSRNOP00000022233	F2	coagulation factor II	26	26	20	46.5	46.5	35.7	70.385	617	15521000000	2395200000	1243300000	2651000000	1550800000	641300000	1400400000	999720000	943460000	530130000	703270000	1560800000	901760000	554330000	85541000	44404000	94679000	55384000	22904000	50016000	35704000	33695000	18933000	25117000	55743000	32206000	2941800000	1691200000	2509400000	1946300000	1294000000	2337600000	1662200000	1680400000	1645600000	1324900000	2350000000
ENSRNOP00000040367	ENSRNOG00000002255	ENSRNOP00000040367	Fam162a	family with sequence similarity 162, member A	7	7	7	26.4	26.4	26.4	20.234	178	15380000000	353590000	1655100000	618550000	2194800000	1960400000	538120000	3031600000	640060000	374930000	1601300000	619920000	1792100000	1922500000	44199000	206890000	77319000	274340000	245050000	67265000	378950000	80008000	46866000	200160000	77490000	224010000	360880000	1921300000	586710000	2531200000	3973200000	869540000	4194000000	1046300000	956400000	3377300000	883060000
ENSRNOP00000052173	ENSRNOG00000036852	ENSRNOP00000052173	Pcbp2	poly(rC) binding protein 2	17	17	11	58.6	58.6	41.6	38.58	365	15330000000	2167100000	1517000000	1940700000	1146200000	822130000	1086000000	1444300000	951440000	809220000	958880000	1392500000	1094600000	901770000	127480000	89238000	114160000	67423000	48360000	63883000	84961000	55967000	47601000	56405000	81912000	64386000	2004300000	2107300000	2107200000	1813100000	1916500000	2272200000	2055700000	1815000000	2082500000	2267000000	2352000000
ENSRNOP00000019923	ENSRNOG00000014522	ENSRNOP00000019923	Mlycd	malonyl-CoA decarboxylase	26	26	26	61.2	61.2	61.2	54.761	492	15305000000	1028800000	2351600000	613310000	2460500000	1534700000	424740000	2396200000	759860000	285690000	1170800000	752850000	1525700000	566850000	38102000	87097000	22715000	91130000	56841000	15731000	88750000	28143000	10581000	43364000	27883000	56509000	1320400000	3023300000	970960000	3291800000	3028500000	986680000	3122700000	1524300000	943330000	3408900000	1363200000
ENSRNOP00000005033	ENSRNOG00000003782	ENSRNOP00000005033	Acot9	acyl-CoA thioesterase 9	30	30	30	64	64	64	50.443	439	15222000000	1395600000	1965900000	1554200000	1529600000	1358200000	953160000	1330200000	996700000	619870000	1149700000	1051900000	1316500000	507390000	46520000	65532000	51807000	50987000	45274000	31772000	44340000	33223000	20662000	38323000	35064000	43882000	1479300000	2594000000	1290000000	2041200000	2811700000	1791400000	2017200000	1832400000	1910500000	2670800000	1804500000
ENSRNOP00000010210	ENSRNOG00000007665	ENSRNOP00000010210	Cse1l	CSE1 chromosome segregation 1-like (yeast)	43	43	43	45.8	45.8	45.8	110.21	971	15191000000	3222800000	858550000	1182500000	597370000	1552600000	2421200000	858040000	775230000	1520300000	526060000	932550000	743970000	292140000	61976000	16511000	22741000	11488000	29857000	46562000	16501000	14908000	29237000	10117000	17934000	14307000	2318200000	1870200000	2191600000	1184300000	1595200000	2224200000	1528900000	2264800000	2625800000	2106600000	2493600000
ENSRNOP00000001247	ENSRNOG00000000938	ENSRNOP00000001247	Ran	RAN, member RAS oncogene family ;RAS-like, family 2, locus 9	14	14	5	50.5	50.5	25	24.423	216	15159000000	1821500000	1251100000	2122800000	1762800000	917010000	1401400000	1206100000	1083600000	695080000	698400000	1133000000	1066600000	1378100000	165590000	113740000	192980000	160250000	83364000	127400000	109640000	98507000	63189000	63491000	103000000	96960000	2743000000	2486400000	2285600000	3397900000	2035400000	2476300000	1982100000	1549300000	2357200000	2181500000	2248500000
ENSRNOP00000015786	ENSRNOG00000011684	ENSRNOP00000015786	Auh	AU RNA binding protein/enoyl-CoA hydratase	17	17	17	49.8	49.8	49.8	33.341	315	15100000000	1276700000	1298900000	1630000000	2147000000	1409100000	738040000	1959500000	758640000	624830000	1161400000	797190000	1298900000	838900000	70929000	72161000	90555000	119280000	78285000	41002000	108860000	42146000	34713000	64523000	44288000	72162000	1595300000	2490200000	1663200000	3030200000	2842500000	1391800000	2882900000	1621200000	1892300000	2745600000	1527000000
ENSRNOP00000020313	ENSRNOG00000015077	ENSRNOP00000020313	Acsf3	acyl-CoA synthetase family member 3	33	33	33	63.3	63.3	63.3	65.265	583	15088000000	827760000	2022800000	891110000	2089000000	1640500000	582030000	2060200000	819060000	301060000	1372200000	641850000	1840400000	397050000	21783000	53232000	23450000	54975000	43170000	15317000	54216000	21554000	7922600	36111000	16891000	48433000	1286300000	2970700000	1187600000	3003500000	3111300000	1112600000	2792600000	1168700000	1043500000	3059700000	1017100000
ENSRNOP00000008930	ENSRNOG00000006593	ENSRNOP00000008930	Grpel1	GrpE-like 1, mitochondrial	14	14	14	58.5	58.5	58.5	24.297	217	15039000000	544290000	1603500000	652900000	1550100000	1829500000	609740000	2839100000	681230000	416210000	1844400000	557310000	1910500000	1074200000	38878000	114540000	46636000	110720000	130680000	43553000	202800000	48660000	29729000	131740000	39808000	136460000	882810000	3260400000	1004900000	3506000000	2510400000	1408200000	3685500000	1417200000	1468900000	3329700000	972360000
ENSRNOP00000019184	ENSRNOG00000014050	ENSRNOP00000019184	Ptges2	prostaglandin E synthase 2	26	26	26	62.2	62.2	62.2	43.451	384	15032000000	981190000	2252200000	978230000	1660200000	1893100000	650190000	2038700000	447760000	329090000	1559900000	635230000	1606300000	556750000	36340000	83416000	36231000	61490000	70116000	24081000	75507000	16584000	12189000	57776000	23527000	59493000	1306400000	3296200000	1217900000	2304900000	3728700000	1102200000	2836900000	867790000	1129600000	3595300000	1145300000
ENSRNOP00000009634	ENSRNOG00000007081	ENSRNOP00000009634	Xdh	xanthine dehydrogenase	46	46	45	45	45	44.5	146.26	1331	14999000000	2062400000	1434000000	1243700000	1598300000	1022000000	925670000	1531900000	1260200000	463400000	904510000	1315900000	1236800000	283000000	38914000	27056000	23465000	30156000	19284000	17465000	28904000	23778000	8743400	17066000	24828000	23336000	2307100000	1889400000	1428700000	1973400000	1846900000	1489800000	2139000000	2171900000	1616700000	2054500000	2045600000
ENSRNOP00000001160	ENSRNOG00000000867	ENSRNOP00000001160	Vars	valyl-tRNA synthetase	60	60	60	51.3	51.3	51.3	140.37	1264	14959000000	1022200000	1731000000	1410700000	1772400000	1580300000	863870000	1891400000	812520000	449570000	1265200000	993280000	1166400000	253540000	17326000	29339000	23909000	30040000	26784000	14642000	32058000	13772000	7619900	21445000	16835000	19770000	1520300000	2469800000	1566900000	1978100000	3102100000	1658700000	2683700000	1751400000	1611800000	2694100000	1711500000
ENSRNOP00000067711	ENSRNOG00000048164	ENSRNOP00000067711	Acad8	acyl-Coenzyme A dehydrogenase family, member 8	20	20	20	68.2	68.2	68.2	33.302	311	14955000000	1560500000	1502800000	1125600000	1942600000	1310800000	1069800000	1801600000	856650000	432390000	965990000	921250000	1465100000	787110000	82133000	79096000	59243000	102240000	68991000	56303000	94823000	45087000	22757000	50841000	48487000	77110000	1713200000	2246400000	1520400000	2399400000	2307300000	1821500000	2602600000	1737900000	1673200000	2304400000	1598000000
ENSRNOP00000024186	ENSRNOG00000016983	ENSRNOP00000024186	Myh7	myosin, heavy chain 7, cardiac muscle, beta	222	51	43	73.2	23.6	21.2	222.9	1935	14954000000	127520000	616300000	141350000	5423800000	566670000	106170000	2503800000	79257000	181090000	677790000	147770000	4382100000	149540000	1275200	6163000	1413500	54238000	5666700	1061700	25038000	792570	1810900	6777900	1477700	43821000	235840000	1117100000	245860000	7012300000	1512800000	285960000	3900100000	202290000	631930000	2139300000	390660000
ENSRNOP00000026528	ENSRNOG00000019453	ENSRNOP00000026528	Rps5	ribosomal protein S5	13	13	13	54.9	54.9	54.9	22.906	204	14894000000	1976600000	1654200000	1593200000	1419300000	912530000	1029900000	1962800000	1001200000	476280000	900240000	918190000	1050100000	1489400000	197660000	165420000	159320000	141930000	91253000	102990000	196280000	100120000	47628000	90024000	91819000	105010000	1629700000	2443300000	1346600000	1911500000	1685700000	1958600000	2502500000	1572800000	1245600000	1963800000	2169900000
ENSRNOP00000016026	ENSRNOG00000011589	ENSRNOP00000016026	Camk2d	calcium/calmodulin-dependent protein kinase II delta	23	23	17	53.3	53.3	42	60.08	533	14851000000	2960800000	1358300000	2001200000	1652000000	983340000	834190000	1063500000	1242300000	390050000	489300000	1140400000	735980000	530400000	105740000	48510000	71472000	59000000	35119000	29793000	37981000	44367000	13930000	17475000	40727000	26285000	2518700000	1896400000	1573600000	1408600000	2448000000	1688700000	2003900000	1974700000	1520500000	1712000000	1794200000
ENSRNOP00000040751	ENSRNOG00000008479	ENSRNOP00000040751	Slc8a1	solute carrier family 8 (sodium/calcium exchanger), member 1	32	32	32	34.1	34.1	34.1	108.12	971	14822000000	1521900000	2213500000	1663200000	1329400000	1281100000	1331900000	1149500000	937890000	605100000	985370000	899230000	904240000	423490000	43482000	63241000	47520000	37983000	36603000	38053000	32842000	26797000	17289000	28153000	25692000	25836000	1580900000	2305600000	1986500000	1411700000	2527200000	2016200000	1629600000	1800900000	1905700000	2090000000	1582000000
ENSRNOP00000015852	ENSRNOG00000011189	ENSRNOP00000015852	Acy1	aminoacylase 1	26	26	26	70.6	70.6	70.6	45.804	408	14812000000	1251200000	1708400000	1186400000	2288000000	1314500000	992380000	1691400000	861570000	434690000	1093800000	913310000	1075800000	617150000	52132000	71184000	49434000	95335000	54773000	41349000	70475000	35899000	18112000	45573000	38054000	44827000	1737100000	2422200000	1484600000	3000200000	2031500000	1467300000	2355400000	1548800000	1671900000	2239400000	1473800000
ENSRNOP00000022828	ENSRNOG00000016781	ENSRNOP00000022828	Ppib	peptidylprolyl isomerase B	15	15	15	57.4	57.4	57.4	23.802	216	14765000000	1824700000	991380000	1738800000	1575200000	925220000	1397200000	1395400000	954700000	602790000	765040000	1331300000	1263300000	1230400000	152060000	82615000	144900000	131270000	77101000	116430000	116280000	79558000	50233000	63753000	110940000	105280000	1908000000	1220800000	1714400000	1810700000	1479800000	2202100000	1849200000	1603400000	1863700000	1633300000	1882500000
ENSRNOP00000046593	ENSRNOG00000018524	ENSRNOP00000046593	Ezr	ezrin	50	37	35	65.2	51.2	48.5	69.39	586	14747000000	1441300000	1177100000	2020300000	1603300000	727110000	1358400000	1246400000	922940000	431740000	1283500000	1471900000	1063100000	460850000	45040000	36784000	63134000	50104000	22722000	42449000	38949000	28842000	13492000	40110000	45997000	33223000	2502400000	2320400000	1868400000	2758500000	2182500000	1590400000	2369100000	1535600000	1514800000	1780900000	1655100000
ENSRNOP00000015006	ENSRNOG00000011142	ENSRNOP00000015006	Cyb5b	cytochrome b5 type B (outer mitochondrial membrane)	9	9	9	63	63	63	16.265	146	14679000000	1789900000	2260200000	1292800000	1790200000	1079500000	626480000	1424700000	912780000	420020000	1204500000	790190000	1087900000	2446500000	298320000	376700000	215470000	298370000	179910000	104410000	237450000	152130000	70003000	200750000	131700000	181320000	1772700000	2680000000	1280200000	2046800000	2648800000	1264400000	1893800000	1690900000	1086900000	2698300000	1368000000
ENSRNOP00000027999	ENSRNOG00000020624	ENSRNOP00000027999	Acadsb	acyl-CoA dehydrogenase, short/branched chain	20	20	20	59.9	59.9	59.9	41.696	377	14646000000	1730800000	1187400000	1397400000	1844700000	1018800000	1207100000	1617300000	1087600000	434490000	630950000	1373900000	1115200000	813650000	96155000	65967000	77633000	102480000	56601000	67061000	89850000	60424000	24139000	35053000	76328000	61958000	2198700000	1475500000	1497900000	2175500000	1837100000	2112900000	2144900000	2021300000	1620000000	1927900000	2438000000
ENSRNOP00000039172	ENSRNOG00000010944	ENSRNOP00000039172	Hyou1	hypoxia up-regulated 1	49	49	49	57.3	57.3	57.3	111.29	999	14622000000	1598300000	982090000	1974400000	1412300000	1100700000	1627400000	1226400000	1193100000	784670000	603120000	1243300000	875820000	304620000	33299000	20460000	41132000	29423000	22932000	33904000	25550000	24856000	16347000	12565000	25901000	18246000	1814300000	1552000000	1963300000	1519600000	1846800000	2507000000	1917400000	2251400000	2245500000	1412800000	1872200000
ENSRNOP00000004385	ENSRNOG00000003253	ENSRNOP00000004385	Qdpr	quinoid dihydropteridine reductase	14	14	14	66.4	66.4	66.4	25.552	241	14605000000	1505500000	1459200000	1587500000	1767600000	1144900000	1103500000	1564700000	1001200000	553280000	815560000	1184100000	917600000	1043200000	107530000	104230000	113390000	126260000	81775000	78821000	111770000	71514000	39520000	58254000	84578000	65543000	1775100000	1859300000	1545500000	1910900000	2005400000	1517800000	1865800000	1776600000	1653500000	1549000000	1762700000
ENSRNOP00000065349	ENSRNOG00000045738	ENSRNOP00000065349	Ak4	adenylate kinase 4	15	15	15	75.8	75.8	75.8	25.203	223	14527000000	624010000	2141600000	1000500000	2264200000	1584400000	509980000	2348800000	423410000	413530000	1304900000	528590000	1383100000	968470000	41601000	142770000	66703000	150940000	105630000	33999000	156590000	28227000	27569000	86997000	35239000	92205000	732660000	3256500000	1253000000	2599100000	3414300000	1072300000	3010800000	578430000	1015600000	2938500000	814090000
ENSRNOP00000021812	ENSRNOG00000015519	ENSRNOP00000021812	Ces1d	carboxylesterase 1D	20	19	18	42.6	41	39.8	61.978	563	14512000000	1941700000	745580000	3024800000	951940000	589620000	1408100000	1427600000	1470000000	685360000	523550000	900520000	843370000	537490000	71915000	27614000	112030000	35257000	21838000	52152000	52874000	54446000	25384000	19391000	33353000	31236000	1680200000	1118100000	2770300000	1061600000	1170000000	2207800000	2329100000	1619500000	2330600000	1215400000	1612200000
ENSRNOP00000005329	ENSRNOG00000003951	ENSRNOP00000005329	Psmc1	proteasome (prosome, macropain) 26S subunit, ATPase, 1	28	28	27	75	75	73.2	49.184	440	14465000000	2062800000	1280700000	2037500000	1257200000	658220000	1328000000	1011000000	1611600000	721300000	586960000	1142700000	766570000	578590000	82510000	51229000	81499000	50290000	26329000	53121000	40439000	64466000	28852000	23479000	45710000	30663000	2506100000	2100400000	2083000000	1968800000	1600400000	2187200000	1851100000	2328800000	2008600000	1534300000	2089600000
ENSRNOP00000013043	ENSRNOG00000009754	ENSRNOP00000013043	Nampt	nicotinamide phosphoribosyltransferase	34	34	34	70.5	70.5	70.5	55.437	491	14402000000	726550000	1854700000	792940000	2486500000	1633800000	451600000	1617600000	395830000	310420000	1838200000	416890000	1877300000	496630000	25053000	63954000	27343000	85742000	56337000	15572000	55778000	13649000	10704000	63387000	14376000	64736000	920490000	3508600000	767310000	2544000000	3025600000	633740000	2977300000	892600000	1040300000	3794800000	889600000
ENSRNOP00000001679	ENSRNOG00000001249	ENSRNOP00000001679	Col6a1	collagen, type VI, alpha 1	34	34	34	36.8	36.8	36.8	108.8	1025	14392000000	2736100000	708250000	2670400000	706260000	511980000	1612500000	472740000	1491400000	800360000	301010000	1932500000	448300000	282190000	53649000	13887000	52361000	13848000	10039000	31617000	9269300	29244000	15693000	5902200	37892000	8790200	3726500000	944410000	2956000000	1054300000	837800000	2612500000	955790000	3103000000	2311500000	834690000	3190200000
ENSRNOP00000006531	ENSRNOG00000004629	ENSRNOP00000006531	Fkbp3	FK506 binding protein 3	14	14	14	53.1	53.1	53.1	25.178	224	14345000000	1013300000	1608700000	996840000	1622600000	1613500000	1176200000	2060700000	855350000	456370000	705590000	982780000	1252600000	1434500000	101330000	160870000	99684000	162260000	161350000	117620000	206070000	85535000	45637000	70559000	98278000	125260000	1181800000	2610700000	1520000000	2084200000	2744600000	2011900000	2780100000	1295100000	1334700000	1708800000	1611200000
ENSRNOP00000003378	ENSRNOG00000002501	ENSRNOP00000003378	Ddx3y	DEAD (Asp-Glu-Ala-Asp) box helicase 3, Y-linked	34	34	14	48.6	48.6	19.3	72.994	659	14344000000	1864700000	1190000000	1795500000	1437300000	925390000	1327900000	1228700000	934200000	671490000	891920000	940520000	1136300000	377470000	49072000	31315000	47250000	37823000	24352000	34944000	32334000	24584000	17671000	23472000	24751000	29904000	2326200000	1694100000	2034100000	1817500000	1706500000	1986700000	1729600000	1700100000	2240300000	1650500000	1767000000
ENSRNOP00000009100	ENSRNOG00000006652	ENSRNOP00000009100	Ddx1	DEAD (Asp-Glu-Ala-Asp) box helicase 1	43	43	43	61.1	61.1	61.1	82.496	740	14217000000	1677500000	1046600000	1912200000	1222900000	937490000	1345700000	1049900000	1457000000	578920000	702600000	1388900000	896950000	364530000	43014000	26836000	49030000	31355000	24038000	34505000	26921000	37359000	14844000	18015000	35612000	22999000	2234900000	1685600000	2022000000	1697700000	1851700000	2184600000	1660800000	2926000000	2107500000	1933500000	2409800000
ENSRNOP00000041165	ENSRNOG00000033386	ENSRNOP00000041165	Itih1	inter-alpha trypsin inhibitor, heavy chain 1	31	31	31	37.5	37.5	37.5	100.59	904	14122000000	2192600000	1486200000	1770100000	1069400000	742870000	1241400000	1068700000	1195300000	710290000	759760000	1053400000	831820000	344440000	53479000	36248000	43174000	26083000	18119000	30277000	26067000	29153000	17324000	18531000	25692000	20288000	2179400000	1706300000	1872100000	1403500000	1481800000	2008000000	1427300000	2211900000	1668900000	1634900000	1852300000
ENSRNOP00000005127	ENSRNOG00000003743	ENSRNOP00000005127	Dars	aspartyl-tRNA synthetase	37	37	37	75	75	75	57.126	501	14084000000	1408600000	1284900000	1751500000	1254500000	1355400000	1188500000	1171800000	809100000	596430000	1047500000	991520000	1224300000	402400000	40246000	36712000	50043000	35843000	38725000	33956000	33479000	23117000	17041000	29930000	28329000	34979000	1822300000	1930200000	1985200000	1638400000	2022700000	1918400000	1810200000	1594400000	2290000000	2213000000	2133100000
ENSRNOP00000049629	ENSRNOG00000001738	ENSRNOP00000049629	Eif4g1	eukaryotic translation initiation factor 4 gamma, 1	71	71	48	46.6	46.6	29.9	175.7	1598	14020000000	1863600000	1366000000	1472700000	1137000000	1070600000	1141900000	1301600000	1046700000	671820000	869020000	1138400000	940370000	212420000	28237000	20697000	22313000	17227000	16221000	17301000	19722000	15859000	10179000	13167000	17248000	14248000	1881200000	1860500000	1690300000	1606500000	2083300000	1841600000	1934900000	1842600000	2125300000	1992000000	1896500000
ENSRNOP00000019320	ENSRNOG00000014230	ENSRNOP00000019320	Map1a	microtubule-associated protein 1A	109	109	106	50.1	50.1	49.1	299.66	2776	13927000000	1447400000	1473200000	1397400000	1101300000	1291800000	1120700000	1189600000	1246000000	612810000	1096000000	1113500000	837480000	117040000	12163000	12380000	11743000	9254400	10856000	9417600	9996700	10471000	5149600	9209800	9356900	7037600	1914800000	2347200000	1622700000	1514400000	2665600000	1778500000	1802800000	2274900000	1926900000	2516800000	1821400000
ENSRNOP00000010753	ENSRNOG00000007851	ENSRNOP00000010753	Psma3	proteasome (prosome, macropain) subunit, alpha type 3	14	14	14	47.5	47.5	47.5	28.419	255	13881000000	2160700000	1125900000	1653600000	1348800000	984410000	1091100000	1392500000	893250000	517940000	770620000	1011700000	930460000	1067800000	166200000	86604000	127200000	103750000	75724000	83932000	107110000	68711000	39842000	59279000	77826000	71574000	2347000000	1476400000	1594000000	1930000000	1804900000	1691000000	1425500000	1707200000	1421900000	1369600000	1436700000
ENSRNOP00000007621	ENSRNOG00000005389	ENSRNOP00000007621	Ppp2ca	protein phosphatase 2, catalytic subunit, alpha isozyme	18	18	3	70.9	70.9	9.1	35.608	309	13872000000	1774700000	1265500000	1825700000	1206400000	605980000	889530000	1860700000	1100400000	550240000	883670000	947650000	961290000	866980000	110920000	79093000	114100000	75400000	37874000	55596000	116300000	68774000	34390000	55229000	59228000	60081000	1939300000	1866000000	1886700000	1706500000	1531700000	1689400000	3069900000	1520400000	1218700000	1723200000	1382900000
ENSRNOP00000014837	ENSRNOG00000011146	ENSRNOP00000014837	Gyg1	glycogenin 1	16	16	16	54.1	54.1	54.1	37.145	331	13837000000	1420600000	1938900000	1248700000	1411200000	943220000	1025400000	1224000000	1127800000	984340000	1185200000	805400000	521840000	1257900000	129150000	176260000	113520000	128290000	85747000	93219000	111280000	102530000	89486000	107750000	73218000	47440000	1813600000	2577300000	1550500000	1674900000	1967500000	1591100000	2053700000	2157900000	1819900000	2408100000	1344700000
ENSRNOP00000001115	ENSRNOG00000000841	ENSRNOP00000001115	Ddx39b	DEAD (Asp-Glu-Ala-Asp) box polypeptide 39B	28	28	17	69.6	69.6	42.8	49.035	428	13833000000	1596100000	1025100000	2233000000	1373800000	737070000	1455900000	1172800000	987520000	738570000	657790000	1047100000	807810000	728030000	84004000	53952000	117530000	72303000	38793000	76626000	61729000	51975000	38872000	34620000	55110000	42516000	2009300000	1554600000	2392600000	2061300000	1406400000	2042700000	1965300000	1874800000	2083100000	1402900000	1917500000
ENSRNOP00000011654	ENSRNOG00000008604	ENSRNOP00000011654	Nsfl1c	NSFL1 (p97) cofactor (p47)	31	31	31	68.6	68.6	68.6	40.679	370	13802000000	1918200000	1315700000	1636800000	1007300000	852020000	1031000000	1266800000	1216400000	576220000	887330000	1147300000	946500000	627350000	87193000	59803000	74402000	45787000	38728000	46865000	57581000	55290000	26192000	40333000	52150000	43023000	1807600000	1751800000	1503300000	1511600000	1628900000	1867100000	1458500000	2200900000	2068900000	2147800000	1981000000
ENSRNOP00000026576	ENSRNOG00000019578	ENSRNOP00000026576	Rps16	ribosomal protein S16	15	15	15	75.3	75.3	75.3	16.445	146	13784000000	1728900000	1459200000	1587500000	1618500000	994100000	819820000	1098100000	995180000	519230000	889260000	994930000	1079300000	1253100000	157170000	132660000	144320000	147130000	90373000	74529000	99826000	90470000	47203000	80842000	90448000	98117000	1766700000	1975500000	2018100000	1776000000	1649400000	1414000000	1660800000	1700400000	1974800000	2090400000	1765300000
ENSRNOP00000066358	ENSRNOG00000034285	ENSRNOP00000066358	ENSRNOG00000034285	Uncharacterized protein	11	5	4	25.2	11.7	8.6	34.616	325	13773000000	57790000	1742300000	108940000	1977800000	1969500000	939370000	3678200000	1017800000	196930000	491000000	58049000	1535000000	1059400000	4445400	134020000	8379800	152140000	151500000	72259000	282940000	78290000	15148000	37770000	4465300	118080000	724020000	1798400000	1500500000	2698600000	2804600000	1631300000	1887200000	1677700000	753920000	1963700000	957990000
ENSRNOP00000027425	ENSRNOG00000020235	ENSRNOP00000027425	Hnrnpl	heterogeneous nuclear ribonucleoprotein L	27	27	27	56.2	56.2	56.2	67.902	623	13759000000	2177800000	1267000000	1963400000	1096700000	742040000	1088700000	1205600000	1147700000	521300000	674810000	1167600000	706370000	598220000	94686000	55086000	85365000	47682000	32263000	47335000	52419000	49901000	22665000	29340000	50766000	30712000	2160600000	1578100000	1938500000	1353500000	1325100000	1430500000	1637600000	2219300000	1311100000	1314900000	1678000000
ENSRNOP00000065146	ENSRNOG00000031231	ENSRNOP00000065146	Kng2	kininogen 2	25	25	18	43.9	43.9	34	70.484	636	13752000000	2434500000	1003500000	2553600000	1515800000	485790000	1248100000	891400000	870790000	547450000	586240000	1135300000	479950000	429770000	76079000	31360000	79801000	47370000	15181000	39002000	27856000	27212000	17108000	18320000	35478000	14998000	2507200000	1506900000	2969200000	2020600000	1099700000	1895200000	1423900000	1741900000	1871100000	1491200000	1868600000
ENSRNOP00000008522	ENSRNOG00000005963	ENSRNOP00000008522	Rab2a	RAB2A, member RAS oncogene family	16	16	7	71.9	71.9	38.8	21.696	196	13751000000	2547900000	813150000	2371000000	949620000	641050000	1188400000	1166900000	954830000	783450000	573270000	1117900000	643970000	1146000000	212320000	67763000	197590000	79135000	53421000	99032000	97241000	79570000	65287000	47773000	93156000	53664000	2352300000	1289300000	2145000000	1027900000	1514800000	2091800000	1382800000	2069900000	2144500000	1586200000	1823000000
ENSRNOP00000003046	ENSRNOG00000023650	ENSRNOP00000003046	Cops4	COP9 signalosome subunit 4	26	26	26	76.6	76.6	76.6	46.289	406	13728000000	2100600000	1204000000	1888400000	1552700000	815110000	1126700000	1452500000	868940000	365720000	626020000	1041300000	685960000	528000000	80791000	46307000	72629000	59720000	31351000	43333000	55866000	33421000	14066000	24078000	40051000	26383000	1831800000	1452000000	1804600000	1885400000	1627000000	1604800000	1748300000	1779200000	1224600000	1485800000	1878900000
ENSRNOP00000019639	ENSRNOG00000014603	ENSRNOP00000019639	Sgcg	sarcoglycan, gamma (dystrophin-associated glycoprotein)	14	14	14	61	61	61	32.18	292	13722000000	1323100000	1297800000	1732700000	1532200000	918360000	864340000	1165800000	1247100000	710970000	709060000	1113100000	1107600000	807180000	77832000	76341000	101920000	90128000	54021000	50843000	68576000	73360000	41822000	41710000	65474000	65152000	1490700000	1653200000	1681900000	1673100000	1833000000	2072600000	2331700000	1951600000	1990100000	1673000000	1813500000
ENSRNOP00000013384	ENSRNOG00000009974	ENSRNOP00000013384	Coq3	coenzyme Q3 methyltransferase	12	12	12	39.4	39.4	39.4	38.708	345	13679000000	1223200000	1553500000	886730000	1084500000	1915400000	638720000	1791500000	721040000	340300000	1387300000	817670000	1319500000	911960000	81546000	103570000	59115000	72299000	127690000	42582000	119430000	48069000	22687000	92485000	54511000	87969000	1039700000	1656500000	720820000	1167500000	2823600000	1017400000	2475600000	1408300000	879370000	3006000000	1361800000
ENSRNOP00000023613	ENSRNOG00000017250	ENSRNOP00000023613	Gmpr	guanosine monophosphate reductase	24	24	23	86.7	86.7	84.6	37.458	345	13668000000	1171900000	1822800000	1154400000	2690600000	833190000	511350000	1705600000	648720000	195110000	913930000	562290000	1457800000	854240000	73244000	113930000	72152000	168160000	52074000	31959000	106600000	40545000	12194000	57120000	35143000	91116000	1468900000	2560800000	1346600000	2769000000	1766400000	807870000	2805400000	1054400000	666340000	1846700000	872150000
ENSRNOP00000055497	ENSRNOG00000005981	ENSRNOP00000055497	Nt5c3a	5-nucleotidase, cytosolic IIIA	26	26	26	79.8	79.8	79.8	33.81	297	13598000000	1643800000	1442400000	2146500000	1170100000	864460000	977550000	1013300000	785340000	747110000	852820000	1100800000	853460000	618070000	74717000	65563000	97569000	53188000	39293000	44434000	46059000	35697000	33960000	38764000	50034000	38794000	2009400000	1791800000	2119200000	1567900000	1452600000	1395200000	1656700000	1435200000	2404500000	1410500000	1627600000
ENSRNOP00000016897	ENSRNOG00000012557	ENSRNOP00000016897	Lgals5	lectin, galactose binding, soluble 5	7	7	5	55.2	55.2	37.9	16.373	145	13551000000	2865300000	1200200000	2766500000	1246400000	447520000	1344400000	566290000	1610800000	303770000	165100000	694590000	339830000	1693800000	358170000	150020000	345810000	155800000	55940000	168050000	70786000	201350000	37972000	20638000	86824000	42479000	2964200000	1354500000	2327400000	1328400000	491260000	1753200000	1151600000	2774000000	1070900000	506900000	1310800000
ENSRNOP00000029182	ENSRNOG00000013391	ENSRNOP00000029182	Sorbs2	sorbin and SH3 domain containing 2	39	38	38	39.5	38.5	38.5	134.14	1196	13524000000	2157900000	852140000	2346900000	1557500000	673360000	1419100000	1078000000	708080000	606020000	434530000	978510000	711630000	221700000	35375000	13969000	38473000	25533000	11039000	23264000	17672000	11608000	9934800	7123400	16041000	11666000	2048800000	1003400000	2447700000	1802800000	1385700000	1998500000	1373400000	1301900000	1856600000	1191200000	1704100000
ENSRNOP00000011082	ENSRNOG00000008106	ENSRNOP00000011082	Shmt2	serine hydroxymethyltransferase 2 (mitochondrial)	29	29	27	68.5	68.5	67.1	55.764	504	13514000000	2022700000	861080000	799690000	2081200000	534200000	493460000	801270000	1460700000	397020000	1718100000	1747400000	596830000	435920000	65248000	27777000	25796000	67134000	17232000	15918000	25847000	47119000	12807000	55422000	56368000	19253000	2776900000	1627500000	1047800000	1537200000	1442200000	1181500000	1400300000	2664800000	1599500000	1826100000	3546600000
ENSRNOP00000012114	ENSRNOG00000008981	ENSRNOP00000012114	Pdcd6ip	programmed cell death 6 interacting protein	56	56	56	67.2	67.2	67.2	96.63	873	13503000000	1541300000	1241800000	2043900000	1312800000	723370000	988520000	1076600000	1098800000	668250000	748020000	1119700000	939860000	293540000	33506000	26996000	44432000	28539000	15725000	21490000	23404000	23886000	14527000	16261000	24341000	20432000	2330700000	1730300000	1977300000	1722400000	1575100000	1781300000	1650600000	2008000000	1838500000	1699100000	1931500000
ENSRNOP00000014207	ENSRNOG00000010473	ENSRNOP00000014207	Cand2	cullin-associated and neddylation-dissociated 2 (putative)	56	55	55	52.3	51.7	51.7	139.72	1273	13443000000	1491100000	1698100000	1131900000	1367300000	1193400000	785280000	1484400000	910730000	479510000	900420000	937810000	1063100000	224050000	24852000	28302000	18864000	22788000	19890000	13088000	24741000	15179000	7991800	15007000	15630000	17719000	1637300000	2086100000	1293100000	1838600000	2026700000	1276500000	2124400000	1306000000	1466400000	2012100000	1646900000
ENSRNOP00000049222	ENSRNOG00000030237	ENSRNOP00000049222	Cox7c	cytochrome c oxidase, subunit VIIc	4	4	4	42.9	42.9	42.9	7.3746	63	13443000000	2161400000	2178000000	677560000	1195700000	1964800000	800940000	1712100000	976180000	113310000	618170000	494140000	550530000	2688600000	432270000	435590000	135510000	239140000	392970000	160190000	342410000	195240000	22663000	123630000	98827000	110110000	2909700000	3261000000	656520000	2454000000	3666400000	1921700000	3602200000	2169000000	178160000	1005600000	417120000
ENSRNOP00000040409	ENSRNOG00000032463	ENSRNOP00000040409	Rap1a	RAP1A, member of RAS oncogene family	12	12	4	66.3	66.3	29.3	20.987	184	13429000000	1904400000	1155100000	1531300000	1931000000	646080000	1147100000	1504400000	1232400000	431680000	407420000	634010000	903550000	1342900000	190440000	115510000	153130000	193100000	64608000	114710000	150440000	123240000	43168000	40742000	63401000	90355000	1933900000	2551500000	1453900000	2632400000	1203200000	1945200000	2504100000	1765500000	2156800000	1261800000	1368900000
ENSRNOP00000058370	ENSRNOG00000007905	ENSRNOP00000058370	Itga7	integrin, alpha 7	35	34	34	35.2	34.6	34.6	124.19	1135	13386000000	1988400000	1402900000	1876000000	1260800000	1348700000	537070000	1349500000	635250000	372360000	939220000	550100000	1125700000	278870000	41424000	29227000	39084000	26267000	28097000	11189000	28114000	13234000	7757400	19567000	11460000	23452000	1363400000	2158900000	1208500000	1948800000	2176000000	1074900000	1848900000	1519900000	1150600000	2329200000	1334900000
ENSRNOP00000018038	ENSRNOG00000013300	ENSRNOP00000018038	Atpif1	ATPase inhibitory factor 1	10	10	10	37.4	37.4	37.4	12.248	107	13360000000	1431300000	1878400000	742910000	1440100000	824570000	804070000	1989400000	1059000000	433470000	1458100000	884260000	414190000	2226600000	238550000	313060000	123820000	240010000	137430000	134010000	331570000	176490000	72245000	243020000	147380000	69032000	819460000	1799100000	994850000	2258800000	902130000	1074500000	5276800000	744530000	934500000	1130800000	1277400000
ENSRNOP00000019862	ENSRNOG00000014616	ENSRNOP00000019862	Iars	isoleucyl-tRNA synthetase	62	62	62	53.9	53.9	53.9	144.28	1262	13333000000	1691000000	1113800000	1602800000	989950000	917040000	1099700000	918060000	1228600000	782110000	770220000	1531100000	688950000	218580000	27721000	18259000	26275000	16229000	15033000	18028000	15050000	20141000	12821000	12627000	25100000	11294000	1896900000	1618100000	1987200000	1339000000	1839300000	2025100000	1363900000	2043800000	2310700000	1674100000	2352000000
ENSRNOP00000048476	ENSRNOG00000031479	ENSRNOP00000048476	Hdlbp	high density lipoprotein binding protein	67	67	67	60.5	60.5	60.5	141.69	1268	13240000000	1781600000	773210000	2168500000	1049600000	707390000	1327600000	776840000	1377300000	765800000	587170000	1114200000	810470000	200600000	26994000	11715000	32856000	15903000	10718000	20115000	11770000	20869000	11603000	8896500	16881000	12280000	1960900000	1251700000	1979500000	1370800000	1504600000	2058300000	1205400000	2667300000	2586500000	1395400000	1967500000
ENSRNOP00000004147	ENSRNOG00000046276	ENSRNOP00000004147	Myh3	myosin, heavy chain 3, skeletal muscle, embryonic	52	5	4	18.9	4.3	3.9	223.78	1940	13240000000	196890000	342690000	947180000	2234600000	619010000	812510000	2019700000	411620000	779130000	935450	1436500000	3439100000	129800000	1930300	3359700	9286100	21907000	6068700	7965700	19801000	4035500	7638500	9171.1	14083000	33717000	661290000	656940000	0	4723900000	872050000	0	0	0	0	0	0
ENSRNOP00000057658	ENSRNOG00000022934	ENSRNOP00000057658	RGD1562399	ribosomal protein S2, pseudogene 6 ;ribosomal protein S2 ;Uncharacterized protein ;Uncharacterized protein ;predicted gene 8225 ;ribosomal protein S2-like ;Uncharacterized protein	17	17	10	60.8	60.8	34.4	27.231	250	13191000000	1898700000	1833300000	1189400000	1222300000	919980000	984970000	1178000000	1024100000	359730000	753470000	1047200000	779820000	775940000	111690000	107840000	69962000	71902000	54117000	57940000	69295000	60241000	21161000	44322000	61600000	45872000	1621500000	2482300000	1572600000	1918200000	1905500000	1831400000	1626400000	1672200000	1269000000	1676000000	1901200000
ENSRNOP00000066672	ENSRNOG00000050519	ENSRNOP00000066672	Rhoa	ras homolog family member A	14	14	6	79.3	79.3	36.3	21.782	193	13189000000	1344300000	1410700000	1972100000	1434900000	814530000	759180000	1561300000	716580000	480010000	640950000	1110300000	944520000	1648700000	168030000	176340000	246510000	179360000	101820000	94898000	195160000	89573000	60001000	80118000	138790000	118060000	1375900000	1683500000	1782600000	1809300000	1387200000	1206400000	2128200000	1078800000	925080000	1533700000	1759900000
ENSRNOP00000001054	ENSRNOG00000000805	ENSRNOP00000001054	Gja1	gap junction protein, alpha 1	20	20	20	52.6	52.6	52.6	43.031	382	13176000000	1060200000	1578800000	1585200000	1309700000	991000000	956370000	1125000000	994930000	641750000	1036400000	728880000	1167700000	732000000	58901000	87710000	88069000	72764000	55055000	53132000	62498000	55274000	35653000	57579000	40493000	64875000	1121000000	1574500000	1278800000	1268500000	1406000000	1668800000	1577300000	2068100000	1559900000	2192900000	1164100000
ENSRNOP00000025510	ENSRNOG00000018818	ENSRNOP00000025510	Txnl1	thioredoxin-like 1	18	18	18	68.2	68.2	68.2	32.249	289	13157000000	1870800000	841460000	1772000000	923030000	668920000	1135900000	844080000	1275800000	683790000	840730000	1317500000	982830000	877130000	124720000	56098000	118140000	61535000	44594000	75727000	56272000	85052000	45586000	56049000	87836000	65522000	1854800000	1189300000	1721500000	1421300000	1170400000	1927700000	1265900000	2066300000	2041700000	1579300000	2183300000
ENSRNOP00000003687	ENSRNOG00000002669	ENSRNOP00000003687	Cluh	clustered mitochondria (cluA/CLU1) homolog	69	69	69	58	58	58	151.16	1349	13121000000	1173100000	1775100000	964610000	1727600000	1254800000	598970000	1413900000	825720000	357850000	1225900000	659820000	1143700000	179740000	16069000	24316000	13214000	23666000	17189000	8205000	19368000	11311000	4902000	16793000	9038600	15668000	1299400000	2002700000	1207900000	1855900000	2026700000	1103700000	2210900000	1271400000	1442900000	2486500000	1196700000
ENSRNOP00000021257	ENSRNOG00000015807	ENSRNOP00000021257	Pyroxd2	pyridine nucleotide-disulphide oxidoreductase domain 2	27	27	27	57	57	57	62.878	581	12996000000	1589800000	1686600000	975030000	1761800000	907690000	551010000	1236000000	828820000	391410000	1084200000	745100000	1238300000	499840000	61144000	64869000	37501000	67762000	34911000	21193000	47538000	31878000	15054000	41702000	28658000	47629000	1559400000	2333500000	1107300000	2320100000	2373100000	994140000	2549700000	1410500000	1149200000	2457100000	1395800000
ENSRNOP00000049726	ENSRNOG00000029333	ENSRNOP00000049726	Echdc2	enoyl CoA hydratase domain containing 2	13	13	13	63.9	63.9	63.9	31.779	296	12987000000	832830000	1416900000	969040000	1790500000	1370400000	569890000	1502800000	634220000	378230000	972950000	924550000	1624400000	927610000	59488000	101210000	69217000	127890000	97884000	40706000	107340000	45301000	27017000	69496000	66039000	116030000	1183500000	1452200000	1061800000	1746100000	2189800000	863760000	2150000000	1017400000	1147200000	2032600000	1258500000
ENSRNOP00000019660	ENSRNOG00000014641	ENSRNOP00000019660	Rpl3l	ribosomal protein L3-like	26	26	24	57	57	52.6	46.394	407	12973000000	164060000	2570700000	256020000	2222100000	1949700000	186550000	2009700000	133270000	59156000	1810400000	76531000	1534900000	617770000	7812300	122410000	12191000	105810000	92843000	8883100	95702000	6346300	2817000	86210000	3644300	73089000	268540000	3665100000	262010000	2622100000	3498000000	186190000	2700800000	371130000	288720000	3790300000	169140000
ENSRNOP00000006892	ENSRNOG00000004814	ENSRNOP00000006892	Elob	transcription elongation factor B (SIII), polypeptide 2 ;similar to transcription elongation factor B (SIII), polypeptide 2	12	12	11	89	89	82.2	13.17	118	12952000000	1137400000	1155600000	1693100000	1206700000	709350000	1260000000	1262700000	1181700000	634640000	769080000	1193800000	748340000	1295200000	113740000	115560000	169310000	120670000	70935000	126000000	126270000	118170000	63464000	76908000	119380000	74834000	1440000000	1788300000	1796900000	1564400000	1945000000	2062500000	1958600000	1852000000	2237300000	1948400000	2314100000
ENSRNOP00000053432	ENSRNOG00000015642	ENSRNOP00000053432	Pabpc4	poly(A) binding protein, cytoplasmic 4 ;Uncharacterized protein	31	19	18	51.4	32.9	31.5	70.833	644	12946000000	1128900000	1341400000	1026800000	1311200000	988990000	834410000	1291700000	1025000000	572970000	1182800000	1153200000	1088800000	404570000	35278000	41920000	32088000	40976000	30906000	26075000	40366000	32030000	17905000	36964000	36036000	34025000	1568500000	2154200000	1467000000	1489600000	1851800000	1716800000	1863100000	1677600000	2047800000	2106700000	1835800000
ENSRNOP00000021531	ENSRNOG00000016033	ENSRNOP00000021531	Endog	endonuclease G	15	15	15	60.2	60.2	60.2	32.267	294	12912000000	926670000	1429900000	1155800000	2111600000	1213000000	605110000	2200000000	481260000	268580000	878930000	511350000	1130300000	759560000	54510000	84113000	67988000	124210000	71351000	35595000	129410000	28310000	15799000	51702000	30079000	66489000	1185000000	2177300000	1567600000	2916800000	2667400000	1172200000	3092000000	1199200000	1133400000	2174400000	849190000
ENSRNOP00000008018	ENSRNOG00000005987	ENSRNOP00000008018	Suox	sulfite oxidase	25	25	25	61.7	61.7	61.7	60.805	546	12906000000	1466600000	1254900000	1166300000	2008600000	1069000000	796980000	1341200000	695320000	470270000	631900000	1045200000	959760000	445030000	50571000	43273000	40216000	69260000	36862000	27482000	46247000	23977000	16216000	21790000	36040000	33095000	1567100000	2112500000	1524800000	2589000000	1953300000	1297100000	1968900000	1461700000	1670500000	1669300000	1702200000
ENSRNOP00000054370	ENSRNOG00000028451	ENSRNOP00000054370	Cox7b	cytochrome c oxidase subunit VIIb	2	2	2	10	10	10	8.9952	80	12889000000	1910200000	4329700000	998310000	1865600000	570700000	61265000	170320000	291030000	153420000	1107600000	670570000	760300000	6444500000	955100000	2164800000	499150000	932790000	285350000	30632000	85161000	145510000	76710000	553810000	335280000	380150000	2560500000	5104200000	225030000	2779900000	635590000	99115000	243890000	550470000	64661000	0	954550000
ENSRNOP00000000058	ENSRNOG00000000053	ENSRNOP00000000058	Crp	C-reactive protein, pentraxin-related	7	7	7	31.3	31.3	31.3	25.468	230	12878000000	2312600000	1106000000	1867000000	990090000	575730000	922950000	755040000	1591600000	1048600000	504880000	833310000	370540000	1609800000	289080000	138250000	233370000	123760000	71966000	115370000	94380000	198950000	131070000	63110000	104160000	46318000	3674300000	2069000000	3254700000	1891900000	1317300000	2087100000	1779600000	2629000000	2257300000	1154400000	1664100000
ENSRNOP00000066315	ENSRNOG00000004188	ENSRNOP00000066315	LOC298795	similar to 14-3-3 protein sigma ;stratifin	5	1	1	16.1	3.2	3.2	27.916	248	12874000000	2720000000	1790800000	2131500000	774750000	1017300000	18289000	1794200000	948730000	263580000	506670000	429450000	478420000	757270000	160000000	105340000	125380000	45574000	59838000	1075800	105540000	55808000	15505000	29804000	25262000	28142000	0	0	0	0	0	0	0	1686400000	0	0	0
ENSRNOP00000003542	ENSRNOG00000002615	ENSRNOP00000003542	Pmm2	phosphomannomutase 2	19	19	16	71.9	71.9	68.2	27.708	242	12855000000	1580100000	1310500000	1378000000	1387900000	994910000	565530000	1039000000	819500000	605050000	1345500000	812530000	1016500000	803440000	98754000	81908000	86128000	86744000	62182000	35345000	64935000	51219000	37816000	84095000	50783000	63530000	1552800000	1830300000	1304200000	1542000000	1885400000	1035200000	1628800000	1192400000	1767100000	2759000000	1451500000
ENSRNOP00000006570	ENSRNOG00000004813	ENSRNOP00000006570	Rtcb	RNA 2,3-cyclic phosphate and 5-OH ligase ;tRNA-splicing ligase RtcB homolog	27	27	27	59.4	59.4	59.4	55.249	505	12851000000	1497300000	952280000	1576200000	1281400000	908300000	1198400000	1006500000	1086000000	515290000	845270000	1133800000	850050000	535460000	62388000	39678000	65676000	53392000	37846000	49935000	41939000	45251000	21470000	35220000	47241000	35419000	1814000000	1292100000	1755900000	1578500000	1364800000	1730500000	1655000000	2069400000	1518200000	1826900000	1702600000
ENSRNOP00000066098	ENSRNOG00000045651	ENSRNOP00000066098	Anp32a	acidic leucine-rich nuclear phosphoprotein 32 family member A-like ;acidic (leucine-rich) nuclear phosphoprotein 32 family, member A	14	14	12	51.4	51.4	48.2	28.305	245	12833000000	1413800000	822430000	1756600000	1288500000	691490000	1458300000	853430000	1029000000	601820000	770700000	1114800000	1031700000	1425800000	157090000	91381000	195180000	143170000	76832000	162040000	94825000	114330000	66869000	85633000	123860000	114630000	2215100000	1397600000	1750000000	1396400000	1225300000	1664300000	1274900000	2046400000	1286600000	2111800000	1570500000
ENSRNOP00000006473	ENSRNOG00000004857	ENSRNOP00000006473	L2hgdh	L-2-hydroxyglutarate dehydrogenase	26	26	26	59	59	59	50.732	463	12833000000	1028500000	1261000000	1061500000	1214900000	1502500000	1056700000	1580200000	1198900000	341920000	906030000	694050000	986370000	493560000	39559000	48498000	40828000	46725000	57787000	40644000	60776000	46113000	13151000	34847000	26694000	37937000	1483600000	1813600000	1247000000	1729100000	2903200000	2059600000	2577300000	2129800000	1096700000	1824000000	1129600000
ENSRNOP00000011724	ENSRNOG00000008630	ENSRNOP00000011724	Psma7	proteasome (prosome, macropain) subunit, alpha type 7	14	14	14	55.1	55.1	55.1	28.398	254	12806000000	1459900000	954630000	1516400000	969480000	991880000	1118800000	989280000	1065900000	743230000	871240000	1102600000	1023100000	914750000	104280000	68188000	108320000	69249000	70849000	79913000	70663000	76139000	53088000	62232000	78755000	73079000	1769400000	1393100000	1816500000	1403600000	1852300000	1600600000	1800000000	1814800000	2065300000	1780600000	1940300000
ENSRNOP00000019265	ENSRNOG00000014289	ENSRNOP00000019265	Arpc2	actin related protein 2/3 complex, subunit 2	25	25	25	80	80	80	34.391	300	12739000000	1265000000	1213900000	1298100000	1407400000	973530000	1022900000	1427300000	721720000	503640000	824850000	1019200000	1061800000	636970000	63251000	60697000	64903000	70372000	48677000	51144000	71364000	36086000	25182000	41242000	50961000	53088000	1147300000	1667500000	1390500000	1733700000	1802700000	1403200000	2210200000	1376200000	1780500000	1766400000	1443100000
ENSRNOP00000061747	ENSRNOG00000019007	ENSRNOP00000061747	Rpl14	ribosomal protein L14 ;similar to RIKEN cDNA 3100001N19	7	7	4	31.3	31.3	20.6	23.325	214	12725000000	1398400000	1803500000	1452700000	1978600000	845530000	719420000	1256600000	646910000	472980000	764210000	644340000	741350000	2120800000	233070000	300590000	242120000	329760000	140920000	119900000	209440000	107820000	78830000	127370000	107390000	123560000	1615100000	2816500000	1315000000	2428900000	1554000000	1284900000	1533600000	1287500000	1287900000	1718200000	1255300000
ENSRNOP00000060418	ENSRNOG00000043447	ENSRNOP00000060418	Qars	similar to glutaminyl-tRNA synthetase	40	39	39	62.8	62.8	62.8	87.699	775	12719000000	1336600000	1277900000	1531900000	1129900000	1082200000	985720000	1089100000	924130000	518830000	988030000	893560000	960840000	276500000	29057000	27781000	33302000	24563000	23527000	21429000	23676000	20090000	11279000	21479000	19425000	20888000	1426900000	1583200000	1591200000	1424600000	1744800000	1633800000	1664900000	1492200000	1518400000	2007000000	1576100000
ENSRNOP00000023914	ENSRNOG00000017577	ENSRNOP00000023914	Bphl	biphenyl hydrolase-like (serine hydrolase)	21	21	21	69.1	69.1	69.1	32.822	291	12692000000	796680000	1401000000	607180000	2335400000	1135800000	439880000	2134500000	510410000	260490000	1073400000	587930000	1409400000	705120000	44260000	77833000	33732000	129740000	63099000	24438000	118590000	28356000	14472000	59636000	32663000	78303000	1118100000	2388400000	729130000	2514100000	2480000000	763460000	2413200000	1197400000	872110000	2212400000	1050900000
ENSRNOP00000036443	ENSRNOG00000001066	ENSRNOP00000036443	Itih2	inter-alpha trypsin inhibitor, heavy chain 2	25	25	17	31.4	31.4	24.3	106.52	950	12670000000	2114300000	1234600000	1953600000	1196400000	607170000	884920000	870470000	932480000	506420000	596430000	1037500000	736160000	248440000	41457000	24208000	38306000	23459000	11905000	17351000	17068000	18284000	9929800	11695000	20343000	14434000	2520400000	1606700000	1957800000	1455500000	1261700000	1861800000	1422300000	2001200000	1710900000	1317300000	1704700000
ENSRNOP00000002921	ENSRNOG00000002135	ENSRNOP00000002921	Sgcb	sarcoglycan, beta (dystrophin-associated glycoprotein)	13	13	13	52.5	52.5	52.5	34.959	320	12593000000	814370000	941720000	1358300000	1568000000	1150700000	1039400000	1634900000	683770000	601180000	1000200000	779980000	1020500000	787070000	50898000	58857000	84896000	98001000	71919000	64963000	102180000	42735000	37574000	62512000	48749000	63783000	1085400000	1438200000	1732400000	2170300000	1697900000	1608500000	1964300000	1385800000	1550200000	1640800000	1229400000
ENSRNOP00000016981	ENSRNOG00000010945	ENSRNOP00000016981	Ywhab	tyrosine 3-monooxygenase/tryptophan 5-monooxygenase activation protein, beta	14	7	7	58.5	38.2	38.2	28.054	246	12570000000	2246200000	1517600000	2106800000	1142800000	480660000	392950000	642870000	941890000	538350000	689040000	945460000	925620000	897870000	160450000	108400000	150480000	81630000	34333000	28068000	45920000	67278000	38454000	49217000	67533000	66116000	1536300000	1513500000	1369700000	1270700000	1033100000	1280000000	1223700000	1569600000	1354300000	1275400000	1627400000
ENSRNOP00000008877	ENSRNOG00000006499	ENSRNOP00000008877	Cops5	COP9 signalosome subunit 5	19	19	19	61.7	61.7	61.7	37.578	334	12546000000	2205300000	955750000	2464900000	584430000	326720000	358330000	1169200000	559330000	182620000	566320000	431870000	2741100000	738000000	129720000	56221000	144990000	34378000	19219000	21078000	68779000	32902000	10743000	33313000	25404000	161240000	2168200000	1945200000	1829500000	1284400000	1367600000	1397200000	1493000000	1632300000	1612500000	1536800000	1219500000
ENSRNOP00000001593	ENSRNOG00000001201	ENSRNOP00000001593	Cstb	cystatin B (stefin B)	9	9	9	72.4	72.4	72.4	11.196	98	12545000000	1403200000	825240000	925160000	1043600000	812450000	1286600000	967460000	1441900000	1277500000	859990000	838140000	863460000	2090800000	233870000	137540000	154190000	173930000	135410000	214440000	161240000	240310000	212920000	143330000	139690000	143910000	1697000000	1412100000	1156300000	2118300000	1854900000	1452500000	1674500000	2034900000	2933100000	2047700000	1596000000
ENSRNOP00000041842	ENSRNOG00000030124	ENSRNOP00000041842	Ptpn11	protein tyrosine phosphatase, non-receptor type 11	37	37	37	66.4	66.4	66.4	68.032	593	12492000000	1166400000	1065600000	1687800000	1411400000	705230000	1031100000	1039200000	905480000	589600000	727790000	1104100000	1058100000	328730000	30696000	28042000	44415000	37141000	18559000	27133000	27346000	23828000	15516000	19152000	29055000	27844000	1539000000	1694500000	1977200000	1786400000	1576900000	1816900000	1592600000	1603400000	1710500000	1577200000	1908600000
ENSRNOP00000014859	ENSRNOG00000010989	ENSRNOP00000014859	Ipo5	importin 5	43	43	41	51.1	51.1	49.4	123.7	1097	12452000000	1353800000	1130000000	1504700000	1336800000	863810000	1120900000	1081700000	1014800000	601190000	556510000	1191800000	696200000	222360000	24175000	20178000	26869000	23871000	15425000	20015000	19315000	18121000	10736000	9937600	21282000	12432000	1670700000	1531800000	1603800000	1414800000	1480300000	1782800000	1501700000	1680900000	1717300000	1401000000	1748800000
ENSRNOP00000055962	ENSRNOG00000003399	ENSRNOP00000055962	Hnrnph1	heterogeneous nuclear ribonucleoprotein H1	19	19	9	48.8	48.8	24.3	49.199	449	12362000000	1683700000	796810000	1435800000	1265000000	666550000	870330000	1205800000	792610000	707610000	821930000	1156600000	959730000	686800000	93538000	44267000	79767000	70277000	37031000	48352000	66986000	44034000	39312000	45663000	64255000	53318000	1674100000	1259300000	1579200000	1504800000	1586900000	1634500000	1804700000	1469200000	1759600000	1671800000	1930500000
ENSRNOP00000017054	ENSRNOG00000012658	ENSRNOP00000017054	Pdlim3	PDZ and LIM domain 3	15	15	15	58.2	58.2	58.2	39.404	364	12334000000	2777900000	259190000	2675000000	492480000	142010000	1156500000	474420000	1906700000	744700000	170170000	1262100000	272310000	770850000	173620000	16199000	167190000	30780000	8875500	72283000	29651000	119170000	46544000	10636000	78882000	17020000	3339900000	430170000	2771600000	718350000	554800000	2078600000	975160000	2652500000	1693000000	435150000	1797500000
ENSRNOP00000057305	ENSRNOG00000016779	ENSRNOP00000057305	Fam120a	family with sequence similarity 120A	42	42	41	45.8	45.8	45.1	122.14	1115	12229000000	951220000	2238100000	1384500000	657490000	899410000	525070000	478320000	433780000	238240000	408050000	444830000	3570200000	214550000	16688000	39265000	24290000	11535000	15779000	9211800	8391600	7610100	4179600	7158800	7804100	62635000	1589400000	1616600000	1536100000	1302100000	1600100000	1718800000	1455100000	1896300000	1938200000	1626500000	1631800000
ENSRNOP00000015448	ENSRNOG00000011260	ENSRNOP00000015448	Cmbl	carboxymethylenebutenolidase homolog (Pseudomonas)	13	13	13	43.3	43.3	43.3	27.903	245	12227000000	840400000	1397100000	887980000	1952600000	1139800000	358360000	1870500000	253370000	286500000	1304900000	489900000	1446000000	815160000	56027000	93141000	59199000	130180000	75985000	23891000	124700000	16891000	19100000	86995000	32660000	96400000	1025900000	2291800000	871770000	2137700000	1903800000	661180000	2003600000	676440000	1032700000	2644300000	887730000
ENSRNOP00000024436	ENSRNOG00000018159	ENSRNOP00000024436	Anxa4	annexin A4	26	26	26	78.1	78.1	78.1	35.893	319	12222000000	1306300000	966980000	1175800000	1133300000	825500000	848370000	1282900000	1067100000	377450000	775360000	1185000000	1278300000	582010000	62205000	46047000	55990000	53964000	39309000	40398000	61091000	50815000	17974000	36922000	56427000	60872000	1486300000	1427300000	1390800000	1746500000	1499700000	1619500000	1783100000	1618700000	1181700000	1657100000	1524200000
ENSRNOP00000055275	ENSRNOG00000038398	ENSRNOP00000055275	Slc25a31	solute carrier family 25 (mitochondrial carrier; adenine nucleotide translocator), member 31	7	2	2	15.3	5.3	5.3	34.936	320	12219000000	815020000	2151500000	1291100000	969140000	571490000	607960000	1183500000	396600000	598620000	1284400000	991020000	1358500000	555400000	37046000	97797000	58684000	44052000	25977000	27635000	53798000	18027000	27210000	58383000	45046000	61748000	399370000	1508600000	1061700000	938430000	1232400000	827890000	1312200000	1109000000	1346500000	2350700000	1367600000
ENSRNOP00000015386	ENSRNOG00000011076	ENSRNOP00000015386	Ank2	ankyrin 2, neuronal	86	86	72	28.5	28.5	25.8	434.35	3965	12166000000	1450400000	803810000	1456600000	1389700000	715690000	963240000	1462900000	870510000	498410000	697940000	1162400000	694670000	59932000	7144800	3959700	7175200	6845900	3525600	4745000	7206400	4288200	2455200	3438100	5726000	3422000	1591200000	1153800000	1515400000	1601400000	1419000000	1578300000	2019500000	1586400000	1667200000	1495300000	1878900000
ENSRNOP00000002727	ENSRNOG00000001992	ENSRNOP00000002727	Atp6v1a	ATPase, H+ transporting, lysosomal V1 subunit A ;Uncharacterized protein	38	38	38	69.9	69.9	69.9	68.264	617	12123000000	1624100000	914350000	1837700000	1142200000	713690000	950150000	1122800000	1037900000	636750000	653130000	810050000	680550000	356570000	47766000	26893000	54049000	33593000	20991000	27946000	33024000	30526000	18728000	19210000	23825000	20016000	1665100000	1519300000	1678000000	1612400000	1304900000	1541700000	1441900000	1843300000	1618300000	1552300000	1489500000
ENSRNOP00000005665	ENSRNOG00000004147	ENSRNOP00000005665	Abca8a	ATP-binding cassette, subfamily A (ABC1), member 8a	49	49	43	34.4	34.4	31.2	184.06	1616	12059000000	1234900000	1259400000	2634700000	586890000	579500000	1633200000	813810000	843640000	587060000	514930000	856710000	513940000	174760000	17897000	18252000	38184000	8505600	8398600	23670000	11794000	12227000	8508200	7462800	12416000	7448500	1407600000	1427900000	2230300000	1074600000	1137700000	2480300000	1289400000	1577700000	1824000000	1140600000	1280600000
ENSRNOP00000007554	ENSRNOG00000005331	ENSRNOP00000007554	Vapb	VAMP (vesicle-associated membrane protein)-associated protein B and C	21	20	20	59.3	59.3	59.3	26.916	243	12043000000	1758700000	1175600000	1026700000	1100800000	833560000	1120200000	1109700000	923760000	524540000	1001500000	728510000	739740000	802890000	117250000	78376000	68447000	73389000	55570000	74677000	73979000	61584000	34970000	66770000	48568000	49316000	1729600000	1730400000	1234300000	1465500000	1745400000	2218600000	1816700000	1959300000	1828600000	1851200000	1597100000
ENSRNOP00000024863	ENSRNOG00000018367	ENSRNOP00000024863	Taldo1	transaldolase 1	17	17	17	43	43	43	37.46	337	12042000000	1147600000	1256500000	2210800000	1676100000	699540000	959580000	1262200000	553470000	361400000	475370000	656740000	782930000	708360000	67503000	73911000	130050000	98593000	41150000	56446000	74246000	32557000	21259000	27963000	38632000	46055000	1505200000	1412900000	1635800000	1872300000	1302700000	1467300000	1592400000	1051700000	1572400000	956780000	1271000000
ENSRNOP00000051745	ENSRNOG00000020615	ENSRNOP00000051745	Nap1l4	nucleosome assembly protein 1-like 4	17	17	15	52.3	52.3	49.5	43.916	386	12022000000	1503900000	883980000	1726900000	1247800000	702030000	734940000	1049100000	831370000	587630000	703160000	1154200000	896750000	751360000	93996000	55249000	107930000	77989000	43877000	45933000	65570000	51961000	36727000	43947000	72138000	56047000	1089500000	1428300000	1359100000	1397400000	1701400000	1275500000	2114900000	1220000000	1592500000	1371800000	1811200000
ENSRNOP00000060074	ENSRNOG00000009756	ENSRNOP00000060074	Pacsin2	protein kinase C and casein kinase substrate in neurons 2	23	23	21	47.5	47.5	45.9	55.989	488	12010000000	1483000000	1083000000	953300000	1523500000	857750000	1557000000	1629100000	737790000	307700000	716310000	529640000	632300000	522190000	64479000	47088000	41448000	66238000	37293000	67698000	70832000	32078000	13378000	31144000	23028000	27491000	1190500000	2101900000	833240000	1904000000	1861000000	1090200000	2104000000	1393200000	1017900000	2027300000	821570000
ENSRNOP00000065539	ENSRNOG00000046918	ENSRNOP00000065393	Apoo	apolipoprotein O	11	11	11	64.6	64.6	64.6	22.629	198	11980000000	946560000	1608000000	1155700000	1400200000	1046600000	731910000	1541800000	504730000	335610000	1114200000	518050000	1077000000	1331100000	105170000	178670000	128410000	155580000	116290000	81323000	171310000	56081000	37290000	123800000	57562000	119660000	1240700000	1978100000	1152700000	2141100000	1955200000	1249400000	3480200000	854010000	933840000	1858900000	1158800000
ENSRNOP00000067749	ENSRNOG00000050647	ENSRNOP00000067749	Hspa1b	heat shock protein 1A ;heat shock protein 1B	34	29	19	61	52.1	34.9	70.184	641	11970000000	1883000000	900230000	1490900000	1212700000	661220000	1034800000	837360000	1330800000	423190000	436180000	1148800000	610890000	362730000	57061000	27280000	45179000	36747000	20037000	31357000	25375000	40328000	12824000	13217000	34813000	18512000	1945800000	1287800000	1531800000	1577100000	1409900000	1671400000	1402500000	1980200000	1414800000	940700000	1719900000
ENSRNOP00000039770	ENSRNOG00000002256	ENSRNOP00000039770	Art3	ADP-ribosyltransferase 3	12	12	12	38.2	38.2	38.2	41.712	374	11953000000	1382700000	1094900000	1549000000	1056600000	788560000	726270000	1084900000	581430000	867870000	796840000	1108800000	915130000	664050000	76815000	60828000	86053000	58698000	43809000	40349000	60271000	32301000	48215000	44269000	61600000	50841000	1525200000	1411100000	1710000000	1418100000	1632700000	1516500000	1520200000	1689400000	1939200000	1665500000	1808700000
ENSRNOP00000060662	ENSRNOG00000016896	ENSRNOP00000060662	Rpl3	ribosomal protein L3	25	23	19	53.8	49.4	42.7	46.135	403	11948000000	2517100000	406380000	2238600000	501850000	265200000	1427900000	449400000	1364700000	713450000	278440000	1433500000	351590000	628850000	132480000	21388000	117820000	26413000	13958000	75152000	23653000	71825000	37550000	14655000	75445000	18505000	2372000000	572510000	2010700000	618300000	650790000	2122400000	662110000	2395900000	2021600000	615760000	2136200000
ENSRNOP00000025217	ENSRNOG00000018680	ENSRNOP00000025217	Rpl17	ribosomal protein L17 ;similar to Ac2-210	12	12	5	58.7	58.7	32.1	21.397	184	11920000000	1376900000	1466000000	1046900000	1197800000	980260000	659300000	941240000	998120000	472030000	885670000	1120700000	775470000	1324500000	152990000	162890000	116320000	133090000	108920000	73255000	104580000	110900000	52448000	98407000	124520000	86164000	1530700000	2124800000	1330800000	1536100000	1613200000	1053600000	1313300000	1923400000	1185000000	2254000000	1352900000
ENSRNOP00000018918	ENSRNOG00000014075	ENSRNOP00000018918	Clybl	citrate lyase beta like	21	21	21	62.1	62.1	62.1	37.321	338	11908000000	777510000	1397100000	757690000	1183700000	1574900000	965800000	1883900000	1027000000	281210000	671410000	564480000	823240000	517740000	33805000	60744000	32943000	51464000	68476000	41991000	81907000	44652000	12227000	29192000	24543000	35793000	1101700000	1746400000	1058000000	1903100000	2476700000	1433100000	2555600000	1785200000	944040000	1950400000	1027900000
ENSRNOP00000043589	ENSRNOG00000034266	ENSRNOP00000043589	Ccdc63	coiled-coil domain containing 63	1	1	1	2.7	2.7	2.7	59.996	514	11872000000	287390000	1846400000	391610000	1681000000	1641500000	1002000000	1128300000	561510000	176770000	396260000	1322900000	1436100000	474870000	11496000	73855000	15664000	67239000	65659000	40082000	45132000	22460000	7070900	15850000	52917000	57445000	0	2435400000	0	174420000	2802800000	2137200000	128990000	1337900000	639240000	117160000	2170200000
ENSRNOP00000025689	ENSRNOG00000018937	ENSRNOP00000025689	Gstm7	glutathione S-transferase, mu 7	20	13	10	85.3	56.4	43.6	25.68	218	11872000000	903870000	1231800000	976330000	2638300000	926880000	532630000	1424500000	555260000	247090000	1060700000	325310000	1048900000	741970000	56492000	76990000	61020000	164890000	57930000	33289000	89030000	34703000	15443000	66291000	20332000	65559000	1013100000	2042800000	891830000	2577600000	1762500000	897480000	2323800000	890210000	592910000	2034200000	812090000
ENSRNOP00000066950	ENSRNOG00000049920	ENSRNOP00000066950	Psma2	proteasome (prosome, macropain) subunit, alpha type 2	14	14	14	70.5	70.5	70.5	25.926	234	11857000000	1380500000	1504300000	1235800000	1486400000	657030000	737400000	906040000	816140000	472220000	771110000	1050500000	839470000	912070000	106200000	115710000	95058000	114340000	50540000	56723000	69695000	62780000	36325000	59316000	80805000	64575000	1623200000	1620200000	1466600000	1540900000	1281900000	1691100000	1259700000	2154000000	1265500000	1112300000	1611300000
ENSRNOP00000003696	ENSRNOG00000002755	ENSRNOP00000003696	Pafah1b1	platelet-activating factor acetylhydrolase 1b, regulatory subunit 1	30	30	30	72	72	72	46.67	410	11844000000	1043000000	1113700000	1245800000	1177500000	789390000	1245400000	1265300000	934690000	508340000	515150000	1127200000	878630000	514960000	45350000	48421000	54163000	51197000	34322000	54148000	55012000	40639000	22102000	22398000	49008000	38201000	1356600000	1208000000	1300700000	1449200000	1393800000	1591800000	1560200000	1393900000	1752300000	1477100000	1412900000
ENSRNOP00000010938	ENSRNOG00000008170	ENSRNOP00000010938	Jph2	junctophilin 2	33	33	33	49.1	49.1	49.1	74.258	692	11841000000	786320000	2400100000	860880000	1549600000	1694600000	514790000	1539900000	586690000	221170000	622550000	505750000	558280000	394690000	26211000	80005000	28696000	51653000	56486000	17160000	51331000	19556000	7372200	20752000	16858000	18609000	918660000	3158700000	1002500000	1406600000	2978700000	1033400000	1671500000	988750000	1151500000	2013400000	1064200000
ENSRNOP00000044037	ENSRNOG00000048402	ENSRNOP00000044037	Igh-6	Ig gamma-2B chain C region	9	9	9	32.5	32.5	32.5	36.426	332	11815000000	998520000	557780000	2094900000	445570000	910770000	1640000000	1463100000	1449200000	465150000	353010000	1002100000	434490000	1181500000	99852000	55778000	209490000	44557000	91077000	164000000	146310000	144920000	46515000	35301000	100210000	43449000	872470000	429590000	1418400000	643830000	1027400000	2487900000	1786200000	2519300000	1502800000	474160000	1361300000
ENSRNOP00000002037	ENSRNOG00000001488	ENSRNOP00000002037	Psmb1	proteasome (prosome, macropain) subunit, beta type 1	15	15	15	54.6	54.6	54.6	26.407	240	11733000000	1312000000	882140000	1350700000	1270700000	868570000	801240000	857860000	860310000	675670000	878060000	1153200000	823030000	902570000	100920000	67857000	103900000	97742000	66813000	61634000	65990000	66177000	51974000	67543000	88707000	63310000	1512900000	1288500000	1320000000	1431900000	1302200000	1581100000	1201800000	1531300000	1828700000	1511600000	1852500000
ENSRNOP00000044573	ENSRNOG00000029971	ENSRNOP00000044573	Mt-nd5	mitochondrially encoded NADH dehydrogenase 5	9	9	9	17.6	17.6	17.6	68.617	609	11712000000	748920000	2533300000	87127000	713520000	2169100000	527360000	1059100000	1106600000	124810000	1546100000	493700000	601930000	900890000	57609000	194870000	6702100	54886000	166860000	40566000	81469000	85123000	9601100	118930000	37977000	46302000	820520000	3822200000	293670000	891730000	2773300000	673600000	1425400000	1428100000	565430000	3593300000	676440000
ENSRNOP00000018173	ENSRNOG00000013493	ENSRNOP00000018173	Psma4	proteasome (prosome, macropain) subunit, alpha type 4	12	12	12	53.6	53.6	53.6	29.497	261	11668000000	1119400000	1067300000	1651400000	1275100000	913110000	864990000	1302000000	689730000	528550000	667660000	917660000	671340000	897570000	86106000	82102000	127030000	98086000	70240000	66538000	100160000	53056000	40657000	51359000	70589000	51642000	1566700000	1663400000	1550000000	1487600000	1809700000	1571700000	2167100000	1574900000	1482000000	1254100000	1296300000
ENSRNOP00000056756	ENSRNOG00000012207	ENSRNOP00000056756	Dst	dystonin	250	250	246	39	39	38.7	829.27	7358	11653000000	865830000	2143300000	969650000	760460000	1435600000	690250000	706660000	1209900000	310790000	514330000	1131300000	915320000	28216000	2096400	5189700	2347800	1841300	3475900	1671300	1711000	2929500	752510	1245400	2739300	2216300	1439200000	1611400000	1332300000	1347700000	1732800000	1367000000	1546700000	1340500000	1799600000	1674400000	1578700000
ENSRNOP00000030387	ENSRNOG00000016714	ENSRNOP00000030387	Nrap	nebulin-related anchoring protein	124	124	124	69.5	69.5	69.5	196.3	1727	11648000000	1555800000	1103200000	1377600000	805230000	989480000	802880000	1067700000	1102900000	470000000	774850000	1082300000	515860000	97065000	12965000	9193200	11480000	6710300	8245600	6690700	8897600	9190900	3916600	6457100	9019200	4298900	1851800000	1517300000	1432400000	1131900000	1897800000	1400100000	1363700000	1749700000	1529900000	1690500000	1722000000
ENSRNOP00000065338	ENSRNOG00000048264	ENSRNOP00000065338	LOC684828	similar to Histone H1.2 (H1 VAR.1) (H1c)	12	2	2	31.3	10	10	23.212	230	11603000000	1505600000	760360000	1651900000	784030000	855220000	949340000	849480000	1141700000	752160000	654260000	1123600000	575590000	1160300000	150560000	76036000	165190000	78403000	85522000	94934000	84948000	114170000	75216000	65426000	112360000	57559000	1118000000	703630000	1280700000	585340000	1499900000	2012200000	1074000000	1911100000	2224700000	1872600000	2181900000
[truncated: 6,706 more rows]
[truncated: 2 more columns]

## Sheet: Legend
Coloumn header	Legend explanation
Canonical Protein ID v5	ENSEMBL Protein ID corresponding to EggNOG version 5. Proteins are sorted by intensity in descending order.
Gene ID	ENSEMBL Gene ID corresponding to EggNOG version 5
Canonical Protein ID v4	ENSEMBL Protein ID corresponding to EggNOG version 4
Gene name	Gene name, if not available Gene ID
Fasta headers	Protein description from fasta file
[truncated: 14 more rows]
