# Supplementary material for: Quantitative proteome comparison of human hearts with those of model organisms
Source: PLoS Biol. 2021 Apr 19;19(4):e3001144. doi: 10.1371/journal.pbio.3001144 (PMC8084454; doi:10.1371/journal.pbio.3001144)
Supplement: S4 Table — Proteomic investigation of pig heart biopsies from RA, LA, RV, and LV resulted in identification of 7,177 proteins. LA, left atria; LV, left ventricle; RA, right atria; RV, right ventricle. (XLSX) [file pbio.3001144.s005.xlsx]

## Sheet: S4 Table overview
S4 Table: All Proteins identified in pig heart tissue. Proteomic investigation of pig heart biopsies from right atria (RA), left atria (LA), right ventricle (RV) and left ventricle (LV) resulted in identification of 7,177 proteins.

## Sheet: All proteins_pig
S4 Table - All proteins identified in pig cardiac biopsies
Canonical Protein ID v5	geneID	Canonical Protein ID v4	Gene Name	Fasta headers	Peptides	Razor + unique peptides	Unique peptides	Sequence coverage [%]	Unique + razor sequence coverage [%]	Unique sequence coverage [%]	Mol. weight [kDa]	Sequence length	Intensity	Intensity P1LA	Intensity P1LV	Intensity P1RA	Intensity P1RV	Intensity P2LA	Intensity P2LV	Intensity P2RA	Intensity P2RV	Intensity P3LA	Intensity P3LV	Intensity P3RA	Intensity P3RV	iBAQ	iBAQ P1LA	iBAQ P1LV	iBAQ P1RA	iBAQ P1RV	iBAQ P2LA	iBAQ P2LV	iBAQ P2RA	iBAQ P2RV	iBAQ P3LA	iBAQ P3LV	iBAQ P3RA	iBAQ P3RV	LFQ intensity P1LA	LFQ intensity P1LV	LFQ intensity P1RA	LFQ intensity P1RV	LFQ intensity P2LA	LFQ intensity P2LV	LFQ intensity P2RA	LFQ intensity P2RV	LFQ intensity P3LA	LFQ intensity P3LV	LFQ intensity P3RA
ENSSSCP00000002219	ENSSSCG00000002029	ENSSSCP00000002219	MYH7	Sus scrofa myosin, heavy chain 7, cardiac muscle, beta (MYH7), mRNA.	415	415	164	89.2	89.2	48.4	223.13	1934	18688000000000	1432200000000	2552500000000	1344500000000	2630100000000	1891300000000	1812400000000	1749900000000	1977400000000	460790000000	759820000000	1010700000000	1066700000000	186880000000	14322000000	25525000000	13445000000	26301000000	18913000000	18124000000	17499000000	19774000000	4607900000	7598200000	10107000000	10667000000	291720000000	546020000000	319960000000	571850000000	344890000000	637100000000	355590000000	413840000000	207310000000	477650000000	426090000000
ENSSSCP00000014064	ENSSSCG00000013236	ENSSSCP00000014064	MYBPC3	myosin binding protein C, cardiac	178	178	176	85.4	85.4	84.8	140.51	1272	4261500000000	472130000000	489910000000	376840000000	442080000000	520890000000	345990000000	423410000000	482510000000	165650000000	111470000000	235130000000	195490000000	60021000000	6649700000	6900100000	5307600000	6226400000	7336500000	4873100000	5963600000	6795900000	2333100000	1570000000	3311800000	2753400000	116300000000	130500000000	103150000000	121640000000	99871000000	127580000000	88621000000	121050000000	111040000000	68106000000	105750000000
ENSSSCP00000005172	ENSSSCG00000004803	ENSSSCP00000005172	ACTC1	Sus scrofa actin, alpha, cardiac muscle 1 (ACTC1), mRNA. ;actin, gamma 2, smooth muscle, enteric	53	53	1	85.7	85.7	5.3	42.019	377	4080700000000	411670000000	506960000000	333230000000	450550000000	532370000000	334240000000	385430000000	481190000000	78806000000	67518000000	279720000000	219000000000	204030000000	20583000000	25348000000	16661000000	22527000000	26618000000	16712000000	19272000000	24059000000	3940300000	3375900000	13986000000	10950000000	76673000000	99093000000	66172000000	103900000000	108900000000	83187000000	83380000000	90156000000	37424000000	32727000000	112350000000
ENSSSCP00000000432	ENSSSCG00000000405	ENSSSCP00000000432	ATP5B	ATP synthase subunit beta	48	48	48	85.6	85.6	85.6	56.335	528	3127600000000	330170000000	364370000000	370760000000	380850000000	300350000000	272790000000	266750000000	251760000000	106180000000	139790000000	205020000000	138790000000	111700000000	11792000000	13013000000	13242000000	13602000000	10727000000	9742700000	9526800000	8991600000	3792100000	4992600000	7322100000	4956900000	72859000000	72729000000	80234000000	81642000000	50492000000	79189000000	61899000000	56907000000	66073000000	63146000000	60814000000
ENSSSCP00000009549	ENSSSCG00000008948	ENSSSCP00000009549	ALB	albumin	118	118	94	90.6	90.6	81.2	69.669	607	3087000000000	256890000000	302790000000	352970000000	277900000000	323570000000	239380000000	364920000000	272430000000	148330000000	168730000000	190830000000	188270000000	77175000000	6422100000	7569700000	8824200000	6947500000	8089300000	5984400000	9123000000	6810700000	3708400000	4218300000	4770800000	4706800000	74302000000	79943000000	134200000000	82503000000	80574000000	89511000000	112360000000	65461000000	81354000000	101530000000	104940000000
ENSSSCP00000004854	ENSSSCG00000004499	ENSSSCP00000004854	ATP5A1	Sus scrofa ATP synthase, H+ transporting, mitochondrial F1 complex, alpha subunit 1, cardiac muscle (ATP5A1), nuclear gene encoding mitochondrial protein, mRNA.	85	85	85	85.7	85.7	85.7	57.626	533	2879700000000	283270000000	324370000000	266600000000	297070000000	358690000000	234130000000	303050000000	224160000000	126690000000	149270000000	155530000000	156890000000	95991000000	9442300000	10812000000	8886800000	9902500000	11956000000	7804500000	10102000000	7471900000	4223000000	4975700000	5184200000	5229600000	75516000000	85203000000	86806000000	86195000000	79882000000	82731000000	74247000000	49559000000	74078000000	71675000000	66207000000
ENSSSCP00000000070	ENSSSCG00000000064	ENSSSCP00000000070	ACO2	aconitase 2, mitochondrial	91	91	91	84.7	84.7	84.7	84.33	770	2853300000000	244970000000	334820000000	275230000000	309980000000	335900000000	268900000000	262660000000	300030000000	119670000000	162150000000	117740000000	121290000000	77117000000	6620800000	9049100000	7438600000	8377800000	9078400000	7267600000	7098900000	8108900000	3234400000	4382400000	3182100000	3278100000	62071000000	83087000000	70536000000	85497000000	73762000000	89814000000	59780000000	67606000000	57250000000	90473000000	49471000000
ENSSSCP00000004929	ENSSSCG00000004570	ENSSSCP00000004929	TPM1	tropomyosin 1 (alpha)	85	85	55	100	100	85.6	32.694	284	2391100000000	181160000000	300050000000	137240000000	264470000000	350420000000	275340000000	261740000000	288900000000	39017000000	25769000000	116570000000	150430000000	149440000000	11322000000	18753000000	8577400000	16529000000	21901000000	17209000000	16359000000	18056000000	2438600000	1610500000	7285300000	9401600000	44485000000	85084000000	35321000000	71463000000	89457000000	99998000000	76701000000	71001000000	14097000000	12146000000	80150000000
ENSSSCP00000012406	ENSSSCG00000011640	ENSSSCP00000012406	TF	Serotransferrin; Transferrin	109	109	99	91.6	91.6	89.7	78.919	715	2321700000000	227120000000	193080000000	316110000000	195120000000	252410000000	190980000000	287820000000	223050000000	68484000000	107390000000	151740000000	108420000000	49398000000	4832300000	4108200000	6725700000	4151500000	5370500000	4063300000	6123800000	4745700000	1457100000	2285000000	3228500000	2306700000	53496000000	50268000000	93992000000	50563000000	47374000000	55518000000	69730000000	48046000000	37512000000	51182000000	69350000000
ENSSSCP00000021419	ENSSSCG00000025268	ENSSSCP00000021419	CKM	creatine kinase M-type	59	58	57	79.8	79.8	79.8	42.912	381	2242900000000	248400000000	256250000000	209300000000	259930000000	191320000000	232700000000	232900000000	190580000000	63364000000	134860000000	110760000000	112510000000	118050000000	13074000000	13487000000	11016000000	13681000000	10070000000	12247000000	12258000000	10031000000	3334900000	7097900000	5829500000	5921400000	51203000000	63212000000	51633000000	68621000000	43855000000	66474000000	51481000000	43300000000	46694000000	72552000000	43898000000
ENSSSCP00000002108	ENSSSCG00000001930	ENSSSCP00000002108	PKM	pyruvate kinase, muscle	65	65	63	84.4	84.4	81.3	58.722	540	2188400000000	213150000000	268320000000	171280000000	212690000000	240330000000	214550000000	185180000000	212440000000	96117000000	118870000000	138900000000	116620000000	64366000000	6269200000	7891600000	5037800000	6255500000	7068500000	6310300000	5446400000	6248200000	2827000000	3496200000	4085300000	3429900000	49689000000	65258000000	46192000000	56829000000	46788000000	70219000000	39195000000	47073000000	59470000000	65524000000	41733000000
ENSSSCP00000009137	ENSSSCG00000008571	ENSSSCP00000009137	HADHA	Sus scrofa hydroxyacyl-CoA dehydrogenase/3-ketoacyl-CoA thiolase/enoyl-CoA hydratase (trifunctional protein), alpha subunit (HADHA), nuclear gene encoding mitochondrial protein, mRNA.	98	98	98	86.2	86.2	86.2	83.106	763	2009100000000	163050000000	308350000000	141740000000	283380000000	199450000000	207420000000	178550000000	212000000000	57050000000	103090000000	83073000000	71943000000	50228000000	4076300000	7708700000	3543500000	7084600000	4986400000	5185600000	4463800000	5300000000	1426300000	2577200000	2076800000	1798600000	33804000000	70375000000	34216000000	63292000000	35801000000	59148000000	34653000000	51148000000	32689000000	67954000000	31162000000
ENSSSCP00000018966	ENSSSCG00000017904	ENSSSCP00000018966	ENO3	enolase 3 (beta, muscle)	61	61	48	95.4	95.4	81.8	47.113	434	1883400000000	165180000000	184990000000	150680000000	206000000000	208030000000	145460000000	199300000000	182410000000	69814000000	125640000000	118120000000	127760000000	85609000000	7508200000	8408500000	6849300000	9363400000	9455800000	6611900000	9059200000	8291400000	3173300000	5711100000	5369100000	5807500000	34222000000	49347000000	46008000000	52680000000	50006000000	43209000000	54031000000	34241000000	33853000000	62327000000	39571000000
ENSSSCP00000002026	ENSSSCG00000001852	ENSSSCP00000002026	IDH2	Sus scrofa isocitrate dehydrogenase 2 (NADP+), mitochondrial (IDH2), nuclear gene encoding mitochondrial protein, mRNA.	55	55	54	93.9	93.9	93.9	46.629	413	1813300000000	177030000000	201450000000	180580000000	203900000000	165140000000	136740000000	154270000000	216880000000	73666000000	121100000000	74893000000	107660000000	82423000000	8046600000	9157000000	8208300000	9268000000	7506500000	6215400000	7012200000	9858300000	3348500000	5504400000	3404200000	4893500000	38467000000	57750000000	38536000000	58282000000	31230000000	53241000000	31537000000	40300000000	29126000000	81420000000	26939000000
ENSSSCP00000029062	ENSSSCG00000030999	ENSSSCP00000029062	ENSSSCG00000030999	myosin, heavy chain 6, cardiac muscle, alpha	299	71	64	96.6	33.2	31	131.41	1130	1754200000000	314630000000	9099200000	243170000000	21337000000	432630000000	76960000000	331050000000	40495000000	89277000000	8738400000	178430000000	8373000000	28757000000	5157900000	149170000	3986400000	349790000	7092300000	1261600000	5427100000	663850000	1463600000	143250000	2925200000	137260000	69746000000	2377900000	74080000000	4814400000	80289000000	11297000000	75952000000	9255500000	48742000000	2121000000	97123000000
ENSSSCP00000008517	ENSSSCG00000007978	ENSSSCP00000008517	HBA	Hemoglobin subunit alpha	25	25	19	100	100	98.6	15.17	142	1713300000000	133310000000	186630000000	320590000000	142220000000	110300000000	128960000000	159150000000	169090000000	53366000000	96178000000	127850000000	85639000000	190370000000	14813000000	20737000000	35621000000	15802000000	12255000000	14329000000	17683000000	18788000000	5929500000	10686000000	14205000000	9515500000	23149000000	32206000000	82495000000	30254000000	21464000000	41194000000	45511000000	33924000000	24911000000	63745000000	69929000000
ENSSSCP00000015647	ENSSSCG00000014725	ENSSSCP00000015647	HBB	Sus scrofa hemoglobin, beta (HBB), mRNA.	26	26	13	91.8	91.8	41.5	16.166	147	1692300000000	138410000000	139960000000	358940000000	116710000000	101190000000	134430000000	187060000000	128660000000	47817000000	129450000000	129780000000	79927000000	169230000000	13841000000	13996000000	35894000000	11671000000	10119000000	13443000000	18706000000	12866000000	4781700000	12945000000	12978000000	7992700000	25285000000	30418000000	56196000000	28058000000	18893000000	33050000000	37303000000	25844000000	28134000000	120310000000	53985000000
ENSSSCP00000017033	ENSSSCG00000016077	ENSSSCP00000017033	HSPD1	heat shock 60kDa protein 1 (chaperonin)	82	82	82	88.7	88.7	88.7	61.132	575	1623700000000	176180000000	163940000000	144400000000	156420000000	191320000000	116530000000	160600000000	159680000000	81749000000	96786000000	80903000000	95173000000	50740000000	5505700000	5123000000	4512400000	4888300000	5978800000	3641600000	5018800000	4990000000	2554600000	3024600000	2528200000	2974200000	40150000000	36362000000	36683000000	36738000000	36346000000	44843000000	27800000000	35429000000	33525000000	41048000000	31685000000
ENSSSCP00000010494	ENSSSCG00000009830	ENSSSCP00000010494	MLC2V	Sus scrofa myosin light chain 2V (MLC2V), mRNA.	36	36	33	96.4	96.4	96.4	18.76	165	1603100000000	13213000000	340970000000	33356000000	308780000000	12861000000	224270000000	34495000000	269460000000	3325800000	119560000000	33468000000	209320000000	160310000000	1321300000	34097000000	3335600000	30878000000	1286100000	22427000000	3449500000	26946000000	332580000	11956000000	3346800000	20932000000	3504900000	73864000000	7398500000	71894000000	3031800000	67624000000	6544300000	57384000000	1404700000	68525000000	12922000000
ENSSSCP00000012076	ENSSSCG00000011325	ENSSSCP00000012076	MYL3	myosin, light chain 3, alkali; ventricular, skeletal, slow	32	32	29	92.4	92.4	86.8	21.857	197	1597900000000	73012000000	290220000000	53956000000	285840000000	106260000000	207450000000	69627000000	236480000000	15336000000	88487000000	47148000000	124050000000	122910000000	5616300000	22324000000	4150500000	21988000000	8173600000	15958000000	5355900000	18191000000	1179700000	6806700000	3626800000	9542700000	11882000000	53146000000	9668700000	62182000000	19672000000	54769000000	13259000000	34429000000	11238000000	57906000000	16379000000
ENSSSCP00000025866	ENSSSCG00000025486	ENSSSCP00000025866	MDH2	Sus scrofa malate dehydrogenase 2, NAD (mitochondrial) (MDH2), nuclear gene encoding mitochondrial protein, mRNA. ;Malate dehydrogenase	40	40	40	78.7	78.7	78.7	35.555	338	1555300000000	130030000000	192890000000	170160000000	169570000000	171870000000	147160000000	185990000000	119540000000	68353000000	82267000000	64716000000	52783000000	74063000000	6192000000	9185500000	8102700000	8074700000	8184100000	7007800000	8856700000	5692200000	3254900000	3917500000	3081700000	2513500000	33733000000	42263000000	40298000000	45909000000	38804000000	42142000000	37296000000	27087000000	42521000000	57673000000	25485000000
ENSSSCP00000016732	ENSSSCG00000015790	ENSSSCP00000016732	SLC25A4	solute carrier family 25 (mitochondrial carrier; adenine nucleotide translocator), member 4	48	48	24	82.2	82.2	43.6	33.026	298	1527700000000	144710000000	171130000000	198730000000	217290000000	148400000000	125360000000	154790000000	130640000000	65407000000	43382000000	72509000000	55336000000	76384000000	7235500000	8556400000	9936400000	10864000000	7419800000	6267900000	7739600000	6532200000	3270300000	2169100000	3625400000	2766800000	36262000000	42796000000	50422000000	62404000000	38788000000	30571000000	40559000000	21180000000	33414000000	26998000000	25387000000
ENSSSCP00000017733	ENSSSCG00000016743	ENSSSCP00000017733	OGDH	Uncharacterized protein	112	112	112	73.9	73.9	73.9	115.53	1022	1525600000000	145560000000	206620000000	129520000000	158750000000	159500000000	131940000000	147370000000	186450000000	45174000000	83976000000	66445000000	64244000000	33901000000	3234700000	4591500000	2878300000	3527800000	3544500000	2931900000	3275000000	4143400000	1003900000	1866100000	1476600000	1427600000	33124000000	45283000000	32495000000	41937000000	29499000000	40324000000	28491000000	40806000000	26410000000	42377000000	21731000000
ENSSSCP00000026957	ENSSSCG00000023031	ENSSSCP00000026957	TNNT2	Uncharacterized protein	45	45	42	56.6	56.6	56.6	35.091	295	1492200000000	95667000000	145040000000	89859000000	158770000000	232350000000	162610000000	138040000000	185380000000	26275000000	23315000000	114120000000	120770000000	149220000000	9566700000	14504000000	8985900000	15877000000	23235000000	16261000000	13804000000	18538000000	2627500000	2331500000	11412000000	12077000000	16438000000	40858000000	10658000000	44456000000	47512000000	57908000000	25812000000	43822000000	5558600000	6197200000	41166000000
ENSSSCP00000013238	ENSSSCG00000012440	ENSSSCP00000013238	PGK1		50	50	38	89.4	89.4	66.9	43.066	405	1421400000000	144810000000	130460000000	127780000000	121760000000	218320000000	109660000000	157960000000	144400000000	80233000000	54102000000	76572000000	55289000000	50763000000	5171800000	4659400000	4563600000	4348500000	7797300000	3916400000	5641500000	5157100000	2865500000	1932200000	2734700000	1974600000	29204000000	32076000000	30235000000	29297000000	41656000000	36315000000	32454000000	29667000000	32531000000	22324000000	21793000000
ENSSSCP00000017562	ENSSSCG00000016578	ENSSSCP00000017562	FLNC	filamin C, gamma	238	238	237	80.3	80.3	80.3	290.41	2720	1409700000000	135370000000	228750000000	81463000000	161470000000	132470000000	160020000000	91640000000	202770000000	61181000000	43260000000	72042000000	39246000000	9397900000	902440000	1525000000	543090000	1076500000	883160000	1066800000	610930000	1351800000	407870000	288400000	480280000	261640000	33647000000	55732000000	22944000000	43431000000	26117000000	56884000000	20071000000	46139000000	35415000000	22189000000	29972000000
ENSSSCP00000011226	ENSSSCG00000010537	ENSSSCP00000011226	GOT1	Sus scrofa glutamic-oxaloacetic transaminase 1, soluble (aspartate aminotransferase 1) (GOT1), mRNA.	50	50	50	83.3	83.3	83.3	46.474	413	1378400000000	137650000000	150220000000	114690000000	141030000000	168240000000	107580000000	141530000000	159210000000	50545000000	66247000000	72626000000	68791000000	59929000000	5984700000	6531500000	4986600000	6131600000	7314700000	4677600000	6153500000	6922200000	2197600000	2880300000	3157600000	2990900000	36828000000	38435000000	38685000000	43062000000	41583000000	35581000000	36444000000	35970000000	31972000000	39805000000	27549000000
ENSSSCP00000009757	ENSSSCG00000009150	ENSSSCP00000009757	HADH	Sus scrofa hydroxyacyl-CoA dehydrogenase (HADH), nuclear gene encoding mitochondrial protein, mRNA.	44	44	44	93.9	93.9	93.9	34.161	314	1377800000000	105850000000	149370000000	125150000000	142080000000	166010000000	107680000000	196490000000	145440000000	56337000000	66130000000	66924000000	50379000000	98416000000	7560400000	10669000000	8939300000	10148000000	11858000000	7691100000	14035000000	10388000000	4024100000	4723500000	4780300000	3598500000	23653000000	34794000000	36325000000	34957000000	36782000000	28866000000	37101000000	26285000000	23180000000	41800000000	24745000000
ENSSSCP00000015023	ENSSSCG00000014128	ENSSSCP00000015023	CKMT2	Sus scrofa creatine kinase, mitochondrial 2 (sarcomeric) (CKMT2), nuclear gene encoding mitochondrial protein, mRNA.	61	61	50	85.9	85.9	71.8	47.478	419	1308600000000	87804000000	187150000000	99523000000	172200000000	78429000000	190170000000	99800000000	169810000000	15697000000	106600000000	33762000000	67643000000	59481000000	3991100000	8506800000	4523800000	7827200000	3565000000	8643900000	4536300000	7718800000	713510000	4845300000	1534700000	3074700000	13131000000	52167000000	17917000000	41494000000	13504000000	87939000000	16778000000	38139000000	7733100000	56714000000	12679000000
ENSSSCP00000016063	ENSSSCG00000015140	ENSSSCP00000016063	HSPA8	Uncharacterized protein ;Uncharacterized protein	69	67	48	73.5	73.5	63.3	71.209	645	1307200000000	105330000000	139890000000	116000000000	112300000000	182320000000	119950000000	152900000000	137010000000	44845000000	54622000000	93409000000	48653000000	38448000000	3098000000	4114400000	3411700000	3303000000	5362400000	3528100000	4497200000	4029700000	1319000000	1606500000	2747300000	1431000000	24910000000	31663000000	31150000000	28484000000	38351000000	34952000000	33768000000	28789000000	22228000000	28560000000	23698000000
ENSSSCP00000006259	ENSSSCG00000005849	ENSSSCP00000006259	ENSSSCG00000005849	tubulin, beta 4B class IVb	38	38	2	76.6	76.6	3.6	49.83	445	1195100000000	142860000000	137030000000	134900000000	135800000000	142370000000	96877000000	119670000000	117630000000	32801000000	39495000000	53547000000	42113000000	59754000000	7143000000	6851300000	6744900000	6789900000	7118500000	4843900000	5983700000	5881400000	1640100000	1974700000	2677300000	2105700000	27363000000	29502000000	30939000000	29124000000	28625000000	34068000000	27783000000	25945000000	21940000000	24684000000	23455000000
ENSSSCP00000010997	ENSSSCG00000010313	ENSSSCP00000010997	VCL	Sus scrofa vinculin (VCL), mRNA.	137	137	123	88.2	88.2	81.3	123.94	1135	1187800000000	123930000000	152280000000	111710000000	118360000000	163390000000	84734000000	131570000000	134820000000	52172000000	34232000000	56274000000	24339000000	15629000000	1630600000	2003700000	1469900000	1557400000	2149900000	1114900000	1731200000	1773900000	686470000	450420000	740450000	320250000	26866000000	36215000000	27914000000	31551000000	31105000000	32102000000	25743000000	27886000000	22384000000	13484000000	22505000000
ENSSSCP00000006058	ENSSSCG00000005654	ENSSSCP00000006058	SPTAN1	Uncharacterized protein	333	333	332	87.7	87.7	87.7	282.1	2452	1163700000000	122910000000	124910000000	103770000000	104360000000	169450000000	98044000000	130430000000	137640000000	44831000000	13832000000	85728000000	27795000000	8312200000	877910000	892240000	741190000	745430000	1210300000	700310000	931660000	983160000	320220000	98798000	612340000	198540000	27114000000	29358000000	27649000000	28451000000	34516000000	34363000000	28760000000	30790000000	24892000000	11212000000	32000000000
ENSSSCP00000003094	ENSSSCG00000002873	ENSSSCP00000003094	GPI	glucose-6-phosphate isomerase	60	60	36	69.4	69.4	40.5	62.962	558	1160800000000	117940000000	121710000000	106090000000	101720000000	156890000000	85113000000	141350000000	100810000000	67188000000	67383000000	44458000000	50198000000	41459000000	4212100000	4346600000	3788900000	3632800000	5603100000	3039700000	5048300000	3600400000	2399600000	2406500000	1587800000	1792800000	28331000000	27051000000	29860000000	26193000000	33600000000	29884000000	34197000000	21519000000	35350000000	36307000000	24298000000
ENSSSCP00000011047	ENSSSCG00000010359	ENSSSCP00000011047	LDB3	LIM domain binding 3	53	53	52	72.6	72.6	71.7	75.842	715	1136900000000	115930000000	106060000000	113070000000	136060000000	120760000000	108140000000	119920000000	111920000000	34734000000	44975000000	69201000000	56186000000	39205000000	3997700000	3657100000	3898800000	4691600000	4164300000	3729100000	4135000000	3859100000	1197700000	1550900000	2386300000	1937500000	24882000000	30261000000	25903000000	37369000000	27351000000	31003000000	24837000000	28286000000	17360000000	21812000000	24693000000
ENSSSCP00000012823	ENSSSCG00000012042	ENSSSCP00000012823	ATP5O	Sus scrofa ATP synthase H+-transporting mitochondrial F1 complex O subunit (LOC733678), nuclear gene encoding mitochondrial protein, mRNA.	25	25	25	79.8	79.8	79.8	23.369	213	1136800000000	133850000000	139180000000	126530000000	121160000000	116990000000	91482000000	112990000000	102100000000	47491000000	23534000000	77341000000	44090000000	103340000000	12168000000	12653000000	11503000000	11015000000	10635000000	8316500000	10272000000	9281600000	4317400000	2139400000	7031000000	4008200000	24282000000	29237000000	25484000000	26511000000	23631000000	24259000000	21848000000	21678000000	17396000000	8981700000	20685000000
ENSSSCP00000000730	ENSSSCG00000000685	ENSSSCP00000000730	TPI1	Sus scrofa triosephosphate isomerase 1 (TPI1), mRNA.	36	36	36	94	94	94	26.667	248	1135700000000	102700000000	124250000000	92965000000	119040000000	133360000000	128860000000	104110000000	134820000000	30975000000	48154000000	61173000000	55286000000	66806000000	6041100000	7308700000	5468500000	7002400000	7844800000	7580100000	6124200000	7930600000	1822000000	2832600000	3598400000	3252100000	23902000000	33388000000	29464000000	41877000000	27588000000	38319000000	26879000000	28548000000	23818000000	31139000000	25454000000
ENSSSCP00000009135	ENSSSCG00000008569	ENSSSCP00000009135	HADHB	hydroxyacyl-CoA dehydrogenase/3-ketoacyl-CoA thiolase/enoyl-CoA hydratase (trifunctional protein), beta subunit	45	45	45	75.8	75.8	75.8	51.25	475	1128400000000	87958000000	146640000000	69782000000	134470000000	104280000000	110460000000	87875000000	170610000000	30455000000	75041000000	52836000000	58048000000	43402000000	3383000000	5639900000	2683900000	5172000000	4010600000	4248400000	3379800000	6561800000	1171400000	2886200000	2032100000	2232600000	22736000000	45582000000	16669000000	31432000000	17934000000	40725000000	17813000000	34294000000	15115000000	36680000000	18515000000
ENSSSCP00000004865	ENSSSCG00000004510	ENSSSCP00000004865	ACAA2	Sus scrofa acetyl-CoA acyltransferase 2 (ACAA2), nuclear gene encoding mitochondrial protein, mRNA.	45	45	45	86.9	86.9	86.9	41.93	397	1127600000000	115490000000	102320000000	98901000000	110610000000	120710000000	98037000000	105150000000	126980000000	41277000000	69644000000	68082000000	70429000000	59349000000	6078200000	5385400000	5205300000	5821400000	6353200000	5159800000	5534100000	6683300000	2172500000	3665500000	3583300000	3706800000	22681000000	27310000000	23427000000	29710000000	25807000000	33554000000	23117000000	26763000000	18321000000	39069000000	20211000000
ENSSSCP00000003017	ENSSSCG00000002797	ENSSSCP00000003017	GOT2	glutamic-oxaloacetic transaminase 2, mitochondrial	25	25	25	94	94	94	24.149	215	1112400000000	104540000000	140750000000	100180000000	111100000000	123520000000	89156000000	117370000000	99507000000	37475000000	58813000000	66986000000	63001000000	85570000000	8041800000	10827000000	7706400000	8546300000	9501700000	6858100000	9028300000	7654400000	2882700000	4524100000	5152800000	4846200000	29958000000	32308000000	24400000000	29216000000	19694000000	23852000000	21986000000	23929000000	24926000000	22706000000	24251000000
ENSSSCP00000000740	ENSSSCG00000000694	ENSSSCP00000000740	GAPDH	Sus scrofa glyceraldehyde-3-phosphate dehydrogenase (GAPDH), mRNA.	17	17	16	100	100	100	12.073	109	1094300000000	117900000000	149140000000	126280000000	131680000000	124690000000	99878000000	83288000000	98143000000	39672000000	40127000000	39278000000	44171000000	218850000000	23581000000	29828000000	25256000000	26337000000	24937000000	19976000000	16658000000	19629000000	7934300000	8025300000	7855700000	8834300000	23351000000	28533000000	15648000000	25497000000	24253000000	27597000000	20454000000	21529000000	23371000000	18077000000	27263000000
ENSSSCP00000013849	ENSSSCG00000022815	ENSSSCP00000013849	PYGB	phosphorylase, glycogen; brain	90	77	72	76.4	70.1	66.3	82.683	730	1059200000000	65596000000	173640000000	97195000000	152580000000	72536000000	77628000000	93458000000	138690000000	27534000000	72142000000	43007000000	45195000000	25219000000	1561800000	4134200000	2314200000	3632900000	1727100000	1848300000	2225200000	3302200000	655570000	1717700000	1024000000	1076100000	15331000000	44333000000	25715000000	34440000000	15912000000	26155000000	20247000000	31560000000	15119000000	36410000000	15782000000
ENSSSCP00000018340	ENSSSCG00000017307	ENSSSCP00000018340	MYL4	myosin, light chain 4, alkali; atrial, embryonic	32	31	29	93.1	93.1	86.6	22.179	202	1058700000000	132330000000	29825000000	125770000000	26641000000	264470000000	34523000000	213410000000	50362000000	59116000000	4155700000	105810000000	12315000000	75623000000	9452200000	2130400000	8983400000	1902900000	18891000000	2465900000	15243000000	3597300000	4222500000	296840000	7558000000	879620000	32886000000	4532600000	35698000000	4428900000	50896000000	8697100000	50215000000	9958000000	35239000000	3228200000	39412000000
ENSSSCP00000008488	ENSSSCG00000007949	ENSSSCP00000008488	CBPG	sarcalumenin	67	67	67	45.5	45.5	45.5	94.549	879	1050200000000	138580000000	96528000000	96695000000	115260000000	107730000000	96014000000	100820000000	103170000000	59491000000	52220000000	37702000000	45937000000	29171000000	3849600000	2681300000	2686000000	3201700000	2992500000	2667000000	2800700000	2865900000	1652500000	1450600000	1047300000	1276000000	27445000000	26871000000	25958000000	31286000000	23153000000	32614000000	20093000000	21362000000	30022000000	30357000000	16617000000
ENSSSCP00000012109	ENSSSCG00000011356	ENSSSCP00000012109	UQCRC1	ubiquinol-cytochrome c reductase core protein I	42	42	41	66.7	66.7	66.7	52.698	480	1049600000000	114890000000	105400000000	106750000000	153940000000	150160000000	55087000000	120360000000	79914000000	32931000000	16975000000	59186000000	53985000000	45635000000	4995400000	4582800000	4641400000	6693200000	6528900000	2395100000	5233100000	3474500000	1431800000	738050000	2573300000	2347200000	26463000000	25397000000	26776000000	41520000000	28492000000	16418000000	28240000000	17101000000	19673000000	5360000000	23560000000
ENSSSCP00000021757	ENSSSCG00000023643	ENSSSCP00000021757	PDHA1	pyruvate dehydrogenase (lipoamide) alpha 1	56	56	56	86.4	86.4	86.4	43.364	390	1048800000000	105450000000	106030000000	93890000000	96787000000	122710000000	89079000000	105750000000	120510000000	34180000000	50589000000	61783000000	62077000000	47674000000	4793300000	4819400000	4267700000	4399400000	5577700000	4049000000	4806600000	5477600000	1553600000	2299500000	2808300000	2821700000	28357000000	25047000000	27190000000	27601000000	27337000000	28935000000	23344000000	24367000000	23343000000	20618000000	21308000000
ENSSSCP00000011767	ENSSSCG00000011033	ENSSSCP00000011767	VIM	Vimentin	90	90	76	95.5	95.5	85	53.667	466	1047700000000	102190000000	72661000000	140050000000	64675000000	138250000000	79194000000	160890000000	91273000000	39504000000	33926000000	79049000000	46003000000	30813000000	3005600000	2137100000	4119100000	1902200000	4066100000	2329200000	4731900000	2684500000	1161900000	997820000	2325000000	1353000000	25213000000	18720000000	35538000000	19584000000	30469000000	27118000000	46164000000	19794000000	25845000000	23768000000	41503000000
ENSSSCP00000020660	ENSSSCG00000025881	ENSSSCP00000020660	PDHB	Sus scrofa pyruvate dehydrogenase (lipoamide) beta (PDHB), nuclear gene encoding mitochondrial protein, mRNA.	27	27	27	74.2	74.2	74.2	39.272	360	1042000000000	103250000000	89898000000	88995000000	116750000000	100100000000	88418000000	106030000000	108610000000	55955000000	47860000000	83366000000	52714000000	49617000000	4916500000	4280800000	4237900000	5559700000	4766900000	4210400000	5049000000	5172000000	2664500000	2279100000	3969800000	2510200000	25457000000	20499000000	22339000000	23788000000	16791000000	24814000000	17606000000	24864000000	25049000000	24453000000	20973000000
ENSSSCP00000016687	ENSSSCG00000015747	ENSSSCP00000016687	MYOM2	Uncharacterized protein	129	129	129	93.6	93.6	93.6	121.69	1089	1027700000000	109340000000	114510000000	102970000000	134140000000	115300000000	65753000000	98237000000	113080000000	45475000000	29070000000	67509000000	32355000000	15811000000	1682200000	1761700000	1584100000	2063800000	1773800000	1011600000	1511300000	1739700000	699610000	447230000	1038600000	497770000	27696000000	30590000000	26870000000	37939000000	22092000000	18746000000	20837000000	25988000000	20101000000	12772000000	22197000000
ENSSSCP00000026068	ENSSSCG00000028178	ENSSSCP00000026068	FH	fumarate hydratase	41	41	41	79.2	79.2	79.2	50.014	466	1002900000000	98095000000	118780000000	87924000000	105950000000	106340000000	100640000000	92102000000	126580000000	31250000000	41255000000	47507000000	46436000000	41786000000	4087300000	4949400000	3663500000	4414700000	4430700000	4193400000	3837600000	5274000000	1302100000	1719000000	1979400000	1934800000	20210000000	27082000000	19285000000	24648000000	20365000000	32626000000	17393000000	25249000000	21643000000	27281000000	20459000000
ENSSSCP00000015994	ENSSSCG00000015070	ENSSSCP00000015994	ENSSSCG00000015070	Apolipoprotein A-I Truncated apolipoprotein A-I	52	52	52	89.4	89.4	89.4	30.33	265	998720000000	97922000000	82120000000	130990000000	78596000000	90877000000	99243000000	133400000000	86155000000	26481000000	44895000000	72840000000	55197000000	58748000000	5760100000	4830600000	7705500000	4623300000	5345700000	5837800000	7847300000	5067900000	1557700000	2640900000	4284700000	3246900000	21038000000	23933000000	40267000000	21731000000	23102000000	31290000000	38068000000	20540000000	10952000000	18727000000	25353000000
ENSSSCP00000019234	ENSSSCG00000027969	ENSSSCP00000019234	ENSSSCG00000027969	AHNAK nucleoprotein	160	160	160	88.1	88.1	88.1	135.9	1267	997700000000	94826000000	89726000000	72035000000	88275000000	104060000000	86097000000	89732000000	120450000000	49670000000	77826000000	53758000000	71232000000	11337000000	1077600000	1019600000	818580000	1003100000	1182500000	978380000	1019700000	1368800000	564430000	884380000	610890000	809450000	20577000000	24015000000	18286000000	22025000000	22940000000	30589000000	20927000000	29275000000	21739000000	39417000000	22319000000
ENSSSCP00000019712	ENSSSCG00000024505	ENSSSCP00000019712	TNNI3	troponin I type 3 (cardiac)	36	36	36	89.2	89.2	89.2	24.184	212	993640000000	69339000000	131400000000	47262000000	124610000000	174310000000	114040000000	112170000000	99310000000	9416000000	9716100000	53355000000	48707000000	124200000000	8667400000	16425000000	5907800000	15576000000	21789000000	14255000000	14021000000	12414000000	1177000000	1214500000	6669400000	6088400000	16766000000	35989000000	12173000000	29941000000	33448000000	37734000000	26691000000	27929000000	6534400000	5400500000	31414000000
ENSSSCP00000015252	ENSSSCG00000014338	ENSSSCP00000015252	HSPA9	Stress-70 protein, mitochondrial; Uncharacterized protein	81	81	80	72.3	72.3	72.3	73.65	679	986380000000	80729000000	103980000000	85226000000	97002000000	127140000000	92886000000	104090000000	119490000000	21978000000	40744000000	72201000000	40912000000	25957000000	2124400000	2736400000	2242800000	2552700000	3345700000	2444400000	2739200000	3144500000	578360000	1072200000	1900000000	1076600000	21205000000	25187000000	23737000000	24115000000	24496000000	30721000000	23383000000	25201000000	19209000000	21949000000	19104000000
ENSSSCP00000015954	ENSSSCG00000015030	ENSSSCP00000015954	DLAT	Sus scrofa dihydrolipoamide S-acetyltransferase (DLAT), nuclear gene encoding mitochondrial protein, mRNA.	38	38	38	51.9	51.9	51.9	69.187	647	982320000000	117120000000	104440000000	95441000000	101870000000	100130000000	88870000000	96109000000	107090000000	35125000000	39852000000	49275000000	46997000000	28066000000	3346300000	2984000000	2726900000	2910600000	2860900000	2539200000	2746000000	3059800000	1003600000	1138600000	1407900000	1342800000	30175000000	27743000000	25030000000	31432000000	21406000000	29461000000	19551000000	25541000000	26291000000	24226000000	22024000000
ENSSSCP00000021504	ENSSSCG00000020785	ENSSSCP00000021504	DES	Sus scrofa desmin (DES), mRNA.	86	78	78	93.6	91.1	91.1	53.628	471	964060000000	90298000000	48981000000	100140000000	52065000000	206000000000	60541000000	148030000000	70319000000	46313000000	25031000000	79500000000	36838000000	30127000000	2821800000	1530700000	3129400000	1627000000	6437600000	1891900000	4626100000	2197500000	1447300000	782230000	2484400000	1151200000	21320000000	11656000000	26782000000	14846000000	46880000000	20239000000	38432000000	14409000000	25983000000	12772000000	46017000000
ENSSSCP00000026945	ENSSSCG00000020686	ENSSSCP00000026945	SDHA	succinate dehydrogenase complex, subunit A, flavoprotein (Fp)	41	41	41	53.7	53.7	53.7	69.021	628	961930000000	94693000000	107950000000	93122000000	102750000000	111640000000	65711000000	96432000000	118920000000	38764000000	43149000000	47533000000	41257000000	28292000000	2785100000	3175000000	2738900000	3022200000	3283600000	1932700000	2836200000	3497700000	1140100000	1269100000	1398000000	1213400000	21088000000	25448000000	22262000000	23510000000	23854000000	20439000000	22781000000	33603000000	18620000000	26872000000	20514000000
ENSSSCP00000016374	ENSSSCG00000015443	ENSSSCP00000016374	DLD	Sus scrofa dihydrolipoamide dehydrogenase (DLD), mRNA.	40	40	40	68.4	68.4	68.4	54.219	509	949290000000	100470000000	104660000000	88842000000	100600000000	114270000000	96251000000	101500000000	108900000000	21455000000	39308000000	39923000000	33118000000	45205000000	4784500000	4983600000	4230600000	4790600000	5441600000	4583400000	4833200000	5185500000	1021700000	1871800000	1901100000	1577000000	19619000000	24278000000	23937000000	24181000000	27001000000	25233000000	25124000000	21366000000	19610000000	32000000000	17831000000
ENSSSCP00000017742	ENSSSCG00000016752	ENSSSCP00000017742	ENSSSCG00000016752	myosin, light chain 7, regulatory	27	27	27	100	100	100	16.695	148	945680000000	143870000000	8875300000	130030000000	12604000000	197070000000	18886000000	183400000000	23722000000	76226000000	6635600000	134160000000	10205000000	94568000000	14387000000	887530000	13003000000	1260400000	19707000000	1888600000	18340000000	2372200000	7622600000	663560000	13416000000	1020500000	35369000000	3757200000	31767000000	5133400000	35866000000	6547000000	38926000000	8278700000	27255000000	4618900000	43483000000
ENSSSCP00000004935	ENSSSCG00000004578	ENSSSCP00000028443	ANXA2	annexin A2	59	59	59	92	92	92	38.579	339	934750000000	93066000000	92091000000	90247000000	62418000000	149840000000	67455000000	135750000000	102060000000	30568000000	33687000000	46818000000	30746000000	40641000000	4046400000	4003900000	3923800000	2713800000	6514900000	2932800000	5902100000	4437400000	1329000000	1464600000	2035600000	1336800000	27493000000	23337000000	30298000000	22686000000	31123000000	18356000000	33163000000	23226000000	26488000000	18108000000	24106000000
ENSSSCP00000003999	ENSSSCG00000003693	ENSSSCP00000003999	MYOM1	myomesin 1	202	202	202	84.3	84.3	84.3	185.37	1659	919550000000	102100000000	124340000000	77472000000	118740000000	98827000000	70670000000	92584000000	106560000000	29476000000	21204000000	53608000000	23966000000	8927700000	991290000	1207200000	752160000	1152800000	959490000	686120000	898870000	1034600000	286180000	205870000	520470000	232680000	24170000000	29688000000	19441000000	30835000000	22006000000	24987000000	23321000000	26412000000	16666000000	13296000000	22356000000
ENSSSCP00000001919	ENSSSCG00000001761	ENSSSCP00000001919	IDH3A	isocitrate dehydrogenase 3 (NAD+) alpha	39	39	39	72.7	72.7	72.7	39.631	366	912530000000	78526000000	120510000000	68623000000	86739000000	95865000000	92054000000	82031000000	89902000000	46342000000	60577000000	41614000000	49745000000	41479000000	3569400000	5477900000	3119200000	3942700000	4357500000	4184300000	3728700000	4086500000	2106500000	2753500000	1891500000	2261100000	18953000000	23530000000	20886000000	23783000000	16009000000	20233000000	18190000000	19471000000	19922000000	29659000000	16709000000
ENSSSCP00000017086	ENSSSCG00000016127	ENSSSCP00000017086	NDUFS1	NADH dehydrogenase (ubiquinone) Fe-S protein 1, 75kDa (NADH-coenzyme Q reductase)	66	66	66	82.9	82.9	82.9	81.089	742	897210000000	128690000000	68062000000	107600000000	134610000000	143280000000	38697000000	119820000000	45143000000	22992000000	16643000000	47971000000	23701000000	21362000000	3064000000	1620500000	2561800000	3205100000	3411500000	921360000	2852700000	1074800000	547440000	396270000	1142200000	564300000	27752000000	14913000000	25596000000	37289000000	26884000000	14425000000	26270000000	10191000000	11718000000	10118000000	18308000000
ENSSSCP00000015948	ENSSSCG00000015025	ENSSSCP00000015948	CRYAB	Alpha-crystallin B chain	35	35	33	100	100	100	20.129	175	870410000000	109930000000	117730000000	82129000000	96342000000	69426000000	59451000000	79634000000	92730000000	42204000000	49418000000	33825000000	37596000000	79128000000	9993500000	10703000000	7466300000	8758400000	6311500000	5404600000	7239500000	8430000000	3836700000	4492500000	3075000000	3417800000	25002000000	30440000000	18901000000	25241000000	16775000000	29908000000	22978000000	24023000000	28245000000	36371000000	23663000000
ENSSSCP00000024911	ENSSSCG00000020972	ENSSSCP00000024911	ACADVL	Uncharacterized protein ;Uncharacterized protein	55	55	55	74.5	74.5	74.5	75.407	701	834080000000	97535000000	109800000000	82080000000	117560000000	67677000000	43342000000	77226000000	82792000000	35613000000	48398000000	38776000000	33283000000	20852000000	2438400000	2745000000	2052000000	2938900000	1691900000	1083500000	1930700000	2069800000	890320000	1210000000	969400000	832070000	20097000000	25466000000	20927000000	30250000000	14711000000	16032000000	17763000000	16525000000	18172000000	26040000000	12093000000
ENSSSCP00000013848	ENSSSCG00000013022	ENSSSCP00000013848	PYGM	phosphorylase, glycogen, muscle	116	116	100	81	81	72.9	97.269	842	822630000000	99831000000	90235000000	63462000000	91129000000	92091000000	36211000000	104460000000	97358000000	44539000000	42119000000	38475000000	22720000000	16130000000	1957500000	1769300000	1244300000	1786800000	1805700000	710010000	2048200000	1909000000	873310000	825860000	754410000	445490000	24844000000	21155000000	18600000000	24205000000	20121000000	11125000000	27498000000	22179000000	32852000000	19516000000	16569000000
ENSSSCP00000024847	ENSSSCG00000013171	ENSSSCP00000024847	LOC407246	Sus scrofa lactate dehydrogenase B (LDHB), mRNA.	30	27	9	66.8	66.8	20.7	36.622	334	819100000000	52628000000	103930000000	79139000000	77879000000	88447000000	67518000000	74618000000	67827000000	41167000000	63531000000	53204000000	49220000000	51194000000	3289200000	6495400000	4946200000	4867400000	5528000000	4219900000	4663600000	4239200000	2573000000	3970700000	3325200000	3076300000	22744000000	30127000000	30527000000	31319000000	19119000000	21677000000	26703000000	12735000000	22188000000	27384000000	25163000000
ENSSSCP00000017179	ENSSSCG00000016216	ENSSSCP00000017179	TUBA4A	Tubulin alpha-1A chain	36	36	4	61.5	61.5	4.2	50.337	452	799100000000	81349000000	88896000000	82473000000	73082000000	80289000000	49688000000	91834000000	71290000000	53038000000	40742000000	47829000000	38590000000	38052000000	3873800000	4233100000	3927300000	3480100000	3823300000	2366100000	4373100000	3394700000	2525600000	1940100000	2277600000	1837600000	23079000000	18126000000	24635000000	17794000000	16331000000	12860000000	16596000000	17532000000	24056000000	17731000000	18103000000
ENSSSCP00000008216	ENSSSCG00000028568	ENSSSCP00000008216	ENSSSCG00000028568	Sus scrofa heat shock 27kDa protein 1 (Hsp27), mRNA. ;Sus scrofa heat shock 27kDa protein 1 (Hsp27), mRNA.	27	25	25	94.2	94.2	94.2	22.941	207	786440000000	79003000000	87270000000	75888000000	68376000000	84989000000	71369000000	60005000000	93306000000	37341000000	46581000000	41075000000	41238000000	60496000000	6077200000	6713100000	5837500000	5259700000	6537600000	5489900000	4615800000	7177400000	2872400000	3583200000	3159600000	3172200000	21040000000	21644000000	18447000000	18500000000	18325000000	24621000000	14312000000	24642000000	21056000000	20704000000	18120000000
ENSSSCP00000013456	ENSSSCG00000012657	ENSSSCP00000030452	AIFM1	apoptosis-inducing factor, mitochondrion-associated, 1	51	51	51	67	67	67	66.797	613	767580000000	78819000000	91259000000	61655000000	78278000000	101840000000	71707000000	70614000000	88843000000	16562000000	24646000000	47632000000	35733000000	24761000000	2542600000	2943800000	1988900000	2525100000	3285100000	2313100000	2277900000	2865900000	534270000	795040000	1536500000	1152700000	21157000000	23077000000	17977000000	22081000000	21179000000	22553000000	16955000000	18275000000	13678000000	15271000000	16436000000
ENSSSCP00000025827	ENSSSCG00000026153	ENSSSCP00000025827	ACAT1	acetyl-CoA acetyltransferase 1	49	49	49	87.1	87.1	87.1	45.586	428	758570000000	74782000000	85129000000	72041000000	80472000000	76431000000	76662000000	72364000000	92127000000	25057000000	46128000000	25810000000	31563000000	36122000000	3561100000	4053800000	3430500000	3832000000	3639600000	3650600000	3445900000	4387000000	1193200000	2196600000	1229000000	1503000000	15037000000	19309000000	16197000000	21322000000	18398000000	26164000000	18879000000	21202000000	11944000000	20848000000	12038000000
ENSSSCP00000008374	ENSSSCG00000007845	ENSSSCP00000008374	UQCRC2	Uncharacterized protein	31	31	22	68.2	68.2	40.5	48.82	459	755920000000	106020000000	86274000000	91843000000	83713000000	92240000000	38249000000	94657000000	60541000000	28160000000	14661000000	31378000000	28189000000	39785000000	5579900000	4540800000	4833800000	4406000000	4854700000	2013100000	4981900000	3186400000	1482100000	771620000	1651500000	1483600000	29119000000	20133000000	26824000000	25542000000	20074000000	11958000000	21132000000	10928000000	17879000000	9769400000	18757000000
ENSSSCP00000002037	ENSSSCG00000001862	ENSSSCP00000002037	ETFA	Sus scrofa electron-transfer-flavoprotein, alpha polypeptide (ETFA), nuclear gene encoding mitochondrial protein, mRNA.	32	32	32	79.6	79.6	79.6	35.051	333	749840000000	62781000000	72999000000	48717000000	69567000000	86795000000	81196000000	87604000000	77334000000	32654000000	38482000000	46426000000	45284000000	37492000000	3139000000	3649900000	2435800000	3478300000	4339800000	4059800000	4380200000	3866700000	1632700000	1924100000	2321300000	2264200000	17676000000	19982000000	13271000000	20002000000	23360000000	31452000000	21746000000	21390000000	19981000000	22387000000	15885000000
ENSSSCP00000021561	ENSSSCG00000023670	ENSSSCP00000021561	MDH1	malate dehydrogenase, cytoplasmic	36	36	21	75.6	75.6	48.7	29.848	271	745190000000	74477000000	88147000000	71886000000	80622000000	73295000000	73176000000	74169000000	74106000000	24720000000	45863000000	33437000000	31295000000	53228000000	5319800000	6296200000	5134700000	5758700000	5235400000	5226900000	5297800000	5293300000	1765700000	3275900000	2388300000	2235400000	18195000000	25221000000	19477000000	22609000000	22065000000	21498000000	22291000000	20243000000	21109000000	26767000000	20378000000
ENSSSCP00000008332	ENSSSCG00000007803	ENSSSCP00000008332	TUFM	Tu translation elongation factor, mitochondrial	54	54	54	81.9	81.9	81.9	49.451	452	725630000000	65448000000	73936000000	55966000000	67780000000	94985000000	58221000000	77218000000	83180000000	34143000000	35473000000	35166000000	44117000000	24188000000	2181600000	2464500000	1865500000	2259300000	3166200000	1940700000	2573900000	2772700000	1138100000	1182400000	1172200000	1470600000	16319000000	19022000000	14910000000	18956000000	19248000000	18128000000	16320000000	20678000000	16768000000	22470000000	14468000000
ENSSSCP00000009730	ENSSSCG00000009123	ENSSSCP00000009730	CAMK2D	Sus scrofa calcium/calmodulin-dependent protein kinase II delta (CAMK2D), mRNA.	50	50	38	77.2	77.2	55.5	56.389	499	714970000000	53026000000	68578000000	56979000000	67757000000	87517000000	54326000000	75139000000	88398000000	32335000000	44894000000	47907000000	38120000000	27499000000	2039500000	2637600000	2191500000	2606000000	3366000000	2089500000	2889900000	3399900000	1243600000	1726700000	1842600000	1466100000	12818000000	17094000000	14235000000	18178000000	15733000000	18016000000	15880000000	17410000000	12975000000	23134000000	15821000000
ENSSSCP00000006923	ENSSSCG00000006496	ENSSSCP00000006923	LMNA	Sus scrofa lamin A/C (LMNA), mRNA.	113	113	111	90.1	90.1	90.1	74.232	664	713090000000	79078000000	55951000000	80695000000	64176000000	114320000000	45314000000	76794000000	72376000000	30026000000	25725000000	36136000000	32504000000	17393000000	1928700000	1364700000	1968200000	1565300000	2788300000	1105200000	1873000000	1765300000	732340000	627440000	881370000	792790000	17526000000	14554000000	21691000000	17515000000	26888000000	15710000000	19538000000	17932000000	16530000000	14131000000	17686000000
ENSSSCP00000027120	ENSSSCG00000024564	ENSSSCP00000027120	IMMT	inner membrane protein, mitochondrial	91	91	91	77.7	77.7	77.7	81.411	734	705120000000	99573000000	48550000000	76990000000	96480000000	99500000000	39866000000	96991000000	41799000000	22817000000	16119000000	45689000000	20752000000	16789000000	2370800000	1155900000	1833100000	2297200000	2369000000	949200000	2309300000	995210000	543250000	383770000	1087800000	494090000	20886000000	13160000000	21430000000	26047000000	21850000000	14431000000	21701000000	10065000000	12563000000	9492800000	19153000000
ENSSSCP00000012193	ENSSSCG00000011441	ENSSSCP00000012193	TNNC1	Sus scrofa troponin C type 1 (slow) (TNNC1), mRNA.	16	16	16	70.8	70.8	70.8	18.416	161	680560000000	43390000000	120040000000	34876000000	74626000000	86090000000	58421000000	67417000000	69078000000	8031900000	7130900000	52561000000	58892000000	113430000000	7231700000	20007000000	5812600000	12438000000	14348000000	9736800000	11236000000	11513000000	1338600000	1188500000	8760200000	9815400000	11549000000	26268000000	9211600000	21061000000	17216000000	29322000000	13665000000	12568000000	6309000000	3688300000	16414000000
ENSSSCP00000006000	ENSSSCG00000005601	ENSSSCP00000006000	HSPA5	heat shock 70kDa protein 5 (glucose-regulated protein, 78kDa)	71	71	69	69.1	69.1	69.1	70.251	634	673660000000	72043000000	59022000000	68387000000	57347000000	96333000000	58892000000	69359000000	65035000000	38636000000	25020000000	40772000000	22815000000	23230000000	2484300000	2035300000	2358200000	1977500000	3321800000	2030800000	2391700000	2242600000	1332300000	862760000	1405900000	786720000	17403000000	15530000000	17584000000	16854000000	22149000000	19711000000	16680000000	16534000000	18545000000	9520800000	16480000000
ENSSSCP00000003505	ENSSSCG00000003229	ENSSSCP00000030831	ETFB	Sus scrofa electron-transfer-flavoprotein, beta polypeptide (ETFB), mRNA.	32	32	32	86.3	86.3	86.3	27.763	255	655320000000	73828000000	65705000000	68802000000	62767000000	80305000000	57927000000	69333000000	78150000000	12852000000	36779000000	20936000000	27939000000	50410000000	5679100000	5054200000	5292400000	4828200000	6177300000	4456000000	5333300000	6011600000	988580000	2829200000	1610400000	2149200000	14690000000	19613000000	16661000000	18353000000	17768000000	21104000000	19081000000	18581000000	12154000000	25986000000	14050000000
ENSSSCP00000012257	ENSSSCG00000011501	ENSSSCP00000012257	SUCLG2	succinate-CoA ligase, GDP-forming, beta subunit	46	45	45	78.5	78.5	78.5	46.723	432	651240000000	74399000000	58942000000	62387000000	84384000000	67664000000	49982000000	54577000000	84764000000	26511000000	26698000000	24837000000	36093000000	25048000000	2861500000	2267000000	2399500000	3245500000	2602400000	1922400000	2099100000	3260100000	1019600000	1026800000	955290000	1388200000	15684000000	15151000000	14210000000	20575000000	17604000000	16837000000	14916000000	19607000000	15098000000	15356000000	11914000000
ENSSSCP00000007242	ENSSSCG00000006789	ENSSSCP00000007242	ATP5F1	ATP synthase, H+ transporting, mitochondrial Fo complex, subunit B1	28	28	28	58.2	58.2	58.2	28.626	256	648030000000	78897000000	80167000000	105840000000	74202000000	55223000000	37474000000	70996000000	55486000000	22104000000	21216000000	28707000000	17721000000	40502000000	4931100000	5010400000	6615000000	4637600000	3451500000	2342100000	4437300000	3467900000	1381500000	1326000000	1794200000	1107600000	14849000000	16389000000	28040000000	21160000000	12135000000	12389000000	15173000000	12989000000	14046000000	10221000000	7874400000
ENSSSCP00000017114	ENSSSCG00000016156	ENSSSCP00000017114	ACADL	Sus scrofa acyl-CoA dehydrogenase, long chain (ACADL), nuclear gene encoding mitochondrial protein, mRNA.	38	38	38	58.1	58.1	58.1	47.956	430	642810000000	64841000000	81827000000	46052000000	90767000000	51966000000	63910000000	57235000000	74846000000	21029000000	38265000000	33070000000	19006000000	30610000000	3087700000	3896500000	2192900000	4322200000	2474600000	3043400000	2725500000	3564100000	1001400000	1822100000	1574700000	905050000	15004000000	20326000000	14889000000	25092000000	11493000000	16612000000	13175000000	16050000000	12021000000	23777000000	10266000000
ENSSSCP00000007635	ENSSSCG00000007173	ENSSSCP00000007635	IDH3B	Sus scrofa isocitrate dehydrogenase 3 (NAD+) beta (IDH3B), nuclear gene encoding mitochondrial protein, mRNA. ;Uncharacterized protein	36	36	35	67.9	67.9	67.9	42.174	383	641110000000	60660000000	79927000000	48861000000	65409000000	63845000000	62480000000	57792000000	72927000000	25422000000	39177000000	34350000000	30264000000	30529000000	2888600000	3806100000	2326700000	3114700000	3040200000	2975200000	2752000000	3472700000	1210500000	1865500000	1635700000	1441200000	13389000000	19560000000	11672000000	16816000000	11474000000	18974000000	9498100000	16263000000	13235000000	17138000000	12720000000
ENSSSCP00000011381	ENSSSCG00000010682	ENSSSCP00000011381	PRDX3	peroxiredoxin 3	19	19	19	59.4	59.4	59.4	28.471	261	638220000000	86308000000	60350000000	73686000000	63743000000	68484000000	55788000000	61071000000	78812000000	17236000000	16749000000	38168000000	17821000000	42548000000	5753900000	4023400000	4912400000	4249500000	4565600000	3719200000	4071400000	5254100000	1149100000	1116600000	2544500000	1188100000	17292000000	14205000000	17214000000	16051000000	12618000000	17647000000	11984000000	16358000000	10548000000	11913000000	11688000000
ENSSSCP00000004085	ENSSSCG00000003776	ENSSSCP00000004085	ACADM	Sus scrofa acyl-CoA dehydrogenase, C-4 to C-12 straight chain (ACADM), nuclear gene encoding mitochondrial protein, mRNA.	39	39	39	68.2	68.2	68.2	46.485	421	630820000000	64673000000	110080000000	56423000000	67446000000	62302000000	54708000000	41619000000	52314000000	25385000000	44892000000	22317000000	28665000000	31541000000	3233700000	5503900000	2821100000	3372300000	3115100000	2735400000	2081000000	2615700000	1269200000	2244600000	1115900000	1433200000	15613000000	27274000000	13167000000	16305000000	12202000000	20675000000	8098100000	13134000000	10487000000	15582000000	7586700000
ENSSSCP00000018105	ENSSSCG00000017089	ENSSSCP00000018105	ANXA6		63	63	63	83.4	83.4	83.4	59.55	529	616580000000	80569000000	59442000000	70481000000	56893000000	87194000000	22078000000	71952000000	50797000000	43799000000	20334000000	33664000000	19374000000	18684000000	2441500000	1801300000	2135800000	1724000000	2642200000	669020000	2180400000	1539300000	1327200000	616170000	1020100000	587100000	17548000000	15088000000	17512000000	15528000000	17065000000	7993800000	15984000000	11675000000	18785000000	12226000000	14345000000
ENSSSCP00000006472	ENSSSCG00000006062	ENSSSCP00000006472	YWHAZ	Uncharacterized protein	33	33	24	79.8	79.8	69	28.078	248	616290000000	84512000000	67938000000	75492000000	71909000000	76548000000	28551000000	63390000000	73384000000	29868000000	7538400000	20172000000	16984000000	44020000000	6036600000	4852700000	5392300000	5136400000	5467700000	2039400000	4527900000	5241700000	2133400000	538460000	1440800000	1213100000	18005000000	18396000000	20678000000	17669000000	16371000000	10670000000	16917000000	14786000000	17770000000	5106100000	15996000000
ENSSSCP00000011432	ENSSSCG00000010723	ENSSSCP00000011432	ACADSB	acyl-CoA dehydrogenase, short/branched chain	37	37	37	80.6	80.6	80.6	47.605	432	612030000000	57624000000	69349000000	52052000000	66325000000	62272000000	61389000000	55476000000	76933000000	23685000000	30494000000	28927000000	27509000000	27820000000	2619300000	3152200000	2366000000	3014800000	2830500000	2790400000	2521600000	3496900000	1076600000	1386100000	1314800000	1250400000	15710000000	17283000000	16932000000	17826000000	12766000000	18154000000	11361000000	17830000000	11034000000	16877000000	10194000000
ENSSSCP00000011828	ENSSSCG00000011090	ENSSSCP00000011828	NEBL		134	134	132	79.2	79.2	77.8	116.17	1015	610900000000	58150000000	70163000000	49613000000	79699000000	73372000000	41897000000	75085000000	42330000000	23968000000	26506000000	39574000000	30544000000	9398500000	894610000	1079400000	763280000	1226100000	1128800000	644560000	1155200000	651230000	368740000	407790000	608830000	469910000	12745000000	17000000000	12304000000	19601000000	15563000000	14486000000	16251000000	10037000000	10797000000	12776000000	14283000000
ENSSSCP00000014190	ENSSSCG00000013354	ENSSSCP00000014190	CSRP3	Sus scrofa cysteine and glycine-rich protein 3 (cardiac LIM protein) (CSRP3), mRNA.	24	24	24	85.1	85.1	85.1	20.936	194	607560000000	63986000000	55254000000	52426000000	53918000000	102360000000	41953000000	63631000000	66062000000	22595000000	29255000000	35676000000	20444000000	60756000000	6398600000	5525400000	5242600000	5391800000	10236000000	4195300000	6363100000	6606200000	2259500000	2925500000	3567600000	2044400000	12620000000	12619000000	14075000000	13172000000	21550000000	11271000000	17682000000	11253000000	14237000000	17760000000	17558000000
ENSSSCP00000013160	ENSSSCG00000012365	ENSSSCP00000013160	MSN	moesin	84	84	65	86.7	86.7	67.8	67.786	577	605540000000	56554000000	52036000000	56232000000	37870000000	103770000000	47720000000	73438000000	62415000000	32885000000	18788000000	48941000000	14889000000	18923000000	1767300000	1626100000	1757300000	1183400000	3242800000	1491300000	2294900000	1950500000	1027600000	587130000	1529400000	465280000	13806000000	11838000000	14734000000	10279000000	22229000000	16117000000	17346000000	15997000000	17241000000	10818000000	16267000000
ENSSSCP00000011206	ENSSSCG00000010517	ENSSSCP00000011206	PGAM1	phosphoglycerate mutase 1 (brain)	41	41	31	95.7	95.7	79.1	29.301	258	605070000000	63193000000	69414000000	63523000000	61071000000	75420000000	36183000000	61815000000	49621000000	25174000000	31814000000	37849000000	29995000000	46544000000	4861000000	5339500000	4886400000	4697800000	5801500000	2783300000	4755000000	3817000000	1936400000	2447200000	2911500000	2307300000	13459000000	19344000000	16176000000	13374000000	21394000000	16272000000	16879000000	12040000000	13408000000	18475000000	15476000000
ENSSSCP00000017885	ENSSSCG00000016877	ENSSSCP00000017885	NNT		44	44	44	37.5	37.5	37.5	81.341	778	602560000000	67275000000	95542000000	57975000000	70214000000	69746000000	42527000000	59224000000	52258000000	17813000000	11867000000	35243000000	22880000000	23176000000	2587500000	3674700000	2229800000	2700500000	2682500000	1635700000	2277900000	2009900000	685110000	456410000	1355500000	880000000	16302000000	21078000000	16141000000	17546000000	13960000000	10587000000	13200000000	11604000000	12238000000	8589700000	10721000000
ENSSSCP00000010036	ENSSSCG00000009405	ENSSSCP00000010036	SUCLA2	succinate-CoA ligase, ADP-forming, beta subunit	49	49	48	76.7	76.7	75.2	50.304	463	599140000000	69402000000	56216000000	69892000000	52532000000	70094000000	38076000000	78890000000	55722000000	21947000000	29584000000	26441000000	30344000000	23044000000	2669300000	2162200000	2688100000	2020500000	2695900000	1464500000	3034200000	2143100000	844120000	1137800000	1017000000	1167100000	17000000000	13833000000	16322000000	14799000000	13304000000	15861000000	18951000000	13900000000	13069000000	15050000000	11555000000
ENSSSCP00000002572	ENSSSCG00000002374	ENSSSCP00000002572	DLST	Sus scrofa dihydrolipoamide S-succinyltransferase (E2 component of 2-oxo-glutarate complex) (DLST), nuclear gene encoding mitochondrial protein, mRNA.	39	39	39	67.5	67.5	67.5	48.976	455	591440000000	72239000000	59698000000	60897000000	48751000000	66634000000	60611000000	41721000000	75412000000	12415000000	25252000000	40416000000	27398000000	25715000000	3140800000	2595600000	2647700000	2119600000	2897200000	2635200000	1814000000	3278800000	539800000	1097900000	1757200000	1191200000	14837000000	16163000000	13776000000	13475000000	14660000000	21769000000	14188000000	17366000000	16008000000	12668000000	16452000000
ENSSSCP00000027365	ENSSSCG00000030304	ENSSSCP00000027365	ENSSSCG00000030304	Uncharacterized protein	20	20	20	74.7	74.7	74.7	17.949	166	587930000000	67866000000	73335000000	48913000000	68090000000	72851000000	59137000000	63488000000	53933000000	18467000000	12245000000	24773000000	24832000000	45225000000	5220500000	5641100000	3762500000	5237700000	5603900000	4549000000	4883700000	4148700000	1420500000	941920000	1905600000	1910200000	12360000000	17813000000	12390000000	16743000000	14138000000	17311000000	12270000000	12338000000	12181000000	8398100000	8572700000
ENSSSCP00000004124	ENSSSCG00000003812	ENSSSCP00000004124	PGM1	phosphoglucomutase 1	62	62	62	92	92	92	61.619	562	585620000000	73259000000	70110000000	61932000000	65588000000	64393000000	26270000000	65457000000	62647000000	29654000000	25491000000	23647000000	17171000000	17746000000	2220000000	2124500000	1876700000	1987500000	1951300000	796050000	1983600000	1898400000	898610000	772470000	716570000	520340000	17009000000	17352000000	15127000000	14642000000	12420000000	9461600000	15437000000	14470000000	14866000000	12772000000	10925000000
ENSSSCP00000000906	ENSSSCG00000000849	ENSSSCP00000000906	HSP90B1	heat shock protein 90kDa beta (Grp94), member 1	81	78	78	63.9	63.9	63.9	92.347	804	581310000000	62444000000	58251000000	45576000000	46290000000	81458000000	46940000000	54361000000	58658000000	37666000000	24553000000	33669000000	31447000000	14905000000	1601100000	1493600000	1168600000	1186900000	2088700000	1203600000	1393900000	1504000000	965800000	629550000	863300000	806340000	13975000000	13924000000	11936000000	11834000000	17055000000	15833000000	12418000000	14569000000	13871000000	12343000000	11893000000
ENSSSCP00000005064	ENSSSCG00000004700	ENSSSCP00000005064	PDIA3	Sus scrofa protein disulfide isomerase family A, member 3 (PDIA3), mRNA.	62	62	62	77	77	77	56.858	505	577520000000	66776000000	56475000000	52998000000	45244000000	81346000000	52381000000	61823000000	51760000000	26045000000	21866000000	31444000000	29366000000	18630000000	2154100000	1821800000	1709600000	1459500000	2624100000	1689700000	1994300000	1669700000	840170000	705360000	1014300000	947270000	15648000000	14592000000	14125000000	12509000000	18605000000	16030000000	16412000000	13220000000	15839000000	8434300000	16306000000
ENSSSCP00000009706	ENSSSCG00000009097	ENSSSCP00000009706	ANXA5	annexin A5	42	42	41	94.2	94.2	94.2	33.156	294	576040000000	71914000000	74129000000	76655000000	64747000000	61494000000	33018000000	79137000000	44149000000	23632000000	4359600000	27564000000	15245000000	28802000000	3595700000	3706400000	3832800000	3237300000	3074700000	1650900000	3956800000	2207500000	1181600000	217980000	1378200000	762230000	18693000000	17239000000	25684000000	17016000000	13192000000	6947500000	20490000000	7997300000	20611000000	2174200000	13637000000
ENSSSCP00000015206	ENSSSCG00000014296	ENSSSCP00000015206	VDAC1	Sus scrofa voltage-dependent anion channel 1 (VDAC1), nuclear gene encoding mitochondrial protein, mRNA.	33	33	33	96.5	96.5	96.5	30.726	283	568620000000	72459000000	52741000000	61532000000	73615000000	71064000000	45383000000	57701000000	38874000000	19440000000	16088000000	37873000000	21846000000	33448000000	4262300000	3102400000	3619500000	4330300000	4180200000	2669600000	3394200000	2286700000	1143500000	946380000	2227800000	1285000000	15003000000	13212000000	15371000000	20000000000	15151000000	12405000000	14093000000	9657300000	10308000000	6198000000	12093000000
ENSSSCP00000024062	ENSSSCG00000025525	ENSSSCP00000024062	ENSSSCG00000025525		26	26	26	65.1	65.1	65.1	28.931	275	566400000000	52576000000	77023000000	39316000000	67995000000	65221000000	52452000000	50506000000	66419000000	17127000000	30986000000	21779000000	25000000000	35400000000	3286000000	4814000000	2457200000	4249700000	4076300000	3278200000	3156600000	4151200000	1070400000	1936600000	1361200000	1562500000	10354000000	16968000000	12251000000	17327000000	13129000000	14752000000	12499000000	14015000000	9780400000	13512000000	9058600000
ENSSSCP00000008334	ENSSSCG00000007805	ENSSSCP00000008334	ATP2A1	Sus scrofa ATPase, Ca++ transporting, cardiac muscle, fast twitch 1 (ATP2A1), mRNA.	23	23	22	19.6	19.6	19.6	109.16	993	564270000000	75216000000	52910000000	56635000000	52324000000	64784000000	49968000000	56517000000	43751000000	37151000000	19519000000	35492000000	20007000000	13435000000	1790900000	1259800000	1348400000	1245800000	1542500000	1189700000	1345600000	1041700000	884550000	464740000	845060000	476350000	20930000000	10463000000	13592000000	12521000000	13010000000	15731000000	13805000000	11397000000	23514000000	13376000000	14824000000
ENSSSCP00000001854	ENSSSCG00000001701	ENSSSCP00000001854	HSP90AB1	Sus scrofa heat shock 90kD protein 1, beta (HSPCB), mRNA.	81	81	74	76	76	72.1	83.252	724	562020000000	71682000000	59189000000	60577000000	64342000000	63636000000	37719000000	52360000000	60207000000	18752000000	24719000000	31712000000	17128000000	17031000000	2172200000	1793600000	1835700000	1949800000	1928400000	1143000000	1586700000	1824500000	568230000	749050000	960980000	519040000	15964000000	17824000000	18942000000	19118000000	16434000000	13361000000	17351000000	15507000000	13398000000	17308000000	13632000000
ENSSSCP00000018818	ENSSSCG00000017759	ENSSSCP00000018818	ALDOC	Sus scrofa aldolase C, fructose-bisphosphate (ALDOC), mRNA.	38	38	38	79.1	79.1	79.1	39.376	364	560920000000	47127000000	51897000000	46776000000	56027000000	68209000000	36320000000	52825000000	57535000000	37498000000	33433000000	35578000000	37692000000	24388000000	2049000000	2256400000	2033800000	2436000000	2965600000	1579100000	2296700000	2501500000	1630400000	1453600000	1546900000	1638800000	8642300000	11743000000	8853100000	10032000000	6847200000	10006000000	6684400000	10014000000	10539000000	24306000000	21372000000
ENSSSCP00000023888	ENSSSCG00000025675	ENSSSCP00000023888	EEF2	eukaryotic translation elongation factor 2	86	86	84	73.2	73.2	72	95.353	858	549930000000	49831000000	67826000000	46138000000	50436000000	70240000000	39056000000	57386000000	51210000000	26221000000	33160000000	35766000000	22664000000	12221000000	1107400000	1507200000	1025300000	1120800000	1560900000	867920000	1275200000	1138000000	582690000	736880000	794800000	503630000	10970000000	15584000000	11961000000	13274000000	14948000000	12560000000	14558000000	12973000000	13249000000	15708000000	11796000000
ENSSSCP00000010931	ENSSSCG00000010253	ENSSSCP00000010931	HK1	hexokinase 1	76	76	65	68.6	68.6	62.2	83.569	752	549380000000	80226000000	82312000000	53952000000	61320000000	45667000000	38383000000	58803000000	43379000000	23458000000	29416000000	20253000000	12205000000	13080000000	1910200000	1959800000	1284600000	1460000000	1087300000	913880000	1400100000	1032800000	558530000	700380000	482230000	290590000	17296000000	21786000000	13678000000	17037000000	9599800000	12241000000	13468000000	10119000000	16044000000	20682000000	7632400000
ENSSSCP00000007190	ENSSSCG00000006740	ENSSSCP00000007190	ATP1A1	Sus scrofa ATPase, Na+/K+ transporting, alpha 1 polypeptide (ATP1A1), mRNA. ;Uncharacterized protein	78	78	53	52.4	52.4	34	112.68	1020	542790000000	57719000000	67432000000	46947000000	74020000000	61008000000	37703000000	44303000000	51567000000	25702000000	18471000000	21333000000	36586000000	12062000000	1282600000	1498500000	1043300000	1644900000	1355700000	837840000	984510000	1145900000	571150000	410470000	474070000	813030000	13245000000	15729000000	11318000000	17918000000	11413000000	12373000000	10687000000	13090000000	12949000000	10457000000	10310000000
ENSSSCP00000007326	ENSSSCG00000006872	ENSSSCP00000007326	AGL	amylo-alpha-1, 6-glucosidase, 4-alpha-glucanotransferase	109	109	109	76.8	76.8	76.8	149.65	1318	540340000000	67089000000	50360000000	58976000000	37510000000	74689000000	38643000000	54680000000	57216000000	27847000000	20242000000	31676000000	21415000000	6927500000	860110000	645640000	756110000	480900000	957550000	495430000	701030000	733540000	357010000	259520000	406110000	274550000	15190000000	12322000000	14240000000	10089000000	14872000000	11712000000	12498000000	13653000000	19284000000	14182000000	13588000000
ENSSSCP00000004843	ENSSSCG00000004489	ENSSSCP00000004843	EEF1A1	Sus scrofa eukaryotic translation elongation factor 1 alpha 1 (EEF1A1), mRNA.	42	42	30	80.7	80.7	57.4	50.14	462	539260000000	65892000000	36368000000	60733000000	54658000000	66393000000	40496000000	54494000000	57240000000	31850000000	27854000000	33385000000	9893100000	25679000000	3137700000	1731800000	2892100000	2602800000	3161600000	1928400000	2595000000	2725700000	1516700000	1326400000	1589800000	471100000	16323000000	12697000000	18176000000	11523000000	15566000000	7416600000	13868000000	11060000000	15175000000	14103000000	18526000000
ENSSSCP00000021980	ENSSSCG00000027085	ENSSSCP00000021980	ENSSSCG00000027085	ubiquinol-cytochrome c reductase, Rieske iron-sulfur polypeptide 1	25	25	25	66.4	66.4	66.4	29.453	274	537850000000	56196000000	51704000000	44348000000	81316000000	71797000000	46565000000	79495000000	36913000000	16920000000	9815700000	23734000000	19049000000	35857000000	3746400000	3446900000	2956500000	5421100000	4786500000	3104300000	5299700000	2460900000	1128000000	654380000	1582300000	1270000000	17156000000	11407000000	16032000000	21523000000	13119000000	10706000000	14062000000	10910000000	13037000000	7331800000	15899000000
ENSSSCP00000013713	ENSSSCG00000012896	ENSSSCP00000013713	NDUFV1	NADH dehydrogenase (ubiquinone) flavoprotein 1, 51kDa	44	44	44	75.4	75.4	75.4	50.569	464	536790000000	66330000000	33377000000	69021000000	74367000000	89936000000	19244000000	75986000000	27425000000	10987000000	9738900000	46464000000	13909000000	23339000000	2883900000	1451200000	3000900000	3233300000	3910300000	836710000	3303700000	1192400000	477700000	423430000	2020200000	604730000	15177000000	6964100000	16476000000	19329000000	17171000000	6282500000	15848000000	5865400000	7237300000	5037000000	14891000000
ENSSSCP00000011005	ENSSSCG00000010320	ENSSSCP00000011005	VDAC2	voltage-dependent anion channel 2	23	23	23	67.1	67.1	67.1	32.125	295	531420000000	53162000000	51061000000	51110000000	69761000000	57261000000	28974000000	51324000000	48755000000	25357000000	13881000000	63719000000	17057000000	33214000000	3322600000	3191300000	3194400000	4360100000	3578800000	1810900000	3207800000	3047200000	1584800000	867560000	3982400000	1066100000	12598000000	9182500000	15466000000	17113000000	12892000000	6910300000	13885000000	8863900000	11863000000	5136400000	15347000000
ENSSSCP00000024202	ENSSSCG00000030130	ENSSSCP00000024202	DPYSL2	dihydropyrimidinase-like 2	49	49	45	76.4	76.4	70.3	73.53	677	523960000000	51512000000	57780000000	60284000000	36718000000	74437000000	37951000000	70583000000	33942000000	23589000000	22798000000	34402000000	19967000000	13435000000	1320800000	1481500000	1545700000	941490000	1908600000	973100000	1809800000	870310000	604860000	584560000	882100000	511980000	11721000000	16188000000	14746000000	10040000000	12464000000	12393000000	13832000000	7671600000	9533300000	12194000000	12958000000
ENSSSCP00000011503	ENSSSCG00000010790	ENSSSCP00000011503	ECHS1		23	23	9	69.9	69.9	44.6	31.065	289	523560000000	48933000000	54060000000	41138000000	44187000000	59085000000	41724000000	50050000000	62436000000	27277000000	39529000000	30066000000	25072000000	30798000000	2878400000	3180000000	2419900000	2599300000	3475600000	2454300000	2944100000	3672700000	1604500000	2325300000	1768600000	1474800000	9677800000	12361000000	9721800000	10338000000	13269000000	14092000000	14626000000	12900000000	9121600000	20591000000	9999600000
ENSSSCP00000005884	ENSSSCG00000005488	ENSSSCP00000005884	ORM1	Uncharacterized protein ;Uncharacterized protein	28	28	27	62.6	62.6	62.1	23.045	203	510800000000	44070000000	39684000000	65188000000	35326000000	55260000000	46913000000	65084000000	50428000000	18537000000	16704000000	42909000000	30697000000	42567000000	3672500000	3307000000	5432300000	2943800000	4605000000	3909400000	5423700000	4202300000	1544700000	1392000000	3575800000	2558100000	9205100000	10664000000	18898000000	10465000000	13634000000	15322000000	17465000000	10036000000	14399000000	10093000000	20202000000
ENSSSCP00000016726	ENSSSCG00000015784	ENSSSCP00000016726	ACSL1	Sus scrofa acyl-CoA synthetase long-chain family member 1 (ACSL1), mRNA.	64	63	60	72.5	71.5	69.4	78.032	699	509450000000	42955000000	61101000000	46928000000	82906000000	34065000000	39842000000	38080000000	60427000000	22142000000	31881000000	18807000000	30317000000	12736000000	1073900000	1527500000	1173200000	2072700000	851640000	996050000	952000000	1510700000	553560000	797020000	470180000	757930000	10701000000	14839000000	11923000000	22529000000	6476800000	12526000000	8832000000	13114000000	11024000000	18364000000	6481400000
ENSSSCP00000022052	ENSSSCG00000020926	ENSSSCP00000022052	SDHB	succinate dehydrogenase complex, subunit B, iron sulfur (Ip)	36	36	36	86.1	86.1	86.1	31.584	280	500860000000	38575000000	56084000000	47447000000	39841000000	71831000000	35046000000	40369000000	56804000000	18778000000	30013000000	29768000000	36307000000	29463000000	2269100000	3299100000	2791000000	2343600000	4225300000	2061600000	2374700000	3341400000	1104600000	1765500000	1751000000	2135700000	9658300000	13860000000	10833000000	12894000000	15351000000	12151000000	13834000000	11065000000	9689700000	14529000000	11137000000
ENSSSCP00000026977	ENSSSCG00000022742	ENSSSCP00000026977	PRDX6	Sus scrofa peroxiredoxin 6 (PRDX6), mRNA.	36	36	36	90.6	90.6	90.6	25.037	224	500270000000	71528000000	35463000000	60360000000	31165000000	80803000000	31218000000	61320000000	38942000000	28060000000	16867000000	33949000000	10598000000	33352000000	4768500000	2364200000	4024000000	2077600000	5386900000	2081200000	4088000000	2596100000	1870700000	1124500000	2263300000	706510000	14836000000	9018400000	14000000000	7761800000	17233000000	9631600000	14825000000	7943600000	19387000000	7413300000	12852000000
ENSSSCP00000015070	ENSSSCG00000014170	ENSSSCP00000015070	CAST	Sus scrofa calpastatin (CAST), mRNA.	97	97	97	78.4	78.4	78.4	83.972	781	494090000000	50274000000	39394000000	35085000000	30735000000	80553000000	31705000000	55021000000	45263000000	21389000000	37822000000	39553000000	27299000000	14532000000	1478700000	1158700000	1031900000	903980000	2369200000	932490000	1618300000	1331300000	629080000	1112400000	1163300000	802910000	11672000000	9333700000	9002300000	7710600000	17944000000	13751000000	10490000000	13569000000	12515000000	14288000000	12387000000
ENSSSCP00000000606	ENSSSCG00000000576	ENSSSCP00000000606	LDHB	L-lactate dehydrogenase	27	6	6	63.8	21.4	21.4	36.846	337	491710000000	58590000000	69105000000	63533000000	57638000000	37819000000	28631000000	67883000000	32774000000	27485000000	18086000000	18133000000	12031000000	32781000000	3906000000	4607000000	4235600000	3842500000	2521300000	1908700000	4525600000	2184900000	1832300000	1205700000	1208900000	802080000	7591500000	11035000000	7301400000	10222000000	6474000000	7608300000	9457200000	5707800000	8301200000	10628000000	7083800000
ENSSSCP00000013592	ENSSSCG00000012783	ENSSSCP00000013592	IDH3G	isocitrate dehydrogenase 3 (NAD+) gamma	30	29	29	63	61.7	61.7	42.673	392	484180000000	61291000000	56990000000	42075000000	44761000000	58346000000	48051000000	50808000000	49048000000	15071000000	21170000000	21306000000	15263000000	28481000000	3605400000	3352300000	2475000000	2633000000	3432100000	2826500000	2988700000	2885200000	886520000	1245300000	1253300000	897830000	10994000000	14141000000	9818100000	11975000000	10505000000	14639000000	10747000000	11578000000	8449900000	10500000000	9460300000
ENSSSCP00000000149	ENSSSCG00000000145	ENSSSCP00000000149	MYH9	myosin, heavy chain 9, non-muscle	235	231	193	70.9	69.7	61.4	225.07	1958	482910000000	19076000000	66825000000	9935000000	51247000000	76214000000	57523000000	47063000000	87978000000	1150000000	6558700000	35675000000	23661000000	4599100000	181670000	636430000	94619000	488060000	725850000	547840000	448220000	837880000	10952000	62464000	339760000	225340000	5360500000	15774000000	3373000000	13173000000	15954000000	19948000000	11629000000	19410000000	1175500000	4241800000	15787000000
ENSSSCP00000002691	ENSSSCG00000002483	ENSSSCP00000002691	SERPINA3-3	Uncharacterized protein	31	26	17	62.2	54.8	35.5	46.64	423	481930000000	40874000000	49211000000	46417000000	40971000000	36853000000	43235000000	61447000000	31612000000	28409000000	28566000000	55691000000	18645000000	21906000000	1857900000	2236900000	2109900000	1862300000	1675100000	1965200000	2793100000	1436900000	1291300000	1298500000	2531400000	847490000	11749000000	12121000000	15879000000	11493000000	7377400000	9871000000	11873000000	9516800000	20744000000	8935500000	21874000000
ENSSSCP00000017870	ENSSSCG00000016863	ENSSSCP00000017870	OXCT1	Sus scrofa 3-oxoacid CoA transferase 1 (OXCT1), nuclear gene encoding mitochondrial protein, mRNA.	32	32	32	68.8	68.8	68.8	45.165	416	480140000000	42117000000	57089000000	33328000000	53760000000	49066000000	55121000000	41692000000	56383000000	16305000000	25476000000	21957000000	27845000000	26674000000	2339800000	3171600000	1851600000	2986600000	2725900000	3062300000	2316200000	3132400000	905820000	1415300000	1219800000	1546900000	9665600000	12745000000	10210000000	13009000000	10523000000	14767000000	7973000000	12101000000	8291900000	11528000000	8972600000
ENSSSCP00000000701	ENSSSCG00000000660	ENSSSCP00000000701	A2M	alpha-2-macroglobulin	83	83	78	59.7	59.7	58.1	164	1477	476760000000	53835000000	63401000000	93683000000	47778000000	18741000000	20578000000	69720000000	40538000000	13135000000	15162000000	25635000000	14559000000	6621700000	747710000	880570000	1301200000	663590000	260300000	285810000	968330000	563030000	182430000	210580000	356040000	202200000	13345000000	14621000000	22047000000	11905000000	3215400000	7731700000	13536000000	8458800000	8721500000	8331500000	9156800000
ENSSSCP00000010514	ENSSSCG00000009851	ENSSSCP00000010514	ENSSSCG00000009851	phosphatidylethanolamine binding protein 1	22	22	22	95.7	95.7	95.7	20.971	187	476730000000	50325000000	45940000000	39712000000	39719000000	77297000000	50140000000	56491000000	56403000000	21949000000	9145300000	16604000000	13005000000	36672000000	3871100000	3533900000	3054700000	3055300000	5945900000	3856900000	4345400000	4338700000	1688400000	703490000	1277300000	1000400000	11008000000	12233000000	11651000000	11234000000	16710000000	19468000000	12033000000	15960000000	13040000000	5371700000	9484300000
ENSSSCP00000000410	ENSSSCG00000000388	ENSSSCP00000000410	ENSSSCG00000000388	citrate synthase ;Citrate synthase, mitochondrial	17	17	17	66	66	66	18.158	159	476280000000	46466000000	41121000000	53718000000	62778000000	32987000000	47713000000	41943000000	55156000000	21430000000	21326000000	27405000000	24232000000	52920000000	5162900000	4569000000	5968700000	6975300000	3665200000	5301500000	4660300000	6128400000	2381100000	2369600000	3045000000	2692400000	10905000000	9900500000	12340000000	11630000000	5727400000	14137000000	9751800000	12187000000	8656500000	13051000000	9841400000
ENSSSCP00000000949	ENSSSCG00000000886	ENSSSCP00000000949	SLC25A3	solute carrier family 25 (mitochondrial carrier; phosphate carrier), member 3	33	33	33	54.4	54.4	54.4	39.809	360	474820000000	42127000000	51838000000	53924000000	55677000000	36632000000	38775000000	42458000000	48665000000	24516000000	19417000000	32081000000	28712000000	24991000000	2217200000	2728300000	2838100000	2930400000	1928000000	2040800000	2234600000	2561300000	1290300000	1022000000	1688500000	1511200000	10336000000	12408000000	12994000000	13587000000	6429300000	11702000000	7413700000	11305000000	12695000000	10501000000	11406000000
ENSSSCP00000007195	ENSSSCG00000006745	ENSSSCP00000007195	CASQ2	Calsequestrin-2	37	37	37	62.4	62.4	62.4	43.213	372	472160000000	66372000000	66265000000	36814000000	54957000000	71651000000	13208000000	52761000000	39675000000	28760000000	17188000000	17325000000	7184500000	29510000000	4148300000	4141600000	2300800000	3434800000	4478200000	825530000	3297500000	2479700000	1797500000	1074200000	1082800000	449030000	14106000000	17439000000	7719500000	14774000000	12516000000	7305400000	12514000000	8885600000	17547000000	7237000000	9618800000
ENSSSCP00000000766	ENSSSCG00000000719	ENSSSCP00000000766	ENSSSCG00000000719	Uncharacterized protein	30	30	30	64.7	64.7	64.7	42.543	377	461110000000	66944000000	25218000000	53192000000	80235000000	61293000000	20961000000	61829000000	19312000000	13637000000	9529000000	36616000000	12345000000	19213000000	2789300000	1050800000	2216300000	3343100000	2553900000	873390000	2576200000	804660000	568210000	397040000	1525700000	514370000	17350000000	5862000000	12981000000	20136000000	10051000000	5557000000	11757000000	4662100000	6662900000	4927500000	11498000000
ENSSSCP00000017727	ENSSSCG00000016737	ENSSSCP00000017727	PPIA	Sus scrofa peptidylprolyl isomerase A (cyclophilin A) (PPIA), mRNA.	18	18	17	90.2	90.2	90.2	17.869	164	458200000000	54040000000	39376000000	41079000000	44125000000	69640000000	37731000000	58372000000	43084000000	25653000000	6319700000	27308000000	11472000000	45820000000	5404000000	3937600000	4107900000	4412500000	6964000000	3773100000	5837200000	4308400000	2565300000	631970000	2730800000	1147200000	10936000000	9538300000	10579000000	9733500000	16022000000	9577300000	11113000000	8916600000	10352000000	3340100000	8876100000
ENSSSCP00000006028	ENSSSCG00000005627	ENSSSCP00000006028	AK1	Adenylate kinase isoenzyme 1	35	35	35	92.8	92.8	92.8	21.639	194	449830000000	43612000000	51451000000	42376000000	49390000000	56824000000	28798000000	41310000000	50524000000	12305000000	29135000000	22260000000	21845000000	40894000000	3964700000	4677400000	3852400000	4490000000	5165800000	2618000000	3755400000	4593100000	1118700000	2648600000	2023600000	1985900000	9194600000	11312000000	8858700000	11799000000	11056000000	11750000000	9262400000	10236000000	9100000000	15542000000	7958300000
ENSSSCP00000005711	ENSSSCG00000005317	ENSSSCP00000005711	TLN1	talin 1	193	193	173	77.7	77.7	73.9	269.46	2539	448710000000	46228000000	44771000000	46248000000	38202000000	62411000000	33433000000	59423000000	50064000000	14092000000	11864000000	28179000000	13790000000	3323700000	342430000	331640000	342580000	282980000	462300000	247650000	440170000	370850000	104390000	87879000	208730000	102150000	10154000000	11154000000	11755000000	10309000000	13077000000	11453000000	13522000000	11793000000	10031000000	9373000000	13657000000
ENSSSCP00000021755	ENSSSCG00000020682	ENSSSCP00000021755	ENSSSCG00000020682	Uncharacterized protein ;Uncharacterized protein	18	18	18	45.7	45.7	45.7	32.768	302	447300000000	50695000000	39903000000	60211000000	68683000000	54464000000	27370000000	51930000000	43519000000	13383000000	5875400000	19549000000	11714000000	27956000000	3168400000	2493900000	3763200000	4292700000	3404000000	1710600000	3245600000	2720000000	836460000	367210000	1221800000	732120000	12246000000	9680100000	14445000000	16797000000	12932000000	9895200000	12832000000	9483300000	9766000000	3312400000	13211000000
ENSSSCP00000028087	ENSSSCG00000028355	ENSSSCP00000028087	ACTG1	Actin, cytoplasmic 1	46	19	1	91.7	63.5	4.5	41.792	375	446450000000	49807000000	46856000000	46405000000	54798000000	59155000000	17343000000	68998000000	49600000000	8031300000	7557000000	23653000000	14249000000	22323000000	2490300000	2342800000	2320300000	2739900000	2957800000	867160000	3449900000	2480000000	401570000	377850000	1182700000	712470000	8068800000	10107000000	8845400000	11610000000	11089000000	5372500000	12527000000	10349000000	3002200000	3164400000	12438000000
ENSSSCP00000023926	ENSSSCG00000023777	ENSSSCP00000023926	ATP5L	Sus scrofa ATP synthase, H+ transporting, mitochondrial Fo complex, subunit G (ATP5L), nuclear gene encoding mitochondrial protein, mRNA.	13	13	13	75.7	75.7	75.7	11.331	103	441230000000	40183000000	48080000000	39772000000	44135000000	41368000000	51896000000	36338000000	56731000000	15757000000	11932000000	31482000000	23555000000	73538000000	6697200000	8013300000	6628700000	7355900000	6894600000	8649300000	6056300000	9455200000	2626200000	1988700000	5247000000	3925800000	12439000000	11966000000	12879000000	12215000000	10549000000	12677000000	10603000000	10853000000	11149000000	8493100000	9887100000
ENSSSCP00000009469	ENSSSCG00000008877	ENSSSCP00000009469	ETFDH	electron-transferring-flavoprotein dehydrogenase	46	46	46	71.4	71.4	71.4	68.503	616	436500000000	34382000000	69583000000	28897000000	53234000000	40744000000	40315000000	29660000000	61187000000	11715000000	25566000000	14705000000	26510000000	13641000000	1074400000	2174500000	903040000	1663600000	1273200000	1259800000	926880000	1912100000	366110000	798940000	459530000	828430000	8381100000	16176000000	6455900000	14404000000	8188200000	17197000000	6859700000	15245000000	6681200000	13759000000	5620100000
ENSSSCP00000020264	ENSSSCG00000024316	ENSSSCP00000020264	COX5A	cytochrome c oxidase subunit Va	13	13	13	60.5	60.5	60.5	16.748	152	435100000000	24482000000	29411000000	37277000000	51847000000	79105000000	26882000000	66863000000	35148000000	21901000000	8324400000	40304000000	13556000000	39555000000	2225600000	2673800000	3388800000	4713400000	7191400000	2443800000	6078400000	3195300000	1991000000	756760000	3664000000	1232400000	12225000000	4982400000	13490000000	14067000000	14512000000	8628000000	16055000000	6896600000	8148000000	6581100000	15045000000
ENSSSCP00000017710	ENSSSCG00000016720	ENSSSCP00000017710	PGAM2	Sus scrofa phosphoglycerate mutase 2 (muscle) (PGAM2), mRNA.	37	27	27	94.9	75.5	75.5	28.677	253	434470000000	36356000000	38732000000	38665000000	42081000000	52911000000	27947000000	49813000000	58295000000	10796000000	27507000000	21193000000	30175000000	31034000000	2596900000	2766600000	2761800000	3005800000	3779400000	1996200000	3558100000	4163900000	771120000	1964800000	1513800000	2155300000	8253000000	9298600000	8557300000	11280000000	12231000000	10928000000	12089000000	12048000000	6017600000	11188000000	7707700000
ENSSSCP00000017034	ENSSSCG00000016078	ENSSSCP00000017034	HSPE1	heat shock 10kDa protein 1	21	21	21	95.1	95.1	95.1	10.96	102	432430000000	37569000000	38957000000	31282000000	29794000000	74287000000	50135000000	43425000000	58223000000	11826000000	21341000000	14550000000	21039000000	54054000000	4696100000	4869600000	3910300000	3724300000	9285900000	6266900000	5428200000	7277800000	1478300000	2667600000	1818800000	2629900000	7466900000	7803600000	9838800000	9107100000	17967000000	14550000000	12118000000	11472000000	12038000000	19497000000	9676700000
ENSSSCP00000027868	ENSSSCG00000027331	ENSSSCP00000027868	COL6A3	Uncharacterized protein	166	166	166	48.5	48.5	48.5	342.39	3170	415060000000	55306000000	30536000000	35585000000	27380000000	61942000000	32489000000	48037000000	37524000000	19311000000	12882000000	33962000000	20111000000	2413200000	321550000	177540000	206890000	159190000	360130000	188890000	279280000	218160000	112270000	74894000	197450000	116930000	14256000000	8136800000	9801700000	8185500000	11658000000	10805000000	11104000000	8950500000	11710000000	7554900000	14704000000
ENSSSCP00000003131	ENSSSCG00000002907	ENSSSCP00000003131	COX6B	Sus scrofa COX6B protein (COX6B), mRNA.	18	18	18	93	93	93	10.156	86	413620000000	50562000000	26157000000	48043000000	47756000000	65643000000	22220000000	60536000000	23465000000	14172000000	10468000000	28288000000	16307000000	59088000000	7223100000	3736700000	6863200000	6822300000	9377500000	3174300000	8647900000	3352200000	2024600000	1495400000	4041200000	2329600000	13999000000	4880100000	14480000000	10824000000	13780000000	7140000000	15378000000	5523800000	6727100000	5598300000	11646000000
ENSSSCP00000006535	ENSSSCG00000006126	ENSSSCP00000006535	DECR1	Sus scrofa 2,4-dienoyl CoA reductase 1, mitochondrial (DECR1), nuclear gene encoding mitochondrial protein, mRNA.	32	32	32	72.3	72.3	72.3	35.43	328	404390000000	33722000000	47874000000	36179000000	38635000000	37607000000	37841000000	36210000000	54046000000	14326000000	30377000000	15907000000	21666000000	19257000000	1605800000	2279700000	1722800000	1839700000	1790800000	1802000000	1724300000	2573600000	682190000	1446500000	757460000	1031700000	7707200000	10695000000	8159100000	11045000000	8195400000	10084000000	7651800000	12783000000	8706600000	14461000000	7607600000
ENSSSCP00000014605	ENSSSCG00000013736	ENSSSCP00000014605	PRDX2	peroxiredoxin 2	20	20	20	83.3	83.3	83.3	21.88	198	400100000000	30113000000	51978000000	44039000000	40359000000	29852000000	16841000000	45187000000	45273000000	18521000000	29631000000	22723000000	25587000000	28579000000	2150900000	3712700000	3145600000	2882800000	2132300000	1202900000	3227600000	3233800000	1322900000	2116500000	1623100000	1827700000	9694400000	10937000000	12449000000	9628700000	5675800000	4932500000	7424200000	9127100000	7766600000	7810100000	7616900000
ENSSSCP00000002967	ENSSSCG00000002749	ENSSSCP00000002967	HP	Sus scrofa haptoglobin (HP), mRNA.	36	36	36	68.6	68.6	68.6	38.481	347	399620000000	11269000000	16274000000	25311000000	13691000000	60030000000	45664000000	81754000000	57591000000	12801000000	17101000000	37467000000	20670000000	19030000000	536640000	774970000	1205300000	651980000	2858600000	2174500000	3893100000	2742400000	609550000	814340000	1784200000	984280000	2797100000	3092600000	6332900000	2957900000	12730000000	17627000000	20963000000	12781000000	4420300000	7191300000	11416000000
ENSSSCP00000010815	ENSSSCG00000010142	ENSSSCP00000010815	RYR2	ryanodine receptor 2 (cardiac)	286	286	277	58.7	58.7	57.4	516.56	4542	397870000000	60703000000	35803000000	38380000000	41610000000	45956000000	28440000000	38222000000	35818000000	22041000000	18749000000	16742000000	15403000000	1644100000	250840000	147950000	158590000	171940000	189900000	117520000	157940000	148010000	91078000	77476000	69182000	63648000	12776000000	9763600000	10222000000	11080000000	8525100000	9599900000	8204300000	9232800000	14700000000	9492500000	7523800000
ENSSSCP00000010867	ENSSSCG00000010190	ENSSSCP00000010867	ACTA1	Sus scrofa actin, alpha 1, skeletal muscle (ACTA1), mRNA.	50	2	2	80.4	5.8	5.8	42.051	377	395320000000	12999000000	79107000000	13190000000	68698000000	25118000000	50994000000	41664000000	50418000000	402980000	2759200000	21892000000	28082000000	19766000000	649950000	3955400000	659490000	3434900000	1255900000	2549700000	2083200000	2520900000	20149000	137960000	1094600000	1404100000	1683800000	8621700000	1346300000	7185500000	2994800000	10174000000	4122100000	4914800000	245410000	675670000	4428300000
ENSSSCP00000022554	ENSSSCG00000029034	ENSSSCP00000022554	COX4I1	cytochrome c oxidase subunit IV isoform 1	20	20	20	62.1	62.1	62.1	19.64	169	393070000000	39586000000	37926000000	48943000000	57195000000	48630000000	35308000000	43536000000	29494000000	10244000000	9677800000	15875000000	16655000000	35733000000	3598700000	3447800000	4449300000	5199600000	4420900000	3209800000	3957800000	2681300000	931240000	879800000	1443200000	1514100000	10298000000	5821000000	15062000000	13771000000	13837000000	9609200000	13464000000	5391900000	6084700000	9703100000	12369000000
ENSSSCP00000009802	ENSSSCG00000009192	ENSSSCP00000009802	PDLIM5	PDZ and LIM domain 5	45	44	43	65.4	64.1	64.1	58.335	540	392130000000	34221000000	48862000000	35816000000	40423000000	48599000000	42481000000	36295000000	46983000000	7824600000	16480000000	21114000000	13033000000	11533000000	1006500000	1437100000	1053400000	1188900000	1429400000	1249400000	1067500000	1381900000	230140000	484700000	621000000	383330000	9456600000	11578000000	9117300000	11517000000	9659000000	10846000000	9659000000	11259000000	5586900000	7829200000	7094900000
ENSSSCP00000003670	ENSSSCG00000003385	ENSSSCP00000003670	PARK7	protein DJ-1	22	22	22	92.8	92.8	92.8	14.42	138	391510000000	30904000000	44253000000	38451000000	43854000000	46972000000	47032000000	35260000000	43443000000	13460000000	17890000000	15328000000	14664000000	48939000000	3863000000	5531700000	4806400000	5481700000	5871500000	5879000000	4407600000	5430400000	1682500000	2236300000	1916000000	1833000000	8282900000	11223000000	9402400000	10268000000	10504000000	15482000000	9538000000	9520800000	8036000000	8693100000	8538900000
ENSSSCP00000008748	ENSSSCG00000008195	ENSSSCP00000008748	COX5B	Sus scrofa mitochondrial cytochrome c oxidase subunit Vb (Cox5b), nuclear gene encoding mitochondrial protein, mRNA.	13	13	12	62	62	62	13.783	129	391030000000	52256000000	25252000000	43867000000	49735000000	58206000000	18650000000	52693000000	20215000000	11735000000	11573000000	30518000000	16323000000	43447000000	5806200000	2805800000	4874200000	5526100000	6467400000	2072200000	5854800000	2246200000	1303900000	1285900000	3390900000	1813700000	15031000000	3969400000	12160000000	14674000000	12770000000	3338600000	11234000000	3892300000	7543500000	5930000000	16149000000
ENSSSCP00000015556	ENSSSCG00000014626	ENSSSCP00000015556	HPX	hemopexin	38	38	38	70.4	70.4	70.4	51.291	459	389500000000	38421000000	33395000000	72339000000	38188000000	33536000000	26305000000	45656000000	43070000000	14566000000	12802000000	17506000000	13716000000	17705000000	1746400000	1518000000	3288100000	1735800000	1524400000	1195700000	2075300000	1957700000	662090000	581930000	795710000	623450000	8496500000	8801000000	17057000000	9418700000	7008300000	10636000000	10179000000	11052000000	5848400000	6528200000	10318000000
ENSSSCP00000026414	ENSSSCG00000024655	ENSSSCP00000026414	PHB2	prohibitin 2	31	31	31	89.6	89.6	89.6	33.387	299	388990000000	34282000000	44507000000	31770000000	32967000000	42544000000	29107000000	44848000000	48945000000	21078000000	9038000000	21857000000	28046000000	17681000000	1558300000	2023100000	1444100000	1498500000	1933800000	1323000000	2038500000	2224800000	958100000	410820000	993490000	1274800000	7978400000	11836000000	9417000000	8635500000	8097100000	7195400000	9524700000	10613000000	11759000000	4554700000	8206300000
ENSSSCP00000005692	ENSSSCG00000005300	ENSSSCP00000005692	VCP	Sus scrofa valosin containing protein (VCP), mRNA.	89	89	89	89.5	89.5	89.5	89.43	808	384370000000	48510000000	33439000000	42662000000	34541000000	55899000000	19193000000	50072000000	29211000000	17844000000	16352000000	22503000000	14144000000	8541600000	1078000000	743090000	948050000	767580000	1242200000	426500000	1112700000	649130000	396530000	363380000	500070000	314310000	10179000000	8314900000	9401300000	9249400000	11633000000	7762500000	10660000000	6197500000	9804300000	9495400000	10848000000
ENSSSCP00000023624	ENSSSCG00000025284	ENSSSCP00000023624	COQ9	coenzyme Q9	23	23	22	70.8	70.8	70.8	35.485	319	378330000000	35714000000	40934000000	28827000000	31956000000	45131000000	27073000000	37326000000	56192000000	11700000000	17657000000	23194000000	22627000000	27024000000	2551000000	2923900000	2059100000	2282600000	3223700000	1933800000	2666100000	4013700000	835750000	1261200000	1656700000	1616200000	10089000000	9882900000	8940700000	8647700000	8293300000	8548900000	7397500000	11621000000	7984100000	5559700000	8692900000
ENSSSCP00000020097	ENSSSCG00000030368	ENSSSCP00000020097	HSPA1L	Sus scrofa heat shock protein 70.2 (HSP70.2), mRNA.	56	50	50	70.5	68.3	68.3	65.558	599	376090000000	40207000000	38305000000	39476000000	35215000000	49585000000	34313000000	42044000000	37254000000	15867000000	11353000000	20360000000	12114000000	12969000000	1386500000	1320900000	1361300000	1214300000	1709800000	1183200000	1449800000	1284600000	547150000	391480000	702080000	417720000	9900600000	10595000000	11195000000	9548700000	10399000000	10481000000	9031600000	8009900000	8724600000	5091000000	8394600000
ENSSSCP00000022472	ENSSSCG00000023522	ENSSSCP00000022472	TGM2	transglutaminase 2	62	62	62	74.7	74.7	74.7	77.223	687	370630000000	63451000000	34391000000	37106000000	25259000000	78159000000	23017000000	34992000000	19978000000	26018000000	5948400000	16619000000	5691900000	9503300000	1627000000	881820000	951440000	647670000	2004100000	590180000	897230000	512240000	667130000	152520000	426120000	145950000	14932000000	8743600000	10457000000	6407100000	15188000000	6495700000	9023900000	5777300000	20391000000	6140600000	11471000000
ENSSSCP00000006405	ENSSSCG00000005997	ENSSSCP00000006405	COL14A1	collagen, type XIV, alpha 1	102	102	102	56.9	56.9	56.9	192.82	1790	366200000000	84764000000	11254000000	35538000000	19619000000	72151000000	8281100000	43954000000	24381000000	33513000000	5521200000	20690000000	6539300000	4465900000	1033700000	137240000	433390000	239260000	879900000	100990000	536020000	297330000	408690000	67332000	252310000	79747000	19225000000	3082900000	9875300000	5505600000	14374000000	3523200000	9967500000	5947700000	15231000000	2931000000	8391100000
ENSSSCP00000022001	ENSSSCG00000023371	ENSSSCP00000022001	EHD2	EH-domain containing 2	58	58	50	91.7	91.7	86	61.229	543	360940000000	34609000000	31840000000	31991000000	32494000000	39887000000	32764000000	35537000000	40691000000	13259000000	22017000000	27525000000	18329000000	12031000000	1153600000	1061300000	1066400000	1083100000	1329600000	1092100000	1184600000	1356400000	441970000	733910000	917510000	610950000	8689600000	7770100000	6490600000	9387900000	8288300000	8340100000	7748100000	10149000000	7820400000	12524000000	8621700000
ENSSSCP00000005145	ENSSSCG00000004774	ENSSSCP00000005145	IVD	isovaleryl-CoA dehydrogenase	32	32	32	78.6	78.6	78.6	46.649	426	358570000000	43874000000	32618000000	32847000000	33311000000	56548000000	23319000000	38038000000	45627000000	12832000000	12427000000	17709000000	9418200000	16299000000	1994300000	1482600000	1493000000	1514100000	2570400000	1060000000	1729000000	2074000000	583280000	564870000	804950000	428100000	11108000000	8227100000	8806400000	9033900000	10220000000	6908900000	7787600000	8636800000	10153000000	6643100000	6731800000
ENSSSCP00000012570	ENSSSCG00000011799	ENSSSCP00000012570	AHSG	alpha-2-HS-glycoprotein	18	18	18	47.5	47.5	47.5	38.43	362	357610000000	28264000000	32938000000	37342000000	26933000000	35939000000	29226000000	55067000000	34321000000	9664900000	18424000000	30125000000	19365000000	25543000000	2018900000	2352700000	2667300000	1923800000	2567000000	2087500000	3933400000	2451500000	690350000	1316000000	2151800000	1383200000	7174900000	6977700000	14445000000	8528100000	6845900000	8452900000	10156000000	6059400000	7636100000	12683000000	9732400000
ENSSSCP00000006482	ENSSSCG00000006070	ENSSSCP00000006482	COX6C	cytochrome c oxidase subunit VIc	13	13	13	64	64	64	8.602	75	355300000000	33420000000	27204000000	25792000000	51980000000	51005000000	19921000000	58739000000	23627000000	11391000000	9450400000	26672000000	16099000000	71060000000	6684000000	5440700000	5158400000	10396000000	10201000000	3984300000	11748000000	4725500000	2278200000	1890100000	5334500000	3219800000	5240200000	2926800000	8522300000	8617900000	14392000000	5522900000	16314000000	4172200000	6892300000	14756000000	6873700000
ENSSSCP00000014361	ENSSSCG00000013512	ENSSSCP00000014361	PLIN4	perilipin 4	48	48	48	85.1	85.1	85.1	141.04	1425	352420000000	28266000000	31257000000	29980000000	26250000000	56643000000	38389000000	40282000000	34721000000	14263000000	20899000000	15616000000	15852000000	3324700000	266660000	294880000	282830000	247640000	534370000	362160000	380020000	327560000	134550000	197160000	147320000	149550000	6940400000	7438400000	7283000000	7058700000	10624000000	10830000000	8691000000	8680800000	7912300000	9308200000	6943200000
ENSSSCP00000004323	ENSSSCG00000004001	ENSSSCP00000004323	A1BG	alpha-1-B glycoprotein	33	33	33	60.4	60.4	60.4	54.396	500	352130000000	29314000000	30862000000	49356000000	23229000000	36624000000	27232000000	63914000000	40557000000	7668900000	12220000000	20686000000	10463000000	14085000000	1172600000	1234500000	1974200000	929150000	1465000000	1089300000	2556600000	1622300000	306750000	488790000	827460000	418540000	6953900000	7847400000	12969000000	7823000000	8833800000	10871000000	16298000000	10273000000	6722000000	7858900000	11983000000
ENSSSCP00000027960	ENSSSCG00000029876	ENSSSCP00000027960	SOD2	superoxide dismutase 2, mitochondrial	20	20	20	80.6	80.6	80.6	24.71	222	350960000000	38774000000	36791000000	23938000000	27005000000	47456000000	18857000000	28291000000	43188000000	13440000000	25191000000	16844000000	31181000000	35096000000	3877400000	3679100000	2393800000	2700500000	4745600000	1885700000	2829100000	4318800000	1344000000	2519100000	1684400000	3118100000	8727300000	8027800000	6380900000	7938300000	7866300000	6004600000	6583100000	9003900000	5225200000	16290000000	4893200000
ENSSSCP00000025514	ENSSSCG00000027609	ENSSSCP00000025514	GC	Uncharacterized protein	46	46	34	75.8	75.8	60.9	53.468	476	347390000000	32844000000	33543000000	55136000000	32235000000	32018000000	21658000000	57755000000	27226000000	9026500000	12447000000	22173000000	11331000000	12866000000	1216500000	1242300000	2042100000	1193900000	1185900000	802160000	2139100000	1008400000	334310000	461020000	821230000	419650000	8433300000	8371800000	14964000000	8352000000	7760500000	8922800000	11833000000	6826700000	4291000000	5022200000	8106800000
ENSSSCP00000021675	ENSSSCG00000021129	ENSSSCP00000021675	PFKM	phosphofructokinase, muscle	39	37	37	59.5	58	58	65.386	607	342890000000	24150000000	53839000000	19155000000	43916000000	29637000000	23087000000	27864000000	43855000000	19704000000	26373000000	17915000000	13391000000	13715000000	965980000	2153600000	766210000	1756700000	1185500000	923490000	1114600000	1754200000	788150000	1054900000	716610000	535630000	6482000000	11370000000	6175400000	10446000000	5456300000	6474800000	6259300000	8947200000	7267000000	11817000000	4555000000
ENSSSCP00000013119	ENSSSCG00000012327	ENSSSCP00000029637	HSD17B10	hydroxysteroid (17-beta) dehydrogenase 10	22	22	19	90	90	82.4	27.159	261	339960000000	38383000000	41753000000	32202000000	34677000000	27229000000	24594000000	24793000000	44132000000	10466000000	20559000000	21724000000	19448000000	24283000000	2741600000	2982400000	2300100000	2476900000	1944900000	1756700000	1770900000	3152300000	747560000	1468500000	1551700000	1389200000	9264600000	10103000000	7265500000	7153900000	6019200000	7396300000	7146500000	8987600000	9652200000	13149000000	8479500000
ENSSSCP00000002200	ENSSSCG00000002013	ENSSSCP00000002200	DHRS4	Sus scrofa dehydrogenase/reductase (SDR family) member 4 (DHRS4), mRNA.	27	27	27	76	76	76	29.918	279	338270000000	16223000000	53281000000	14044000000	54717000000	22617000000	37521000000	19633000000	57832000000	6021700000	27859000000	12172000000	16353000000	24162000000	1158800000	3805800000	1003100000	3908400000	1615500000	2680000000	1402400000	4130800000	430120000	1990000000	869430000	1168100000	3520100000	17618000000	3821100000	11903000000	4404900000	14608000000	4960200000	10102000000	3230000000	16442000000	3708300000
ENSSSCP00000022175	ENSSSCG00000023903	ENSSSCP00000022175	ATP5I	Sus scrofa ATP synthase, H+ transporting, mitochondrial Fo complex, subunit E (ATP5I), nuclear gene encoding mitochondrial protein, mRNA.	11	11	11	88.7	88.7	88.7	8.2314	71	336990000000	25909000000	31929000000	33417000000	31267000000	46341000000	35672000000	33684000000	33549000000	12538000000	16249000000	16321000000	20111000000	112330000000	8636200000	10643000000	11139000000	10422000000	15447000000	11891000000	11228000000	11183000000	4179400000	5416300000	5440300000	6703500000	6510200000	8289500000	11455000000	9491700000	10001000000	9343600000	8002400000	6723900000	7597900000	10391000000	8439000000
ENSSSCP00000010316	ENSSSCG00000021111	ENSSSCP00000010316	ENSSSCG00000021111	Uncharacterized protein ;Uncharacterized protein	35	33	30	81.6	77.5	71.3	53.486	488	336820000000	30195000000	54369000000	21654000000	43754000000	42653000000	24853000000	22743000000	34782000000	14314000000	19142000000	12196000000	16169000000	14644000000	1312800000	2363900000	941470000	1902300000	1854500000	1080500000	988830000	1512300000	622360000	832270000	530240000	702990000	7271100000	11522000000	5618900000	10061000000	8183700000	9269300000	4790500000	6670400000	6380700000	8809300000	4379500000
ENSSSCP00000020410	ENSSSCG00000024087	ENSSSCP00000020410	ENSSSCG00000024087	Uncharacterized protein	186	186	185	68.6	68.6	68.6	221.65	1992	336760000000	26672000000	64079000000	17411000000	41217000000	35598000000	25005000000	24204000000	38801000000	10213000000	24355000000	15684000000	13518000000	3401600000	269410000	647260000	175870000	416330000	359580000	252570000	244480000	391930000	103160000	246010000	158420000	136550000	7177900000	15727000000	5296900000	11180000000	7067400000	10459000000	6032400000	9259100000	7287700000	11085000000	6924200000
ENSSSCP00000023669	ENSSSCG00000027072	ENSSSCP00000023669	ATPIF1	Sus scrofa ATPase inhibitory factor 1 (ATPIF1), nuclear gene encoding mitochondrial protein, mRNA.	20	20	20	71.3	71.3	71.3	12.183	108	334180000000	29551000000	34729000000	30928000000	20648000000	70429000000	27636000000	34875000000	25986000000	9416900000	18424000000	15715000000	15839000000	41772000000	3693900000	4341100000	3866000000	2581000000	8803600000	3454500000	4359300000	3248300000	1177100000	2303000000	1964400000	1979800000	5926400000	9548700000	6629500000	7956100000	18412000000	8108300000	6636600000	6433500000	3558700000	17427000000	4223900000
ENSSSCP00000014057	ENSSSCG00000013229	ENSSSCP00000014057	NDUFS3	NADH dehydrogenase (ubiquinone) Fe-S protein 3, 30kDa (NADH-coenzyme Q reductase)	34	34	34	73.5	73.5	73.5	30.201	264	334050000000	59723000000	23545000000	38714000000	53814000000	39375000000	13486000000	45573000000	14354000000	9457500000	3222600000	24687000000	8099200000	19650000000	3513100000	1385000000	2277300000	3165500000	2316200000	793280000	2680800000	844330000	556330000	189570000	1452200000	476420000	16570000000	5763200000	11794000000	14179000000	8414800000	5131900000	10210000000	3460800000	6092200000	2718400000	11686000000
ENSSSCP00000014131	ENSSSCG00000013298	ENSSSCP00000014131	PDHX	pyruvate dehydrogenase complex, component X	36	36	36	68.8	68.8	68.8	53.727	500	332060000000	35215000000	33318000000	32683000000	33779000000	42465000000	29500000000	32869000000	35765000000	11907000000	12485000000	22634000000	9438300000	13836000000	1467300000	1388300000	1361800000	1407400000	1769400000	1229200000	1369600000	1490200000	496140000	520200000	943090000	393260000	8111800000	8220500000	8232300000	7784400000	8691200000	10719000000	7923900000	9515900000	8596300000	8460100000	7438900000
ENSSSCP00000024473	ENSSSCG00000022343	ENSSSCP00000024473	ENSSSCG00000022343	enolase 1, (alpha)	36	29	29	69.5	63.3	63.3	38.082	354	324750000000	32750000000	19587000000	33877000000	23075000000	50606000000	27430000000	41072000000	29214000000	16437000000	11816000000	23362000000	15526000000	17092000000	1723700000	1030900000	1783000000	1214500000	2663500000	1443700000	2161700000	1537600000	865110000	621890000	1229600000	817140000	7534500000	4894900000	9801200000	6667400000	9779500000	9398400000	9140900000	6343400000	6482900000	7520100000	7981700000
ENSSSCP00000006564	ENSSSCG00000006153	ENSSSCP00000006564	FABP5	Sus scrofa fatty acid binding protein 5 (psoriasis-associated) (FABP5), mRNA.	25	25	25	94.8	94.8	94.8	15.209	135	310460000000	29630000000	30988000000	31353000000	42577000000	48157000000	15209000000	42400000000	27265000000	12889000000	11036000000	13556000000	5395600000	38807000000	3703700000	3873500000	3919200000	5322100000	6019600000	1901100000	5299900000	3408200000	1611100000	1379500000	1694500000	674440000	7007900000	7496000000	8526800000	11389000000	11738000000	5647000000	9496800000	4399900000	6971800000	5197100000	4619700000
ENSSSCP00000025588	ENSSSCG00000024752	ENSSSCP00000025588	ALDH4A1	aldehyde dehydrogenase 4 family, member A1	39	39	39	68.2	68.2	68.2	56.114	512	307180000000	21282000000	31382000000	15930000000	20021000000	38610000000	24345000000	32993000000	42110000000	11241000000	23214000000	23599000000	22452000000	11815000000	818550000	1207000000	612710000	770050000	1485000000	936330000	1269000000	1619600000	432330000	892850000	907670000	863540000	4945800000	8021500000	4635000000	5735500000	7368300000	9035400000	6556800000	10181000000	6218700000	10629000000	6046000000
ENSSSCP00000007488	ENSSSCG00000007026	ENSSSCP00000007488	VDAC3	Sus scrofa voltage-dependent anion channel 1 pseudogene 5 (VDAC1P5), mRNA. ;voltage-dependent anion channel 3	23	23	23	73.1	73.1	73.1	30.603	283	305840000000	43995000000	12217000000	50248000000	44866000000	48287000000	8891800000	51299000000	15149000000	4111700000	1878100000	22730000000	2163200000	21845000000	3142500000	872670000	3589100000	3204700000	3449000000	635130000	3664200000	1082100000	293690000	134150000	1623600000	154510000	10783000000	3355700000	13108000000	13470000000	9966900000	1730300000	12785000000	2962000000	3642600000	1130300000	9353900000
ENSSSCP00000024241	ENSSSCG00000024313	ENSSSCP00000024241	NDUFA4	Sus scrofa NADH dehydrogenase (ubiquinone) 1 alpha subcomplex, 4, 9kDa (NDUFA4), nuclear gene encoding mitochondrial protein, mRNA.	16	16	16	70.7	70.7	70.7	9.3107	82	303370000000	26413000000	18840000000	37161000000	25668000000	34542000000	26290000000	28318000000	30732000000	10667000000	20949000000	18173000000	25617000000	50562000000	4402100000	3139900000	6193400000	4278100000	5756900000	4381700000	4719700000	5122100000	1777800000	3491500000	3028800000	4269500000	5837200000	7004800000	9873500000	8540000000	8475300000	9336300000	9328800000	8197600000	4636100000	12365000000	8417900000
ENSSSCP00000005709	ENSSSCG00000005316	ENSSSCP00000005709	TPM2	Sus scrofa tropomyosin 2 (beta) (TPM2), mRNA.	69	40	3	95.1	67.3	11.6	32.975	284	303140000000	9345200000	54030000000	6760000000	33087000000	48581000000	28497000000	26867000000	45778000000	1106800000	3039500000	9580800000	36471000000	18946000000	584070000	3376900000	422500000	2068000000	3036300000	1781000000	1679200000	2861100000	69177000	189970000	598800000	2279400000	2323900000	12191000000	2332300000	9130700000	13579000000	14485000000	7478800000	8001300000	543140000	1104400000	5974100000
ENSSSCP00000018643	ENSSSCG00000017591	ENSSSCP00000018643	NME2	Sus scrofa non-metastatic cells 2, protein (NM23B) expressed in (NME2), mRNA.	16	16	10	80.3	80.3	55.3	17.176	152	302730000000	34443000000	29826000000	31336000000	35937000000	35541000000	13956000000	30709000000	33396000000	14636000000	15815000000	16002000000	11137000000	27521000000	3131200000	2711500000	2848700000	3267000000	3231000000	1268800000	2791700000	3036000000	1330500000	1437700000	1454700000	1012500000	6894500000	7546800000	6699500000	7274100000	7846500000	6068300000	7586300000	7134100000	8244900000	7145300000	9152500000
ENSSSCP00000002141	ENSSSCG00000001959	ENSSSCP00000002141	CFL2	Sus scrofa cofilin 2 (muscle) (CFL2), mRNA.	34	34	28	97.6	97.6	83.1	18.736	166	300790000000	26216000000	40064000000	24026000000	29212000000	28382000000	36705000000	25405000000	32493000000	10040000000	12720000000	18561000000	16962000000	27344000000	2383300000	3642200000	2184200000	2655600000	2580200000	3336800000	2309600000	2953900000	912730000	1156400000	1687300000	1542000000	6505600000	10407000000	6473800000	8065700000	6254700000	11151000000	5613900000	8021200000	6751000000	5748300000	7259200000
ENSSSCP00000024958	ENSSSCG00000028002	ENSSSCP00000024958	ENSSSCG00000028002	Uncharacterized protein	21	20	20	59.5	59.5	59.5	26.671	232	299790000000	32161000000	37928000000	29068000000	36293000000	36045000000	13422000000	28059000000	45993000000	17966000000	1991200000	15395000000	5463700000	18737000000	2010100000	2370500000	1816800000	2268300000	2252800000	838870000	1753700000	2874600000	1122900000	124450000	962200000	341480000	7941400000	8886900000	8011500000	8911300000	7742000000	4340800000	9071600000	10781000000	11200000000	1370400000	7339900000
ENSSSCP00000001096	ENSSSCG00000001025	ENSSSCP00000001096	DSP	desmoplakin	288	288	288	74.9	74.9	74.9	308.37	2677	297690000000	26601000000	38949000000	22920000000	45008000000	27626000000	25158000000	22833000000	36006000000	8093600000	14532000000	12200000000	17762000000	1984600000	177340000	259660000	152800000	300060000	184170000	167720000	152220000	240040000	53957000	96880000	81333000	118410000	6912900000	10141000000	6781100000	12175000000	6147900000	8671000000	5652600000	8476600000	5534400000	8135100000	5825900000
ENSSSCP00000014373	ENSSSCG00000013526	ENSSSCP00000014373	LONP1	Sus scrofa lon peptidase 1, mitochondrial (LONP1), nuclear gene encoding mitochondrial protein, mRNA. ;Lon protease homolog, mitochondrial	81	81	81	66.8	66.8	66.8	106.9	960	294400000000	29070000000	34044000000	23371000000	28187000000	37147000000	16665000000	36917000000	30910000000	11807000000	17565000000	17249000000	11470000000	7548800000	745390000	872930000	599260000	722750000	952500000	427310000	946600000	792560000	302740000	450390000	442280000	294100000	7086300000	7564200000	6597600000	7749500000	7452500000	5850300000	6965200000	7036800000	6334900000	8703500000	5924300000
ENSSSCP00000017525	ENSSSCG00000016539	ENSSSCP00000017525	AKR1B1	Sus scrofa aldose reductase (ALR2), mRNA.	26	26	23	77.8	77.8	75.3	35.867	316	290360000000	28400000000	26160000000	25113000000	31389000000	27420000000	27755000000	24643000000	34075000000	15262000000	13779000000	23613000000	12751000000	16131000000	1577800000	1453300000	1395200000	1743900000	1523300000	1541900000	1369000000	1893100000	847910000	765520000	1311800000	708390000	6468100000	6760100000	5991800000	6636500000	6323900000	10461000000	5232900000	10026000000	5699900000	4569700000	6002400000
ENSSSCP00000009955	ENSSSCG00000009327	ENSSSCP00000009955	HMGB1	high mobility group box 1	28	28	25	62.3	62.3	56.3	24.908	215	289120000000	25857000000	16825000000	21898000000	23687000000	48838000000	17912000000	45004000000	39516000000	5443500000	12904000000	19977000000	11257000000	48186000000	4309500000	2804100000	3649700000	3947800000	8139700000	2985400000	7500700000	6586000000	907250000	2150700000	3329500000	1876100000	5073600000	4228500000	5759300000	5871900000	8894200000	6725200000	7526700000	7380500000	4757000000	7026700000	5500600000
ENSSSCP00000002556	ENSSSCG00000002357	ENSSSCP00000002556	ALDH6A1	aldehyde dehydrogenase 6 family, member A1	49	49	49	79.4	79.4	79.4	57.704	534	286590000000	31317000000	30280000000	24317000000	25785000000	39280000000	30725000000	23914000000	34237000000	10825000000	11948000000	10671000000	13289000000	9882300000	1079900000	1044100000	838530000	889140000	1354500000	1059500000	824630000	1180600000	373270000	411990000	367950000	458240000	7415600000	7656100000	6225300000	6648900000	7984900000	9556300000	5301800000	8616600000	6654900000	7767900000	6471800000
ENSSSCP00000013057	ENSSSCG00000012270	ENSSSCP00000013057	UBA1	ubiquitin-like modifier activating enzyme 1	63	63	63	59.4	59.4	59.4	117.76	1058	283510000000	28441000000	26214000000	22851000000	25026000000	38753000000	19907000000	35558000000	33431000000	10357000000	12645000000	16160000000	14171000000	5250300000	526690000	485440000	423160000	463450000	717640000	368650000	658480000	619100000	191800000	234170000	299260000	262430000	6988600000	6486400000	5854400000	6417900000	7921600000	6778100000	7389500000	7541700000	6223900000	7081200000	6404800000
ENSSSCP00000030086	ENSSSCG00000011700	ENSSSCP00000030086	CP	ceruloplasmin (ferroxidase)	87	87	73	65.4	65.4	58.7	121.86	1065	281900000000	19526000000	23689000000	42892000000	18903000000	24509000000	22461000000	40610000000	30430000000	10182000000	9175100000	29047000000	10477000000	5527400000	382860000	464500000	841020000	370640000	480560000	440400000	796280000	596670000	199650000	179900000	569540000	205430000	5079100000	5936700000	11055000000	4998600000	5043200000	7216500000	9386600000	6622400000	4862900000	4412400000	9187100000
ENSSSCP00000012116	ENSSSCG00000011363	ENSSSCP00000012116	PRKAR2A	Sus scrofa protein kinase, cAMP-dependent, regulatory, type II, alpha (PRKAR2A), mRNA.	38	38	37	76.6	76.6	76.6	45.124	401	280950000000	21650000000	31611000000	18392000000	30558000000	33571000000	19158000000	26707000000	38508000000	9927400000	19051000000	18724000000	13092000000	14047000000	1082500000	1580600000	919590000	1527900000	1678600000	957880000	1335400000	1925400000	496370000	952530000	936180000	654590000	5606500000	7529900000	6010200000	8609000000	6359200000	6059200000	6540300000	8594500000	4009300000	10402000000	5355500000
ENSSSCP00000011180	ENSSSCG00000010493	ENSSSCP00000011180	PDLIM1		31	31	23	79.7	79.7	59.1	36.433	330	277800000000	8775400000	61679000000	9790500000	42117000000	8056500000	40124000000	8405800000	39209000000	6560200000	27308000000	5648800000	20127000000	15433000000	487520000	3426600000	543920000	2339800000	447580000	2229100000	466990000	2178300000	364460000	1517100000	313820000	1118200000	2060800000	16383000000	2716900000	12687000000	1542200000	11729000000	2250300000	7962600000	1616100000	10856000000	1986700000
ENSSSCP00000020443	ENSSSCG00000015949	ENSSSCP00000020443	SLC25A12	solute carrier family 25 (aspartate/glutamate carrier), member 12	36	26	26	83.7	69.5	69.5	45.713	423	277350000000	37648000000	28370000000	33982000000	45158000000	25672000000	12414000000	27479000000	19503000000	18260000000	6821100000	10461000000	11577000000	11556000000	1568700000	1182100000	1415900000	1881600000	1069700000	517260000	1144900000	812630000	760840000	284210000	435890000	482380000	10688000000	6490200000	8584800000	11129000000	5263700000	4241300000	6795500000	4958100000	8674200000	2622200000	4623700000
ENSSSCP00000005864	ENSSSCG00000005467	ENSSSCP00000005864	HSDL2	hydroxysteroid dehydrogenase like 2	47	47	47	82.8	82.8	82.8	45.309	418	277320000000	20984000000	44873000000	17004000000	37555000000	26593000000	28638000000	17646000000	46288000000	7305000000	12496000000	7254000000	10687000000	10271000000	777180000	1662000000	629780000	1390900000	984940000	1060700000	653550000	1714400000	270560000	462800000	268670000	395810000	4351900000	10485000000	3771100000	9357900000	4750600000	8734000000	4200500000	10460000000	4338800000	6668600000	3637400000
ENSSSCP00000014399	ENSSSCG00000013551	ENSSSCP00000014399	C3	complement component 3	65	65	54	45.7	45.7	39.6	139.01	1238	276960000000	31224000000	32928000000	60419000000	27827000000	14595000000	20236000000	33526000000	19112000000	8850000000	8286000000	12398000000	7556000000	3846600000	433660000	457330000	839150000	386490000	202710000	281050000	465640000	265450000	122920000	115080000	172190000	104940000	8301100000	7840000000	15826000000	7279700000	2729800000	5217800000	7430900000	4753500000	4585800000	3967100000	5853600000
ENSSSCP00000008770	ENSSSCG00000008215	ENSSSCP00000008770	SMYD1	SET and MYND domain containing 1	32	32	32	82.6	82.6	82.6	31.371	270	272680000000	23407000000	36295000000	23611000000	49940000000	19775000000	13038000000	28577000000	29445000000	11584000000	11223000000	11647000000	14134000000	17042000000	1462900000	2268400000	1475700000	3121200000	1236000000	814900000	1786100000	1840300000	723970000	701430000	727910000	883380000	4735800000	6810100000	5344000000	10663000000	2812500000	3399900000	4963900000	5560800000	5614500000	6690000000	3024800000
ENSSSCP00000025060	ENSSSCG00000021977	ENSSSCP00000025060	GPD1L	glycerol-3-phosphate dehydrogenase 1-like	38	38	36	77.5	77.5	77.5	38.224	351	271360000000	13188000000	50628000000	11265000000	33157000000	21642000000	17605000000	18012000000	52824000000	10823000000	16746000000	10636000000	14834000000	10854000000	527510000	2025100000	450580000	1326300000	865670000	704200000	720460000	2113000000	432940000	669830000	425460000	593370000	3948100000	10044000000	3733200000	9165300000	5089100000	6417800000	4982000000	13499000000	4790700000	10047000000	4521500000
ENSSSCP00000022054	ENSSSCG00000030328	ENSSSCP00000022054	NDUFB10	NADH dehydrogenase (ubiquinone) 1 beta subcomplex, 10, 22kDa	26	26	26	90.9	90.9	90.9	20.911	176	268090000000	34760000000	17084000000	38196000000	46489000000	45434000000	9089300000	33645000000	11797000000	5652900000	5315500000	11726000000	8902200000	26809000000	3476000000	1708400000	3819600000	4648900000	4543400000	908930000	3364500000	1179700000	565290000	531550000	1172600000	890220000	10630000000	4508700000	10871000000	13863000000	9843000000	3760000000	9501200000	2826000000	4262800000	2623500000	7381700000
ENSSSCP00000019138	ENSSSCG00000018078	ENSSSCP00000019138	COX2	Cytochrome c oxidase subunit 2	10	10	10	39.7	39.7	39.7	26.241	229	267330000000	33514000000	15955000000	37697000000	37611000000	23218000000	7300500000	32700000000	11991000000	18102000000	9099000000	26797000000	13347000000	33417000000	4189300000	1994400000	4712200000	4701400000	2902300000	912560000	4087500000	1498800000	2262800000	1137400000	3349600000	1668400000	7575100000	2801600000	7525000000	8076200000	5840600000	2707100000	5893100000	2321800000	4958500000	3397800000	6872900000
ENSSSCP00000001206	ENSSSCG00000001137	ENSSSCP00000001206	HIST1H1D	Sus scrofa histone H1.3-like protein (LOC595122), mRNA.	22	22	17	48.9	48.9	37.6	22.156	221	267070000000	29966000000	20148000000	32717000000	24428000000	34344000000	12201000000	38831000000	19984000000	6536100000	12479000000	19105000000	16331000000	26707000000	2996600000	2014800000	3271700000	2442800000	3434400000	1220100000	3883100000	1998400000	653610000	1247900000	1910500000	1633100000	5681100000	4938900000	7947200000	5779700000	8061500000	4496300000	10087000000	4596400000	6264400000	12129000000	5857200000
ENSSSCP00000018969	ENSSSCG00000017907	ENSSSCP00000018969	PFN1	Uncharacterized protein	29	29	29	82.7	82.7	82.7	33.304	307	266420000000	38637000000	13420000000	46758000000	48799000000	13456000000	11002000000	24778000000	11903000000	21945000000	8460700000	12860000000	14398000000	15672000000	2272800000	789380000	2750500000	2870500000	791550000	647200000	1457600000	700200000	1290900000	497690000	756460000	846930000	10987000000	2961200000	14294000000	14316000000	2008500000	3811500000	6807800000	2853400000	10945000000	2585100000	3105800000
ENSSSCP00000005924	ENSSSCG00000005528	ENSSSCP00000005924	NDUFA8	NADH dehydrogenase (ubiquinone) 1 alpha subcomplex, 8, 19kDa	20	20	20	83.7	83.7	83.7	20.03	172	265790000000	25328000000	21618000000	29052000000	43232000000	48104000000	12696000000	32601000000	13713000000	13309000000	3588800000	12310000000	10242000000	29533000000	2814200000	2402000000	3228000000	4803500000	5344900000	1410700000	3622300000	1523600000	1478800000	398750000	1367800000	1138000000	8554000000	4630500000	7337300000	8880800000	10695000000	4434700000	7334100000	3558900000	5547900000	3726200000	6242700000
ENSSSCP00000027595	ENSSSCG00000023498	ENSSSCP00000027595	HSPB6	heat shock protein, alpha-crystallin-related, B6	12	12	12	96.9	96.9	96.9	17.431	163	261940000000	6103600000	56213000000	4340300000	34449000000	8320200000	50362000000	7720800000	52120000000	1629900000	17704000000	4336900000	18641000000	37420000000	871940000	8030400000	620040000	4921300000	1188600000	7194600000	1103000000	7445600000	232850000	2529100000	619560000	2663100000	1801300000	18227000000	1319600000	10661000000	1473100000	16095000000	1656600000	13776000000	1222800000	11290000000	2055400000
ENSSSCP00000008807	ENSSSCG00000008247	ENSSSCP00000008807	SUCLG1	succinate-CoA ligase, alpha subunit	14	14	14	26.2	26.2	26.2	38.438	363	261550000000	26848000000	22426000000	22500000000	23281000000	28873000000	28188000000	23530000000	24080000000	6442900000	19787000000	12241000000	23349000000	17436000000	1789900000	1495100000	1500000000	1552100000	1924800000	1879200000	1568700000	1605300000	429530000	1319200000	816050000	1556600000	6716900000	6022700000	7667600000	7235500000	7247700000	8033000000	5387600000	5909100000	4537300000	11214000000	4330300000
ENSSSCP00000024374	ENSSSCG00000024314	ENSSSCP00000024374	FGG	Sus scrofa fibrinogen gamma chain (FGG), mRNA. ;Uncharacterized protein	40	40	40	82.2	82.2	82.2	49.618	438	260490000000	26379000000	26985000000	25388000000	18520000000	24008000000	31718000000	43421000000	37413000000	4858700000	7476000000	7067400000	7254100000	10019000000	1014600000	1037900000	976450000	712300000	923370000	1219900000	1670100000	1438900000	186870000	287540000	271820000	279000000	5759900000	6185000000	6567700000	4436300000	5858100000	11482000000	10691000000	8172300000	3058700000	5832500000	4633600000
ENSSSCP00000018597	ENSSSCG00000017549	ENSSSCP00000018597	PHB	Uncharacterized protein ;Uncharacterized protein	28	28	28	79.6	79.6	79.6	30.096	274	257250000000	38173000000	26068000000	21801000000	30436000000	31656000000	17671000000	23721000000	27575000000	13675000000	4979000000	10606000000	10889000000	16078000000	2385800000	1629300000	1362500000	1902300000	1978500000	1104500000	1482500000	1723500000	854710000	311180000	662860000	680580000	9534900000	8050500000	7473700000	8968800000	6124500000	7102500000	5821500000	6405600000	8743800000	2836200000	6978700000
ENSSSCP00000019078	ENSSSCG00000018003	ENSSSCP00000019078	MYH4	Sus scrofa myosin, heavy chain 2, skeletal muscle, adult (MYH2), mRNA. ;Uncharacterized protein	103	24	6	32.5	16	6.4	223.16	1939	253120000000	13156000000	27279000000	27256000000	27525000000	46622000000	17474000000	38407000000	18264000000	3406100000	9352600000	8538000000	15844000000	2531200000	131560000	272790000	272560000	275250000	466220000	174740000	384070000	182640000	34061000	93526000	85380000	158440000	3802900000	7026600000	8909800000	9527100000	11963000000	9985600000	8326700000	2704300000	936790000	5638600000	3822000000
ENSSSCP00000019149	ENSSSCG00000026242	ENSSSCP00000019149	ENSSSCG00000026242	Uncharacterized protein ;Uncharacterized protein	2	2	2	5.3	5.3	5.3	56.155	493	252310000000	8604500000	13437000000	0	13389000000	26280000000	45008000	50620000000	25308000000	0	2167600000	57052000000	55404000000	8700200000	296710000	463340000	0	461680000	906210000	1552000	1745500000	872680000	0	74744000	1967300000	1910500000	0	890250000	0	761640000	0	240760000	1462800000	716230000	0	2477500000	907550000
ENSSSCP00000023528	ENSSSCG00000030602	ENSSSCP00000023528	ATP5J	ATP synthase-coupling factor 6, mitochondrial ;ATP synthase-coupling factor 6, mitochondrial	13	13	13	65.7	65.7	65.7	12.445	108	251940000000	35758000000	23895000000	32724000000	24504000000	16808000000	28866000000	17904000000	35995000000	7117000000	9992300000	5686900000	12691000000	50388000000	7151700000	4778900000	6544900000	4900900000	3361700000	5773200000	3580700000	7198900000	1423400000	1998500000	1137400000	2538100000	6167000000	7150300000	6475000000	6712900000	4454600000	9333100000	4302000000	9993500000	5525800000	6280100000	4329700000
ENSSSCP00000027987	ENSSSCG00000022364	ENSSSCP00000027987	CPT1B	carnitine palmitoyltransferase 1B (muscle)	34	34	34	61.7	61.7	61.7	53.666	467	247710000000	22012000000	33378000000	27585000000	36612000000	14140000000	13773000000	29537000000	27307000000	8744200000	12259000000	10761000000	11598000000	9527100000	846610000	1283800000	1061000000	1408200000	543840000	529730000	1136000000	1050300000	336310000	471480000	413870000	446070000	5226900000	7962600000	6835400000	8393100000	3073200000	5102700000	5463200000	7293900000	5768900000	6997000000	4318400000
ENSSSCP00000006075	ENSSSCG00000005671	ENSSSCP00000006075	CRAT	carnitine O-acetyltransferase	47	47	47	59.7	59.7	59.7	70.833	626	245310000000	21785000000	28994000000	20811000000	31005000000	22613000000	16788000000	27984000000	31140000000	8803900000	10814000000	13049000000	11522000000	8761100000	778050000	1035500000	743260000	1107300000	807610000	599580000	999440000	1112100000	314430000	386220000	466050000	411520000	5435500000	6628300000	4761400000	7719000000	4916700000	4855200000	5603100000	7304800000	4030000000	4776700000	3519400000
ENSSSCP00000008214	ENSSSCG00000007692	ENSSSCP00000008214	YWHAG	tyrosine 3-monooxygenase/tryptophan 5-monooxygenase activation protein, gamma	28	20	18	79.4	73.7	73.7	28.302	247	244660000000	27757000000	27256000000	25749000000	18932000000	34924000000	19129000000	27191000000	28269000000	14455000000	3914700000	11199000000	5883500000	15291000000	1734800000	1703500000	1609300000	1183200000	2182800000	1195600000	1699400000	1766800000	903460000	244670000	699910000	367720000	5502400000	6398900000	7098100000	5019400000	7801500000	6342400000	6435000000	6411500000	7035000000	2559100000	6883500000
ENSSSCP00000002743	ENSSSCG00000002535	ENSSSCP00000002743	HSP90AA1		26	22	22	84.1	80.2	80.2	28.497	252	243400000000	25896000000	27967000000	27535000000	20939000000	39155000000	19402000000	27201000000	19200000000	6383400000	11882000000	12042000000	5796000000	24340000000	2589600000	2796700000	2753500000	2093900000	3915500000	1940200000	2720100000	1920000000	638340000	1188200000	1204200000	579600000	5945500000	7330800000	7707500000	6131000000	8378100000	6206700000	7517500000	5198900000	3978600000	5311500000	6392500000
ENSSSCP00000011579	ENSSSCG00000010861	ENSSSCP00000011579	COQ8A	aarF domain containing kinase 3	39	39	39	47.4	47.4	47.4	72.388	652	239460000000	41868000000	13495000000	19614000000	17707000000	41101000000	14239000000	26633000000	21864000000	14379000000	8466000000	11896000000	8197800000	8552200000	1495300000	481980000	700520000	632400000	1467900000	508530000	951170000	780860000	513520000	302360000	424870000	292780000	9095900000	3333800000	5397800000	4393300000	8481800000	4550500000	6012000000	5037700000	7439500000	4892100000	6232900000
ENSSSCP00000022203	ENSSSCG00000026618	ENSSSCP00000022203	CAVIN2	Uncharacterized protein ;	35	35	35	77.1	77.1	77.1	50.896	462	238070000000	14802000000	27816000000	11916000000	21971000000	32089000000	29930000000	13126000000	39571000000	5234700000	11714000000	14954000000	14944000000	13226000000	822320000	1545400000	662010000	1220600000	1782700000	1662800000	729230000	2198400000	290820000	650760000	830790000	830230000	4136100000	6983400000	2736400000	5108900000	5150800000	7450200000	3187400000	8971100000	4841600000	4851000000	3694000000
ENSSSCP00000014202	ENSSSCG00000013366	ENSSSCP00000014202	LDHA	Sus scrofa lactate dehydrogenase A (LDHA), mRNA.	35	35	32	85.5	85.5	81.6	36.618	332	235680000000	23699000000	48311000000	15844000000	31509000000	24111000000	14598000000	21917000000	19357000000	11149000000	11547000000	7741200000	5901000000	13094000000	1316600000	2683900000	880230000	1750500000	1339500000	811000000	1217600000	1075400000	619380000	641500000	430060000	327830000	5531300000	10111000000	4241100000	6842100000	5669500000	5630800000	4713400000	4516100000	6156100000	7061300000	4870500000
ENSSSCP00000015200	ENSSSCG00000014289	ENSSSCP00000015200	UQCRQ	ubiquinol-cytochrome c reductase, complex III subunit VII, 9.5kDa	10	10	10	70.7	70.7	70.7	9.7672	82	235440000000	32963000000	27168000000	21054000000	23062000000	28154000000	16218000000	24208000000	17901000000	13886000000	3643300000	13699000000	13487000000	39241000000	5493900000	4527900000	3509000000	3843700000	4692300000	2703000000	4034700000	2983500000	2314400000	607220000	2283200000	2247800000	7380100000	5016900000	6759500000	5651100000	7758000000	5176800000	7506000000	3744400000	5234000000	2680500000	5408500000
ENSSSCP00000018744	ENSSSCG00000017690	ENSSSCP00000018744	DHRS11	dehydrogenase/reductase (SDR family) member 11	24	24	24	93.7	93.7	93.7	27.672	255	234900000000	20370000000	24454000000	18872000000	24338000000	22529000000	22795000000	18415000000	30407000000	11733000000	14450000000	11599000000	14942000000	14682000000	1273100000	1528400000	1179500000	1521100000	1408000000	1424700000	1150900000	1900400000	733330000	903120000	724940000	933900000	3829400000	6218800000	4999800000	6067800000	4693000000	8124900000	5197300000	5859800000	5412500000	7418200000	5979200000
ENSSSCP00000011877	ENSSSCG00000011137	ENSSSCP00000011877	GDI2	GDP dissociation inhibitor 2	64	64	54	96.6	96.6	80.4	50.326	445	233380000000	24975000000	30240000000	22150000000	27364000000	26666000000	14032000000	26116000000	22045000000	9805100000	7751100000	15407000000	6834100000	8335200000	891950000	1080000000	791070000	977290000	952350000	501140000	932700000	787320000	350180000	276820000	550240000	244080000	5621400000	7505100000	5873400000	6716300000	5331900000	4034300000	5464000000	5320000000	6177300000	5613000000	5708600000
ENSSSCP00000023826	ENSSSCG00000008452	ENSSSCP00000023826	LRPPRC	leucine-rich pentatricopeptide repeat containing	120	120	120	72.8	72.8	72.8	158.96	1395	232840000000	25740000000	31274000000	24559000000	31417000000	17767000000	11261000000	31545000000	20266000000	13127000000	8518600000	9639100000	7728200000	2839500000	313900000	381390000	299500000	383130000	216670000	137320000	384700000	247150000	160090000	103880000	117550000	94247000	6353700000	7428700000	6195000000	8593900000	3539800000	4275200000	6264300000	4957100000	7477000000	4409200000	4030200000
ENSSSCP00000016782	ENSSSCG00000015836	ENSSSCP00000016782	HNRNPA2B1		25	24	22	43.3	43.3	43.3	37.519	353	231010000000	27867000000	13661000000	14536000000	16188000000	37133000000	18412000000	23921000000	31979000000	6948600000	7249700000	19414000000	13700000000	12158000000	1466700000	719000000	765050000	851990000	1954400000	969030000	1259000000	1683100000	365720000	381560000	1021800000	721050000	5379000000	3554500000	3716900000	4373400000	6494900000	5592700000	4888300000	7004000000	5149000000	3761200000	6958300000
ENSSSCP00000017323	ENSSSCG00000016349	ENSSSCP00000017323	NDUFA10	NADH dehydrogenase (ubiquinone) 1 alpha subcomplex, 10, 42kDa	40	40	40	81.8	81.8	81.8	40.421	357	229550000000	44433000000	18932000000	32107000000	33334000000	30153000000	8574800000	28192000000	7780200000	3636700000	3399500000	14890000000	4116600000	9980300000	1931900000	823130000	1395900000	1449300000	1311000000	372820000	1225700000	338270000	158120000	147800000	647380000	178980000	9347600000	3718400000	7269500000	9368300000	6779000000	2909800000	7456200000	2209100000	3918600000	2698600000	5294900000
ENSSSCP00000000527	ENSSSCG00000000496	ENSSSCP00000000527	CCT2	Sus scrofa chaperonin containing TCP1, subunit 2 (beta) (CCT2), mRNA.	53	53	53	90.5	90.5	90.5	57.444	535	228410000000	21373000000	19283000000	19631000000	21626000000	32734000000	18214000000	27863000000	23902000000	10367000000	10709000000	12627000000	10085000000	7137900000	667900000	602590000	613480000	675810000	1022900000	569170000	870710000	746920000	323960000	334670000	394600000	315160000	5200500000	4503800000	5296500000	5326400000	6571700000	5590000000	6036800000	5263900000	6569500000	7436300000	5233900000
ENSSSCP00000002696	ENSSSCG00000002487	ENSSSCP00000002696	SERPINA3-2	Sus scrofa alpha-1-antichymotrypsin 2 (SERPINA3-2), mRNA.	32	32	24	78.1	78.1	68.7	46.644	415	226250000000	22234000000	20052000000	34746000000	16463000000	16675000000	17190000000	24658000000	22169000000	15298000000	5225400000	28197000000	3342100000	9427000000	926430000	835490000	1447700000	685960000	694800000	716250000	1027400000	923700000	637400000	217730000	1174900000	139250000	6659300000	5730100000	13464000000	4891500000	2647000000	2791500000	7656500000	4947000000	9054100000	2637300000	9489700000
ENSSSCP00000028062	ENSSSCG00000022545	ENSSSCP00000028062	CALM3	Sus scrofa calmodulin 3 (CALM3), mRNA. ;Sus scrofa calmodulin 1 (CALM1), mRNA. ;Uncharacterized protein	21	21	19	99.3	99.3	99.3	16.837	149	224990000000	26034000000	19126000000	22944000000	22657000000	29195000000	18155000000	23470000000	28064000000	8579800000	6199600000	14833000000	5729200000	24999000000	2892700000	2125100000	2549400000	2517400000	3243900000	2017200000	2607800000	3118200000	953310000	688840000	1648100000	636580000	6976400000	4954700000	6978500000	5519200000	5314900000	7842100000	7104900000	4766800000	4749200000	2873100000	4504500000
ENSSSCP00000012901	ENSSSCG00000012119	ENSSSCP00000012901	TMSB4X	Sus scrofa thymosin beta 4, X-linked (TMSB4X), mRNA.	9	9	7	93.2	93.2	88.6	5.0526	44	223100000000	26485000000	14754000000	24722000000	19644000000	25380000000	17247000000	30311000000	33523000000	9381200000	8984000000	4934100000	7730000000	111550000000	13243000000	7376900000	12361000000	9822100000	12690000000	8623400000	15155000000	16761000000	4690600000	4492000000	2467000000	3865000000	5202400000	2656700000	5078400000	4242700000	4612900000	6576900000	5409500000	7614200000	5152200000	6864300000	5741900000
ENSSSCP00000024146	ENSSSCG00000023010	ENSSSCP00000024146	TMOD1	Uncharacterized protein	39	39	38	74.4	74.4	72.1	40.473	359	222840000000	10012000000	37549000000	4465000000	26536000000	33704000000	30221000000	17053000000	34817000000	1051500000	568030000	12091000000	14772000000	11728000000	526970000	1976200000	235000000	1396600000	1773900000	1590600000	897550000	1832500000	55343000	29896000	636350000	777460000	2561800000	8702400000	1546300000	6965100000	7865200000	8797700000	4118800000	7600100000	785530000	950730000	6124900000
ENSSSCP00000010888	ENSSSCG00000010212	ENSSSCP00000010888	ANK3	ankyrin 3, node of Ranvier (ankyrin G)	125	125	109	27.9	27.9	25.3	476.87	4363	222130000000	17358000000	31063000000	16410000000	25833000000	23771000000	18086000000	17259000000	28086000000	8993800000	12862000000	7128800000	15281000000	970010000	75800000	135650000	71657000	112810000	103800000	78980000	75369000	122640000	39274000	56166000	31130000	66731000	4719900000	7354200000	4240400000	7190000000	4941400000	6781400000	3908800000	6215200000	4527300000	5724800000	3393300000
ENSSSCP00000017598	ENSSSCG00000016613	ENSSSCP00000017598	AASS	aminoadipate-semialdehyde synthase	72	72	72	69.2	69.2	69.2	102.09	926	221010000000	37063000000	12204000000	35211000000	6195800000	36460000000	8537300000	30706000000	9882800000	14330000000	6792100000	18038000000	5592200000	5139800000	861930000	283810000	818860000	144090000	847900000	198540000	714090000	229830000	333260000	157960000	419480000	130050000	9520500000	3292800000	9908700000	2091000000	7683800000	2703400000	7142600000	2627000000	9177300000	3320200000	9482200000
ENSSSCP00000007596	ENSSSCG00000007133	ENSSSCP00000007596	ACSS1	acyl-CoA synthetase short-chain family member 1	45	45	45	65.3	65.3	65.3	73.581	672	220540000000	13520000000	43780000000	16713000000	15889000000	11203000000	24074000000	18251000000	21144000000	11382000000	22686000000	9874500000	12024000000	6683100000	409700000	1326700000	506460000	481480000	339490000	729520000	553060000	640720000	344890000	687470000	299230000	364350000	3783000000	13018000000	4374300000	5116100000	2604700000	9815500000	4528100000	5640600000	4745200000	8633800000	6717500000
ENSSSCP00000001459	ENSSSCG00000001379	ENSSSCP00000001459	TUBB	Sus scrofa tubulin, beta 2A (TUBB2A), mRNA.	35	7	6	72.5	20.5	17.1	49.67	444	218280000000	19588000000	23965000000	26359000000	19846000000	26099000000	15135000000	24315000000	21413000000	8448000000	12387000000	11376000000	9352400000	10914000000	979380000	1198300000	1318000000	992310000	1305000000	756730000	1215700000	1070600000	422400000	619350000	568790000	467620000	5093600000	4562700000	5934200000	5583500000	5310600000	5077000000	5616200000	5083800000	5033700000	5146300000	6164100000
ENSSSCP00000006990	ENSSSCG00000006556	ENSSSCP00000006990	TPM3	Sus scrofa tropomyosin 3 (TPM3), mRNA.	60	39	36	94.4	69	62.9	29.032	248	218080000000	8320600000	28817000000	9541100000	6857700000	48586000000	8872900000	14514000000	35085000000	7433100000	7235600000	13235000000	29583000000	13630000000	520040000	1801100000	596320000	428610000	3036600000	554560000	907150000	2192800000	464570000	452220000	827190000	1848900000	3802700000	3761900000	5814800000	3055600000	6616000000	4975400000	6153700000	5486300000	3181700000	3907000000	7252900000
ENSSSCP00000024359	ENSSSCG00000021071	ENSSSCP00000024359	HSPB7	heat shock 27kDa protein family, member 7 (cardiovascular)	14	14	14	87	87	87	18.486	169	217820000000	13780000000	32483000000	14988000000	23646000000	20054000000	28092000000	18764000000	20586000000	3898100000	12880000000	18366000000	10285000000	27228000000	1722500000	4060400000	1873500000	2955800000	2506800000	3511500000	2345500000	2573300000	487260000	1610000000	2295800000	1285700000	2870300000	5384300000	2570600000	3667200000	2953600000	5835200000	2497600000	5337900000	3372800000	9014000000	4023200000
ENSSSCP00000010818	ENSSSCG00000010144	ENSSSCP00000010818	ACTN2	actinin, alpha 2	88	88	60	79.4	79.4	64.1	103.73	894	217370000000	24227000000	22924000000	24757000000	30303000000	30371000000	12433000000	24543000000	20785000000	6700200000	1408800000	14659000000	4255100000	3952100000	440490000	416810000	450130000	550960000	552190000	226050000	446240000	377910000	121820000	25615000	266530000	77366000	5832500000	5269100000	6263500000	7753500000	5831800000	3953200000	5265800000	5006200000	3910600000	1301100000	6771600000
ENSSSCP00000006624	ENSSSCG00000006213	ENSSSCP00000006624	ADHFE1	alcohol dehydrogenase, iron containing, 1	27	27	27	68.1	68.1	68.1	50.806	473	216820000000	16152000000	31291000000	13655000000	24790000000	17543000000	30666000000	13241000000	32874000000	4448700000	11553000000	7304900000	13298000000	10325000000	769120000	1490100000	650250000	1180500000	835390000	1460300000	630540000	1565400000	211840000	550150000	347850000	633210000	3418700000	6999200000	3652800000	6140700000	3198800000	10816000000	2917700000	7484000000	2711000000	6838200000	2988500000
ENSSSCP00000012572	ENSSSCG00000011801	ENSSSCP00000012572	HRG	histidine-rich glycoprotein	40	40	40	68	68	68	61.536	553	215640000000	24389000000	26111000000	47031000000	17438000000	13896000000	18478000000	24449000000	16433000000	3042700000	4560000000	13673000000	6140600000	6956200000	786730000	842300000	1517100000	562510000	448250000	596070000	788670000	530110000	98152000	147100000	441070000	198090000	6112800000	5854700000	11438000000	5381300000	3125800000	5284700000	6172700000	3848000000	1510300000	2394800000	4282200000
ENSSSCP00000010581	ENSSSCG00000009916	ENSSSCP00000010581	ACADS	acyl-CoA dehydrogenase, C-2 to C-3 short chain	30	30	30	62.4	62.4	62.4	44.678	412	213520000000	22596000000	39506000000	20227000000	32400000000	16884000000	17196000000	17182000000	25801000000	4022300000	6857100000	4171200000	6681100000	12560000000	1329200000	2323900000	1189800000	1905900000	993170000	1011500000	1010700000	1517700000	236610000	403360000	245370000	393000000	4728400000	7461700000	5094900000	7361100000	3889500000	4768200000	3546100000	5901600000	2623300000	4414400000	2091100000
ENSSSCP00000021676	ENSSSCG00000026761	ENSSSCP00000021676	CCT8	chaperonin containing TCP1, subunit 8 (theta)	56	56	56	80.1	80.1	80.1	59.598	548	209840000000	25578000000	23117000000	23610000000	19692000000	26320000000	12321000000	27559000000	18696000000	8014600000	9030500000	12367000000	3536800000	5671400000	691290000	624800000	638100000	532230000	711340000	332990000	744840000	505300000	216610000	244070000	334240000	95590000	5767200000	5508800000	5706200000	5356100000	5226900000	3618800000	6344400000	3985500000	5805300000	7313700000	4603200000
ENSSSCP00000026277	ENSSSCG00000023361	ENSSSCP00000026277	ENSSSCG00000023361	mitochondrial ribosomal protein S36	11	11	11	72.5	72.5	72.5	11.463	102	206540000000	12416000000	20302000000	14536000000	14827000000	23829000000	15636000000	23215000000	18906000000	11491000000	23978000000	13395000000	14005000000	41307000000	2483300000	4060400000	2907300000	2965400000	4765800000	3127200000	4642900000	3781100000	2298100000	4795700000	2679000000	2801100000	2858000000	4740300000	2755100000	3755300000	4022700000	7096200000	4023900000	4131800000	3514600000	8145600000	4525000000
ENSSSCP00000003989	ENSSSCG00000003683	ENSSSCP00000003989	NUDFV2	NADH dehydrogenase (ubiquinone) flavoprotein 2, 24kDa	27	27	27	70.3	70.3	70.3	27.406	249	204140000000	31492000000	14459000000	27148000000	34467000000	28833000000	10665000000	24756000000	7436700000	5202200000	1593900000	12133000000	5957000000	13609000000	2099400000	963960000	1809800000	2297800000	1922200000	711010000	1650400000	495780000	346810000	106260000	808830000	397140000	7267700000	4328200000	5161600000	10633000000	5826200000	3654900000	5366400000	2062700000	2308000000	1092600000	5256800000
ENSSSCP00000013501	ENSSSCG00000012699	ENSSSCP00000029789	FHL1	Sus scrofa four and a half LIM domains 1 protein, isoform C (FHL1C), mRNA.	38	38	38	82.1	82.1	82.1	33.666	296	204110000000	15934000000	43873000000	11955000000	22378000000	32561000000	24274000000	14971000000	19072000000	4726700000	5059000000	6247400000	3062400000	11340000000	885220000	2437400000	664170000	1243200000	1808900000	1348600000	831730000	1059500000	262590000	281060000	347080000	170140000	3850300000	12403000000	3533100000	6493800000	6645800000	5958000000	4229300000	5029600000	3534500000	3847400000	2615700000
ENSSSCP00000014615	ENSSSCG00000013746	ENSSSCP00000014615	CALR	Sus scrofa calreticulin (CALR), mRNA.	38	38	38	76	76	76	48.287	417	203360000000	26875000000	16347000000	20255000000	12384000000	28857000000	17029000000	14294000000	30493000000	6462200000	12623000000	10353000000	7387500000	9243700000	1221600000	743050000	920680000	562920000	1311700000	774040000	649720000	1386000000	293740000	573780000	470600000	335800000	6227900000	4519200000	6116800000	4482300000	5531500000	6998400000	3913800000	7147200000	5940100000	5139600000	5934500000
ENSSSCP00000011016	ENSSSCG00000010330	ENSSSCP00000011016	PPIF	Peptidyl-prolyl cis-trans isomerase	22	21	2	79.7	76.3	19.3	22.022	207	202720000000	22565000000	19262000000	19174000000	19760000000	35525000000	17736000000	24503000000	19134000000	4938400000	6669300000	11006000000	2442400000	18429000000	2051300000	1751100000	1743100000	1796400000	3229600000	1612400000	2227600000	1739400000	448950000	606300000	1000500000	222040000	3523900000	3735000000	3667700000	3436200000	6787300000	4898800000	4722600000	4205300000	3967100000	2389600000	3501400000
ENSSSCP00000019623	ENSSSCG00000021091	ENSSSCP00000019623	ENSSSCG00000021091		11	11	11	57.1	57.1	57.1	15.618	140	202240000000	19801000000	19581000000	33331000000	25083000000	21987000000	10936000000	26101000000	17610000000	6667000000	9466200000	7763700000	3915400000	33707000000	3300100000	3263500000	5555100000	4180400000	3664500000	1822600000	4350100000	2935000000	1111200000	1577700000	1294000000	652570000	4127300000	4236800000	5902700000	5104600000	3553900000	3466900000	6066700000	3820600000	3423400000	5500700000	3490500000
ENSSSCP00000011056	ENSSSCG00000010368	ENSSSCP00000011056	GLUD1	Sus scrofa glutamate dehydrogenase 1 (GLUD1), nuclear gene encoding mitochondrial protein, mRNA.	47	47	47	74	74	74	61.307	558	201430000000	23191000000	21199000000	19116000000	17039000000	27187000000	15374000000	22245000000	21984000000	6946800000	10027000000	8846200000	8277900000	6104000000	702750000	642390000	579270000	516320000	823840000	465890000	674090000	666180000	210510000	303830000	268070000	250850000	5347600000	5442100000	5275000000	5125900000	5047500000	4543700000	5211500000	5335300000	4447200000	5051000000	4079200000
ENSSSCP00000004229	ENSSSCG00000003914	ENSSSCP00000004229	PRDX1	peroxiredoxin 1	22	22	19	62.9	62.9	53.3	21.966	197	200210000000	17532000000	12596000000	14467000000	10754000000	31571000000	15061000000	28006000000	28366000000	12084000000	4091400000	16440000000	9239100000	14301000000	1252300000	899690000	1033300000	768150000	2255100000	1075800000	2000400000	2026200000	863170000	292250000	1174300000	659930000	4165900000	2803500000	4732100000	2689300000	6651500000	5415600000	5543400000	6239300000	6572500000	3634400000	5457800000
ENSSSCP00000026195	ENSSSCG00000024402	ENSSSCP00000026195	PZP	Uncharacterized protein	92	92	91	57.4	57.4	56.9	167.57	1489	199890000000	22274000000	24315000000	37646000000	18864000000	7749300000	9839100000	35148000000	13256000000	7098300000	7854100000	10034000000	5806600000	2630100000	293080000	319940000	495340000	248210000	101960000	129460000	462470000	174420000	93399000	103340000	132030000	76402000	5160600000	5621500000	8671000000	4946000000	1601800000	3299100000	6319400000	2991900000	4335300000	4260400000	3910700000
ENSSSCP00000019116	ENSSSCG00000018041	ENSSSCP00000019116	ALDH3A2	aldehyde dehydrogenase 3 family, member A2	28	28	28	64	64	64	42.187	381	199830000000	17166000000	48763000000	15242000000	35437000000	16452000000	14104000000	14444000000	19883000000	4620100000	6824800000	3717200000	3172300000	11101000000	953660000	2709100000	846800000	1968700000	914010000	783570000	802440000	1104600000	256670000	379150000	206510000	176240000	4950500000	11389000000	3810700000	8461300000	3644100000	6889000000	3245100000	4721900000	3088800000	2922400000	2043600000
ENSSSCP00000016426	ENSSSCG00000015493	ENSSSCP00000016426	SERPINC1	serpin peptidase inhibitor, clade C (antithrombin), member 1	47	47	47	62	62	62	52.404	463	197980000000	15788000000	16730000000	36396000000	14804000000	18783000000	10291000000	29542000000	15974000000	13030000000	10429000000	10747000000	5470800000	6827100000	544410000	576900000	1255000000	510490000	647690000	354860000	1018700000	550840000	449310000	359610000	370570000	188650000	4667000000	4454600000	8614800000	4134600000	3783800000	3951800000	6250000000	4313000000	4936600000	5089900000	6073700000
ENSSSCP00000026450	ENSSSCG00000022760	ENSSSCP00000026450	HNRNPK	heterogeneous nuclear ribonucleoprotein K	36	36	36	68.7	68.7	68.7	49.257	444	197200000000	29607000000	19180000000	20274000000	18642000000	25468000000	18157000000	22610000000	19370000000	6101700000	5130100000	6741500000	5913900000	8963400000	1345800000	871810000	921540000	847390000	1157600000	825340000	1027700000	880440000	277350000	233190000	306430000	268810000	6852300000	4622800000	6082100000	6297200000	5903600000	6759600000	6041300000	4788800000	4261700000	4761100000	5167700000
ENSSSCP00000015173	ENSSSCG00000014264	ENSSSCP00000015173	ENSSSCG00000014264	histidine triad nucleotide binding protein 1	13	13	13	83.3	83.3	83.3	13.725	126	197140000000	21112000000	27392000000	19064000000	26792000000	30025000000	19113000000	14739000000	18499000000	4628600000	6702900000	4880700000	4195400000	28163000000	3016000000	3913200000	2723400000	3827400000	4289200000	2730500000	2105600000	2642800000	661230000	957560000	697240000	599350000	3909200000	6630700000	3846000000	5876700000	5176700000	5673300000	3653400000	4452800000	3999400000	5734200000	3834600000
ENSSSCP00000013714	ENSSSCG00000012897	ENSSSCP00000013714	GSTP1	Uncharacterized protein	16	16	14	71.9	71.9	68.4	22.175	196	195920000000	24939000000	16614000000	19682000000	14825000000	27523000000	11653000000	24167000000	20429000000	16633000000	2615200000	9623000000	7211200000	19592000000	2493900000	1661400000	1968200000	1482500000	2752300000	1165300000	2416700000	2042900000	1663300000	261520000	962300000	721120000	4090100000	3507500000	3696200000	3184700000	3924000000	3078600000	3920000000	4012900000	5033400000	1151400000	3979200000
ENSSSCP00000012957	ENSSSCG00000012172	ENSSSCP00000012957	ACOT9	acyl-CoA thioesterase 9	37	37	37	66.5	66.5	66.5	50.136	439	194780000000	20806000000	23163000000	18677000000	22557000000	20814000000	12913000000	22319000000	22481000000	8864000000	6864900000	8183300000	7139600000	7214200000	770600000	857890000	691750000	835450000	770900000	478280000	826620000	832630000	328300000	254260000	303090000	264430000	5013500000	6113100000	4847300000	6003000000	4496700000	4093400000	4768200000	5247000000	4845200000	4321000000	4565100000
ENSSSCP00000012423	ENSSSCG00000011653	ENSSSCP00000012423	PCCB	Sus scrofa propionyl CoA carboxylase, beta polypeptide (PCCB), nuclear gene encoding mitochondrial protein, mRNA.	39	39	39	70.7	70.7	70.7	58.589	539	192900000000	21256000000	18031000000	15794000000	16747000000	21260000000	15377000000	17382000000	23700000000	11493000000	11756000000	8152700000	11949000000	6651700000	732970000	621750000	544600000	577490000	733090000	530240000	599390000	817250000	396320000	405380000	281130000	412050000	4982500000	4648200000	4462600000	4677100000	4323500000	4927100000	3549500000	5461800000	5039400000	6432700000	4112500000
ENSSSCP00000027309	ENSSSCG00000023595	ENSSSCP00000027309	ENSSSCG00000023595	adenylate kinase 3	30	30	30	91.2	91.2	91.2	25.593	227	192620000000	21040000000	20902000000	15538000000	12882000000	28121000000	9418200000	18578000000	25939000000	7331100000	11285000000	12557000000	9030900000	12039000000	1315000000	1306400000	971120000	805150000	1757500000	588640000	1161100000	1621200000	458190000	705310000	784820000	564430000	4914800000	5201000000	3889700000	3464600000	5332800000	4808700000	4895200000	5516600000	4517000000	4982500000	4415400000
ENSSSCP00000005261	ENSSSCG00000004890	ENSSSCP00000005261	SERPINB2	serpin peptidase inhibitor, clade B (ovalbumin), member 2	30	30	30	74	74	74	46.316	415	192570000000	7588500000	59204000000	11749000000	23813000000	10759000000	20107000000	15344000000	23575000000	2019300000	6448400000	7878400000	4087000000	11328000000	446380000	3482600000	691100000	1400800000	632880000	1182700000	902600000	1386800000	118780000	379320000	463440000	240410000	1757000000	11643000000	2968500000	5474800000	2013500000	6152200000	3246000000	5567400000	1560800000	5298100000	3352600000
ENSSSCP00000005717	ENSSSCG00000005323	ENSSSCP00000005717	HINT2	histidine triad nucleotide binding protein 2	10	10	10	60.7	60.7	60.7	17.38	163	192330000000	20465000000	26733000000	17501000000	21852000000	26138000000	10412000000	24230000000	17741000000	1789100000	8813400000	6505500000	10146000000	17484000000	1860400000	2430200000	1591000000	1986500000	2376200000	946580000	2202700000	1612800000	162640000	801220000	591410000	922400000	5292900000	6165400000	5299100000	5789500000	5855100000	6636600000	5090900000	4851000000	3019700000	5498200000	4758600000
ENSSSCP00000009601	ENSSSCG00000008997	ENSSSCP00000009601	FGB	Sus scrofa fibrinogen beta chain (FGB), mRNA. ;Fibrinogen beta chain Fibrinopeptide B	53	53	53	79.2	79.2	79.2	56.458	495	191810000000	15914000000	19113000000	16392000000	12750000000	17093000000	26634000000	29939000000	28689000000	3702800000	7822500000	7706600000	6055700000	6850400000	568370000	682600000	585430000	455340000	610460000	951220000	1069200000	1024600000	132240000	279370000	275240000	216270000	3733200000	4865000000	4910000000	3588000000	3806000000	8184100000	6971600000	7213700000	1837900000	4066100000	4391400000
ENSSSCP00000021888	ENSSSCG00000023435	ENSSSCP00000021888	DBI	Sus scrofa diazepam binding inhibitor (GABA receptor modulator, acyl-CoA binding protein) (DBI), mRNA.	13	13	13	94.3	94.3	94.3	9.8962	87	191410000000	17319000000	20469000000	17363000000	20126000000	33349000000	14643000000	25219000000	22047000000	10249000000	1473800000	6946500000	2203300000	38281000000	3463800000	4093800000	3472500000	4025100000	6669700000	2928700000	5043700000	4409400000	2049800000	294750000	1389300000	440660000	3994200000	4639500000	4480400000	5580500000	6391400000	6504200000	5586600000	5109800000	6174500000	399520000	4121300000
ENSSSCP00000003207	ENSSSCG00000002965	ENSSSCP00000003207	ACTN4	Uncharacterized protein	87	71	59	81.8	70.2	58.3	101.84	880	190760000000	19774000000	15912000000	24492000000	14556000000	24654000000	14209000000	22981000000	22524000000	11033000000	2454400000	12804000000	5361600000	3406400000	353120000	284130000	437350000	259940000	440250000	253740000	410380000	402220000	197010000	43828000	228650000	95742000	4893300000	3970000000	5315800000	4019500000	4751300000	4894500000	4811800000	5354100000	5384100000	1390800000	5325800000
ENSSSCP00000006914	ENSSSCG00000006487	ENSSSCP00000006914	CCT3	chaperonin containing TCP1, subunit 3 (gamma)	52	52	52	73.3	73.3	73.3	61.11	547	190410000000	18773000000	18177000000	16614000000	17005000000	27559000000	10937000000	24022000000	16761000000	9127600000	12990000000	13816000000	4632400000	5950400000	586660000	568040000	519180000	531400000	861230000	341780000	750680000	523790000	285240000	405920000	431750000	144760000	4519700000	4722100000	4437000000	4579300000	5126600000	3692800000	4340800000	4104200000	5030100000	6877700000	4383900000
ENSSSCP00000019348	ENSSSCG00000027344	ENSSSCP00000019348	ENSSSCG00000027344		10	10	10	87.4	87.4	87.4	12.1	111	190050000000	18669000000	20324000000	21715000000	30177000000	19909000000	6065000000	19211000000	12634000000	4666600000	8354300000	17951000000	10371000000	38010000000	3733700000	4064800000	4343000000	6035500000	3981900000	1213000000	3842300000	2526800000	933310000	1670900000	3590200000	2074300000	6863400000	4461300000	6429300000	5002000000	4422300000	2715400000	4384800000	4213300000	5284400000	1427700000	4532900000
ENSSSCP00000027076	ENSSSCG00000024355	ENSSSCP00000027076	ENSSSCG00000024355	adenylate kinase 2	31	31	31	80.2	80.2	80.2	27.181	247	189380000000	21220000000	17606000000	16847000000	18452000000	26486000000	16795000000	16893000000	18981000000	9321700000	9600300000	7489400000	9684100000	12625000000	1414700000	1173700000	1123100000	1230100000	1765800000	1119700000	1126200000	1265400000	621440000	640020000	499290000	645610000	3974300000	4182100000	4023500000	4596200000	5252100000	6298800000	4143900000	4646600000	5476800000	5029800000	3714700000
ENSSSCP00000009602	ENSSSCG00000008998	ENSSSCP00000009602	FGA	Fibrinogen alpha chain ;Fibrinogen alpha chain	35	35	33	72.9	72.9	70	32.147	280	188540000000	16064000000	14577000000	16554000000	12659000000	18440000000	21208000000	31267000000	22040000000	5129800000	7627300000	13700000000	9268400000	11090000000	944960000	857480000	973760000	744620000	1084700000	1247500000	1839300000	1296500000	301750000	448670000	805880000	545200000	4805800000	3595600000	4609500000	3385700000	3342000000	6172900000	6596700000	6099100000	2079200000	3209300000	3821600000
ENSSSCP00000025642	ENSSSCG00000021620	ENSSSCP00000025642	STIP1		65	65	65	78.8	78.8	78.8	47.879	415	185520000000	17071000000	17289000000	13101000000	12698000000	26920000000	15914000000	22985000000	23606000000	7899500000	10425000000	6930300000	10686000000	8066300000	742220000	751680000	569620000	552100000	1170400000	691920000	999330000	1026300000	343460000	453240000	301320000	464590000	3396400000	4543600000	3812000000	3545500000	6200800000	5683000000	5508800000	5374600000	3879100000	4509900000	4170400000
ENSSSCP00000008274	ENSSSCG00000007746	ENSSSCP00000008274	CCT6A	Uncharacterized protein ;Uncharacterized protein	48	48	48	75.3	75.3	75.3	57.97	531	184490000000	15624000000	16343000000	18392000000	17238000000	23909000000	11104000000	26260000000	15550000000	12849000000	11443000000	9276500000	6500900000	7095700000	600910000	628560000	707390000	662980000	919570000	427090000	1010000000	598090000	494200000	440110000	356790000	250030000	3844300000	4267500000	4999700000	4674500000	4553000000	4196900000	5423800000	3647100000	5738800000	5994900000	3388800000
ENSSSCP00000011596	ENSSSCG00000010877	ENSSSCP00000011596	HNRNPU	heterogeneous nuclear ribonucleoprotein U (scaffold attachment factor A)	57	57	57	51.7	51.7	51.7	86.837	789	184310000000	24157000000	12422000000	22726000000	16293000000	26243000000	9414500000	23881000000	18534000000	5164400000	9404900000	7750500000	8317600000	5420900000	710510000	365370000	668420000	479210000	771860000	276900000	702390000	545120000	151900000	276610000	227960000	244630000	5003000000	3172400000	5244800000	4053800000	6040700000	3288300000	5932800000	3604500000	3379100000	4941800000	3979100000
ENSSSCP00000020095	ENSSSCG00000025104	ENSSSCP00000020095	ENSSSCG00000025104	Uncharacterized protein	10	10	6	66	66	55.7	10.737	97	183790000000	18951000000	27542000000	15009000000	19495000000	13651000000	21168000000	13574000000	9434300000	4147800000	14374000000	18174000000	8266400000	22973000000	2368800000	3442800000	1876200000	2436900000	1706400000	2646000000	1696700000	1179300000	518470000	1796700000	2271700000	1033300000	4873200000	5314800000	4708300000	5414300000	3539100000	6752500000	4584300000	3636300000	4709900000	8857200000	6635100000
ENSSSCP00000006777	ENSSSCG00000006358	ENSSSCP00000006777	NDUFS2	NADH dehydrogenase (ubiquinone) Fe-S protein 2, 49kDa (NADH-coenzyme Q reductase)	36	36	36	74.1	74.1	74.1	52.486	463	183630000000	32820000000	10169000000	29633000000	37920000000	16680000000	7609700000	20597000000	6451900000	4560800000	2724000000	9987500000	4480400000	7062800000	1262300000	391120000	1139700000	1458500000	641540000	292680000	792190000	248150000	175420000	104770000	384140000	172320000	7123400000	2457000000	8733700000	9053600000	2647700000	2102400000	4151500000	1499200000	3093000000	1505100000	3391900000
ENSSSCP00000012526	ENSSSCG00000011755	ENSSSCP00000012526	NCEH1	neutral cholesterol ester hydrolase 1	27	27	27	58.8	58.8	58.8	40.753	362	182250000000	13744000000	23698000000	16406000000	31982000000	12687000000	21141000000	12790000000	21135000000	4622700000	10248000000	3425200000	10373000000	9592200000	723350000	1247300000	863490000	1683300000	667730000	1112700000	673140000	1112400000	243300000	539360000	180270000	545930000	3868700000	5464900000	5022200000	10143000000	2568600000	5642300000	3538100000	5637300000	3184600000	6590900000	2437700000
ENSSSCP00000008941	ENSSSCG00000008377	ENSSSCP00000008941	CCT4	chaperonin containing TCP1, subunit 4 (delta)	45	45	45	80.9	80.9	80.9	58.056	539	182180000000	23255000000	19290000000	22557000000	16995000000	21122000000	7138100000	25647000000	15087000000	9706500000	9520800000	8470900000	3394900000	5520700000	704690000	584540000	683550000	515000000	640050000	216310000	777170000	457180000	294140000	288510000	256690000	102880000	5504500000	4662300000	5817000000	4435700000	4122800000	3120200000	5530200000	2975300000	5121600000	5795900000	3784200000
ENSSSCP00000016491	ENSSSCG00000015555	ENSSSCP00000016491	LAMC1	laminin, gamma 1 (formerly LAMB2)	93	93	89	52.9	52.9	51.9	177.13	1606	180830000000	18462000000	14454000000	9623300000	18418000000	29823000000	20197000000	12803000000	22727000000	7842500000	9545300000	8860400000	8074800000	2477100000	252910000	198000000	131830000	252300000	408530000	276670000	175390000	311330000	107430000	130760000	121370000	110610000	4722300000	4130100000	3174900000	5430600000	5916700000	7625800000	3098800000	5978700000	4920800000	4832000000	3147500000
ENSSSCP00000011017	ENSSSCG00000010331	ENSSSCP00000011017	ANXA11	Annexin	41	41	40	51.4	51.4	51.4	53.943	502	180730000000	21891000000	18190000000	19001000000	21337000000	26290000000	11040000000	19797000000	18037000000	6596200000	4858000000	8775700000	4921100000	9512300000	1152200000	957350000	1000000000	1123000000	1383700000	581030000	1041900000	949320000	347170000	255680000	461880000	259000000	4831400000	4489700000	5579700000	5255800000	4789200000	4261000000	4984500000	5024600000	5139100000	3110100000	3961900000
ENSSSCP00000002547	ENSSSCG00000002348	ENSSSCP00000002547	ENSSSCG00000002348	acyl-CoA thioesterase 6	16	16	13	31.6	31.6	28	46.579	421	179850000000	14772000000	17260000000	9226800000	15213000000	30019000000	23705000000	20885000000	20907000000	3017400000	5049700000	11350000000	8440500000	8174900000	671470000	784530000	419400000	691510000	1364500000	1077500000	949330000	950340000	137160000	229530000	515910000	383660000	4856200000	4629500000	2828100000	4484700000	6210600000	7219200000	5168600000	5825700000	3196900000	3084600000	2784200000
ENSSSCP00000017531	ENSSSCG00000016545	ENSSSCP00000017531	CHCHD3	coiled-coil-helix-coiled-coil-helix domain containing 3	26	26	26	72.2	72.2	72.2	26.152	227	179790000000	21380000000	10076000000	18096000000	23596000000	27921000000	14130000000	26576000000	12197000000	4574300000	3505900000	9964800000	7777700000	14983000000	1781700000	839630000	1508000000	1966400000	2326700000	1177500000	2214700000	1016400000	381190000	292160000	830400000	648140000	4869000000	2476400000	4905100000	5835800000	5961900000	4233000000	5569200000	2739900000	3408400000	2494000000	5503200000
ENSSSCP00000003898	ENSSSCG00000003594	ENSSSCP00000003898	H-FABP	Fatty acid-binding protein; Uncharacterized protein	7	7	5	87.8	87.8	87.8	5.4232	49	179550000000	18494000000	18840000000	20973000000	29802000000	16494000000	12168000000	20537000000	11632000000	2483200000	10099000000	14502000000	3523000000	59850000000	6164600000	6279900000	6991000000	9934100000	5498000000	4056100000	6845800000	3877400000	827740000	3366400000	4834100000	1174300000	3086800000	6404700000	6754900000	7015400000	3024900000	1366800000	3194800000	1617700000	2122700000	5252800000	1061300000
ENSSSCP00000001164	ENSSSCG00000001093	ENSSSCP00000001164	ACOT13	acyl-CoA thioesterase 13	9	9	9	85.1	85.1	85.1	12.086	114	179230000000	19179000000	19056000000	19639000000	16444000000	20833000000	8724300000	17347000000	20727000000	6970500000	7945500000	14559000000	7803600000	29871000000	3196400000	3176000000	3273100000	2740600000	3472200000	1454000000	2891100000	3454500000	1161800000	1324300000	2426500000	1300600000	3489400000	3961700000	3906900000	3440500000	4494700000	2105500000	4280900000	2857800000	2530000000	9368300000	3610600000
ENSSSCP00000002471	ENSSSCG00000002277	ENSSSCP00000002471	SPTB	spectrin, beta, erythrocytic	209	209	209	76.6	76.6	76.6	270.34	2344	179200000000	15363000000	16142000000	24559000000	18248000000	20781000000	14701000000	20333000000	18863000000	5103200000	3724900000	14189000000	7194400000	1357600000	116390000	122290000	186050000	138240000	157430000	111370000	154040000	142900000	38661000	28219000	107490000	54503000	3576500000	4003800000	6207000000	4455300000	4143800000	5416000000	4249500000	4426800000	3342800000	2773200000	5606500000
ENSSSCP00000019005	ENSSSCG00000017939	ENSSSCP00000019005	ENSSSCG00000017939		22	22	22	88.3	88.3	88.3	16.832	154	178570000000	14831000000	22000000000	14469000000	19313000000	18661000000	17999000000	17304000000	20526000000	13094000000	2852300000	10123000000	7398000000	22321000000	1853900000	2750000000	1808700000	2414100000	2332600000	2249900000	2163000000	2565700000	1636700000	356540000	1265400000	924750000	3644900000	4807300000	3410600000	4803900000	3125000000	5166500000	3199000000	4988300000	3150500000	935440000	3860200000
ENSSSCP00000015288	ENSSSCG00000014371	ENSSSCP00000015288	ENSSSCG00000014371	NADH dehydrogenase [ubiquinone] 1 alpha subcomplex subunit 2 ;NADH dehydrogenase [ubiquinone] 1 alpha subcomplex subunit 2	16	16	16	86.9	86.9	86.9	11.082	99	177120000000	18892000000	10641000000	18834000000	22068000000	27536000000	6926500000	31684000000	6704200000	7287600000	4615300000	14960000000	6973400000	25303000000	2698800000	1520200000	2690600000	3152500000	3933800000	989500000	4526200000	957750000	1041100000	659330000	2137100000	996200000	5726900000	2454900000	4717300000	5855500000	6270000000	2855900000	5884200000	1884900000	3253700000	3174400000	5412400000
ENSSSCP00000008974	ENSSSCG00000008409	ENSSSCP00000008974	ENSSSCG00000008409	Uncharacterized protein	73	73	73	75.2	75.2	75.2	109.8	1017	176200000000	19595000000	18131000000	19219000000	12266000000	19931000000	13030000000	24098000000	16374000000	6138700000	8069100000	11711000000	7635200000	5182300000	576330000	533280000	565260000	360770000	586220000	383220000	708750000	481580000	180550000	237330000	344440000	224560000	4474800000	4464500000	4809100000	3476400000	4001100000	4689000000	5244200000	4084400000	4634600000	5382100000	5215600000
ENSSSCP00000010408	ENSSSCG00000009746	ENSSSCP00000010408	RAN	GTP-binding nuclear protein Ran; Uncharacterized protein	26	26	26	60.2	60.2	60.2	24.423	216	175220000000	15376000000	16079000000	24239000000	15960000000	27203000000	9102900000	22716000000	13636000000	4519600000	6215000000	11928000000	8242400000	15929000000	1397800000	1461800000	2203600000	1450900000	2473000000	827540000	2065100000	1239600000	410870000	565000000	1084400000	749310000	4101100000	5215700000	5578100000	4317300000	6695500000	3330300000	5179300000	2883700000	3374100000	4905600000	4343500000
ENSSSCP00000002695	ENSSSCG00000030371	ENSSSCP00000002695	ENSSSCG00000030371	Uncharacterized protein	31	30	28	61.5	61.5	55.3	46.996	423	174820000000	12648000000	9976200000	14136000000	9040300000	21381000000	12232000000	37735000000	22901000000	7549500000	8213200000	11050000000	7958300000	7946300000	574910000	453460000	642530000	410920000	971840000	555980000	1715200000	1040900000	343160000	373330000	502290000	361740000	2717700000	2595200000	3439600000	2525400000	3308300000	5166400000	8375800000	3822200000	4722200000	3282800000	5267900000
ENSSSCP00000004374	ENSSSCG00000004048	ENSSSCP00000004374	TCP1	t-complex 1	46	46	46	79.1	79.1	79.1	60.354	556	174820000000	20776000000	18432000000	18434000000	17466000000	21176000000	8125200000	21877000000	13756000000	10114000000	10373000000	9956500000	4335100000	5639400000	670200000	594570000	594650000	563420000	683110000	262100000	705700000	443750000	326270000	334620000	321180000	139840000	4415500000	4306000000	4615900000	4336700000	4405900000	2970600000	5135200000	2908000000	5151200000	5695400000	3360100000
ENSSSCP00000024131	ENSSSCG00000024413	ENSSSCP00000024131	PPP2R1A	Sus scrofa protein phosphatase 2, regulatory subunit A, alpha (PPP2R1A), mRNA.	46	46	34	67.2	67.2	52.3	65.322	589	174470000000	20126000000	21960000000	21271000000	21208000000	16595000000	11197000000	19865000000	14239000000	8414400000	7351400000	5508600000	6735800000	5452200000	628940000	686240000	664720000	662750000	518590000	349910000	620780000	444960000	262950000	229730000	172140000	210500000	4521700000	5419500000	6019200000	6385200000	3275900000	3398200000	4599100000	2995600000	5552200000	5086200000	2784300000
ENSSSCP00000027553	ENSSSCG00000027879	ENSSSCP00000027553	ENSSSCG00000027879	;;Histone H2B ;;;Histone H2B ;histone cluster 3, H2bb	12	12	3	71.4	71.4	9.5	13.92	126	174220000000	16525000000	16106000000	15400000000	12437000000	25320000000	16672000000	14520000000	20590000000	8967200000	8244700000	10044000000	9395800000	24889000000	2360600000	2300900000	2200000000	1776700000	3617200000	2381700000	2074300000	2941400000	1281000000	1177800000	1434800000	1342300000	2880500000	3317400000	2836300000	2247800000	6126400000	5459900000	4124700000	5524600000	3328500000	4726800000	4862800000
ENSSSCP00000017591	ENSSSCG00000016607	ENSSSCP00000017591	ENSSSCG00000016607	NADH dehydrogenase (ubiquinone) 1 alpha subcomplex, 5	11	11	11	72.4	72.4	72.4	13.303	116	173790000000	18020000000	9717200000	21310000000	34211000000	27384000000	12095000000	24286000000	6604100000	6673900000	2552600000	7836200000	3095700000	34757000000	3604000000	1943400000	4262100000	6842200000	5476900000	2419000000	4857200000	1320800000	1334800000	510520000	1567200000	619130000	4674800000	2579000000	5490000000	7256400000	5713200000	4339500000	5927200000	2494500000	2182200000	1853700000	2982500000
ENSSSCP00000014907	ENSSSCG00000014020	ENSSSCP00000014907	CANX	calnexin	58	58	58	61.7	61.7	61.7	67.596	593	173620000000	16693000000	19820000000	13071000000	12072000000	21100000000	23063000000	14693000000	21529000000	6632800000	7707200000	10324000000	6921400000	5425800000	521650000	619360000	408460000	377240000	659380000	720720000	459160000	672770000	207270000	240850000	322630000	216290000	4237800000	4514400000	3126600000	3429800000	3190300000	6546100000	2583400000	5210100000	3959300000	5008200000	4132300000
ENSSSCP00000020391	ENSSSCG00000024109	ENSSSCP00000020391	BDH1	Uncharacterized protein ;Uncharacterized protein	26	26	26	81.6	81.6	81.6	28.998	255	173480000000	4955600000	42096000000	9230900000	28462000000	5628300000	15115000000	9841800000	33423000000	1938100000	7732700000	5676000000	9381200000	12392000000	353970000	3006900000	659350000	2033000000	402020000	1079700000	702990000	2387300000	138430000	552330000	405430000	670090000	1217100000	10697000000	2099300000	7260100000	1088400000	4430300000	1760500000	6649500000	784100000	3704900000	1364400000
ENSSSCP00000022159	ENSSSCG00000027778	ENSSSCP00000022159	GLO1	glyoxalase I	19	19	19	80.4	80.4	80.4	20.73	184	172260000000	10258000000	16606000000	14016000000	15257000000	26231000000	10501000000	15089000000	22109000000	7560600000	12940000000	10451000000	11243000000	15660000000	932510000	1509600000	1274200000	1387000000	2384600000	954630000	1371700000	2009900000	687320000	1176300000	950110000	1022100000	4008000000	4048500000	4225300000	3961000000	4707100000	3443700000	3037900000	3572600000	3456200000	4788500000	3694100000
ENSSSCP00000027775	ENSSSCG00000023365	ENSSSCP00000027775	NDUFC2	NADH dehydrogenase [ubiquinone] 1 subunit C2 ;NADH dehydrogenase [ubiquinone] 1 subunit C2	14	14	14	60.7	60.7	60.7	14.306	122	171730000000	27191000000	9579600000	18404000000	36124000000	26114000000	5961900000	22414000000	6105400000	3771000000	4481000000	7059400000	4529600000	19082000000	3021300000	1064400000	2044800000	4013800000	2901600000	662430000	2490400000	678370000	419000000	497890000	784370000	503280000	6327000000	2538000000	4695500000	8934300000	3286700000	914120000	3702400000	1686000000	1941500000	2403500000	2347100000
ENSSSCP00000012206	ENSSSCG00000011453	ENSSSCP00000012206	ITIH4	inter-alpha-trypsin inhibitor heavy chain family, member 4	47	47	39	62.8	62.8	53.8	80.407	728	170570000000	7963900000	10949000000	17310000000	8903000000	20416000000	14032000000	34448000000	23293000000	3858400000	6541500000	17543000000	5306300000	4061100000	189620000	260700000	412150000	211980000	486110000	334100000	820190000	554600000	91867000	155750000	417700000	126340000	2175900000	2625500000	4949700000	2176300000	3995100000	4219000000	7089600000	4910000000	2654200000	4706800000	6728800000
ENSSSCP00000005635	ENSSSCG00000005243	ENSSSCP00000005635	PGM5		41	41	41	81	81	81	52.807	480	170250000000	33848000000	11962000000	22530000000	13441000000	19156000000	3619800000	25335000000	9378800000	13949000000	3766100000	9376600000	3892000000	6548200000	1301800000	460070000	866530000	516960000	736750000	139220000	974440000	360720000	536520000	144850000	360640000	149690000	9819300000	2984500000	6701100000	3343300000	2788700000	1211400000	5307300000	2109200000	7715000000	1555400000	3501800000
ENSSSCP00000028049	ENSSSCG00000022357	ENSSSCP00000028049	ENSSSCG00000022357	ribosomal protein S27a	21	21	10	79.5	79.5	40.4	17.965	156	169860000000	14050000000	17616000000	25319000000	16483000000	27257000000	14766000000	12059000000	16685000000	8130700000	5067900000	6974400000	5451400000	28310000000	2341700000	2936000000	4219800000	2747100000	4542800000	2461000000	2009800000	2780800000	1355100000	844660000	1162400000	908570000	2761400000	4438500000	4533900000	2800000000	4777700000	2992100000	3935700000	2363300000	3492200000	5549300000	2159000000
ENSSSCP00000026706	ENSSSCG00000029732	ENSSSCP00000026706	ENSSSCG00000029732	Uncharacterized protein ;Uncharacterized protein	65	65	65	51.8	51.8	51.8	78.227	724	169380000000	16396000000	12893000000	16547000000	12096000000	23799000000	10711000000	22483000000	16164000000	10485000000	6285900000	14239000000	7280500000	4839400000	468450000	368370000	472780000	345600000	679960000	306020000	642360000	461830000	299570000	179600000	406840000	208010000	3825600000	3437500000	4213700000	3351700000	6171500000	4187900000	5888600000	3942000000	4029600000	3202100000	5343800000
ENSSSCP00000002553	ENSSSCG00000002354	ENSSSCP00000002553	COQ6	coenzyme Q6 monooxygenase	33	33	33	63.2	63.2	63.2	51.34	476	168810000000	17454000000	17774000000	14893000000	17720000000	18141000000	9284100000	15519000000	20946000000	8563400000	10081000000	8375700000	10056000000	8038400000	831120000	846370000	709200000	843820000	863880000	442100000	739000000	997410000	407780000	480050000	398840000	478840000	4392000000	4736400000	3419500000	4183100000	3452200000	3440800000	3549000000	4399100000	4263000000	3818800000	3405700000
ENSSSCP00000016194	ENSSSCG00000015271	ENSSSCP00000016194	PRELP	proline/arginine-rich end leucine-rich repeat protein	28	28	28	60.3	60.3	60.3	43.1	375	168180000000	21739000000	7668800000	16049000000	8393300000	27837000000	7547700000	26599000000	17271000000	12246000000	4384800000	9359900000	9086600000	7312300000	945160000	333430000	697780000	364930000	1210300000	328160000	1156500000	750900000	532430000	190650000	406950000	395070000	5658800000	2123700000	4315100000	2310300000	5640100000	3189600000	5800600000	4782300000	7094700000	1978900000	6508800000
ENSSSCP00000027849	ENSSSCG00000028729	ENSSSCP00000027849	ENSSSCG00000028729	;Histone H4 ;histone cluster 1, H4f ;;;;	20	20	20	79.6	79.6	79.6	11.367	103	168080000000	14083000000	13976000000	14802000000	12642000000	16733000000	12805000000	17822000000	26947000000	9489400000	9600700000	10758000000	8426100000	28014000000	2347100000	2329300000	2467000000	2107000000	2788800000	2134200000	2970300000	4491200000	1581600000	1600100000	1792900000	1404300000	3503000000	4024500000	3953700000	3184200000	4022000000	4826600000	4830000000	6785600000	3099700000	5077200000	5393100000
ENSSSCP00000027554	ENSSSCG00000025688	ENSSSCP00000027554	ENSSSCG00000025688	cytochrome c oxidase subunit VIa polypeptide 2	6	6	6	48.5	48.5	48.5	10.857	97	167990000000	15894000000	13665000000	13948000000	21159000000	21840000000	5316600000	23458000000	11023000000	12992000000	6960000000	13363000000	8373800000	27999000000	2649000000	2277600000	2324600000	3526400000	3640000000	886090000	3909700000	1837100000	2165400000	1160000000	2227100000	1395600000	4375200000	1549100000	3825400000	4845700000	4435400000	958850000	5106500000	1498200000	4117400000	2197800000	2736100000
ENSSSCP00000012751	ENSSSCG00000011968	ENSSSCP00000012751	NIT2	nitrilase family, member 2	27	27	27	74.6	74.6	74.6	31.216	283	167950000000	17018000000	18145000000	15081000000	19063000000	15513000000	15523000000	15914000000	22220000000	4434700000	7796600000	7592500000	9652800000	8839600000	895680000	954990000	793710000	1003300000	816490000	817000000	837580000	1169400000	233400000	410350000	399610000	508040000	4286500000	4363000000	4137400000	5556900000	3936800000	4739200000	3757800000	4629200000	3507200000	4174400000	3132600000
ENSSSCP00000012468	ENSSSCG00000011698	ENSSSCP00000012468	GYG1	glycogenin 1	19	19	19	47.4	47.4	47.4	37.171	331	167450000000	22032000000	14470000000	16633000000	8837900000	22917000000	14295000000	19884000000	14678000000	13905000000	7573400000	9335200000	2885400000	13954000000	1836000000	1205800000	1386100000	736490000	1909700000	1191300000	1657000000	1223200000	1158700000	631110000	777930000	240450000	4610900000	4031100000	3890500000	1747600000	4499100000	4369400000	3422400000	3466600000	4992800000	3254800000	3809400000
ENSSSCP00000000052	ENSSSCG00000000047	ENSSSCP00000000052	ENSSSCG00000000047	NADH dehydrogenase [ubiquinone] 1 alpha subcomplex subunit 6	10	10	1	75.8	75.8	11.7	14.926	128	167060000000	20235000000	8768200000	17692000000	18901000000	36541000000	7409200000	26365000000	7513400000	5267700000	3208200000	9852800000	5311800000	18563000000	2248300000	974250000	1965700000	2100100000	4060100000	823250000	2929500000	834820000	585300000	356470000	1094800000	590200000	7125100000	3188700000	6082300000	7832000000	6930800000	2760300000	5127400000	1890600000	3965300000	2131200000	6159700000
ENSSSCP00000002681	ENSSSCG00000002476	ENSSSCP00000002681	SERPINA1	serpin peptidase inhibitor, clade A (alpha-1 antiproteinase, antitrypsin), member 1	24	24	23	58.7	58.7	58.7	47.079	421	166530000000	15264000000	14671000000	30551000000	14865000000	12140000000	9434200000	21023000000	16850000000	11050000000	3603600000	14276000000	2802800000	7930100000	726880000	698640000	1454800000	707840000	578120000	449250000	1001100000	802390000	526170000	171600000	679810000	133470000	3511000000	3703600000	7121900000	3662700000	2854500000	3595600000	4721400000	5390800000	5899500000	1723500000	7765500000
ENSSSCP00000024376	ENSSSCG00000023807	ENSSSCP00000024376	ACO1	aconitase 1, soluble	70	70	70	70.2	70.2	70.2	99.289	898	165840000000	6089600000	36073000000	5504500000	20506000000	9851700000	16810000000	8379200000	22302000000	3321800000	18452000000	6729800000	11825000000	3856800000	141620000	838900000	128010000	476870000	229110000	390930000	194870000	518640000	77251000	429120000	156510000	274990000	1654900000	8617000000	1660700000	5608200000	1999400000	5733200000	1697600000	5254600000	1718600000	6277600000	2775900000
ENSSSCP00000000129	ENSSSCG00000000125	ENSSSCP00000000129	LGALS1	lectin, galactoside-binding, soluble, 1	13	13	13	76.3	76.3	76.3	14.72	135	165210000000	12634000000	20471000000	14052000000	11792000000	21480000000	16438000000	15569000000	21104000000	10418000000	3139700000	12721000000	5396400000	18357000000	1403800000	2274500000	1561300000	1310200000	2386600000	1826400000	1729900000	2344900000	1157600000	348850000	1413400000	599600000	3029800000	5330900000	3506200000	2694900000	4060300000	5004300000	3601100000	4786400000	6842600000	1460800000	4208900000
ENSSSCP00000004167	ENSSSCG00000003851	ENSSSCP00000004167	CPT2	carnitine palmitoyltransferase 2	72	72	72	74.9	74.9	74.9	73.966	658	165180000000	16798000000	25796000000	12617000000	19680000000	14719000000	12722000000	12943000000	24405000000	4689800000	9223000000	5353500000	6230700000	4464200000	454010000	697180000	341010000	531880000	397820000	343830000	349800000	659600000	126750000	249270000	144690000	168400000	3795200000	6473600000	2987700000	5038000000	3564400000	4290200000	3107200000	5880600000	3207200000	4684700000	3046400000
ENSSSCP00000006384	ENSSSCG00000005976	ENSSSCP00000006384	NDUFB9	NADH dehydrogenase (ubiquinone) 1 beta subcomplex, 9, 22kDa	23	23	23	82.8	82.8	82.8	21.983	180	165030000000	35307000000	16971000000	21892000000	18990000000	17070000000	13787000000	18240000000	4505500000	4999500000	3042000000	7299700000	2928900000	18337000000	3923000000	1885700000	2432400000	2110000000	1896700000	1531800000	2026600000	500620000	555500000	338000000	811080000	325430000	5671400000	2787300000	4802900000	6260600000	5175500000	3079100000	4433300000	2144200000	1631700000	1413800000	3839000000
ENSSSCP00000021133	ENSSSCG00000020830	ENSSSCP00000021133	NACA	Uncharacterized protein	62	62	62	79.1	79.1	79.1	70.869	717	164610000000	13574000000	12659000000	13878000000	10401000000	19654000000	13363000000	16605000000	15759000000	9424500000	15985000000	11437000000	11870000000	3359400000	277020000	258350000	283230000	212260000	401100000	272710000	338870000	321620000	192340000	326230000	233400000	242240000	3488300000	3309500000	3021700000	2624500000	4230400000	5026400000	3068100000	4383800000	4743500000	5117000000	4043700000
ENSSSCP00000009623	ENSSSCG00000009019	ENSSSCP00000009623	RPS3A	;40S ribosomal protein S3a	40	40	36	81.8	81.8	78.4	29.945	264	163830000000	18370000000	14772000000	17342000000	15501000000	19383000000	10442000000	18707000000	14309000000	7465300000	9371100000	10504000000	7660400000	9636900000	1080600000	868970000	1020100000	911850000	1140100000	614240000	1100400000	841730000	439130000	551240000	617870000	450610000	3564500000	3831300000	3559200000	3571000000	3663200000	3894500000	3861900000	3185000000	3595700000	5434800000	3723600000
ENSSSCP00000018286	ENSSSCG00000017259	ENSSSCP00000018286	PRKAR1A	protein kinase, cAMP-dependent, regulatory, type I, alpha	40	40	35	68.9	68.9	66.3	42.92	380	163280000000	15243000000	21319000000	12432000000	18874000000	19263000000	16356000000	14460000000	18025000000	5988200000	6163300000	7571900000	7589300000	8593900000	802240000	1122100000	654300000	993350000	1013800000	860860000	761050000	948680000	315170000	324380000	398520000	399440000	3525500000	4673600000	3084300000	3882700000	3698600000	5833000000	3141000000	4580300000	3407100000	6002900000	3032700000
ENSSSCP00000014135	ENSSSCG00000013302	ENSSSCP00000014135	CAT	catalase	54	54	54	82.5	82.5	82.5	59.929	527	161980000000	11356000000	18537000000	29505000000	13163000000	15058000000	15139000000	12463000000	17486000000	3514200000	8877700000	8660200000	8217600000	5585400000	391570000	639210000	1017400000	453890000	519260000	522040000	429760000	602970000	121180000	306130000	298630000	283370000	2767400000	4871000000	7066200000	3485900000	3309800000	5652500000	3536800000	4210000000	2614300000	5415700000	4208100000
ENSSSCP00000015156	ENSSSCG00000014248	ENSSSCP00000015156	LMNB1	lamin B1	75	66	66	76.6	71.3	71.3	66.485	586	161920000000	17482000000	9679900000	14319000000	11857000000	27534000000	11504000000	19391000000	17270000000	6923400000	5349800000	12554000000	8059600000	4626400000	499470000	276570000	409100000	338780000	786670000	328670000	554020000	493440000	197810000	152850000	358700000	230280000	3929600000	2727600000	4181600000	2947500000	4937400000	4022800000	4301600000	4121600000	4059200000	2820300000	4245600000
ENSSSCP00000015087	ENSSSCG00000014184	ENSSSCP00000015087	PAM	peptidylglycine alpha-amidating monooxygenase	63	63	63	58.5	58.5	58.5	109.59	983	161890000000	37272000000	632240000	33020000000	553810000	36833000000	4509000000	19637000000	2190600000	12445000000	392050000	13947000000	457660000	3303900000	760650000	12903000	673880000	11302000	751700000	92021000	400760000	44705000	253990000	8001000	284630000	9340100	8769600000	282170000	8209700000	239710000	8004000000	1411700000	4109500000	404610000	6452400000	342940000	5215200000
ENSSSCP00000015203	ENSSSCG00000014292	ENSSSCP00000015203	HSPA4	heat shock 70kDa protein 4	88	88	83	87.9	87.9	83.5	94.495	840	160600000000	14550000000	15952000000	16473000000	13793000000	21436000000	11315000000	19962000000	16977000000	7008100000	6105800000	10717000000	6309300000	3277500000	296930000	325550000	336190000	281480000	437480000	230920000	407380000	346470000	143020000	124610000	218710000	128760000	3320600000	4312500000	4277600000	3435900000	4101600000	4124500000	4003100000	3862600000	3628800000	3375000000	3587700000
ENSSSCP00000003721	ENSSSCG00000003430	ENSSSCP00000003721	NPPA	natriuretic peptide A	12	12	12	69.3	69.3	69.3	16.197	150	159650000000	22025000000	140340000	20369000000	377620000	64130000000	146400000	29619000000	700110000	8761300000	111620000	13100000000	167040000	19956000000	2753100000	17542000	2546100000	47203000	8016300000	18300000	3702400000	87514000	1095200000	13953000	1637500000	20879000	4258500000	56269000	6916200000	140750000	11771000000	56484000	8163100000	355870000	7283300000	169870000	11916000000
ENSSSCP00000004218	ENSSSCG00000003903	ENSSSCP00000004218	ENSSSCG00000003903		10	10	10	74.7	74.7	74.7	10.671	91	158240000000	24097000000	21746000000	12536000000	22456000000	16561000000	16593000000	5866300000	19494000000	2974200000	2128700000	9331500000	4453300000	22605000000	3442500000	3106600000	1790900000	3208000000	2365800000	2370400000	838040000	2784900000	424890000	304090000	1333100000	636180000	4489100000	4134100000	4658000000	7614500000	3584200000	3519000000	2737800000	4638800000	2589700000	1715200000	4504300000
ENSSSCP00000020564	ENSSSCG00000027864	ENSSSCP00000020564	OBSCN		74	74	74	77.3	77.3	77.3	98.062	894	156640000000	15711000000	23292000000	15755000000	18102000000	17792000000	8991300000	19536000000	9225600000	5073500000	5510600000	12830000000	4824800000	3560100000	357080000	529360000	358080000	411400000	404360000	204350000	444000000	209670000	115310000	125240000	291600000	109650000	4182200000	5788200000	4358000000	4497000000	3512200000	2671500000	4017000000	2549300000	2604900000	3638600000	3691900000
ENSSSCP00000025679	ENSSSCG00000023325	ENSSSCP00000025679	ACY1	Sus scrofa aminoacylase 1 (ACY1), mRNA.	31	31	31	71	71	71	45.347	407	156190000000	13948000000	16846000000	10573000000	12822000000	17887000000	16098000000	12220000000	26734000000	6281400000	9449800000	6387000000	6942800000	7809500000	697400000	842280000	528650000	641100000	894350000	804920000	611020000	1336700000	314070000	472490000	319350000	347140000	2962400000	4396600000	2183900000	3704800000	3809700000	5133800000	3062700000	7106200000	3763800000	5455500000	3477900000
ENSSSCP00000012011	ENSSSCG00000011265	ENSSSCP00000012011	XIRP1	xin actin-binding repeat containing 1	134	134	134	82.2	82.2	82.2	198.84	1839	154800000000	6373500000	28464000000	4371900000	15181000000	14049000000	28696000000	8544500000	24262000000	2671000000	9946700000	3387700000	8849300000	1502900000	61878000	276350000	42446000	147380000	136390000	278600000	82956000	235560000	25932000	96570000	32891000	85915000	1656200000	6593200000	1326600000	4130000000	2864000000	8953100000	2065900000	5509500000	1846400000	7265100000	1680600000
ENSSSCP00000026262	ENSSSCG00000028022	ENSSSCP00000026262	COL6A2	Uncharacterized protein	44	44	44	37.4	37.4	37.4	106.46	989	153460000000	20267000000	11327000000	17866000000	10543000000	22593000000	9495500000	23004000000	10771000000	5710000000	4337400000	9900700000	7646400000	3336100000	440600000	246250000	388400000	229190000	491150000	206420000	500090000	234150000	124130000	94291000	215230000	166230000	5100100000	2676900000	4953500000	2818800000	4801000000	2845000000	5030400000	2922400000	3229800000	2420300000	4326700000
ENSSSCP00000008032	ENSSSCG00000007524	ENSSSCP00000008032	ATP5E	Sus scrofa ATP synthase, H+ transporting, mitochondrial F1 complex, epsilon subunit (ATP5E), nuclear gene encoding mitochondrial protein, mRNA.	9	9	9	80.4	80.4	80.4	5.7497	51	153360000000	12718000000	17095000000	16897000000	14936000000	21569000000	19294000000	23338000000	7248700000	3369800000	5105600000	7378500000	4410200000	51120000000	4239300000	5698200000	5632400000	4978700000	7189700000	6431200000	7779400000	2416200000	1123300000	1701900000	2459500000	1470100000	3537200000	3310700000	4910800000	4042000000	6078600000	4789500000	4796300000	2382000000	3647200000	6757600000	3614600000
ENSSSCP00000022842	ENSSSCG00000022892	ENSSSCP00000022842	BCS1L	BC1 (ubiquinol-cytochrome c reductase) synthesis-like	24	24	24	50.6	50.6	50.6	47.422	419	153200000000	14058000000	15830000000	19756000000	968210000	43317000000	32827000000	21892000000	1264900000	596230000	1316700000	464680000	911290000	6128000000	562300000	633190000	790230000	38728000	1732700000	1313100000	875690000	50598000	23849000	52668000	18587000	36452000	3471900000	3953000000	3283200000	3506500000	1971800000	2895800000	2393000000	3705700000	2259700000	5501300000	2926200000
ENSSSCP00000018106	ENSSSCG00000017090	ENSSSCP00000018106	ENSSSCG00000017090	Annexin	18	18	18	95.2	95.2	95.2	11.912	105	152860000000	28887000000	22766000000	15738000000	18068000000	19443000000	4051100000	18851000000	8333400000	5258200000	3317900000	7035900000	1110400000	19107000000	3610900000	2845800000	1967200000	2258500000	2430400000	506390000	2356400000	1041700000	657270000	414740000	879490000	138800000	5406300000	5910700000	4007200000	3842900000	4299100000	1696100000	4432900000	2162100000	4688300000	3768300000	4265900000
ENSSSCP00000021972	ENSSSCG00000023604	ENSSSCP00000021972	LAP3	Uncharacterized protein	26	26	26	83.8	83.8	83.8	25.483	235	152500000000	7499000000	11781000000	12398000000	12539000000	16998000000	11374000000	20366000000	22836000000	1616100000	10704000000	11092000000	13294000000	12708000000	624910000	981720000	1033200000	1044900000	1416500000	947800000	1697200000	1903000000	134670000	892020000	924300000	1107900000	1946700000	3342200000	3291200000	3099900000	4197100000	5366400000	4376700000	5484100000	2115300000	4425800000	4484400000
ENSSSCP00000005658	ENSSSCG00000005267	ENSSSCP00000005658	ANXA1	annexin A1	37	37	37	78.9	78.9	78.9	38.73	346	151220000000	23560000000	10942000000	21614000000	10057000000	21705000000	10828000000	21508000000	15385000000	5331600000	1422900000	6173900000	2692100000	7561000000	1178000000	547110000	1080700000	502840000	1085300000	541420000	1075400000	769270000	266580000	71145000	308690000	134600000	6708100000	3152000000	5383800000	3555300000	4116300000	4066100000	5089500000	3757300000	4221900000	1524100000	4975100000
ENSSSCP00000016385	ENSSSCG00000015453	ENSSSCP00000016385	PDIA4	protein disulfide isomerase family A, member 4	68	68	68	73.8	73.8	73.8	72.908	646	151010000000	19062000000	12234000000	12237000000	10324000000	26675000000	10500000000	17745000000	13309000000	9925800000	3862200000	8751700000	6384100000	3974000000	501640000	321950000	322020000	271690000	701980000	276330000	466960000	350240000	261210000	101640000	230310000	168000000	4520800000	3033100000	3339300000	2759000000	5234300000	3660900000	3875300000	3752100000	5570900000	2257500000	4459300000
ENSSSCP00000005322	ENSSSCG00000004945	ENSSSCP00000005322	RPL4	ribosomal protein L4	44	44	44	63.4	63.4	63.4	47.918	426	150940000000	19614000000	11060000000	13859000000	13234000000	21992000000	13951000000	17383000000	17255000000	4125500000	7632000000	4348200000	6490800000	10063000000	1307600000	737320000	923930000	882280000	1466100000	930050000	1158900000	1150300000	275040000	508800000	289880000	432720000	4229900000	3116500000	3675100000	3643600000	4454600000	4642200000	3852800000	4387200000	3541000000	6349500000	3682000000
ENSSSCP00000018561	ENSSSCG00000017513	ENSSSCP00000018561	NPEPPS	aminopeptidase puromycin sensitive	64	64	64	62.7	62.7	62.7	103.92	923	150440000000	14843000000	14177000000	14980000000	17356000000	13245000000	9814800000	14596000000	14342000000	8935600000	9790700000	8440800000	9923000000	3134300000	309220000	295360000	312090000	361580000	275940000	204480000	304080000	298800000	186160000	203970000	175850000	206730000	3830600000	4209500000	3793500000	4277200000	2663600000	3735600000	3229900000	3708500000	4071200000	3571100000	2749900000
ENSSSCP00000015997	ENSSSCG00000015073	ENSSSCP00000015997	TAGLN	transgelin	29	29	29	90	90	90	22.581	201	150050000000	16280000000	10874000000	15401000000	13693000000	23214000000	12301000000	18392000000	15698000000	3387500000	3595800000	13911000000	3301600000	9378100000	1017500000	679650000	962560000	855790000	1450900000	768840000	1149500000	981140000	211720000	224740000	869440000	206350000	3721100000	2508700000	3714900000	3180600000	3973500000	4336500000	3985800000	3740900000	2684400000	1807000000	4790200000
ENSSSCP00000026564	ENSSSCG00000024126	ENSSSCP00000026564	CCT5	chaperonin containing TCP1, subunit 5 (epsilon)	51	51	51	72.9	72.9	72.9	54.518	494	149580000000	13415000000	13407000000	15030000000	12857000000	21814000000	12189000000	18823000000	14391000000	5167600000	9321200000	7890000000	5279700000	5342300000	479110000	478840000	536770000	459180000	779060000	435310000	672250000	513950000	184560000	332900000	281790000	188560000	2901300000	3281900000	3641400000	2922900000	4785200000	4192500000	3806800000	3522100000	3315000000	5373900000	3474600000
ENSSSCP00000010038	ENSSSCG00000009407	ENSSSCP00000010038	ESD	Sus scrofa esterase D (ESD), mRNA.	23	23	23	83	83	83	31.481	282	149240000000	14849000000	11100000000	15995000000	13391000000	21557000000	10836000000	17477000000	16305000000	5351200000	5833600000	8756000000	7792300000	10660000000	1060700000	792850000	1142500000	956530000	1539800000	773980000	1248400000	1164600000	382230000	416690000	625430000	556590000	4033800000	3203200000	4010400000	3395300000	4052100000	4432000000	3393300000	3710300000	3463500000	2825900000	3007900000
ENSSSCP00000008239	ENSSSCG00000007715	ENSSSCP00000008239	ABHD11	abhydrolase domain containing 11	19	19	19	75	75	75	33.983	312	148940000000	13456000000	16356000000	10686000000	11676000000	19726000000	12067000000	17960000000	26268000000	4248000000	4417500000	6979100000	5100200000	8274400000	747560000	908650000	593660000	648660000	1095900000	670360000	997760000	1459300000	236000000	245420000	387730000	283340000	3186700000	3678800000	2616400000	3425000000	3707600000	3872800000	3074100000	5069500000	2775500000	3055400000	2615300000
ENSSSCP00000015950	ENSSSCG00000015027	ENSSSCP00000015950	HSPB2	Uncharacterized protein	16	16	16	87.4	87.4	87.4	20.251	182	147980000000	15031000000	19464000000	19700000000	11957000000	17436000000	10589000000	17096000000	9469600000	7069300000	7254200000	5445700000	7474500000	18498000000	1878900000	2432900000	2462500000	1494600000	2179400000	1323600000	2137000000	1183700000	883660000	906770000	680710000	934310000	3815100000	4230100000	6427200000	3444800000	3334100000	4936600000	2886100000	2856700000	3876700000	3907900000	4281300000
ENSSSCP00000000304	ENSSSCG00000000288	ENSSSCP00000000304	HNRNPA1L2	Sus scrofa heterogeneous nuclear ribonucleoprotein A1 (HNRNPA1), mRNA.	38	38	35	76.6	76.6	75	34.196	320	146790000000	17962000000	10341000000	10209000000	9362800000	20116000000	12270000000	21431000000	14581000000	6544300000	5689600000	11928000000	6350600000	8154800000	997890000	574530000	567160000	520160000	1117500000	681690000	1190600000	810050000	363570000	316090000	662690000	352810000	4307700000	3128200000	2808700000	3013100000	4418500000	3916300000	4270900000	3777500000	4084500000	1685200000	4730900000
ENSSSCP00000019250	ENSSSCG00000025606	ENSSSCP00000019250	ATM	Serine-protein kinase ATM	9	9	9	6	6	6	264.84	2310	145880000000	19846000000	23379000000	15319000000	20410000000	19117000000	61697000	15726000000	12785000000	9510600000	3982900000	3580500000	2158900000	1113600000	151500000	178470000	116940000	155800000	145930000	470970	120040000	97596000	72600000	30404000	27332000	16480000	2543000000	7589000000	3421700000	4629000000	3809000000	92331000	2870000000	2836400000	2437000000	1622300000	2009700000
ENSSSCP00000004436	ENSSSCG00000004103	ENSSSCP00000004436	PCMT1	Sus scrofa protein-L-isoaspartate (D-aspartate) O-methyltransferase (PCMT1), mRNA.	20	20	20	78.4	78.4	78.4	22.542	208	145560000000	14273000000	10117000000	16710000000	12241000000	18141000000	10530000000	15782000000	13316000000	6411400000	11170000000	7395200000	9472100000	13233000000	1297500000	919710000	1519100000	1112800000	1649200000	957310000	1434700000	1210500000	582850000	1015500000	672290000	861100000	3504700000	2318100000	3841300000	3196900000	3297000000	3125000000	2891300000	2985400000	3741700000	3263000000	2669100000
ENSSSCP00000030279	ENSSSCG00000002396	ENSSSCP00000030279	GSTZ1	glutathione S-transferase zeta 1	20	20	20	80.6	80.6	80.6	24.239	217	144560000000	17232000000	16730000000	15056000000	13751000000	14005000000	11084000000	15474000000	15415000000	6846700000	7598400000	6425700000	4944000000	11120000000	1325500000	1286900000	1158200000	1057800000	1077300000	852590000	1190300000	1185700000	526670000	584490000	494280000	380310000	3982900000	3886700000	3246000000	3912500000	3136500000	3724000000	3705800000	3697200000	3641800000	4205600000	3384600000
ENSSSCP00000007654	ENSSSCG00000007188	ENSSSCP00000007654	LOC654323		15	15	13	97.2	97.2	90.7	11.895	108	144420000000	20411000000	23719000000	13956000000	23574000000	15604000000	8017100000	11216000000	13559000000	3728100000	1370300000	8238300000	1030500000	48141000000	6803800000	7906300000	4651900000	7858100000	5201200000	2672400000	3738800000	4519800000	1242700000	456750000	2746100000	343480000	2092700000	4429000000	3856100000	3225400000	2836200000	3591200000	2706400000	3447800000	2231500000	840580000	3750600000
ENSSSCP00000020107	ENSSSCG00000024825	ENSSSCP00000020107	RPL6	Sus scrofa ribosomal protein L6 (RPL6), mRNA.	26	26	26	57	57	57	32.19	284	143910000000	15997000000	14978000000	13504000000	11557000000	16465000000	9510600000	14200000000	14535000000	5953400000	9353500000	9014100000	8839100000	11992000000	1333100000	1248200000	1125400000	963070000	1372100000	792550000	1183400000	1211300000	496110000	779460000	751180000	736590000	3816100000	4008200000	4049500000	4173400000	3671500000	3722300000	3756900000	4054400000	3697900000	3685000000	3187300000
ENSSSCP00000001522	ENSSSCG00000024914	ENSSSCP00000001522	CFB	Sus scrofa complement factor B (CFB), mRNA.	55	55	55	61.4	61.4	61.4	85.878	765	143410000000	10243000000	11904000000	17121000000	6941900000	14786000000	12939000000	24260000000	15742000000	5516500000	6403500000	9635700000	7919100000	3983600000	284520000	330660000	475580000	192830000	410710000	359400000	673890000	437270000	153240000	177880000	267660000	219980000	2718400000	3264600000	4561500000	2445000000	3001600000	4021700000	5237400000	3719400000	2550000000	2980600000	3898000000
ENSSSCP00000014449	ENSSSCG00000013596	ENSSSCP00000014449	ENSSSCG00000013596	Uncharacterized protein	17	17	17	77.7	77.7	77.7	13.525	121	142940000000	19840000000	6315900000	16940000000	22266000000	25954000000	5479400000	19814000000	8073000000	5312100000	2880200000	6021400000	4041700000	28587000000	3968000000	1263200000	3387900000	4453100000	5190800000	1095900000	3962800000	1614600000	1062400000	576050000	1204300000	808350000	4314500000	1732500000	4445600000	5139200000	5261300000	1909700000	3795000000	1682800000	2415100000	1667400000	3197700000
ENSSSCP00000000040	ENSSSCG00000000038	ENSSSCP00000000040	CYB5R3	cytochrome b5 reductase 3	30	30	30	80.8	80.8	80.8	35.029	307	141730000000	25960000000	18057000000	9885100000	14168000000	13399000000	12165000000	12058000000	11845000000	6834800000	2258000000	8508200000	6591700000	8858100000	1622500000	1128500000	617820000	885490000	837460000	760300000	753620000	740300000	427170000	141120000	531760000	411980000	4798600000	3517900000	2974600000	3826800000	2385600000	3337800000	2853700000	2973000000	4723900000	2374300000	2923400000
ENSSSCP00000014816	ENSSSCG00000013936	ENSSSCP00000014816	NDUFA13	Uncharacterized protein	15	15	15	61.8	61.8	61.8	16.89	144	141650000000	28207000000	8546700000	13182000000	31854000000	13336000000	7002400000	19602000000	4685900000	3062900000	1136100000	9259900000	1775800000	17706000000	3525900000	1068300000	1647800000	3981700000	1667000000	875290000	2450300000	585730000	382860000	142020000	1157500000	221970000	4429400000	1723500000	4284200000	6079800000	3033200000	1374900000	4012000000	1061100000	1941300000	950400000	3509400000
ENSSSCP00000024691	ENSSSCG00000029508	ENSSSCP00000024691	QDPR	quinoid dihydropteridine reductase	19	19	19	71.6	71.6	71.6	25.727	243	141510000000	11540000000	11766000000	11277000000	12339000000	23152000000	6490700000	20822000000	12045000000	7091500000	7554800000	9758600000	7672500000	10108000000	824260000	840440000	805500000	881390000	1653700000	463620000	1487300000	860390000	506530000	539630000	697040000	548030000	2724400000	2768900000	2553400000	3314600000	3994200000	1935100000	3559000000	2824700000	2731000000	2992500000	2700500000
ENSSSCP00000024948	ENSSSCG00000024587	ENSSSCP00000024948	DNASE1L2	enoyl-CoA delta isomerase 1	11	11	11	62.2	62.2	62.2	19.061	172	141430000000	12570000000	11292000000	9604100000	11865000000	15515000000	20746000000	13535000000	21422000000	3188100000	8991700000	7299000000	5405800000	20205000000	1795600000	1613200000	1372000000	1695000000	2216400000	2963700000	1933600000	3060200000	455440000	1284500000	1042700000	772260000	3447400000	2956700000	3611500000	2998700000	2549300000	4452700000	2865100000	6030600000	4053600000	2899600000	2852900000
ENSSSCP00000025028	ENSSSCG00000022947	ENSSSCP00000025028	AFG3L2	AFG3-like AAA ATPase 2	58	57	57	67.7	66.3	66.3	65.627	597	141130000000	11073000000	17963000000	11619000000	11075000000	16773000000	11350000000	16621000000	16727000000	4207700000	8264600000	8256100000	7194400000	3920100000	307590000	498980000	322750000	307630000	465930000	315280000	461700000	464650000	116880000	229570000	229340000	199840000	2886700000	3715400000	2861200000	2905200000	2875800000	4505800000	3037600000	3717400000	2053600000	4121900000	3285300000
ENSSSCP00000025811	ENSSSCG00000006474	ENSSSCP00000025811	NES	Uncharacterized protein ;Uncharacterized protein	126	126	126	68.6	68.6	68.6	178.87	1645	140930000000	18743000000	5145600000	13493000000	5995600000	34112000000	6058200000	22168000000	7165800000	9151600000	2674600000	13320000000	2905300000	1565900000	208250000	57173000	149920000	66618000	379020000	67313000	246320000	79620000	101680000	29717000	148000000	32281000	4107100000	1785400000	3809800000	1298000000	7232500000	2441800000	5044900000	2048000000	5643400000	2023100000	6253600000
ENSSSCP00000019055	ENSSSCG00000017987	ENSSSCP00000019055	LOC396903	myosin, heavy chain 10, non-muscle	209	175	24	73.4	65.3	15	216.15	1864	140310000000	7767000000	16754000000	3597900000	11332000000	27291000000	10586000000	21323000000	17861000000	1103300000	3561000000	14006000000	5128300000	1446500000	80072000	172730000	37092000	116830000	281350000	109140000	219820000	184140000	11374000	36712000	144390000	52870000	2209200000	4363900000	1461600000	3252200000	5049700000	4142300000	4232500000	4368600000	1134800000	2676600000	6076100000
ENSSSCP00000013652	ENSSSCG00000012842	ENSSSCP00000013652	RPLP2	60S acidic ribosomal protein P2	15	15	14	97.4	97.4	82.6	11.693	115	140300000000	16997000000	13842000000	16285000000	13546000000	17336000000	10552000000	13667000000	12573000000	5192300000	6306800000	8207400000	5798900000	28061000000	3399400000	2768400000	3257100000	2709300000	3467100000	2110500000	2733300000	2514700000	1038500000	1261400000	1641500000	1159800000	4346600000	3221700000	3121100000	3149500000	3577200000	3022500000	3740400000	2501500000	3854700000	4830500000	3795200000
ENSSSCP00000004364	ENSSSCG00000004038	ENSSSCP00000004364	PLG	plasminogen	81	81	70	77.3	77.3	75.3	90.677	809	139340000000	10564000000	11391000000	16405000000	8403900000	18212000000	10215000000	24836000000	16134000000	2691900000	4697800000	11232000000	4560000000	2902900000	220070000	237310000	341760000	175080000	379410000	212810000	517430000	336130000	56081000	97871000	233990000	95000000	2702500000	2841900000	4799300000	2544100000	3502700000	4023100000	4793700000	3366400000	1597200000	2387600000	3990900000
ENSSSCP00000017448	ENSSSCG00000016466	ENSSSCP00000017448	ENSSSCG00000016466	glutathione S-transferase kappa 1	25	25	25	76.1	76.1	76.1	25.496	226	138870000000	11393000000	13815000000	12366000000	9594600000	14317000000	15712000000	11776000000	14221000000	7879100000	11428000000	5529900000	10840000000	9258100000	759540000	920970000	824400000	639640000	954440000	1047400000	785060000	948070000	525280000	761890000	368660000	722700000	2671000000	3646700000	2570500000	3082100000	3188600000	5078200000	2503300000	3861300000	3224200000	4460700000	2999500000
ENSSSCP00000014641	ENSSSCG00000013771	ENSSSCP00000014641	PRKACA	protein kinase, cAMP-dependent, catalytic, alpha	35	35	32	63.8	63.8	61.8	40.6	351	138660000000	17304000000	14807000000	13535000000	14304000000	8798800000	6260600000	12450000000	14495000000	5886000000	12204000000	8177200000	10439000000	7703300000	961340000	822620000	751930000	794650000	488820000	347810000	691690000	805280000	327000000	677990000	454290000	579930000	3475500000	4032400000	2850100000	3694300000	1826800000	2573700000	3253600000	3094800000	4460300000	5062300000	3063800000
ENSSSCP00000000978	ENSSSCG00000000916	ENSSSCP00000000978	LUM	lumican	22	22	22	59.5	59.5	59.5	38.779	341	137950000000	14635000000	8505700000	14126000000	7539000000	20236000000	6947700000	21026000000	13544000000	10796000000	5099300000	8114200000	7376500000	8114500000	860860000	500340000	830920000	443470000	1190400000	408690000	1236800000	796720000	635080000	299960000	477310000	433910000	4004700000	1980900000	4044000000	2118700000	4455500000	3210600000	4936100000	3942400000	4932300000	1912800000	3472100000
ENSSSCP00000027111	ENSSSCG00000022048	ENSSSCP00000027111	REEP5	receptor accessory protein 5	17	17	17	37.6	37.6	37.6	21.401	189	137500000000	8453900000	14407000000	9529700000	6149400000	17092000000	14534000000	16314000000	20701000000	5130100000	8752400000	6503900000	9937300000	19643000000	1207700000	2058100000	1361400000	878490000	2441600000	2076200000	2330500000	2957200000	732870000	1250300000	929130000	1419600000	2748900000	3641600000	2701300000	2416300000	4098700000	4869600000	3109000000	5227200000	3527000000	4606900000	4327200000
ENSSSCP00000027846	ENSSSCG00000016998	ENSSSCP00000027846	ENSSSCG00000016998	nucleophosmin (nucleolar phosphoprotein B23, numatrin)	33	33	33	66.6	66.6	66.6	33.985	305	136940000000	13133000000	10394000000	7686200000	8883400000	24443000000	10159000000	17167000000	14328000000	3393200000	8522900000	10695000000	8137800000	11412000000	1094400000	866210000	640510000	740280000	2036900000	846570000	1430600000	1194000000	282770000	710240000	891230000	678150000	2606800000	2396500000	2437900000	2350700000	5109000000	3870600000	3677500000	3287700000	1991000000	5023500000	3790500000
ENSSSCP00000013894	ENSSSCG00000013064	ENSSSCP00000013894	EEF1G	Elongation factor 1-gamma	31	31	31	53.3	53.3	53.3	50.311	439	136640000000	14252000000	16736000000	13847000000	12774000000	14327000000	6361400000	11290000000	15834000000	7236000000	7723300000	6660500000	9599600000	5693400000	593850000	697340000	576940000	532270000	596950000	265060000	470430000	659770000	301500000	321810000	277520000	399980000	3589900000	4612800000	3671200000	3773900000	2688800000	2540200000	2360400000	3484100000	3631900000	3394800000	2038100000
ENSSSCP00000017622	ENSSSCG00000016634	ENSSSCP00000017622	CAV1	Sus scrofa caveolin 1, caveolae protein, 22kDa (CAV1), mRNA.	10	10	10	36	36	36	20.625	178	134600000000	17566000000	9650000000	15741000000	14924000000	20433000000	4393500000	18512000000	12566000000	4123200000	3995800000	7505200000	5190100000	13460000000	1756600000	965000000	1574100000	1492400000	2043300000	439350000	1851200000	1256600000	412320000	399580000	750520000	519010000	3545100000	2196600000	3189500000	3217600000	3445300000	2118100000	3912400000	3016400000	2262200000	1915300000	4723100000
ENSSSCP00000000968	ENSSSCG00000000905	ENSSSCP00000000968	ENSSSCG00000000905	NADH dehydrogenase (ubiquinone) 1 alpha subcomplex, 12	23	23	23	93.2	93.2	93.2	17.335	147	134370000000	21315000000	7890800000	16461000000	17218000000	18972000000	3630500000	20181000000	5457100000	3340100000	3158400000	10226000000	6522300000	14930000000	2368300000	876760000	1829000000	1913100000	2108000000	403390000	2242300000	606340000	371120000	350930000	1136300000	724700000	4584900000	1958500000	3851700000	5215400000	4549600000	1625000000	4226000000	1789800000	1006100000	1257700000	2968400000
ENSSSCP00000018131	ENSSSCG00000017114	ENSSSCP00000018131	NDUFS6	NADH dehydrogenase (ubiquinone) Fe-S protein 6, 13kDa (NADH-coenzyme Q reductase)	12	12	12	75.6	75.6	75.6	13.329	123	134250000000	21161000000	6820600000	17036000000	17729000000	16379000000	7469000000	16457000000	7135900000	1826400000	6438700000	9504200000	6290500000	16781000000	2645200000	852570000	2129500000	2216100000	2047300000	933620000	2057100000	891990000	228310000	804840000	1188000000	786320000	5087100000	2022300000	4424300000	5025400000	3626300000	2374100000	3676700000	1613400000	1635900000	1881300000	3422700000
ENSSSCP00000021116	ENSSSCG00000029546	ENSSSCP00000021116	ENSSSCG00000029546	Uncharacterized protein	7	7	7	57.5	57.5	57.5	9.5689	87	133750000000	14755000000	9089900000	12572000000	18602000000	22373000000	4917200000	12340000000	15080000000	4746600000	3487700000	6214000000	9576600000	22292000000	2459200000	1515000000	2095300000	3100400000	3728800000	819540000	2056700000	2513300000	791100000	581280000	1035700000	1596100000	2711000000	2685400000	2645400000	3806700000	4031800000	2144400000	3521700000	3671500000	3870800000	1268600000	1897200000
ENSSSCP00000018720	ENSSSCG00000017666	ENSSSCP00000018720	CLTC	clathrin heavy chain 1	64	64	64	61	61	61	106.41	919	133610000000	18756000000	13211000000	19037000000	16830000000	8925200000	5033000000	15031000000	9500800000	13938000000	6136300000	3365100000	3847700000	2569500000	360700000	254060000	366090000	323640000	171640000	96789000	289070000	182710000	268040000	118010000	64714000	73995000	4494300000	3427000000	4950900000	4276900000	1888500000	1867200000	3307800000	2477300000	6290700000	3150100000	2444900000
ENSSSCP00000019501	ENSSSCG00000016535	ENSSSCP00000019501	CALD1	caldesmon 1	69	69	68	63.1	63.1	63.1	90.182	772	133510000000	9602000000	11755000000	11840000000	8028200000	17573000000	14680000000	20120000000	14716000000	2457000000	5726400000	9810800000	7202100000	5135000000	369310000	452110000	455370000	308780000	675880000	564630000	773830000	566010000	94500000	220240000	377340000	277000000	2604200000	3004400000	3166400000	2458800000	3869600000	3885900000	4066700000	3180700000	1650500000	2930400000	3418100000
ENSSSCP00000003958	ENSSSCG00000003653	ENSSSCP00000003958	NDUFS5	NADH dehydrogenase (ubiquinone) Fe-S protein 5, 15kDa (NADH-coenzyme Q reductase)	17	17	17	86.8	86.8	86.8	12.48	106	133480000000	22383000000	7830800000	14365000000	22574000000	18233000000	8936000000	19392000000	5461900000	6106100000	845130000	4018400000	3333500000	22246000000	3730500000	1305100000	2394100000	3762300000	3038900000	1489300000	3232000000	910310000	1017700000	140850000	669730000	555580000	4332800000	1753200000	4143100000	5816100000	3773100000	2719700000	3875300000	971420000	1988800000	921750000	2883200000
ENSSSCP00000013201	ENSSSCG00000012405	ENSSSCP00000013201	RPS4X	Sus scrofa ribosomal protein S4 (RPS4), mRNA.	34	34	34	82.1	82.1	82.1	29.597	263	133480000000	11694000000	12585000000	11479000000	11350000000	15657000000	12181000000	16264000000	13569000000	4160300000	7206400000	9886500000	7448700000	8342500000	730870000	786590000	717420000	709380000	978560000	761320000	1016500000	848060000	260020000	450400000	617900000	465540000	3002200000	3362600000	2772000000	3126100000	3290100000	4031300000	3457700000	3041700000	3174500000	3677000000	3623800000
ENSSSCP00000007354	ENSSSCG00000006899	ENSSSCP00000007354	RPL5	Sus scrofa ribosomal protein L5 (RPL5), mRNA.	38	38	38	63	63	63	34.353	297	132870000000	9824200000	13200000000	10584000000	10487000000	18032000000	14734000000	17327000000	12600000000	3015600000	6371000000	10696000000	6002200000	12079000000	893110000	1200000000	962170000	953400000	1639300000	1339400000	1575200000	1145500000	274140000	579180000	972320000	545650000	2189500000	3258000000	3140000000	3372600000	3724300000	3237200000	3542800000	2424700000	2142300000	4897500000	3133700000
ENSSSCP00000000076	ENSSSCG00000000071	ENSSSCP00000000076	ENSSSCG00000000071	suppression of tumorigenicity 13 (colon carcinoma) (Hsp70 interacting protein)	26	26	26	47.2	47.2	47.2	41.433	369	132090000000	10681000000	7992900000	11522000000	8721700000	20999000000	10035000000	19268000000	15687000000	4393600000	5573000000	10678000000	6537700000	13209000000	1068100000	799290000	1152200000	872170000	2099900000	1003500000	1926800000	1568700000	439360000	557300000	1067800000	653770000	2727300000	2297000000	3408100000	1935000000	3519600000	3046000000	3393200000	3418200000	2599500000	3848300000	3260500000
ENSSSCP00000012593	ENSSSCG00000011822	ENSSSCP00000012593	OPA1	optic atrophy 1 (autosomal dominant)	77	77	76	79	79	79	78.119	675	132000000000	12206000000	19389000000	12236000000	14006000000	14604000000	10409000000	12720000000	14795000000	4431200000	5891400000	5750200000	5563700000	3219600000	297710000	472900000	298440000	341600000	356200000	253880000	310250000	360860000	108080000	143690000	140250000	135700000	2931900000	4986400000	3072200000	3587300000	3121800000	4214700000	2878900000	3747200000	2651700000	3873600000	2858200000
ENSSSCP00000019211	ENSSSCG00000027353	ENSSSCP00000019211	ENSSSCG00000027353	ribosomal protein S7	28	28	28	85.6	85.6	85.6	22.127	194	131010000000	12581000000	15269000000	11071000000	10705000000	20335000000	10362000000	17032000000	14511000000	2687600000	5396300000	8143300000	2917800000	13101000000	1258100000	1526900000	1107100000	1070500000	2033500000	1036200000	1703200000	1451100000	268760000	539630000	814330000	291780000	2565500000	3050200000	3430900000	2688000000	4254900000	2985400000	3359400000	3068000000	2464900000	4264700000	2926000000
ENSSSCP00000005849	ENSSSCG00000005453	ENSSSCP00000005849	TXN	Sus scrofa thioredoxin (TXN), mRNA.	11	11	11	59	59	59	11.828	105	130610000000	13402000000	13571000000	18369000000	8716800000	15894000000	9060000000	16998000000	12661000000	8414500000	2353800000	6373000000	4801100000	18659000000	1914600000	1938700000	2624100000	1245300000	2270600000	1294300000	2428300000	1808700000	1202100000	336260000	910420000	685870000	4124800000	3596400000	5561700000	2215800000	3092100000	2978700000	3576800000	2509900000	2900600000	584710000	2627200000
ENSSSCP00000026137	ENSSSCG00000026807	ENSSSCP00000026137	ENSSSCG00000026807	NADH dehydrogenase (ubiquinone) 1 beta subcomplex, 4, 15kDa	12	12	12	58.9	58.9	58.9	15.096	129	128620000000	17204000000	7347600000	16143000000	23298000000	16804000000	7276300000	18987000000	4973000000	3845600000	663870000	9211200000	2869000000	21437000000	2867300000	1224600000	2690500000	3882900000	2800600000	1212700000	3164600000	828840000	640940000	110650000	1535200000	478160000	3733900000	2338100000	3265900000	6851200000	3794200000	1722800000	3746300000	1326500000	2175200000	1062700000	3719800000
ENSSSCP00000021295	ENSSSCG00000024061	ENSSSCP00000021295	TNNI1	troponin I type 1 (skeletal, slow)	24	24	24	62	62	62	21.647	187	128550000000	9203200000	693580000	1977200000	1042100000	56495000000	842510000	20265000000	1147400000	660540000	125120000	32156000000	3947700000	18365000000	1314700000	99083000	282460000	148870000	8070800000	120360000	2894900000	163910000	94362000	17875000	4593600000	563960000	1641300000	181890000	593270000	339750000	12546000000	263400000	4495500000	235420000	333200000	27967000	6232600000
ENSSSCP00000005439	ENSSSCG00000005060	ENSSSCP00000005439	KTN1	kinectin 1 (kinesin receptor)	150	150	150	81.2	81.2	81.2	152.38	1318	128440000000	13374000000	13085000000	11475000000	8099800000	21711000000	11143000000	14428000000	11148000000	4732300000	7305700000	7591100000	4350200000	1625900000	169290000	165640000	145250000	102530000	274820000	141050000	182640000	141110000	59902000	92478000	96089000	55066000	3353800000	3125800000	3253700000	2156100000	4123100000	4218500000	3198100000	2841400000	3489500000	3547900000	3099300000
ENSSSCP00000001161	ENSSSCG00000001090	ENSSSCP00000001161	ALDH5A1	aldehyde dehydrogenase 5 family, member A1	41	41	41	64.4	64.4	64.4	57.784	537	128400000000	10189000000	15436000000	6948600000	8324400000	15386000000	9284200000	12914000000	13964000000	7069200000	8789300000	10269000000	9823900000	4427500000	351340000	532270000	239610000	287050000	530540000	320150000	445310000	481520000	243770000	303080000	354090000	338750000	3191400000	3381700000	2254000000	2734800000	3141700000	2992600000	2804200000	2956900000	3018500000	3906000000	2705000000
ENSSSCP00000014722	ENSSSCG00000013849	ENSSSCP00000014722	TPM4	Sus scrofa tropomyosin 4 (TPM4), mRNA.	52	28	28	89.9	66.5	66.5	28.521	248	128330000000	10903000000	10848000000	13305000000	7638800000	17813000000	8288400000	23023000000	11683000000	4444700000	6910700000	8227700000	5248100000	8555600000	726880000	723230000	886990000	509260000	1187500000	552560000	1534900000	778850000	296320000	460720000	548520000	349880000	2638500000	2912900000	3765600000	2488900000	4063500000	4065600000	4704800000	2420400000	2576100000	2872900000	3631900000
ENSSSCP00000029378	ENSSSCG00000012459	ENSSSCP00000029378	ENSSSCG00000012459	apolipoprotein O-like	28	28	12	74.6	74.6	35.1	29.393	268	128210000000	10823000000	13185000000	10319000000	11091000000	15538000000	12549000000	13452000000	14757000000	6196600000	9029400000	3922800000	7346900000	8547300000	721540000	879000000	687940000	739400000	1035900000	836620000	896830000	983770000	413100000	601960000	261520000	489800000	2396600000	3314400000	2753300000	3219100000	2989100000	4097600000	3182700000	3010500000	2111000000	4160000000	2288500000
ENSSSCP00000004385	ENSSSCG00000004058	ENSSSCP00000004385	EZR	ezrin	51	40	40	69.7	53.5	53.5	42.268	353	126950000000	12113000000	10787000000	10607000000	8324500000	17548000000	12154000000	15914000000	14739000000	4558800000	7897700000	5801500000	6500800000	7052500000	672960000	599260000	589290000	462470000	974890000	675200000	884100000	818850000	253270000	438760000	322310000	361160000	2855600000	2825500000	3310000000	2426500000	4031600000	4065900000	3083600000	3678000000	2770600000	4375300000	2951800000
ENSSSCP00000007063	ENSSSCG00000006624	ENSSSCP00000007063	SELENBP1	selenium binding protein 1	43	43	43	82.8	82.8	82.8	52.534	472	126330000000	16782000000	6572100000	12174000000	10310000000	18260000000	8652500000	15678000000	16164000000	5638800000	3412900000	6391500000	6296200000	4075200000	541360000	212000000	392720000	332580000	589030000	279110000	505730000	521420000	181900000	110090000	206180000	203100000	3858900000	1691100000	3252700000	2854800000	3551100000	3024300000	3590500000	4249500000	3169200000	2453100000	4244500000
ENSSSCP00000023921	ENSSSCG00000026025	ENSSSCP00000023921	HMGCL	3-hydroxymethyl-3-methylglutaryl-CoA lyase	23	23	23	55.1	55.1	55.1	34.324	325	125900000000	12532000000	12041000000	10126000000	11820000000	19175000000	6537200000	12488000000	15831000000	4378300000	6809600000	7518300000	6641500000	7868500000	783220000	752580000	632880000	738720000	1198400000	408580000	780480000	989420000	273640000	425600000	469900000	415090000	2661600000	2625000000	2798600000	3028600000	3645500000	2457600000	2763200000	3270100000	2728100000	3572600000	2239500000
ENSSSCP00000020164	ENSSSCG00000029251	ENSSSCP00000020164	ENSSSCG00000029251	Uncharacterized protein	103	103	103	79.9	79.9	79.9	117.82	1093	124110000000	10070000000	16055000000	8036200000	10962000000	12112000000	17444000000	8733500000	14620000000	3362600000	10511000000	5510500000	6696300000	2177400000	176670000	281670000	140990000	192310000	212490000	306030000	153220000	256480000	58993000	184410000	96676000	117480000	2499400000	4008900000	2707700000	2960400000	2623600000	5621600000	2391500000	3611700000	2375500000	4578300000	2637700000
ENSSSCP00000026803	ENSSSCG00000021991	ENSSSCP00000026803	NDUFV3	NADH dehydrogenase (ubiquinone) flavoprotein 3, 10kDa	33	33	33	71.7	71.7	71.7	42.456	417	124040000000	19954000000	8723800000	12854000000	18668000000	19043000000	6884200000	16681000000	6470600000	2369300000	2732900000	6327500000	3328400000	5168200000	831400000	363490000	535600000	777830000	793470000	286840000	695030000	269610000	98721000	113870000	263650000	138680000	4694100000	2300000000	3976000000	5044800000	3756600000	2772500000	3790000000	2072800000	2255500000	1989000000	3649400000
ENSSSCP00000006818	ENSSSCG00000006395	ENSSSCP00000006818	ENSSSCG00000006395	transgelin 2	25	25	24	92.3	92.3	85.6	23.302	208	123850000000	13252000000	9116700000	18788000000	7766600000	15309000000	11858000000	17472000000	12996000000	4768700000	2028300000	7873800000	2619300000	8846300000	946570000	651190000	1342000000	554760000	1093500000	847000000	1248000000	928270000	340620000	144880000	562410000	187090000	2715400000	2746500000	4302400000	1875700000	2998700000	3779900000	3273400000	3251300000	2479600000	547510000	3782200000
ENSSSCP00000003568	ENSSSCG00000003289	ENSSSCP00000003568	ISOC2	isochorismatase domain containing 2	7	7	7	70.7	70.7	70.7	13.145	133	123750000000	12926000000	9427700000	11687000000	13932000000	11604000000	9069600000	14993000000	8695900000	6165900000	7677300000	8842000000	8730800000	30938000000	3231400000	2356900000	2921900000	3482900000	2900900000	2267400000	3748300000	2174000000	1541500000	1919300000	2210500000	2182700000	2896100000	2820300000	3163100000	3262500000	3024200000	3383900000	3772600000	2306200000	2292400000	3347000000	2263500000
ENSSSCP00000006308	ENSSSCG00000005900	ENSSSCP00000006308	GPT	Alanine aminotransferase 1	38	38	35	83.9	83.9	78.8	54.985	496	123550000000	8290900000	13010000000	9444300000	12580000000	12882000000	7873100000	13251000000	16318000000	5194900000	8932300000	9887500000	5881900000	5147800000	345450000	542100000	393510000	524180000	536740000	328050000	552130000	679940000	216450000	372180000	411980000	245080000	2002900000	3104500000	2586300000	2890700000	2515000000	3072800000	2692300000	3581300000	2296400000	3734300000	2639300000
ENSSSCP00000016375	ENSSSCG00000015444	ENSSSCP00000016375	LAMB1	laminin, beta 1	97	97	97	47.9	47.9	47.9	198.55	1799	123410000000	13606000000	9815800000	5531200000	12243000000	17354000000	13964000000	8334300000	21846000000	5442800000	5507300000	5351700000	4409700000	1714000000	188980000	136330000	76822000	170040000	241020000	193950000	115750000	303410000	75595000	76491000	74329000	61246000	3317300000	2638700000	1575000000	3219500000	3837700000	4808100000	1897400000	5267900000	3598100000	3150100000	2503200000
ENSSSCP00000003423	ENSSSCG00000003156	ENSSSCP00000003423	HRC	histidine rich calcium binding protein	35	35	35	58.4	58.4	58.4	69.143	620	123060000000	7617600000	13677000000	5760500000	10742000000	18529000000	15667000000	9868000000	20484000000	2375800000	7798400000	4647000000	5889400000	6836400000	423200000	759860000	320030000	596770000	1029400000	870360000	548220000	1138000000	131990000	433240000	258160000	327190000	2181400000	3209300000	2379900000	3062900000	4022700000	4856800000	2509800000	6383600000	2664000000	6205600000	2409500000
ENSSSCP00000022609	ENSSSCG00000029785	ENSSSCP00000022609	RPS9	ribosomal protein S9	23	23	23	58.5	58.5	58.5	22.409	193	122020000000	14100000000	11733000000	11181000000	10984000000	17061000000	8345000000	9951300000	11422000000	5455600000	7909700000	8055300000	5818300000	11092000000	1281800000	1066600000	1016400000	998550000	1551000000	758630000	904660000	1038400000	495960000	719060000	732300000	528940000	3159700000	2929800000	3193700000	3339900000	3032900000	3031500000	2568300000	2619400000	2656300000	4252300000	2896500000
ENSSSCP00000008012	ENSSSCG00000007514	ENSSSCP00000008012	VAPB	Sus scrofa VAMP (vesicle-associated membrane protein)-associated protein B and C (VAPB), mRNA.	26	26	26	66.3	66.3	66.3	27.053	243	121830000000	13956000000	11833000000	11080000000	13480000000	19379000000	4816800000	10432000000	11926000000	6600600000	4943200000	7993400000	5388500000	8121800000	930380000	788840000	738640000	898680000	1292000000	321120000	695430000	795070000	440040000	329550000	532890000	359230000	3352800000	3194500000	2946900000	3767200000	4404800000	2269100000	3265500000	3057400000	3440400000	2566400000	3354600000
ENSSSCP00000026108	ENSSSCG00000021408	ENSSSCP00000026108	TKT	Sus scrofa transketolase (TKT), mRNA.	47	47	47	76.4	76.4	76.4	67.837	623	121310000000	13717000000	7868300000	12773000000	7332700000	15348000000	5793400000	17365000000	10867000000	5875700000	5179500000	13573000000	5621700000	4852500000	548670000	314730000	510910000	293310000	613910000	231740000	694600000	434660000	235030000	207180000	542940000	224870000	3732700000	2006000000	3249900000	2101300000	2718800000	2697900000	3666000000	2442200000	2654500000	2451000000	3998100000
ENSSSCP00000022410	ENSSSCG00000027224	ENSSSCP00000022410	PCBP1	poly(rC) binding protein 1	23	23	15	80.6	80.6	64.6	37.501	356	121130000000	13245000000	12762000000	11646000000	10658000000	16978000000	11495000000	12918000000	12844000000	3938700000	4968900000	6663300000	3007900000	7125100000	779100000	750690000	685090000	626970000	998700000	676180000	759910000	755550000	231690000	292290000	391960000	176930000	2899200000	3110500000	2896300000	2845600000	3260000000	2790400000	2990900000	3072900000	2621400000	2970200000	3088100000
ENSSSCP00000014233	ENSSSCG00000013391	ENSSSCP00000014233	PSMA1	Proteasome subunit alpha type	29	29	29	80.2	80.2	80.2	29.555	263	120690000000	11105000000	9966000000	10745000000	8722500000	17687000000	7432200000	15023000000	14374000000	5187100000	7157100000	7934300000	5352200000	7099200000	653260000	586240000	632060000	513090000	1040400000	437190000	883720000	845520000	305130000	421010000	466720000	314840000	2792600000	2360700000	2801700000	2471100000	3763300000	2824300000	3284000000	3022300000	2970400000	4765900000	3003500000
ENSSSCP00000018615	ENSSSCG00000017566	ENSSSCP00000018615	ACSF2	acyl-CoA synthetase family member 2	36	36	36	50.4	50.4	50.4	67.477	609	119970000000	14279000000	14274000000	11174000000	12459000000	13250000000	7821600000	11617000000	12005000000	4104300000	8244600000	6314000000	4427900000	5712900000	679960000	679710000	532110000	593300000	630970000	372460000	553200000	571650000	195440000	392600000	300660000	210850000	3115600000	3804600000	2975100000	3636400000	3054500000	3281700000	2847200000	3493700000	2494800000	4281100000	3479400000
ENSSSCP00000010705	ENSSSCG00000010035	ENSSSCP00000010705	YWHAH	tyrosine 3-monooxygenase/tryptophan 5-monooxygenase activation protein, eta	27	19	19	67.1	61.4	61.4	28.211	246	119910000000	16781000000	13003000000	11587000000	13506000000	16350000000	4370200000	15514000000	9131300000	5630800000	1821000000	8984800000	3235400000	7494600000	1048800000	812700000	724160000	844100000	1021900000	273140000	969620000	570710000	351920000	113810000	561550000	202210000	3447500000	3605600000	2986400000	3376900000	3175300000	1762900000	3415800000	2859400000	2727400000	1922400000	3100100000
ENSSSCP00000024546	ENSSSCG00000026990	ENSSSCP00000024546	FAM162A	family with sequence similarity 162, member A	15	15	15	45.8	45.8	45.8	17.665	155	119550000000	13687000000	11121000000	13330000000	14324000000	11719000000	12757000000	10338000000	15153000000	3941400000	3604600000	4062700000	5511300000	14944000000	1710900000	1390100000	1666200000	1790500000	1464900000	1594600000	1292300000	1894100000	492670000	450570000	507840000	688910000	3177700000	3101400000	2643400000	4183100000	2643900000	3158800000	2783300000	3416100000	2013000000	2463400000	2627600000
ENSSSCP00000009795	ENSSSCG00000009185	ENSSSCP00000009795	ADH5	alcohol dehydrogenase 5 (class III), chi polypeptide	26	26	26	66.6	66.6	66.6	39.689	374	117630000000	13016000000	14258000000	10151000000	9764300000	18185000000	7649600000	10700000000	13977000000	6371200000	5497700000	6024400000	2031700000	6190800000	685060000	750420000	534270000	513910000	957100000	402610000	563160000	735640000	335330000	289350000	317070000	106930000	3035300000	3868700000	2968600000	2931600000	3265500000	1637800000	2589800000	3324200000	3602900000	3996300000	2769500000
ENSSSCP00000010805	ENSSSCG00000010132	ENSSSCP00000010805	COMT	catechol-O-methyltransferase	25	25	25	77.8	77.8	77.8	30.043	270	117630000000	13056000000	16993000000	7668900000	11572000000	9774600000	11823000000	9974900000	13594000000	4431000000	4094300000	10251000000	4397700000	7842000000	870400000	1132900000	511260000	771450000	651640000	788180000	665000000	906270000	295400000	272950000	683410000	293180000	3363300000	4433400000	2319700000	3052000000	1573600000	3046300000	2091900000	3221000000	3665400000	1944100000	2927400000
ENSSSCP00000005402	ENSSSCG00000005024	ENSSSCP00000005402	PYGL	phosphorylase, glycogen, liver	87	70	70	75.2	66.6	66.6	97.534	854	117150000000	14557000000	12636000000	11863000000	10732000000	15795000000	6188800000	14644000000	9768000000	6256000000	5543100000	6463900000	2700900000	2297000000	285440000	247770000	232610000	210440000	309710000	121350000	287130000	191530000	122670000	108690000	126740000	52959000	3371400000	2986900000	3174200000	2663000000	3332200000	2328300000	3084400000	2444900000	3905400000	2497900000	3299000000
ENSSSCP00000016440	ENSSSCG00000015504	ENSSSCP00000016440	CACYBP	calcyclin binding protein	29	29	29	82.6	82.6	82.6	26.495	230	116970000000	2729100000	3298400000	2106800000	15435000000	20843000000	1690300000	20922000000	18236000000	727510000	1099800000	14225000000	15658000000	8997900000	209930000	253720000	162060000	1187300000	1603300000	130020000	1609400000	1402800000	55963000	84603000	1094300000	1204500000	2336900000	2913200000	2051700000	2479100000	2206700000	2630000000	2289100000	2539000000	1794100000	2886600000	1678400000
ENSSSCP00000007864	ENSSSCG00000007381	ENSSSCP00000007864	YWHAB	tyrosine 3-monooxygenase/tryptophan 5-monooxygenase activation protein, beta	29	21	18	84.6	78	75.2	28.112	246	116660000000	12465000000	11050000000	11906000000	10650000000	13114000000	8773300000	13345000000	14554000000	8816700000	3876200000	4662200000	3444400000	8332700000	890350000	789310000	850450000	760680000	936730000	626670000	953230000	1039600000	629770000	276870000	333010000	246030000	2614100000	3224000000	3693200000	2838400000	3356800000	3174400000	3302200000	3099300000	2453200000	2364100000	3101100000
ENSSSCP00000001528	ENSSSCG00000001427	ENSSSCP00000001528	C4A	Sus scrofa complement C4 (C4), mRNA.	95	95	87	60.8	60.8	58.1	192.43	1741	116010000000	10115000000	11487000000	15428000000	7203000000	7898200000	10106000000	18051000000	10695000000	5115700000	5274900000	9569300000	5062300000	1318300000	114950000	130540000	175320000	81852000	89753000	114840000	205130000	121530000	58133000	59942000	108740000	57527000	2620500000	2922300000	4600700000	2284600000	1681200000	2957300000	3772700000	2705700000	2549300000	2648800000	3427200000
ENSSSCP00000008871	ENSSSCG00000008309	ENSSSCP00000008871	ENSSSCG00000008309	sepiapterin reductase (7,8-dihydrobiopterin:NADP+ oxidoreductase)	19	19	19	73.8	73.8	73.8	28.691	267	115630000000	10906000000	11500000000	8963100000	9608000000	13422000000	8708100000	14030000000	12956000000	5833700000	5089200000	7924500000	6692600000	8259500000	778980000	821410000	640220000	686280000	958750000	622000000	1002100000	925460000	416700000	363520000	566030000	478040000	3166800000	3097800000	2890000000	2550900000	2944700000	2828600000	3245300000	2642900000	3712400000	2575200000	3002800000
ENSSSCP00000000977	ENSSSCG00000000915	ENSSSCP00000000977	DCN	Sus scrofa decorin (DCN), mRNA.	25	25	25	52.8	52.8	52.8	39.901	360	114130000000	8764500000	3675100000	7522200000	5827200000	16556000000	1621200000	22181000000	12127000000	10248000000	6269600000	7652800000	11682000000	5706300000	438230000	183750000	376110000	291360000	827790000	81058000	1109100000	606330000	512420000	313480000	382640000	584080000	2558500000	921520000	1620200000	1739900000	3413300000	1451900000	5143900000	2323200000	4132300000	1471800000	2607000000
ENSSSCP00000011538	ENSSSCG00000010823	ENSSSCP00000011538	IARS2	Uncharacterized protein	42	42	25	58.4	58.4	37.8	81.764	731	114130000000	12080000000	14650000000	10881000000	13751000000	11473000000	6897200000	9912800000	11590000000	4104200000	8599100000	6061000000	4128200000	3458400000	366050000	443940000	329730000	416700000	347660000	209010000	300390000	351220000	124370000	260580000	183670000	125100000	2645300000	3265800000	2726000000	3957100000	2271900000	2298000000	2128300000	2578800000	2434100000	3087900000	2120000000
ENSSSCP00000015155	ENSSSCG00000014247	ENSSSCP00000015155	ALDH7A1	aldehyde dehydrogenase 7 family, member A1	32	32	32	62.3	62.3	62.3	47.071	438	113970000000	10088000000	8061200000	9318600000	7075300000	16575000000	4732200000	13930000000	10968000000	9644300000	6628200000	9494000000	7451400000	5998200000	530940000	424280000	490460000	372390000	872380000	249060000	733140000	577260000	507590000	348850000	499680000	392180000	2550900000	1831000000	2702800000	1932400000	3652000000	1905700000	2548800000	2351900000	3845700000	2696900000	3083600000
ENSSSCP00000006593	ENSSSCG00000006182	ENSSSCP00000006593	RPL7	ribosomal protein L7	25	25	25	51	51	51	26.503	257	113420000000	13605000000	11829000000	9458300000	9145200000	16853000000	8733000000	13439000000	11103000000	3537500000	5480900000	6125200000	4112100000	11342000000	1360500000	1182900000	945830000	914520000	1685300000	873300000	1343900000	1110300000	353750000	548090000	612520000	411210000	2997800000	2932400000	2734100000	2795300000	3652200000	2248900000	2959700000	3379600000	2728100000	2793000000	2565500000
ENSSSCP00000005419	ENSSSCG00000005041	ENSSSCP00000005419	FERMT2	fermitin family member 2	36	36	36	70.1	70.1	70.1	57.62	505	113250000000	16149000000	13935000000	15943000000	15475000000	9319200000	4296600000	11973000000	7977200000	8583200000	2620300000	3992400000	2987800000	4044700000	576750000	497680000	569390000	552690000	332830000	153450000	427600000	284900000	306540000	93582000	142590000	106710000	3274100000	2859300000	3368300000	4269300000	1915900000	1977300000	2511400000	1865000000	4382000000	1136600000	1728000000
ENSSSCP00000000165	ENSSSCG00000000158	ENSSSCP00000000165	RTCB	RNA 2,3-cyclic phosphate and 5-OH ligase	43	43	43	70.1	70.1	70.1	55.21	505	113000000000	11556000000	11727000000	9884700000	10546000000	17138000000	7969100000	13452000000	11374000000	3716900000	4843200000	5941900000	4849800000	4708300000	481500000	488630000	411860000	439410000	714070000	332050000	560520000	473910000	154870000	201800000	247580000	202070000	2431600000	2766900000	2537800000	2911300000	3081700000	2823700000	2614400000	2930100000	1699400000	3005300000	2594400000
ENSSSCP00000002761	ENSSSCG00000002550	ENSSSCP00000002761	ENSSSCG00000002550	chromosome 14 open reading frame 2	3	3	3	35	35	35	6.8561	60	112390000000	14525000000	9080900000	18358000000	12289000000	4635600000	8937400000	11953000000	8149300000	7364300000	4033400000	6917200000	6143400000	28097000000	3631300000	2270200000	4589600000	3072200000	1158900000	2234300000	2988200000	2037300000	1841100000	1008400000	1729300000	1535900000	1603300000	1562000000	2332200000	5358200000	363410000	1437100000	764240000	1015600000	3145200000	3974600000	1011400000
ENSSSCP00000000137	ENSSSCG00000000133	ENSSSCP00000000137	TST	thiosulfate sulfurtransferase (rhodanese)	23	23	23	66.7	66.7	66.7	33.44	297	112230000000	7726600000	9946600000	12262000000	6339800000	13344000000	10160000000	9887100000	17706000000	4030700000	7133000000	6014700000	7683300000	8633400000	594350000	765120000	943240000	487680000	1026500000	781540000	760550000	1362000000	310050000	548690000	462670000	591020000	2372800000	2778900000	2929700000	2279900000	2479000000	3158700000	2288800000	4461600000	2695000000	3269200000	2154300000
ENSSSCP00000000411	ENSSSCG00000025467	ENSSSCP00000000411	MYL6	Sus scrofa myosin, light chain 6, alkali, smooth muscle and non-muscle (MYL6), mRNA. ;Myosin light polypeptide 6	14	14	14	84.1	84.1	84.1	16.961	151	112220000000	7480500000	13467000000	5893100000	12183000000	17536000000	5928600000	13300000000	14560000000	1434700000	5520600000	6380400000	8539900000	11222000000	748050000	1346700000	589310000	1218300000	1753600000	592860000	1330000000	1456000000	143470000	552060000	638040000	853990000	1486500000	2942400000	1349200000	2767900000	3523900000	3657100000	3096900000	3086000000	1059800000	2608500000	3621000000
ENSSSCP00000020640	ENSSSCG00000023272	ENSSSCP00000020640	ILK	integrin-linked kinase	38	38	38	65.9	65.9	65.9	51.421	452	112210000000	11053000000	13028000000	10264000000	12120000000	13219000000	9459200000	10059000000	13096000000	3902900000	4820800000	5464700000	5720600000	4675300000	460530000	542850000	427660000	505020000	550790000	394130000	419120000	545660000	162620000	200870000	227690000	238360000	2306500000	3221900000	2722700000	3187700000	3150400000	3197400000	2634400000	3237200000	2398900000	3564200000	2433200000
ENSSSCP00000017984	ENSSSCG00000016974	ENSSSCP00000017984	MAP1B	microtubule-associated protein 1B	139	139	136	64.4	64.4	63.9	257.89	2365	112190000000	20264000000	5388000000	13669000000	5032200000	22389000000	3644500000	14410000000	4528100000	8807700000	3555400000	7858000000	2646700000	1099900000	198670000	52824000	134000000	49335000	219500000	35730000	141270000	44393000	86350000	34857000	77039000	25948000	4322200000	1493300000	3379600000	1347900000	4503900000	1950900000	2850100000	1376000000	4034000000	2171400000	3309500000
ENSSSCP00000019139	ENSSSCG00000018080	ENSSSCP00000019139	ATP8	ATP synthase protein 8	5	5	5	59.7	59.7	59.7	7.9474	67	112100000000	3021000000	7423400000	1266100000	2951900000	14348000000	23289000000	12546000000	17887000000	6526400000	3328500000	13821000000	5691200000	28025000000	755240000	1855900000	316520000	737970000	3587100000	5822200000	3136500000	4471700000	1631600000	832130000	3455300000	1422800000	1882900000	2229100000	743120000	1985200000	5460900000	8489500000	3938800000	4890700000	1924000000	1973800000	4698400000
ENSSSCP00000008670	ENSSSCG00000008120	ENSSSCP00000008670	ENSSSCG00000008120	Uncharacterized protein	25	25	25	77.6	77.6	77.6	34.339	313	111780000000	12276000000	13993000000	8256900000	11971000000	7986400000	15412000000	7409900000	13778000000	2427100000	6253200000	5372100000	6647500000	7452200000	818410000	932880000	550460000	798060000	532430000	1027500000	493990000	918540000	161810000	416880000	358140000	443160000	2959400000	3709200000	2287000000	3005700000	1697500000	4069000000	1808500000	2855200000	2607400000	4256800000	2222500000
ENSSSCP00000030238	ENSSSCG00000028148	ENSSSCP00000030238	DMD	Sus scrofa dystrophin (DMD), mRNA.	104	104	103	67.5	67.5	66.9	157.14	1358	111630000000	11926000000	15012000000	9569900000	12651000000	15200000000	5830000000	13662000000	10471000000	5142400000	1591100000	6929400000	3643200000	1617800000	172840000	217560000	138690000	183350000	220290000	84492000	197990000	151750000	74527000	23059000	100430000	52801000	3015500000	3721100000	2428700000	3124000000	3283600000	2591500000	2933800000	2703200000	2802700000	994830000	2753600000
ENSSSCP00000000093	ENSSSCG00000000089	ENSSSCP00000000093	RPL3	ribosomal protein L3	43	43	43	67.5	67.5	67.5	46.122	403	111600000000	14982000000	7617700000	13587000000	5122400000	20388000000	5937800000	16144000000	7100500000	6099200000	5860800000	5602300000	3154800000	5873500000	788510000	400930000	715110000	269600000	1073100000	312520000	849700000	373710000	321010000	308460000	294860000	166040000	3089100000	1745900000	3643900000	997890000	4307400000	2389100000	3694100000	1932500000	3322600000	2901700000	3381900000
ENSSSCP00000014371	ENSSSCG00000013524	ENSSSCP00000014371	C19orf70	chromosome 19 open reading frame 70	14	14	14	86.4	86.4	86.4	13.338	118	111490000000	12224000000	17554000000	8171400000	10208000000	8126500000	9234900000	8672700000	23105000000	1871000000	1414700000	7130800000	3780300000	15927000000	1746200000	2507700000	1167300000	1458300000	1160900000	1319300000	1239000000	3300700000	267290000	202100000	1018700000	540040000	2745000000	3398900000	1413000000	3466500000	2435300000	2026200000	3187200000	4630300000	1084900000	1561900000	2344000000
ENSSSCP00000014442	ENSSSCG00000013591	ENSSSCP00000014442	TIMM44	translocase of inner mitochondrial membrane 44 homolog (yeast)	43	43	43	63.9	63.9	63.9	51.675	454	111290000000	11029000000	10835000000	8736900000	10093000000	13156000000	8260900000	11763000000	15122000000	4214100000	6812700000	4729800000	6539000000	3974700000	393880000	386960000	312030000	360450000	469850000	295030000	420100000	540080000	150500000	243310000	168920000	233540000	2516000000	2560200000	2529900000	2284200000	2938000000	2558900000	2833300000	3228100000	2328300000	4719600000	2267900000
ENSSSCP00000014455	ENSSSCG00000013602	ENSSSCP00000014455	HNRNPM	heterogeneous nuclear ribonucleoprotein M	66	66	66	84.4	84.4	84.4	74.943	704	110960000000	11359000000	6615900000	11162000000	8225300000	15992000000	7225300000	16085000000	9914500000	3547500000	6032800000	9989100000	4815800000	2311800000	236640000	137830000	232550000	171360000	333170000	150530000	335100000	206550000	73907000	125680000	208110000	100330000	2598700000	1455500000	3080900000	2071900000	2774900000	2087500000	2870700000	2384400000	1990000000	3181300000	2606700000
ENSSSCP00000002694	ENSSSCG00000002486	ENSSSCP00000002694	SERPINA3-1	Uncharacterized protein	27	19	13	57.7	35.2	27.8	46.676	418	110940000000	9112900000	7800400000	17666000000	7459500000	8138300000	4737500000	20336000000	11569000000	7138500000	2527200000	11659000000	2797700000	5547100000	455650000	390020000	883300000	372980000	406920000	236880000	1016800000	578450000	356920000	126360000	582960000	139880000	2450700000	2123400000	4539800000	1871500000	1792800000	1546600000	4351500000	2509300000	4249700000	1217000000	4620200000
ENSSSCP00000001615	ENSSSCG00000001485	ENSSSCP00000001615	MLIP	;Uncharacterized protein	51	51	51	69.3	69.3	69.3	83.466	792	110860000000	11808000000	12012000000	7740900000	9843100000	18108000000	12306000000	11761000000	14024000000	1696800000	2326200000	4904300000	4328100000	2842500000	302780000	308000000	198480000	252390000	464300000	315540000	301570000	359590000	43509000	59646000	125750000	110980000	2522900000	2969000000	1981200000	2879800000	4023400000	4478800000	2709500000	3566600000	1638500000	2132100000	2828100000
ENSSSCP00000028353	ENSSSCG00000023215	ENSSSCP00000028353	MAOB	monoamine oxidase B	35	35	34	67.9	67.9	67.9	56.761	504	110320000000	15449000000	3478800000	21076000000	6731900000	9009900000	2488500000	17333000000	9990200000	7954500000	3649200000	7698200000	5460700000	3940000000	551730000	124240000	752730000	240420000	321780000	88874000	619040000	356790000	284090000	130330000	274930000	195030000	3307400000	990680000	4763900000	1786500000	2068200000	1103200000	4109700000	2142200000	2471700000	1594700000	3037100000
ENSSSCP00000016263	ENSSSCG00000015336	ENSSSCP00000016263	SLC25A13	solute carrier family 25 (aspartate/glutamate carrier), member 13	43	43	33	68.7	68.7	59.8	74.517	677	109820000000	16952000000	12817000000	14779000000	17188000000	10925000000	2376400000	16055000000	5212000000	6237000000	1843400000	3246000000	2192900000	3050700000	470880000	356040000	410530000	477440000	303460000	66012000	445970000	144780000	173250000	51205000	90165000	60915000	4241400000	3289300000	4076900000	3857200000	2618600000	1181800000	3671500000	1335000000	4411700000	1661400000	2031400000
ENSSSCP00000027950	ENSSSCG00000029589	ENSSSCP00000027950	ENSSSCG00000029589		14	14	14	65	65	65	17.249	163	109730000000	9409900000	11521000000	7816900000	11085000000	13555000000	9397400000	10766000000	13442000000	4749000000	6676800000	5700200000	5609700000	13716000000	1176200000	1440200000	977120000	1385600000	1694400000	1174700000	1345700000	1680300000	593620000	834600000	712530000	701210000	2079400000	2652800000	1807800000	2387500000	2057700000	3077000000	1843400000	2671500000	2312300000	2506600000	1922400000
ENSSSCP00000017566	ENSSSCG00000016581	ENSSSCP00000017566	CALU	calumenin	42	42	42	80.5	80.5	80.5	37.425	318	109100000000	12587000000	12960000000	8068000000	9838900000	16041000000	6749900000	10724000000	10221000000	4692000000	3919900000	6203400000	7097000000	6417700000	740400000	762350000	474590000	578760000	943590000	397060000	630800000	601210000	276000000	230580000	364910000	417470000	3253600000	3362900000	2420600000	2862800000	3621500000	3634100000	2513400000	2778300000	3475700000	2906700000	3142500000
ENSSSCP00000017685	ENSSSCG00000016695	ENSSSCP00000017685	HIBADH		8	8	8	44.6	44.6	44.6	18.346	175	109090000000	13152000000	14611000000	13239000000	11525000000	14004000000	7128800000	12721000000	7038600000	4304800000	4363700000	2871900000	4134700000	21819000000	2630300000	2922300000	2647700000	2305100000	2800800000	1425800000	2544200000	1407700000	860970000	872730000	574390000	826950000	3430400000	3509300000	3615500000	2852700000	3072400000	1515700000	4001700000	2170800000	4264900000	3565500000	2687800000
ENSSSCP00000020790	ENSSSCG00000029830	ENSSSCP00000020790	RPL8	ribosomal protein L8	27	27	27	72.8	72.8	72.8	28.024	257	108420000000	9365200000	9964400000	8969600000	6538800000	18109000000	9211500000	13370000000	11593000000	2892200000	6140800000	8341600000	3927000000	10842000000	936520000	996440000	896960000	653880000	1810900000	921150000	1337000000	1159300000	289220000	614080000	834160000	392700000	2294100000	2657300000	2500000000	2052700000	3514600000	2757900000	3236900000	2468800000	2023900000	4210900000	2633900000
ENSSSCP00000006552	ENSSSCG00000006142	ENSSSCP00000006552	CA1	carbonic anhydrase I	15	15	15	72	72	72	28.975	261	108400000000	5626000000	7460300000	34138000000	5224500000	6965100000	7527000000	16239000000	11582000000	1349500000	1165900000	10017000000	1101800000	9033000000	468830000	621690000	2844800000	435370000	580430000	627250000	1353300000	965210000	112450000	97161000	834720000	91814000	1330400000	1696000000	7687300000	1373800000	1550300000	2602200000	3386400000	2666000000	807370000	917320000	2610500000
ENSSSCP00000027517	ENSSSCG00000028448	ENSSSCP00000027517	ENSSSCG00000028448	leucine aminopeptidase 3	17	17	17	77.4	77.4	77.4	13.914	124	107910000000	4715800000	8148300000	8218200000	9825200000	14638000000	13752000000	12295000000	18083000000	2636600000	3997600000	6809500000	4794000000	11990000000	523970000	905370000	913130000	1091700000	1626500000	1528000000	1366100000	2009200000	292960000	444170000	756610000	532670000	1007200000	2173700000	2091100000	2789800000	3301300000	4205800000	2066800000	4650600000	1345900000	2700800000	2504000000
ENSSSCP00000026257	ENSSSCG00000027946	ENSSSCP00000026257	MVP	major vault protein	77	77	77	72.9	72.9	72.9	99.69	900	107340000000	18379000000	14377000000	10565000000	9710100000	11742000000	10562000000	8017900000	10627000000	3272400000	3992200000	3277500000	2815200000	2283800000	391050000	305880000	224780000	206600000	249840000	224710000	170590000	226100000	69626000	84941000	69734000	59898000	4133200000	3602300000	2681400000	2396400000	2348900000	4088600000	1805700000	2527800000	1952900000	2787400000	1247500000
ENSSSCP00000003419	ENSSSCG00000003154	ENSSSCP00000003419	GYS1	Sus scrofa glycogen synthase 1 (muscle) (GYS1), mRNA.	47	47	47	55.1	55.1	55.1	83.775	737	106640000000	9883600000	16294000000	9736200000	9045400000	9635400000	5826900000	10003000000	12119000000	3624600000	10550000000	5278200000	4644100000	3136500000	290690000	479220000	286360000	266040000	283390000	171380000	294220000	356450000	106600000	310290000	155240000	136590000	2294400000	3394500000	2494700000	2239700000	1797800000	2534000000	1988100000	2642000000	2156400000	4760100000	1970800000
ENSSSCP00000019602	ENSSSCG00000025928	ENSSSCP00000019602	RPL18	60S ribosomal protein L18 ;ribosomal protein L18	19	19	19	61.2	61.2	61.2	21.535	188	106500000000	12018000000	12643000000	10517000000	9633000000	14116000000	5810400000	12806000000	10803000000	5989400000	4202200000	4436600000	3522200000	15214000000	1716800000	1806200000	1502400000	1376100000	2016600000	830060000	1829500000	1543200000	855630000	600310000	633800000	503180000	2925300000	2655900000	2603200000	2485600000	3471000000	2250300000	2655400000	2245900000	2585400000	3419100000	2799800000
ENSSSCP00000003397	ENSSSCG00000003139	ENSSSCP00000003397	BCAT2	Branched-chain-amino-acid aminotransferase, mitochondrial	22	22	22	52.4	52.4	52.4	44.585	393	106440000000	10559000000	15913000000	7137200000	15290000000	5547100000	6569900000	6852700000	16927000000	3791600000	6536300000	2764300000	8553700000	5602200000	555750000	837510000	375640000	804740000	291950000	345780000	360670000	890880000	199560000	344020000	145490000	450200000	1562100000	3204100000	1498800000	3325200000	990890000	2348500000	1435700000	3624800000	1662200000	3279200000	1267100000
ENSSSCP00000022897	ENSSSCG00000028197	ENSSSCP00000022897	PFKL	phosphofructokinase, liver	44	44	41	49.4	49.4	46	85.923	783	105520000000	10825000000	13171000000	10043000000	12628000000	9556900000	6390300000	12876000000	9383500000	6690000000	7818100000	3958600000	2180800000	2931200000	300700000	365870000	278970000	350770000	265470000	177510000	357670000	260650000	185830000	217170000	109960000	60578000	3015500000	3072600000	3229300000	3990700000	1354100000	2161500000	2399400000	2035900000	4464200000	3296300000	1413700000
ENSSSCP00000008142	ENSSSCG00000029171	ENSSSCP00000008142	ATP5J2	Sus scrofa ATP synthase, H+ transporting, mitochondrial Fo complex, subunit F2 (ATP5J2), nuclear gene encoding mitochondrial protein, mRNA. ;Sus scrofa ATP synthase, H+ transporting, mitochondrial Fo complex, subunit F2 (ATP5J2), nuclear gene encoding mito	5	5	5	49.4	49.4	49.4	10.184	87	105240000000	16189000000	11958000000	11822000000	17191000000	5976500000	4616400000	7487200000	9436600000	4480500000	9030400000	3736300000	3318400000	26311000000	4047300000	2989500000	2955400000	4297800000	1494100000	1154100000	1871800000	2359100000	1120100000	2257600000	934070000	829610000	3901200000	3233000000	2623700000	3257200000	1704500000	576830000	1749700000	2058800000	2900500000	3065300000	2061400000
ENSSSCP00000011535	ENSSSCG00000010821	ENSSSCP00000011535	EPRS	glutamyl-prolyl-tRNA synthetase	118	118	118	68.7	68.7	68.7	170.14	1509	105210000000	13639000000	10075000000	9754300000	9770500000	15135000000	5450700000	11279000000	9767600000	6354000000	5822000000	4345200000	3822600000	1298900000	168380000	124380000	120420000	120620000	186850000	67292000	139240000	120590000	78445000	71876000	53645000	47192000	3198100000	2494500000	2646100000	2621400000	2835300000	2437500000	2539400000	2435400000	2953000000	3715200000	2280400000
ENSSSCP00000027251	ENSSSCG00000006954	ENSSSCP00000027251	EEF1D	Uncharacterized protein	26	26	11	30.7	30.7	14.8	70.554	648	105130000000	9933700000	11181000000	6534700000	8366200000	16182000000	10889000000	10838000000	12611000000	4924400000	5871500000	4024100000	3773400000	3003700000	283820000	319460000	186710000	239030000	462360000	311100000	309660000	360310000	140700000	167760000	114980000	107810000	1869500000	2338600000	1706900000	2262900000	3614700000	4457300000	2516300000	3136600000	2039300000	3798900000	2640100000
ENSSSCP00000010731	ENSSSCG00000010058	ENSSSCP00000010731	SNRPD3	small nuclear ribonucleoprotein D3 polypeptide 18kDa	12	12	12	61.1	61.1	61.1	13.916	126	103870000000	8860000000	10517000000	9653700000	9721200000	14653000000	15806000000	12512000000	17019000000	1432100000	1334300000	1329600000	1034700000	17312000000	1476700000	1752900000	1608900000	1620200000	2442200000	2634400000	2085400000	2836500000	238680000	222380000	221600000	172460000	3463600000	3135400000	2504800000	3537000000	2164800000	1743600000	2945100000	2152600000	1817500000	2555400000	3242600000
ENSSSCP00000019832	ENSSSCG00000020750	ENSSSCP00000019832	ENSSSCG00000020750	Uncharacterized protein ;Uncharacterized protein	5	5	5	39.8	39.8	39.8	14.3	133	103600000000	9432500000	4700400000	12359000000	10662000000	8178000000	7169700000	4114000000	4880200000	8895200000	9651800000	13980000000	9577500000	17267000000	1572100000	783400000	2059800000	1776900000	1363000000	1195000000	685660000	813370000	1482500000	1608600000	2330000000	1596200000	2345200000	1819900000	5630800000	1876800000	1930400000	2945200000	4197000000	1631200000	2977400000	3242600000	6461200000
ENSSSCP00000022825	ENSSSCG00000030309	ENSSSCP00000022825	NDRG2	NDRG family member 2	24	24	24	69.7	69.7	69.7	38.939	357	103500000000	10635000000	10469000000	7534600000	10260000000	16866000000	7115500000	10527000000	11809000000	3658200000	4541800000	6558300000	3522600000	7392800000	759670000	747810000	538190000	732880000	1204700000	508250000	751950000	843510000	261300000	324410000	468450000	251620000	3048800000	2599100000	2617700000	2728500000	3065600000	2692800000	2268600000	2262300000	2310800000	3059800000	1641200000
ENSSSCP00000016940	ENSSSCG00000015988	ENSSSCP00000016940	HNRNPA3	heterogeneous nuclear ribonucleoprotein A3	35	33	33	57.8	56.5	56.5	39.652	379	103370000000	14164000000	5679200000	10266000000	6761300000	15617000000	6429100000	13359000000	8415500000	5763900000	4209600000	7409900000	5300000000	5440800000	745480000	298900000	540320000	355860000	821970000	338370000	703090000	442920000	303360000	221560000	389990000	278950000	3193800000	1359000000	2665200000	1408000000	3146600000	2477700000	2776000000	2328400000	2564600000	2001500000	2597900000
ENSSSCP00000024567	ENSSSCG00000025567	ENSSSCP00000024567	ENSSSCG00000025567	Fascin	45	45	1	67.5	67.5	1.9	53.233	480	103250000000	9917700000	7195900000	11920000000	7158000000	13489000000	6167800000	12020000000	11480000000	5924100000	4453900000	7840100000	5687900000	3687600000	354200000	257000000	425700000	255640000	481730000	220280000	429290000	410010000	211570000	159070000	280000000	203140000	2487900000	1654700000	3205200000	2211400000	2752900000	2335800000	2918900000	2798200000	2888300000	2921200000	2605000000
ENSSSCP00000025817	ENSSSCG00000030298	ENSSSCP00000025817	ENSSSCG00000030298	Uncharacterized protein ;Uncharacterized protein	13	13	13	42.8	42.8	42.8	20.891	194	103180000000	8388500000	8005700000	7633200000	8817300000	14311000000	7213900000	9718900000	10086000000	5726300000	8416500000	5490400000	9368700000	20635000000	1677700000	1601100000	1526600000	1763500000	2862200000	1442800000	1943800000	2017100000	1145300000	1683300000	1098100000	1873700000	1713800000	1984400000	2243200000	1780600000	2808000000	2382800000	2320300000	2167300000	3029000000	4837000000	2670900000
ENSSSCP00000012096	ENSSSCG00000011343	ENSSSCP00000012096	ENSSSCG00000011343	microtubule-associated protein 4	33	33	33	28.7	28.7	28.7	84.475	798	103160000000	7563600000	11619000000	8529200000	5793500000	10142000000	9968200000	6221400000	12647000000	4925800000	12218000000	6590100000	6940400000	2105300000	154360000	237130000	174070000	118230000	206990000	203430000	126970000	258100000	100530000	249350000	134490000	141640000	1911200000	3169900000	2416200000	1915400000	2422200000	3577800000	1937300000	3064300000	2152900000	4561800000	2845900000
ENSSSCP00000018562	ENSSSCG00000017514	ENSSSCP00000018562	KPNB1	karyopherin (importin) beta 1	36	36	36	36.7	36.7	36.7	97.354	877	102560000000	11198000000	10936000000	11616000000	11821000000	13174000000	6174200000	10523000000	9284000000	4491000000	3139600000	5300400000	4900400000	2501400000	273110000	266740000	283310000	288320000	321310000	150590000	256660000	226440000	109540000	76576000	129280000	119520000	2840300000	2718000000	3467000000	3223100000	2312800000	2891000000	2490800000	2454300000	3525500000	1731000000	2009400000
ENSSSCP00000000971	ENSSSCG00000000908	ENSSSCP00000000971	ENSSSCG00000000908	ubiquitin-conjugating enzyme E2N	15	15	15	89.5	89.5	89.5	17.138	152	101930000000	12209000000	8597500000	10361000000	10134000000	9781600000	5718300000	10096000000	9961500000	7270000000	3996800000	7065800000	6738900000	10193000000	1220900000	859750000	1036100000	1013400000	978160000	571830000	1009600000	996150000	727000000	399680000	706580000	673890000	2365900000	2331800000	2935500000	2966200000	1910700000	2403300000	2387600000	2435600000	3337200000	1520600000	2407100000
ENSSSCP00000026357	ENSSSCG00000021067	ENSSSCP00000026357	BLVRB	biliverdin reductase B (flavin reductase (NADPH))	15	15	15	86.5	86.5	86.5	22.3	207	101690000000	11077000000	7822700000	31664000000	8054200000	6864500000	5583100000	7640700000	9095300000	2876800000	1639800000	6936100000	2437600000	8474300000	923100000	651890000	2638600000	671180000	572040000	465260000	636720000	757940000	239730000	136650000	578000000	203130000	2132700000	2032000000	6954800000	2503100000	1687300000	1872300000	2297200000	1726600000	2310300000	1034800000	3136800000
ENSSSCP00000027184	ENSSSCG00000023245	ENSSSCP00000027184	NONO	Uncharacterized protein	56	56	54	77.9	77.9	77.9	54.231	471	101390000000	10519000000	9144200000	11961000000	8313400000	13990000000	8465100000	10478000000	8918200000	2472800000	4205400000	8094100000	4827600000	4828000000	500900000	435440000	569580000	395880000	666180000	403100000	498940000	424680000	117750000	200260000	385430000	229880000	1916300000	2196000000	2573900000	2053700000	3018300000	2410200000	2638300000	2603200000	1867500000	3728300000	2693800000
ENSSSCP00000013062	ENSSSCG00000012274	ENSSSCP00000013062	ENSSSCG00000012274	NADH dehydrogenase (ubiquinone) 1 beta subcomplex, 11, 17.3kDa	9	9	9	44.2	44.2	44.2	17.365	154	101260000000	13963000000	5420600000	11846000000	14611000000	15097000000	6312200000	12827000000	4261800000	3281500000	1961000000	7919300000	3759400000	9205400000	1269300000	492780000	1076900000	1328300000	1372400000	573830000	1166100000	387430000	298320000	178270000	719940000	341770000	3151200000	1567200000	3099300000	4287500000	3943600000	1618100000	2905500000	991220000	1219000000	1434500000	1661200000
ENSSSCP00000015253	ENSSSCG00000014339	ENSSSCP00000015253	CTNNA1	catenin (cadherin-associated protein), alpha 1, 102kDa	81	81	61	82.9	82.9	68.1	100.1	906	101190000000	7341200000	13635000000	9350400000	11447000000	12368000000	9212700000	12713000000	9049800000	3738200000	4097200000	5220400000	3014300000	2152900000	156200000	290110000	198940000	243560000	263140000	196020000	270490000	192550000	79535000	87175000	111070000	64135000	1633200000	2937800000	2158400000	2566600000	2367900000	3238400000	2717200000	2456200000	1794700000	2855200000	2340500000
ENSSSCP00000004533	ENSSSCG00000004199	ENSSSCP00000004533	EPB41L2	Uncharacterized protein	71	71	40	71.8	71.8	44.2	94.069	840	101020000000	12112000000	7762800000	10807000000	6775900000	15946000000	6487800000	12444000000	10311000000	3900700000	2778900000	7492900000	4198200000	2149300000	257700000	165170000	229940000	144170000	339270000	138040000	264760000	219380000	82993000	59126000	159420000	89323000	2674400000	1844300000	2708200000	1657900000	3236600000	2383400000	2884600000	2443300000	2416300000	1400500000	3908200000
ENSSSCP00000005246	ENSSSCG00000004875	ENSSSCP00000005246	CYB5A	Sus scrofa cytochrome b5 type A (microsomal) (CYB5A), mRNA.	11	11	11	62.7	62.7	62.7	15.31	134	100870000000	7037200000	7451300000	7250900000	7488300000	8782400000	15948000000	12090000000	23515000000	2832400000	1928500000	3351000000	3199000000	16812000000	1172900000	1241900000	1208500000	1248100000	1463700000	2658000000	2015100000	3919100000	472070000	321420000	558500000	533170000	1734400000	2348700000	1814800000	2043700000	2031900000	7057800000	3114100000	6721900000	1666800000	1372700000	1835200000
ENSSSCP00000012012	ENSSSCG00000011266	ENSSSCP00000012012	ENSSSCG00000011266	Uncharacterized protein	12	12	12	53.6	53.6	53.6	23.576	211	100690000000	9816800000	10399000000	10229000000	9793000000	12470000000	10556000000	9367200000	9198500000	4004600000	3819000000	7204200000	3836100000	11188000000	1090800000	1155500000	1136600000	1088100000	1385600000	1172900000	1040800000	1022100000	444960000	424330000	800460000	426230000	2227700000	2672200000	2263800000	2495900000	2890500000	2836000000	2809100000	2438800000	2488100000	3571300000	2186200000
ENSSSCP00000008865	ENSSSCG00000008303	ENSSSCP00000008865	CCT7	chaperonin containing TCP1, subunit 7 (eta)	54	54	54	80.5	80.5	80.5	59.47	543	100240000000	10866000000	10231000000	10946000000	11324000000	10655000000	5246600000	14877000000	7717300000	4346900000	5351100000	5998800000	2684500000	3233700000	350510000	330050000	353100000	365290000	343700000	169240000	479890000	248950000	140220000	172610000	193510000	86596000	2510400000	2443500000	3012900000	2882800000	2574300000	1992900000	3265800000	2131300000	3071200000	3298300000	2426100000
ENSSSCP00000028140	ENSSSCG00000022842	ENSSSCP00000028140	RPL7A	ribosomal protein L7a	23	23	23	48.1	48.1	48.1	30.1	266	99785000000	10474000000	7319500000	8518100000	6306500000	12695000000	9145700000	12713000000	12341000000	3983200000	8437500000	3904200000	3946100000	9978500000	1047400000	731950000	851810000	630650000	1269500000	914570000	1271300000	1234100000	398320000	843750000	390420000	394610000	2427100000	1968800000	2465100000	2372000000	3112100000	2629500000	3104300000	3032100000	2478100000	4868200000	2326200000
ENSSSCP00000001005	ENSSSCG00000000939	ENSSSCP00000001005	ACSS3	acyl-CoA synthetase short-chain family member 3	49	49	49	60.9	60.9	60.9	74.703	685	99611000000	6700400000	12771000000	4844800000	6468400000	10379000000	13159000000	14131000000	16019000000	3189800000	6077200000	2313100000	3558900000	2692200000	181090000	345160000	130940000	174820000	280520000	355650000	381920000	432940000	86211000	164250000	62517000	96187000	1520300000	2872500000	1486600000	1837800000	2484000000	4372500000	2988800000	3983200000	983790000	4048800000	1314900000
ENSSSCP00000011838	ENSSSCG00000011101	ENSSSCP00000030775	ITGB1	integrin, beta 1 (fibronectin receptor, beta polypeptide, antigen CD29 includes MDF2, MSK12)	38	38	38	42.2	42.2	42.2	88.242	798	99587000000	9859000000	12103000000	9422800000	9017900000	12554000000	7570800000	10368000000	10849000000	2557400000	6519500000	4682800000	4082700000	2929000000	289970000	355970000	277140000	265230000	369240000	222670000	304940000	319070000	75218000	191750000	137730000	120080000	2372800000	2472400000	2886200000	2293000000	2883300000	2788600000	2665900000	2750400000	2787900000	2896200000	2372600000
ENSSSCP00000024447	ENSSSCG00000028079	ENSSSCP00000024447	RPL15	ribosomal protein L15 ;	21	21	21	69.1	69.1	69.1	24.146	204	99331000000	9093200000	10360000000	7590500000	7884400000	15430000000	7853800000	10221000000	10348000000	3148300000	6117100000	6905900000	4378100000	9030100000	826650000	941800000	690050000	716770000	1402800000	713980000	929170000	940730000	286210000	556100000	627810000	398010000	2559000000	2900600000	1781100000	2028200000	3580600000	2426000000	2629500000	3023100000	2679000000	3526900000	2817300000
ENSSSCP00000024817	ENSSSCG00000029000	ENSSSCP00000024817	SMPX	Sus scrofa small muscle protein, X-linked (SMPX), mRNA.	10	10	10	90.7	90.7	90.7	9.3457	86	99177000000	9221200000	13907000000	9969700000	8763900000	8992400000	12650000000	8758000000	8225400000	3556200000	4734500000	6530000000	3868600000	19835000000	1844200000	2781500000	1993900000	1752800000	1798500000	2529900000	1751600000	1645100000	711250000	946900000	1306000000	773720000	2183000000	3177900000	3291400000	2389300000	2250600000	3179300000	2450800000	1707400000	2344000000	3499100000	1398700000
ENSSSCP00000003965	ENSSSCG00000003660	ENSSSCP00000003965	PABPC4	poly(A) binding protein, cytoplasmic 4 (inducible form)	56	56	36	68.5	68.5	44.2	69.534	631	98874000000	9520600000	9537100000	7776400000	10268000000	11281000000	8585500000	10152000000	10363000000	3718500000	7070200000	6152600000	4449700000	2908100000	280020000	280500000	228720000	302000000	331790000	252520000	298570000	304790000	109370000	207950000	180960000	130870000	2057300000	2355300000	1888900000	2457200000	2807000000	2667900000	2180100000	2625100000	2210900000	2575900000	2036600000
ENSSSCP00000003993	ENSSSCG00000003687	ENSSSCP00000003993	EPB41L3	erythrocyte membrane protein band 4.1-like 3	48	44	42	41.6	40.3	37.6	89.994	803	97761000000	7849900000	11873000000	5476500000	10285000000	12428000000	9417400000	6465500000	14791000000	3925600000	4446700000	4732100000	6070300000	2572700000	206580000	312450000	144120000	270660000	327040000	247830000	170140000	389230000	103310000	117020000	124530000	159750000	1650200000	3145600000	1359000000	2761100000	2005700000	3499300000	1324900000	3569300000	2027700000	2525700000	1618100000
ENSSSCP00000010740	ENSSSCG00000010067	ENSSSCP00000010740	MIF	Sus scrofa macrophage migration inhibitory factor (glycosylation-inhibiting factor) (MIF), mRNA.	5	5	5	71.3	71.3	71.3	12.451	115	97666000000	15976000000	8758400000	11319000000	12699000000	12649000000	7192100000	9051100000	10727000000	3986700000	474440000	4423400000	410080000	19533000000	3195200000	1751700000	2263700000	2539700000	2529800000	1438400000	1810200000	2145400000	797350000	94888000	884690000	82016000	3735000000	2532300000	2347600000	3058000000	2712900000	2430600000	2155200000	2030700000	2865400000	298730000	3301100000
ENSSSCP00000023127	ENSSSCG00000022659	ENSSSCP00000023127	CLTC	Uncharacterized protein	54	54	54	67.8	67.8	67.8	86.689	769	97312000000	16788000000	10210000000	17605000000	11043000000	4226400000	3754800000	11009000000	5766900000	7069600000	3077200000	3929400000	2831900000	2495200000	430470000	261790000	451410000	283160000	108370000	96277000	282270000	147870000	181270000	78902000	100750000	72612000	3733600000	2325800000	3756500000	2843000000	830630000	1622800000	2226300000	1634300000	3586100000	1685200000	1401200000
ENSSSCP00000015228	ENSSSCG00000014316	ENSSSCP00000015228	TGFBI	transforming growth factor, beta-induced, 68kDa	36	36	36	57.2	57.2	57.2	66.647	608	97026000000	15071000000	7576200000	7761800000	7561300000	17730000000	5326300000	11902000000	8034000000	4694100000	1222600000	7562700000	2584500000	3881000000	602840000	303050000	310470000	302450000	709190000	213050000	476090000	321360000	187760000	48902000	302510000	103380000	3655700000	1798500000	2136200000	1974800000	3602000000	1608200000	2822400000	2114500000	3558600000	755130000	3512300000
ENSSSCP00000014280	ENSSSCG00000013431	ENSSSCP00000014280	ATP5D	ATP synthase, H+ transporting, mitochondrial F1 complex, delta subunit	9	9	9	88.1	88.1	88.1	17.475	168	96049000000	6760700000	11898000000	8561100000	14134000000	4390100000	2588200000	10622000000	5431700000	7163100000	7124800000	8502200000	8873500000	19210000000	1352100000	2379500000	1712200000	2826700000	878020000	517640000	2124400000	1086300000	1432600000	1425000000	1700400000	1774700000	2943400000	3906600000	2900500000	3664200000	1631700000	2746000000	2327100000	3478200000	4154600000	3935200000	2887700000
ENSSSCP00000017889	ENSSSCG00000016881	ENSSSCP00000017889	ENSSSCG00000016881	ATP synthase, H+ transporting, mitochondrial Fo complex, subunit d	8	4	4	32.5	16.9	16.9	18.374	160	95989000000	12073000000	17601000000	4600600000	10168000000	7821800000	4834400000	7929900000	15942000000	2078900000	1178300000	4160500000	7599100000	8726300000	1097600000	1600100000	418230000	924390000	711070000	439490000	720900000	1449300000	188990000	107120000	378230000	690820000	2629100000	4285400000	1637200000	2852400000	1649900000	2991400000	1642100000	2311900000	2198200000	1324700000	2864800000
ENSSSCP00000022058	ENSSSCG00000023264	ENSSSCP00000022058	IDH1	isocitrate dehydrogenase 1 (NADP+), soluble	37	36	36	74.5	72.4	72.4	48.331	428	95833000000	5902300000	9546000000	5985800000	6201000000	10435000000	6139400000	11436000000	15166000000	2801600000	8462400000	5614100000	8144200000	3685900000	227010000	367150000	230220000	238500000	401350000	236130000	439830000	583290000	107750000	325480000	215930000	313240000	1556200000	2600800000	1159100000	1631100000	2259200000	2462700000	2177400000	2813800000	2081900000	4716400000	3019400000
ENSSSCP00000015839	ENSSSCG00000014919	ENSSSCP00000015839	ME3	malic enzyme 3, NADP(+)-dependent, mitochondrial	38	38	37	84.4	84.4	82.8	61.109	545	95716000000	8912200000	12593000000	5996400000	9569100000	9412300000	6990400000	12323000000	10747000000	3006300000	5356700000	7359000000	3451000000	2900500000	270070000	381590000	181710000	289970000	285220000	211830000	373430000	325670000	91100000	162320000	223000000	104580000	2315100000	2737000000	2084500000	2256500000	1681000000	2528000000	2219900000	2296700000	2062700000	3446200000	2172900000
ENSSSCP00000025450	ENSSSCG00000026127	ENSSSCP00000025450	ENSSSCG00000026127	Uncharacterized protein ;Uncharacterized protein ;Uncharacterized protein	23	23	23	89.7	89.7	89.7	25.824	224	95385000000	7051200000	14115000000	6214000000	12235000000	11321000000	10357000000	6881700000	17997000000	1844800000	1283000000	3433600000	2650800000	7948700000	587600000	1176300000	517830000	1019600000	943410000	863080000	573470000	1499800000	153740000	106910000	286130000	220900000	1735000000	3223500000	1689400000	3601200000	2140300000	3384500000	1585300000	3700800000	1148300000	984140000	1860900000
ENSSSCP00000011985	ENSSSCG00000011237	ENSSSCP00000011985	PDCD6IP	programmed cell death 6 interacting protein	64	64	64	68	68	68	85.25	772	95209000000	10668000000	9380700000	8975900000	7466700000	11740000000	6731900000	11570000000	9239100000	3922500000	5174500000	5884000000	4456000000	2441300000	273530000	240530000	230150000	191450000	301030000	172610000	296670000	236900000	100580000	132680000	150870000	114260000	2483100000	2353000000	2514700000	1949800000	2657300000	2488300000	2370600000	2470600000	2056500000	2760700000	2209100000
ENSSSCP00000025562	ENSSSCG00000026006	ENSSSCP00000025562	KLF13	Sus scrofa Kruppel-like factor 13 (KLF13), mRNA.	3	3	3	13.7	13.7	13.7	31.342	292	95173000000	10555000000	12250000000	9873300000	12136000000	14054000000	10442000000	10991000000	14830000000	2725000	21469000	4072700	13198000	7321000000	811940000	942340000	759480000	933520000	1081100000	803240000	845420000	1140800000	209620	1651500	313280	1015200	0	0	0	0	0	0	658950000	0	0	1351500000	0
ENSSSCP00000020540	ENSSSCG00000029256	ENSSSCP00000020540	AKR1A1	aldo-keto reductase family 1, member A1 (aldehyde reductase)	25	25	25	70.6	70.6	70.6	36.557	326	94739000000	14081000000	8365400000	11928000000	7166400000	14999000000	7099500000	10829000000	8665500000	3431400000	1622900000	3506600000	3044700000	4736900000	704050000	418270000	596390000	358320000	749960000	354970000	541430000	433280000	171570000	81147000	175330000	152230000	3442500000	1893500000	3039100000	2286600000	3215800000	1886000000	2281800000	1893100000	3393400000	1417300000	2359800000
ENSSSCP00000030822	ENSSSCG00000008675	ENSSSCP00000030822	LETM1	leucine zipper-EF-hand containing transmembrane protein 1	49	49	49	51.7	51.7	51.7	87.133	782	94542000000	7460700000	13640000000	6918100000	9364800000	9949700000	10326000000	8056200000	11246000000	3336200000	6182200000	3707500000	4354100000	2100900000	165790000	303120000	153730000	208110000	221100000	229470000	179030000	249900000	74138000	137380000	82388000	96757000	1792900000	3031500000	2051000000	2243800000	2004900000	3916700000	1846700000	2581000000	2022700000	3971300000	1712600000
ENSSSCP00000013870	ENSSSCG00000013043	ENSSSCP00000013870	MACROD1	Sus scrofa MACRO domain containing 1 (MACROD1), mRNA.	25	25	25	60.3	60.3	60.3	35.17	325	94541000000	4435000000	16591000000	4357400000	13011000000	7482800000	12189000000	5429900000	17397000000	2070800000	5410200000	2444200000	3723500000	5908800000	277190000	1036900000	272340000	813210000	467670000	761790000	339370000	1087300000	129420000	338140000	152770000	232720000	1248400000	4603400000	1281700000	3838900000	1520000000	4670300000	1438700000	4385600000	1275100000	2805700000	1177200000
ENSSSCP00000002192	ENSSSCG00000002006	ENSSSCP00000002192	PSME1	Sus scrofa proteasome (prosome, macropain) activator subunit 1 (PA28 alpha) (PSME1), mRNA.	27	27	26	75.5	75.5	71.1	28.633	249	94156000000	12445000000	10542000000	11182000000	11662000000	7948300000	6204900000	10437000000	10660000000	3711500000	3765900000	2773000000	2824200000	6277100000	829690000	702780000	745500000	777470000	529890000	413660000	695800000	710680000	247430000	251060000	184870000	188280000	2820800000	2723400000	2661600000	3021200000	1865400000	1840800000	2614000000	2489700000	3168800000	3863200000	2476300000
ENSSSCP00000014072	ENSSSCG00000013244	ENSSSCP00000014072	PACSIN3	Uncharacterized protein ;Uncharacterized protein	51	51	51	87	87	87	48.75	424	94035000000	10480000000	8901200000	6857600000	7789000000	16516000000	9244800000	10235000000	8398900000	3271000000	5490100000	2915300000	3936600000	4274300000	476380000	404600000	311710000	354050000	750710000	420220000	465210000	381770000	148680000	249550000	132510000	178940000	2187200000	2299700000	2100500000	2377200000	3303000000	2556900000	2675300000	2534400000	2110300000	2606600000	1965000000
ENSSSCP00000000201	ENSSSCG00000000190	ENSSSCP00000000201	TUBA1B	Sus scrofa tubulin, alpha 1b (TUBA1B), mRNA.	36	6	0	75.2	21.5	0	50.151	451	93984000000	16091000000	9820600000	10941000000	7215900000	12476000000	4867300000	11074000000	10550000000	3033700000	2834800000	2687100000	2392400000	4475500000	766260000	467650000	521020000	343610000	594080000	231770000	527350000	502370000	144460000	134990000	127960000	113920000	3156900000	2041900000	3367600000	2439700000	2863700000	1548400000	2979600000	2406800000	3701400000	2642200000	2038300000
ENSSSCP00000005819	ENSSSCG00000005424	ENSSSCP00000005819	NIPSNAP3B	nipsnap homolog 3B (C. elegans)	22	22	18	81.9	81.9	71.8	28.681	248	93967000000	4576300000	24875000000	8079200000	8964000000	7292500000	7471700000	6804300000	10131000000	3219800000	5608300000	3399800000	3544600000	7228200000	352020000	1913500000	621470000	689540000	560960000	574750000	523410000	779300000	247680000	431410000	261520000	272660000	1164800000	5856900000	1891300000	2862600000	1327700000	2142900000	1382700000	3118200000	1230000000	2392800000	1351400000
ENSSSCP00000016332	ENSSSCG00000015405	ENSSSCP00000030110	CD36	Sus scrofa CD36 molecule (thrombospondin receptor) (CD36), mRNA.	21	21	21	24.2	24.2	24.2	52.79	472	93734000000	13628000000	8916500000	6779000000	14042000000	15415000000	5559200000	8897000000	8052800000	3184500000	2154200000	4430000000	2675300000	7210300000	1048300000	685880000	521460000	1080200000	1185800000	427630000	684390000	619450000	244960000	165710000	340770000	205790000	3140200000	2311700000	2633500000	2951300000	2611300000	1807400000	1782900000	1922700000	2043900000	2112100000	1910100000
ENSSSCP00000009202	ENSSSCG00000008633	ENSSSCP00000009202	PDIA6	Sus scrofa protein disulfide isomerase family A, member 6 (PDIA6), mRNA.	36	36	36	64.8	64.8	64.8	48.074	440	93141000000	9875100000	9632600000	8094900000	8201800000	13976000000	7161600000	10692000000	9838300000	5155300000	3407600000	3442800000	3663300000	5478900000	580890000	566630000	476170000	482460000	822100000	421270000	628960000	578720000	303250000	200450000	202520000	215490000	3261400000	2589200000	2855500000	2265600000	2721400000	2487800000	2578500000	2667700000	3828600000	1455500000	2361800000
ENSSSCP00000008908	ENSSSCG00000008345	ENSSSCP00000008908	BMP10	Uncharacterized protein	36	36	36	64.5	64.5	64.5	47.996	423	92589000000	57812000	354080000	34374000000	129510000	304830000	2384400000	29924000000	373370000	47997000	37188000	24416000000	184530000	4409000000	2753000	16861000	1636900000	6167100	14516000	113540000	1425000000	17780000	2285600	1770900	1162700000	8787100	2099600	61046000	8692200000	10184000	10349000	321420000	6456400000	17212000	5548000	6479000	9702800000
ENSSSCP00000007320	ENSSSCG00000006866	ENSSSCP00000007320	DBT	dihydrolipoamide branched chain transacylase E2	35	35	35	66.6	66.6	66.6	53.129	482	92542000000	9514900000	14809000000	6926100000	10456000000	7700200000	8593400000	5796300000	10580000000	3149500000	6080200000	3624800000	5312400000	3305100000	339820000	528880000	247360000	373440000	275010000	306910000	207010000	377840000	112480000	217150000	129460000	189730000	2151600000	3268400000	1790000000	3051800000	1532800000	3111200000	1270800000	2661300000	2095200000	3251300000	1801900000
ENSSSCP00000011737	ENSSSCG00000011003	ENSSSCP00000011737	LOC733605	Sus scrofa NADH dehydrogenase 1 beta subcomplex 6 (LOC733605), mRNA.	18	18	18	71.1	71.1	71.1	15.577	128	92487000000	18867000000	5962200000	11143000000	19673000000	11365000000	3303000000	11026000000	4021400000	1276900000	991930000	3789900000	1068300000	10276000000	2096300000	662470000	1238100000	2185900000	1262800000	367000000	1225100000	446830000	141870000	110210000	421100000	118700000	3758000000	1379100000	2814800000	5608800000	2672000000	1253700000	2883800000	971650000	1567700000	746780000	2893500000
ENSSSCP00000020093	ENSSSCG00000022645	ENSSSCP00000020093	ENSSSCG00000022645	H2A histone family, member X	11	11	4	65	65	10.5	15.128	143	92464000000	10775000000	9367800000	7954100000	10257000000	6895000000	5004100000	7368700000	12261000000	4152500000	4288900000	5672100000	8467200000	13209000000	1539300000	1338300000	1136300000	1465300000	985000000	714870000	1052700000	1751600000	593220000	612710000	810300000	1209600000	2423600000	2565500000	2089300000	3193700000	2020000000	1976400000	1319600000	2937400000	2576200000	1976600000	3024200000
ENSSSCP00000016821	ENSSSCG00000015872	ENSSSCP00000016821	GPD2	Uncharacterized protein	56	56	56	70.1	70.1	70.1	80.92	729	92193000000	3946100000	9301300000	9937700000	10163000000	17039000000	12782000000	4646600000	11301000000	7146200000	1564500000	3119300000	1246700000	2048700000	87691000	206700000	220840000	225840000	378650000	284040000	103260000	251130000	158800000	34766000	69317000	27705000	2565300000	2195700000	1992800000	2776900000	3307000000	2842300000	1895800000	3458800000	2517400000	3926900000	1658400000
ENSSSCP00000003814	ENSSSCG00000003514	ENSSSCP00000003814	HSPG2	Uncharacterized protein	71	71	71	52.5	52.5	52.5	195.01	1848	92167000000	7978700000	7462600000	5964400000	7616900000	11698000000	12621000000	9467700000	12372000000	3438200000	4217200000	4534500000	4795400000	1262600000	109300000	102230000	81704000	104340000	160240000	172900000	129700000	169480000	47099000	57769000	62117000	65691000	2082700000	2068100000	1664100000	2262000000	1894600000	4347500000	1889100000	2672800000	1815100000	1948900000	2096700000
ENSSSCP00000014067	ENSSSCG00000013239	ENSSSCP00000014067	PSMC3	proteasome (prosome, macropain) 26S subunit, ATPase, 3	41	41	41	70.6	70.6	70.6	50.061	446	90743000000	8679100000	9047800000	8467100000	7953200000	11733000000	7884600000	8759700000	8629700000	4236100000	6256300000	3716900000	5380000000	3360900000	321450000	335100000	313600000	294560000	434550000	292020000	324430000	319620000	156890000	231720000	137660000	199260000	1914000000	2343600000	1906700000	2072600000	2251100000	2959300000	1894300000	2252300000	2133400000	2576600000	2044500000
ENSSSCP00000029712	ENSSSCG00000013638	ENSSSCP00000029712	ILF3	interleukin enhancer binding factor 3, 90kDa	55	55	48	57	57	53.5	87.234	804	90672000000	9579700000	7037200000	8363500000	5135700000	12579000000	7009400000	12107000000	10599000000	3566700000	3722600000	7404800000	3566500000	2450600000	258910000	190200000	226040000	138800000	339980000	189440000	327230000	286460000	96396000	100610000	200130000	96392000	2313700000	1642800000	2164100000	1280600000	2199200000	2251200000	2047600000	2189700000	1657000000	1965600000	1960300000
ENSSSCP00000026598	ENSSSCG00000000529	ENSSSCP00000026598	DNM1L		59	59	59	82.1	82.1	82.1	70.787	630	90571000000	11430000000	11790000000	7596000000	10268000000	9098100000	4502500000	11506000000	8035300000	3519200000	4205800000	5581300000	3038500000	2058400000	259780000	267950000	172640000	233360000	206770000	102330000	261510000	182620000	79981000	95587000	126850000	69058000	2588800000	2716200000	1787700000	2731200000	1621200000	1939700000	2196700000	1772800000	2306800000	2413200000	2012200000
ENSSSCP00000007737	ENSSSCG00000007265	ENSSSCP00000007737	SNTA1	syntrophin, alpha 1	38	38	37	78.4	78.4	78.4	53.843	505	90458000000	8207500000	7017800000	7812500000	8964400000	12484000000	11746000000	10150000000	9629800000	2678000000	3345600000	4053500000	4368200000	3618300000	328300000	280710000	312500000	358570000	499380000	469860000	406010000	385190000	107120000	133820000	162140000	174730000	2053700000	2103300000	2192000000	3062000000	2364900000	2479900000	2619100000	2521200000	1889400000	1872600000	2277200000
ENSSSCP00000027098	ENSSSCG00000021890	ENSSSCP00000027098	GNB1	Uncharacterized protein ;Uncharacterized protein	25	25	22	59.1	59.1	53.8	37.331	340	89983000000	10609000000	6580600000	6304900000	7968800000	12301000000	4731900000	11705000000	10120000000	4587000000	1154700000	10659000000	3261900000	6921800000	816040000	506200000	484990000	612980000	946220000	363990000	900380000	778480000	352840000	88826000	819890000	250910000	2994400000	1924100000	2368800000	2055100000	2427900000	1980100000	2332200000	2326800000	3143700000	1141100000	2702300000
ENSSSCP00000004246	ENSSSCG00000003930	ENSSSCP00000004246	ENSSSCG00000003930	ribosomal protein S8	22	22	22	64.9	64.9	64.9	24.173	208	89776000000	10032000000	6626300000	8101700000	7231700000	10370000000	9691700000	9351000000	8430400000	3180000000	6812300000	4717800000	5230700000	9975100000	1114700000	736250000	900190000	803520000	1152200000	1076900000	1039000000	936720000	353330000	756920000	524200000	581180000	2302300000	1781800000	1986500000	1677500000	1831400000	3212500000	2172200000	2101200000	1771200000	3213600000	2047800000
ENSSSCP00000000108	ENSSSCG00000000104	ENSSSCP00000000108	DDX17	DEAD (Asp-Glu-Ala-Asp) box helicase 17	58	58	57	62.2	62.2	62.2	80.945	736	89340000000	8294700000	7909300000	6729700000	9155900000	12078000000	7635900000	12254000000	11169000000	2972800000	2467000000	5352000000	3321400000	2414600000	224180000	213760000	181880000	247460000	326430000	206380000	331200000	301870000	80347000	66675000	144650000	89768000	2037900000	2027000000	1824100000	2539000000	2453800000	2481700000	2554400000	2704600000	2235300000	1573900000	2548100000
ENSSSCP00000024254	ENSSSCG00000028943	ENSSSCP00000024254	ECH1	delta(3,5)-Delta(2,4)-dienoyl-CoA isomerase, mitochondrial	15	15	15	76.1	76.1	76.1	25.454	230	89315000000	7657500000	15692000000	5825000000	13038000000	8164800000	6610300000	6795300000	11698000000	3053400000	5453300000	2218300000	3110400000	6870400000	589040000	1207000000	448070000	1002900000	628060000	508490000	522710000	899820000	234880000	419490000	170640000	239260000	2121300000	3864800000	1389200000	3211900000	1712600000	1744200000	1270000000	2999200000	1707100000	4129700000	1494900000
ENSSSCP00000008833	ENSSSCG00000008274	ENSSSCP00000008833	DCTN1	dynactin 1	94	94	94	65.7	65.7	65.7	142.26	1286	89266000000	9546600000	9644800000	8083000000	9117300000	11024000000	6126900000	8274900000	9570500000	3835100000	5028400000	4406800000	4608400000	1439800000	153980000	155560000	130370000	147050000	177800000	98821000	133470000	154360000	61857000	81104000	71077000	74329000	2406600000	2446200000	2142800000	2286400000	1980300000	2823800000	1944400000	2343200000	1861300000	3057800000	2046500000
ENSSSCP00000006713	ENSSSCG00000006296	ENSSSCP00000006713	ATP1B1	Sodium/potassium-transporting ATPase subunit beta-1	23	23	23	54.8	54.8	54.8	31.299	270	89134000000	8360800000	14023000000	6563600000	12753000000	14098000000	5315100000	6963700000	10179000000	3268500000	1636800000	2513700000	3459500000	8913400000	836080000	1402300000	656360000	1275300000	1409800000	531510000	696370000	1017900000	326850000	163680000	251370000	345950000	2532000000	3754600000	2078200000	3979700000	2744100000	1863800000	1912400000	2346000000	2072100000	1758800000	1687800000
ENSSSCP00000007750	ENSSSCG00000007278	ENSSSCP00000007750	AHCY	Sus scrofa adenosylhomocysteinase (AHCY), mRNA.	38	38	38	63.1	63.1	63.1	46.617	423	88863000000	9639600000	8818100000	9428700000	7738000000	11266000000	3019600000	13928000000	7904600000	3829200000	2650100000	8399200000	2242500000	4039200000	438160000	400820000	428580000	351730000	512070000	137250000	633070000	359300000	174060000	120460000	381780000	101930000	2178900000	2287100000	2449800000	1996700000	2086200000	885030000	3012200000	1568200000	2170900000	1562900000	2434100000
ENSSSCP00000003296	ENSSSCG00000003042	ENSSSCP00000003296	RPS19	Uncharacterized protein	25	25	25	79.3	79.3	79.3	16.06	145	88830000000	6683000000	7531700000	8823000000	8023900000	10285000000	7340700000	8208800000	10159000000	2883800000	7701400000	5768800000	5421100000	8883000000	668300000	753170000	882300000	802390000	1028500000	734070000	820880000	1015900000	288380000	770140000	576880000	542110000	1668400000	1822200000	2197600000	1766500000	2012300000	1900800000	1816000000	2333500000	1607300000	4225300000	1988400000
ENSSSCP00000013842	ENSSSCG00000013017	ENSSSCP00000013842	EHD1	EH-domain containing 1	54	52	38	82.3	80.6	64	62.765	558	88468000000	10003000000	7444000000	7723500000	9906800000	11425000000	6292800000	7059600000	10162000000	3588800000	5063700000	4463200000	5335300000	2948900000	333430000	248130000	257450000	330230000	380850000	209760000	235320000	338720000	119630000	168790000	148770000	177840000	2208400000	1799600000	2181800000	2632500000	2086200000	2480500000	1804200000	2271600000	2164200000	3039800000	1680000000
ENSSSCP00000011807	ENSSSCG00000011071	ENSSSCP00000011807	THNSL1	threonine synthase-like 1 (S. cerevisiae)	34	34	34	52	52	52	83.272	743	88440000000	5967600000	13167000000	6355100000	8997100000	17648000000	817590000	13766000000	2102600000	696690000	465370000	6794900000	11661000000	2526800000	170500000	376200000	181570000	257060000	504240000	23360000	393320000	60075000	19905000	13296000	194140000	333170000	2708200000	1734500000	2704200000	1727900000	2383300000	1396000000	2160200000	2112600000	1713700000	1097600000	1951600000
ENSSSCP00000007349	ENSSSCG00000006894	ENSSSCP00000007349	FNBP1L	formin binding protein 1-like	28	27	27	48	46.8	46.8	71.123	613	88374000000	148950000	559920000	322850000	166370000	20788000000	19857000000	21254000000	262760000	133800000	123370000	24597000000	160730000	2945800000	4965100	18664000	10762000	5545800	692940000	661900000	708450000	8758800	4460000	4112400	819880000	5357800	1081200000	953540000	1910000000	1049500000	1351900000	1363800000	1218100000	1785800000	1352000000	1720900000	1720100000
ENSSSCP00000020252	ENSSSCG00000030421	ENSSSCP00000020252	GDI1	GDP dissociation inhibitor 1	50	40	40	81.7	65.5	65.5	50.506	447	87504000000	10861000000	9515900000	10280000000	9878400000	12244000000	2894700000	10585000000	8141100000	5404300000	2557200000	3005100000	2137700000	3500200000	434440000	380640000	411220000	395140000	489740000	115790000	423390000	325640000	216170000	102290000	120210000	85508000	2420100000	2635800000	2430800000	2465300000	2243500000	991860000	2312000000	1996200000	2453200000	1462100000	1938000000
ENSSSCP00000017617	ENSSSCG00000024886	ENSSSCP00000017617	CAPZA2	Sus scrofa capping protein (actin filament) muscle Z-line, alpha 2 (CAPZA2), mRNA. ;;	24	24	19	86	86	72.4	32.981	286	87222000000	7286400000	13099000000	4964700000	9718600000	11754000000	9440100000	8088900000	11014000000	1561800000	1249000000	5006700000	4038400000	6709400000	560490000	1007600000	381900000	747590000	904150000	726160000	622220000	847260000	120140000	96075000	385130000	310640000	1894600000	3102200000	1792900000	2434500000	2564200000	2654200000	1787600000	2643200000	1362700000	1050300000	2343400000
ENSSSCP00000027401	ENSSSCG00000020817	ENSSSCP00000027401	RPS16	40S ribosomal protein S16 ;Uncharacterized protein ;ribosomal protein S16	21	21	21	78.1	78.1	78.1	16.445	146	87136000000	10375000000	8196200000	10016000000	8452800000	10198000000	5410400000	9793300000	5521100000	4902000000	4813300000	5591300000	3866200000	7921400000	943160000	745110000	910560000	768440000	927090000	491850000	890300000	501920000	445640000	437580000	508300000	351470000	2509000000	1805200000	2866000000	2298000000	2370400000	1746600000	2563500000	1164600000	2571400000	2495700000	1822300000
ENSSSCP00000012574	ENSSSCG00000011803	ENSSSCP00000012574	EIF4A2	Sus scrofa eukaryotic translation initiation factor 4A2 (EIF4A2), mRNA.	41	41	22	79.9	79.9	52.3	46.402	407	87014000000	13521000000	10498000000	9629700000	13636000000	6620300000	3360700000	9018600000	5756300000	7101900000	3360800000	1770300000	2741100000	3783200000	587850000	456460000	418680000	592850000	287840000	146120000	392110000	250270000	308780000	146120000	76968000	119180000	3002100000	2420000000	2944800000	3015600000	1001000000	1263700000	2476500000	1212000000	4105500000	1835700000	1238300000
ENSSSCP00000006743	ENSSSCG00000006324	ENSSSCP00000006743	ALDH9A1	aldehyde dehydrogenase 9 family, member A1	28	28	28	34.1	34.1	34.1	64.952	598	86848000000	10524000000	7338600000	8773200000	9000300000	11628000000	4439800000	10086000000	6494600000	4710600000	4418700000	7787000000	1646400000	2801500000	339480000	236730000	283010000	290330000	375100000	143220000	325370000	209500000	151950000	142540000	251190000	53111000	2458600000	1657400000	2468000000	2188800000	2645400000	1269900000	2238600000	1856700000	2593200000	2450200000	3531700000
ENSSSCP00000004109	ENSSSCG00000003798	ENSSSCP00000004109	SERBP1	SERPINE1 mRNA binding protein 1	41	41	41	69.8	69.8	69.8	44.835	407	86796000000	7671000000	8808000000	5984200000	6105900000	11752000000	5021200000	10432000000	9821100000	3295000000	6613900000	6091000000	5199900000	4822000000	426160000	489330000	332450000	339220000	652900000	278950000	579570000	545610000	183060000	367440000	338390000	288880000	1897500000	1830600000	1792800000	1713300000	2034300000	2368200000	2131800000	2112000000	1722100000	3409400000	2328800000
ENSSSCP00000026583	ENSSSCG00000021217	ENSSSCP00000026583	FKBP3		22	22	22	74.2	74.2	74.2	14.211	124	86711000000	3176500000	11607000000	4707400000	10646000000	10372000000	5786100000	10516000000	10257000000	2909400000	5386000000	4248400000	7098400000	14452000000	529420000	1934600000	784570000	1774300000	1728700000	964350000	1752700000	1709500000	484890000	897670000	708070000	1183100000	691430000	1956000000	1304400000	2336400000	2503900000	2492500000	2181700000	1491000000	1614200000	5157000000	1431300000
ENSSSCP00000020706	ENSSSCG00000025533	ENSSSCP00000020706	COX7A1	Sus scrofa cytochrome c oxidase polypeptide VIIa-muscle/heart (COX7A1), nuclear gene encoding mitochondrial protein, mRNA.	7	7	7	41.2	41.2	41.2	9.0144	80	86588000000	4999100000	3356800000	3610200000	9753700000	19173000000	486010000	11686000000	6853900000	5796100000	4020700000	6067100000	10785000000	17318000000	999810000	671370000	722040000	1950700000	3834600000	97202000	2337200000	1370800000	1159200000	804150000	1213400000	2157000000	745480000	709540000	1063000000	1555800000	2630300000	91765000	2959700000	1403800000	2526100000	2290500000	550820000
ENSSSCP00000012377	ENSSSCG00000011613	ENSSSCP00000012377	H1FX	H1 histone family, member X	22	22	22	61.2	61.2	61.2	22.524	214	85896000000	7974300000	9010600000	6856500000	6772000000	14696000000	2345200000	7647700000	9088100000	5256800000	5969100000	5192700000	5087200000	7808700000	724930000	819140000	623320000	615640000	1336000000	213200000	695240000	826190000	477890000	542650000	472060000	462480000	1980600000	1839300000	2326500000	1804200000	2820800000	1334600000	1842200000	1752900000	3043100000	2969200000	1988400000
ENSSSCP00000017650	ENSSSCG00000016661	ENSSSCP00000017650	"SEPT7"	septin 7	49	49	48	71.9	71.9	71.9	48.644	417	85801000000	8534400000	8269000000	7435200000	7790400000	10675000000	6555400000	8311900000	10078000000	3888000000	6062800000	3374900000	4825300000	4085700000	406400000	393760000	354060000	370970000	508360000	312160000	395800000	479890000	185140000	288700000	160710000	229780000	2136900000	2257600000	1837200000	2142500000	2354600000	2208700000	2643900000	2510700000	2552700000	2928100000	2465500000
ENSSSCP00000015039	ENSSSCG00000014145	ENSSSCP00000015039	COX7C	Sus scrofa cytochrome c oxidase subunit VIIc (COX7C), nuclear gene encoding mitochondrial protein, mRNA.	5	5	4	31.7	31.7	31.7	7.3466	63	85497000000	12922000000	1569300000	10718000000	15690000000	3497700000	6542900000	11585000000	6294500000	2362000000	3278000000	7756000000	3281400000	17099000000	2584400000	313850000	2143600000	3138000000	699540000	1308600000	2317000000	1258900000	472410000	655610000	1551200000	656280000	3341900000	316810000	4291100000	3087400000	1516000000	1017200000	3970200000	1701600000	2956400000	4215700000	7855900000
ENSSSCP00000001487	ENSSSCG00000001400	ENSSSCP00000001487	DDX39B	Sus scrofa DEAD (Asp-Glu-Ala-Asp) box polypeptide 39B (DDX39B), mRNA.	36	36	16	72.7	72.7	42.5	48.991	428	85355000000	10430000000	9184800000	9815700000	11984000000	7856300000	3339700000	10031000000	7415600000	3118100000	3996400000	4335300000	3847900000	4492400000	548930000	483410000	516620000	630760000	413490000	175770000	527960000	390290000	164110000	210340000	228170000	202520000	2037400000	2116800000	2526500000	2645800000	1461300000	1395000000	2174600000	1739500000	1769900000	1842800000	1871700000
ENSSSCP00000012130	ENSSSCG00000011377	ENSSSCP00000012130	LAMB2	laminin, beta 2 (laminin S)	74	74	74	51	51	51	178.82	1642	85243000000	9901300000	9732000000	7952200000	7013900000	9842500000	8728400000	6617800000	8379400000	3139600000	3990900000	5386600000	4558800000	979810000	113810000	111860000	91404000	80619000	113130000	100330000	76067000	96315000	36088000	45872000	61915000	52400000	2040200000	2218800000	1890200000	1786700000	2132300000	3095800000	1612100000	2023400000	1711600000	2357500000	2226800000
ENSSSCP00000003811	ENSSSCG00000003511	ENSSSCP00000003811	HP1BP3	heterochromatin protein 1, binding protein 3	49	49	49	60.9	60.9	60.9	61.033	552	85221000000	8894400000	6906100000	7051800000	6717400000	14611000000	5389600000	11932000000	7836800000	3190100000	5468500000	3680800000	3542300000	3550900000	370600000	287750000	293830000	279890000	608790000	224570000	497160000	326540000	132920000	227860000	153370000	147600000	2119700000	1799700000	1883400000	1985000000	2874400000	2295300000	2226700000	1731800000	1916400000	2664700000	1680200000
ENSSSCP00000024537	ENSSSCG00000030295	ENSSSCP00000024537	ENSSSCG00000030295	Uncharacterized protein ;nuclear transport factor 2	6	6	6	61.4	61.4	61.4	14.508	127	84980000000	9646500000	7410600000	8486600000	9262900000	12509000000	8138000000	9823000000	7716000000	4846900000	1196500000	3297800000	2645800000	12140000000	1378100000	1058700000	1212400000	1323300000	1787100000	1162600000	1403300000	1102300000	692410000	170920000	471110000	377970000	1585500000	2085400000	1519800000	1857000000	2939800000	2956000000	1953200000	2040500000	2517100000	980080000	2068700000
ENSSSCP00000011378	ENSSSCG00000010679	ENSSSCP00000011378	EIF3A	eukaryotic translation initiation factor 3, subunit A	126	126	126	67.6	67.6	67.6	166.28	1378	84525000000	9667100000	8773400000	9670200000	8258700000	8301100000	6288900000	10143000000	8057400000	3731400000	4772700000	3500100000	3360600000	1432600000	163850000	148700000	163900000	139980000	140700000	106590000	171920000	136570000	63244000	80894000	59323000	56959000	2163300000	2063800000	2338200000	2039400000	1814700000	2138200000	2042500000	1878900000	2439100000	3152500000	1692200000
ENSSSCP00000006550	ENSSSCG00000006140	ENSSSCP00000006550	CA2	carbonic anhydrase II	22	22	22	78.6	78.6	78.6	29.46	262	84345000000	4347100000	8494400000	26170000000	5455700000	3364800000	8018000000	8134600000	5714300000	1873200000	1210800000	10083000000	1480200000	6024700000	310510000	606750000	1869300000	389700000	240340000	572710000	581040000	408170000	133800000	86485000	720180000	105730000	1075700000	2079800000	6212500000	1347000000	765380000	2131300000	1598400000	1716100000	999580000	829200000	2639700000
ENSSSCP00000014220	ENSSSCG00000013381	ENSSSCP00000014220	RPS13	40S ribosomal protein S13	19	19	19	64.7	64.7	64.7	17.478	153	84335000000	8028000000	8577300000	5173000000	6823300000	10983000000	9141100000	9639000000	9673600000	2535300000	4325700000	5801600000	3634400000	10542000000	1003500000	1072200000	646630000	852910000	1372900000	1142600000	1204900000	1209200000	316920000	540710000	725200000	454300000	2321500000	2049600000	1950400000	1752500000	2441500000	2567500000	2571800000	1753100000	2274600000	2617400000	1706400000
ENSSSCP00000009652	ENSSSCG00000009047	ENSSSCP00000009652	SMARCA5	SWI/SNF related, matrix associated, actin dependent regulator of chromatin, subfamily a, member 5	27	27	15	25.9	25.9	17.4	121.99	1052	84060000000	711590000	5465600000	82979000	1065700000	734110000	11760000000	26218000000	28875000000	229960000	42224000	7052200000	1822800000	1528400000	12938000	99374000	1508700	19377000	13347000	213810000	476690000	525000000	4181100	767700	128220000	33141000	1972500000	1811700000	1233800000	1803600000	1562000000	2105500000	2379500000	1933800000	1521300000	710170000	2192000000
ENSSSCP00000001676	ENSSSCG00000001543	ENSSSCP00000001676	RPL10A	Sus scrofa ribosomal protein L10a (RPL10A), mRNA.	12	12	11	48.9	48.9	42	19.717	176	83884000000	8271300000	7326100000	7238500000	8540100000	7755100000	8509500000	9923100000	7190300000	3240500000	3099400000	7218400000	5571700000	11983000000	1181600000	1046600000	1034100000	1220000000	1107900000	1215600000	1417600000	1027200000	462930000	442780000	1031200000	795960000	2219400000	1594300000	1737300000	1549100000	1411500000	2867400000	1924500000	1419300000	1757100000	1410800000	1420200000
ENSSSCP00000022034	ENSSSCG00000020666	ENSSSCP00000022034	EHD4	EH-domain containing 4	45	33	32	89.5	78.4	78.4	42.251	371	83538000000	10395000000	9986800000	5930500000	8473400000	13730000000	4865800000	7843500000	8053600000	3331400000	3040700000	4292400000	3595100000	3978000000	495020000	475560000	282400000	403500000	653810000	231700000	373500000	383510000	158640000	144800000	204400000	171190000	2037900000	2067500000	1617400000	2352200000	2919100000	1861000000	1865500000	1463700000	2182500000	1799900000	1359600000
ENSSSCP00000011654	ENSSSCG00000010929	ENSSSCP00000011654	CYB5R1	cytochrome b5 reductase 1	29	29	29	81.6	81.6	81.6	34.156	305	83476000000	3288500000	13090000000	2693900000	14141000000	4158000000	14286000000	9271300000	10091000000	835350000	4385400000	1775500000	5460700000	5565100000	219240000	872660000	179590000	942720000	277200000	952390000	618090000	672740000	55690000	292360000	118360000	364040000	1050400000	3258400000	953910000	3384800000	564840000	3944400000	1066600000	2384600000	727560000	3797300000	1055900000
ENSSSCP00000011342	ENSSSCG00000010645	ENSSSCP00000011342	NHLRC2	NHL repeat-containing protein 2	40	40	40	57.1	57.1	57.1	79.135	725	83401000000	8660600000	8728300000	7360200000	8415400000	10654000000	4566100000	8384200000	10263000000	3338300000	6169700000	2994800000	3866100000	2780000000	288690000	290940000	245340000	280510000	355140000	152200000	279470000	342100000	111280000	205660000	99827000	128870000	2408500000	2421200000	2306300000	2339500000	2003000000	1743000000	1951500000	2561000000	1984300000	2290200000	1550200000
ENSSSCP00000004030	ENSSSCG00000003722	ENSSSCP00000004030	CDH2	cadherin 2, type 1, N-cadherin (neuronal)	36	36	36	42.2	42.2	42.2	98.337	875	83028000000	6832500000	8264900000	4559800000	5642300000	12258000000	9268900000	7547300000	11233000000	2266700000	4942200000	4710200000	5502800000	1976900000	162680000	196780000	108570000	134340000	291850000	220690000	179700000	267450000	53969000	117670000	112150000	131020000	1649100000	2073800000	1163300000	1714300000	2317900000	3055200000	1655000000	2478000000	1560000000	2402900000	1764800000
ENSSSCP00000012534	ENSSSCG00000011764	ENSSSCP00000012534	ENSSSCG00000011764	NADH dehydrogenase (ubiquinone) 1 beta subcomplex, 5, 16kDa	13	13	13	38.1	38.1	38.1	21.554	189	82802000000	10660000000	5186600000	12416000000	14119000000	11431000000	3598100000	13448000000	3878400000	880090000	1015900000	4487200000	1682300000	9200200000	1184500000	576290000	1379500000	1568700000	1270100000	399790000	1494200000	430940000	97788000	112880000	498580000	186920000	2792800000	876430000	3789600000	3984600000	1961900000	967610000	2254300000	573750000	975840000	708160000	1398300000
ENSSSCP00000015937	ENSSSCG00000015013	ENSSSCP00000015937	RDX	radixin	70	51	49	75.6	56.9	55.4	68.581	583	82551000000	7314400000	7492400000	6999900000	5926600000	11904000000	5704400000	12411000000	12086000000	3431900000	1725100000	3946200000	3608200000	2662900000	235950000	241690000	225800000	191180000	384000000	184010000	400370000	389870000	110710000	55650000	127300000	116390000	1860000000	1869700000	1900400000	1566100000	2657200000	2092200000	2724500000	2450400000	2284900000	1705400000	2397800000
ENSSSCP00000005416	ENSSSCG00000005038	ENSSSCP00000005416	PSMC6	proteasome (prosome, macropain) 26S subunit, ATPase, 6	36	36	36	76.4	76.4	76.4	45.855	403	82434000000	9081500000	9054300000	8612900000	5260700000	8634800000	5582300000	8153600000	8536500000	4324000000	5799900000	4242000000	5151100000	3584100000	394850000	393660000	374480000	228730000	375430000	242710000	354500000	371150000	188000000	252170000	184440000	223960000	1819400000	2054200000	1892300000	1376000000	1764900000	2069900000	1563100000	2296300000	1728100000	2775700000	1792800000
ENSSSCP00000025941	ENSSSCG00000021220	ENSSSCP00000025941	CKB	creatine kinase, brain	18	17	17	83.2	78.8	78.8	20.582	184	82313000000	6999600000	5670100000	11404000000	2138700000	13101000000	3378300000	18079000000	2481000000	4362600000	3004000000	9406500000	2288900000	10289000000	874950000	708760000	1425500000	267330000	1637600000	422280000	2259800000	310130000	545330000	375500000	1175800000	286110000	1412300000	1154200000	2965800000	495330000	2020400000	1372400000	3624000000	511970000	1655100000	1279500000	2205600000
ENSSSCP00000008610	ENSSSCG00000008061	ENSSSCP00000008610	ELOB	transcription elongation factor B (SIII), polypeptide 2 (18kDa, elongin B)	21	21	21	99.2	99.2	99.2	13.17	118	82090000000	9204800000	7315300000	8069400000	8165200000	10543000000	7665600000	10817000000	7831200000	2227300000	2915500000	4902400000	2433000000	8209000000	920480000	731530000	806940000	816520000	1054300000	766560000	1081700000	783120000	222730000	291550000	490240000	243300000	2433400000	1976700000	2300200000	1812700000	2396100000	2305600000	2626400000	2177900000	1893400000	2578000000	2788300000
ENSSSCP00000000954	ENSSSCG00000000891	ENSSSCP00000000954	LTA4H	Sus scrofa leukotriene A4 hydrolase (LTA4H), mRNA.	48	48	48	64.5	64.5	64.5	69.175	611	81437000000	8770600000	6967600000	7371300000	8067000000	10469000000	4967400000	14227000000	5290700000	5023400000	2213500000	6715800000	1353200000	2262100000	243630000	193540000	204760000	224080000	290820000	137980000	395190000	146960000	139540000	61487000	186550000	37588000	2296500000	1836100000	2183400000	1782800000	2016500000	1691100000	2700000000	1276300000	2737800000	1754100000	1872200000
ENSSSCP00000011867	ENSSSCG00000011128	ENSSSCP00000011867	ITIH2	Inter-alpha-trypsin inhibitor heavy chain H2	24	24	16	52.4	52.4	39.4	46.391	416	81087000000	7270600000	8331400000	11534000000	5947100000	6307200000	2780800000	10601000000	6502700000	4262100000	4987400000	9496700000	3065600000	3378600000	302940000	347140000	480570000	247790000	262800000	115870000	441720000	270940000	177590000	207810000	395690000	127730000	1684900000	1913700000	2824800000	1601400000	1195500000	1135100000	2250100000	1432700000	1989600000	2433500000	2798500000
ENSSSCP00000001070	ENSSSCG00000001000	ENSSSCP00000001070	ECI2	enoyl-CoA delta isomerase 2	28	28	28	60.2	60.2	60.2	43.63	394	81015000000	7952500000	9996200000	5753300000	7880000000	6855200000	8440700000	4429500000	9255500000	2541400000	7197600000	4448300000	6264700000	4050700000	397630000	499810000	287660000	394000000	342760000	422030000	221470000	462770000	127070000	359880000	222420000	313240000	1848300000	2655300000	1569300000	2434800000	1706100000	2600800000	1199700000	2747300000	2061200000	4429500000	1363800000
ENSSSCP00000023241	ENSSSCG00000005934	ENSSSCP00000023241	TRAPPC9	trafficking protein particle complex 9	7	7	7	11.4	11.4	11.4	94.831	852	80774000000	26693000	11968000000	29582000	12010000000	130230000	19206000000	44790000	37255000000	30602000	30903000	10008000	31559000	2019300000	667330	299200000	739540	300260000	3255700	480150000	1119700	931370000	765050	772590	250190	788990	0	2456900000	1853900000	2580000000	0	3676300000	1785000000	2047600000	0	2529900000	0
ENSSSCP00000021882	ENSSSCG00000023043	ENSSSCP00000021882	BCL2L13	BCL2-like 13 (apoptosis facilitator)	22	22	22	54.5	54.5	54.5	49.555	464	80154000000	25385000000	6833700000	16407000000	5509400000	4494500000	3522800000	5654300000	5406400000	1259700000	1544600000	2017900000	2119100000	4218700000	1336000000	359670000	863540000	289970000	236550000	185410000	297590000	284550000	66298000	81292000	106210000	111530000	1999500000	2317300000	1674600000	2417100000	1446200000	2100300000	1668000000	2119600000	1509400000	1539200000	1299400000
ENSSSCP00000011761	ENSSSCG00000011027	ENSSSCP00000011761	KIF5B	Uncharacterized protein	101	101	79	79.6	79.6	67.4	109.25	960	80109000000	8205800000	9213200000	5692900000	8432400000	10835000000	5147600000	7579600000	8922900000	2741500000	5435800000	3850200000	4052700000	1357800000	139080000	156160000	96490000	142920000	183640000	87247000	128470000	151240000	46466000	92133000	65258000	68691000	2070600000	2138600000	1781100000	2122400000	2125900000	1911500000	1735900000	2045800000	1893200000	2745400000	1695800000
ENSSSCP00000020698	ENSSSCG00000020657	ENSSSCP00000020698	BCAM	basal cell adhesion molecule (Lutheran blood group)	42	42	42	71.4	71.4	71.4	67.282	622	80107000000	6916600000	8200700000	4440500000	10178000000	11032000000	5699000000	4737300000	9036100000	4468500000	3533500000	4637200000	7227400000	2427500000	209590000	248510000	134560000	308430000	334290000	172700000	143550000	273820000	135410000	107070000	140520000	219010000	1866400000	2103500000	1575700000	2503400000	1902000000	2071000000	973990000	2059400000	2122900000	1769700000	1422800000
ENSSSCP00000023561	ENSSSCG00000024144	ENSSSCP00000023561	NDUFS7	NADH dehydrogenase (ubiquinone) Fe-S protein 7, 20kDa (NADH-coenzyme Q reductase)	12	12	12	60.6	60.6	60.6	24.116	218	79880000000	10202000000	5259500000	7853100000	9978900000	13628000000	2573300000	11567000000	4058500000	1399200000	1357900000	8953900000	3049300000	7988000000	1020200000	525950000	785310000	997890000	1362800000	257330000	1156700000	405850000	139920000	135790000	895390000	304930000	1628600000	1078800000	1573300000	2131300000	1951100000	1075800000	2051200000	548160000	547640000	647670000	1354600000
ENSSSCP00000019465	ENSSSCG00000022990	ENSSSCP00000019465	ENSSSCG00000022990	Uncharacterized protein	16	16	16	64.9	64.9	64.9	27.732	242	79734000000	17560000000	8378400000	11617000000	14021000000	5428400000	2090000000	10139000000	3549200000	3353800000	352510000	1739500000	1503600000	7973400000	1756000000	837840000	1161700000	1402100000	542840000	209000000	1013900000	354920000	335380000	35251000	173950000	150360000	3921400000	2019400000	3040900000	4218300000	1066700000	509470000	2340900000	961260000	3484100000	250490000	843530000
ENSSSCP00000008922	ENSSSCG00000008359	ENSSSCP00000008922	RAB1A	RAB1A, member RAS oncogene family	25	25	22	84.7	84.7	74.8	22.372	202	79497000000	8659600000	8296200000	10534000000	8254600000	8400100000	3567200000	8546700000	6254900000	6772400000	4356000000	1905800000	3949600000	5299800000	577310000	553080000	702280000	550310000	560010000	237820000	569780000	416990000	451490000	290400000	127050000	263310000	1728500000	1699000000	2445500000	2009600000	1766400000	1444000000	1985200000	1607100000	1924200000	1134100000	1085700000
ENSSSCP00000004324	ENSSSCG00000004002	ENSSSCP00000004324	RPS5	ribosomal protein S5	16	16	16	74.5	74.5	74.5	22.876	204	79396000000	6635200000	6564900000	7093200000	6211500000	9960600000	5929500000	7920100000	8387300000	5045600000	4149300000	7392200000	4107000000	7939600000	663520000	656490000	709320000	621150000	996060000	592950000	792010000	838730000	504560000	414930000	739220000	410700000	1614500000	1772900000	1732100000	1636600000	2119500000	1941800000	1814800000	1728200000	2182000000	1560100000	1936200000
ENSSSCP00000021948	ENSSSCG00000030708	ENSSSCP00000021948	DAG1	dystroglycan 1 (dystrophin-associated glycoprotein 1)	34	34	34	33.2	33.2	33.2	95.318	877	79381000000	8313500000	7031100000	6180900000	6570600000	9092400000	6496000000	6083300000	10413000000	3225700000	3634900000	5133300000	7206200000	1984500000	207840000	175780000	154520000	164270000	227310000	162400000	152080000	260320000	80642000	90873000	128330000	180160000	2215300000	1557000000	1975300000	1684100000	2213200000	2488400000	1495700000	2409200000	1628000000	1475900000	1924700000
ENSSSCP00000009188	ENSSSCG00000008619	ENSSSCP00000009188	DDX1	Uncharacterized protein	54	54	18	66.3	66.3	24.5	77.024	689	79361000000	8034600000	8106600000	7560000000	7488100000	11905000000	6275200000	10215000000	7990800000	2758100000	2606900000	4002600000	2418200000	2267400000	229560000	231620000	216000000	213950000	340130000	179290000	291860000	228310000	78803000	74482000	114360000	69091000	1920200000	2111200000	2031000000	1967400000	2271400000	2252700000	1997000000	1966800000	1835700000	2200700000	1936500000
ENSSSCP00000026815	ENSSSCG00000021355	ENSSSCP00000026815	SOD1	Sus scrofa superoxide dismutase 1, soluble (SOD1), mRNA.	14	14	14	94.1	94.1	94.1	15.892	153	78844000000	6131000000	5439700000	9109900000	6380600000	10486000000	3378500000	10594000000	8038800000	3405600000	5036700000	6527500000	4315100000	9855500000	766370000	679960000	1138700000	797580000	1310800000	422310000	1324300000	1004900000	425700000	629580000	815940000	539390000	1631300000	1423500000	2340300000	2381900000	2205500000	1470100000	2531700000	1373300000	1660500000	2018100000	1892500000
ENSSSCP00000004076	ENSSSCG00000003768	ENSSSCP00000004076	NEXN	nexilin (F actin binding protein)	74	74	74	63.6	63.6	63.6	80.718	674	78621000000	3010500000	9712800000	2112400000	3946200000	17757000000	9069700000	10760000000	10527000000	1365500000	1028300000	5155300000	4175300000	2711100000	103810000	334930000	72840000	136080000	612320000	312750000	371050000	363000000	47086000	35457000	177770000	143980000	894530000	2306100000	821900000	1304400000	2694600000	3637300000	1312500000	2750800000	670620000	734240000	1915600000
ENSSSCP00000012019	ENSSSCG00000011274	ENSSSCP00000012019	CTNNB1	Sus scrofa catenin (cadherin-associated protein), beta 1, 88kDa (CTNNB1), mRNA. ;Uncharacterized protein	44	39	39	63.3	58.9	58.9	85.51	781	78551000000	8038100000	9430300000	5618700000	9702800000	8354300000	5866200000	5970000000	8479400000	3756700000	4925400000	3345100000	5063500000	1870300000	191380000	224530000	133780000	231020000	198910000	139670000	142140000	201890000	89444000	117270000	79646000	120560000	1770100000	1867500000	1422900000	2338200000	1673900000	1790900000	1216300000	1842900000	1891600000	2620100000	1461100000
ENSSSCP00000006036	ENSSSCG00000022655	ENSSSCP00000006036	PTGES2	prostaglandin E synthase 2	27	27	27	62.9	62.9	62.9	42.705	380	78521000000	9630300000	10130000000	8396900000	7542100000	8667000000	4693900000	6894500000	9184400000	3621200000	3726900000	3693700000	2340700000	3140900000	385210000	405180000	335880000	301690000	346680000	187760000	275780000	367380000	144850000	149080000	147750000	93629000	2288700000	2339800000	2243500000	2111400000	1902400000	1508600000	1908800000	2054900000	2327000000	2077100000	1831800000
ENSSSCP00000015992	ENSSSCG00000015068	ENSSSCP00000015992	APOA4	apolipoprotein A-IV	49	49	42	77.2	77.2	64.4	43.438	382	78514000000	6378700000	5078000000	12143000000	3996800000	9116300000	5525900000	12312000000	9191800000	1865400000	2939900000	6623700000	3342300000	3140600000	255150000	203120000	485740000	159870000	364650000	221040000	492490000	367670000	74616000	117590000	264950000	133690000	1505500000	1353600000	3374300000	1199300000	1885100000	2094900000	2812400000	2047100000	1307600000	1902500000	2886200000
ENSSSCP00000002132	ENSSSCG00000001951	ENSSSCP00000002132	PSMA6	Sus scrofa proteasome (prosome, macropain) subunit, alpha type, 6 (PSMA6), mRNA.	25	25	25	79.7	79.7	79.7	27.399	246	78412000000	7504300000	5392200000	9183400000	5165400000	13325000000	2473800000	10155000000	8117900000	3556500000	3771200000	6145600000	3621000000	4612500000	441430000	317190000	540200000	303850000	783830000	145520000	597380000	477530000	209210000	221830000	361510000	213000000	1653700000	1747200000	2316100000	1458600000	2490800000	1069600000	2195200000	1963100000	1950500000	2303100000	1944300000
ENSSSCP00000026669	ENSSSCG00000025966	ENSSSCP00000026669	EIF4H	eukaryotic translation initiation factor 4H	30	30	30	70.6	70.6	70.6	27.337	248	78365000000	6164800000	8104500000	3343900000	5828100000	10706000000	8822600000	6449600000	9972100000	3480100000	5418300000	5026300000	5049000000	6028100000	474210000	623430000	257220000	448320000	823520000	678660000	496120000	767080000	267700000	416790000	386640000	388380000	1531200000	2035700000	1095000000	1515200000	1957700000	4012100000	1324800000	2565600000	2052000000	3181600000	1970200000
ENSSSCP00000007285	ENSSSCG00000006830	ENSSSCP00000007285	PSMA5	Sus scrofa proteasome (prosome, macropain) subunit, alpha type, 5 (PSMA5), mRNA.	14	14	14	57.3	57.3	57.3	26.411	241	78214000000	9521500000	9732300000	6376400000	7376800000	9402100000	1856900000	8716300000	7371700000	4518100000	6213700000	5088200000	2039700000	7110300000	865590000	884750000	579670000	670620000	854740000	168810000	792390000	670160000	410740000	564880000	462560000	185420000	2131200000	2398700000	2024600000	2247200000	1893200000	1078200000	2059700000	2089000000	2082300000	2077700000	2051600000
ENSSSCP00000025441	ENSSSCG00000021148	ENSSSCP00000025441	RAP1A	;RAP1B, member of RAS oncogene family	16	16	8	67.4	67.4	47.3	20.825	184	78176000000	10817000000	7386100000	10852000000	5834300000	10042000000	3861200000	13240000000	7577500000	1610300000	2227300000	2550900000	2176900000	7817600000	1081700000	738610000	1085200000	583430000	1004200000	386120000	1324000000	757750000	161030000	222730000	255090000	217690000	2320000000	2214100000	2432600000	1649600000	2112200000	1581600000	2631200000	1835000000	1393100000	1733700000	2195500000
ENSSSCP00000021984	ENSSSCG00000029337	ENSSSCP00000021984	ENSSSCG00000029337	Uncharacterized protein	22	22	9	46.4	46.4	18	37.738	334	78153000000	6820700000	7039700000	5991900000	6950600000	7096500000	7249800000	8261700000	12149000000	3633900000	4417300000	4209800000	4332600000	5210200000	454710000	469310000	399460000	463380000	473100000	483320000	550780000	809930000	242260000	294480000	280650000	288840000	2010200000	2246200000	1597700000	2057400000	1174600000	2224100000	1831800000	2005000000	1941800000	2227900000	1206400000
ENSSSCP00000018294	ENSSSCG00000017267	ENSSSCP00000018294	ENSSSCG00000017267		23	23	23	68.7	68.7	68.7	38.275	345	78118000000	7728300000	6417400000	10763000000	5535100000	9749100000	5424500000	11361000000	8170900000	2228200000	1884400000	6465900000	2390400000	4595200000	454610000	377500000	633120000	325600000	573470000	319090000	668280000	480640000	131070000	110850000	380340000	140610000	2177100000	1619500000	2794300000	1496500000	1747300000	2092000000	2471400000	2030100000	1227300000	1008000000	2611400000
ENSSSCP00000014909	ENSSSCG00000014022	ENSSSCP00000014909	HNRNPH1	heterogeneous nuclear ribonucleoprotein H1 (H)	25	25	14	57.9	57.9	39.6	49.229	449	78078000000	9516200000	7306600000	7408000000	6878400000	11675000000	3882100000	8217300000	7320800000	4279400000	4945400000	3010500000	3638200000	4337700000	528680000	405920000	411560000	382130000	648620000	215670000	456510000	406710000	237750000	274750000	167250000	202120000	2160600000	2065000000	1724200000	2069000000	2006900000	1847600000	1908000000	1928200000	1697600000	1683700000	2522300000
ENSSSCP00000005216	ENSSSCG00000004846	ENSSSCP00000005216	MCEE	methylmalonyl CoA epimerase	6	6	6	54.5	54.5	54.5	19.037	176	77879000000	10212000000	5704400000	7056700000	6235600000	11749000000	8773900000	6814200000	10382000000	2735400000	2597400000	3492800000	2125400000	8653200000	1134600000	633830000	784080000	692850000	1305500000	974880000	757140000	1153500000	303930000	288600000	388090000	236150000	1808500000	1643500000	1834500000	1545900000	2305300000	2723600000	1702700000	2690400000	2109300000	2901400000	2116800000
ENSSSCP00000006546	ENSSSCG00000006136	ENSSSCP00000006546	RMDN1	regulator of microtubule dynamics 1	27	27	27	58	58	58	36.074	317	77831000000	5917100000	10950000000	6341200000	9863600000	6340400000	9418300000	5796600000	13898000000	2126700000	3323300000	1709600000	2145400000	3891500000	295860000	547490000	317060000	493180000	317020000	470920000	289830000	694920000	106340000	166160000	85478000	107270000	1516100000	2658300000	1569500000	2422900000	1505500000	2811000000	1472300000	3477600000	1057200000	1899700000	1371600000
ENSSSCP00000022604	ENSSSCG00000023998	ENSSSCP00000022604	PSMD2	proteasome (prosome, macropain) 26S subunit, non-ATPase, 2	65	65	65	58.4	58.4	58.4	100.24	908	77799000000	7812700000	7384700000	7697700000	7433300000	7634800000	4919600000	8388100000	7770600000	4017700000	6272300000	4406000000	4061400000	1587700000	159440000	150710000	157100000	151700000	155810000	100400000	171190000	158580000	81995000	128010000	89918000	82886000	1713500000	1773900000	1895400000	2083100000	1388500000	2218200000	1550200000	1955900000	2253900000	2239600000	1837200000
ENSSSCP00000027727	ENSSSCG00000025868	ENSSSCP00000027727	ENSSSCG00000025868	Uncharacterized protein	15	14	9	44.3	44.3	19.9	22.042	201	77744000000	8460300000	5501000000	11371000000	5844100000	10639000000	6426800000	9579000000	6730200000	3434200000	1093700000	8055000000	610890000	7774400000	846030000	550100000	1137100000	584410000	1063900000	642680000	957900000	673020000	343420000	109370000	805500000	61089000	2180200000	1680700000	2384400000	1371700000	1653800000	2428100000	2426900000	1730000000	2502600000	487310000	2385000000
ENSSSCP00000027363	ENSSSCG00000030385	ENSSSCP00000027363	ENSSSCG00000030385	Uncharacterized protein	31	26	26	76.7	70.8	70.8	44.793	390	77553000000	10441000000	12575000000	16341000000	9675800000	3101400000	3922600000	10900000000	4176100000	2666100000	1109000000	1901000000	742620000	3525100000	474610000	571610000	742760000	439810000	140970000	178300000	495470000	189820000	121180000	50411000	86410000	33756000	2226300000	2966600000	4646800000	2344200000	933840000	1387100000	2411700000	881900000	1209600000	912540000	1169100000
ENSSSCP00000022037	ENSSSCG00000030072	ENSSSCP00000022037	ENSSSCG00000030072		81	81	44	61.3	61.3	37.6	149.83	1324	77167000000	9562900000	7526500000	8986400000	6962100000	8259900000	5268100000	10226000000	8759000000	3404400000	2118000000	4426200000	1667500000	1151700000	142730000	112340000	134130000	103910000	123280000	78629000	152630000	130730000	50812000	31612000	66063000	24888000	2051500000	1993000000	2120100000	1672000000	1757900000	1872400000	2166400000	1977700000	2346200000	1785200000	2080500000
ENSSSCP00000026784	ENSSSCG00000023971	ENSSSCP00000026784	H3F3A	Sus scrofa H3 histone, family 3A (H3F3A), mRNA. ;Histone H3.3 ;	14	14	2	69.1	69.1	30.1	15.328	136	77160000000	6805400000	6551800000	7716800000	5610300000	9456700000	1911800000	10063000000	10873000000	2503500000	6952200000	4927200000	3787800000	19290000000	1701300000	1638000000	1929200000	1402600000	2364200000	477940000	2515700000	2718300000	625880000	1738100000	1231800000	946950000	1871700000	1165800000	1793500000	1665800000	2113100000	806900000	1624800000	2247000000	1199300000	1774300000	1926200000
ENSSSCP00000022567	ENSSSCG00000029846	ENSSSCP00000022567	ENSSSCG00000029846	Uncharacterized protein	12	12	12	62.2	62.2	62.2	12.762	111	77017000000	12893000000	6350900000	11865000000	10701000000	7703000000	1203300000	6740900000	5401500000	1527800000	4917500000	6913400000	800070000	12836000000	2148800000	1058500000	1977500000	1783500000	1283800000	200550000	1123500000	900250000	254630000	819580000	1152200000	133340000	2827900000	1226700000	2803900000	3111000000	1197900000	429630000	1252300000	1244700000	1265100000	1970600000	1600800000
ENSSSCP00000012202	ENSSSCG00000011450	ENSSSCP00000012202	ITIH1	Uncharacterized protein	35	35	32	43.2	43.2	41.9	99.852	900	76624000000	7476400000	9251000000	10402000000	6742100000	5945400000	6309900000	11391000000	5707300000	2366800000	3125900000	5927500000	1978300000	1964700000	191700000	237210000	266730000	172870000	152450000	161790000	292080000	146340000	60688000	80152000	151990000	50725000	1633400000	2063600000	3077700000	1632100000	1211000000	1328900000	2287100000	1347700000	1401200000	2813000000	2148900000
ENSSSCP00000016515	ENSSSCG00000015576	ENSSSCP00000016515	TPR	translocated promoter region, nuclear basket protein	173	173	173	58	58	58	267.34	2365	76495000000	6657100000	11579000000	4767100000	5456600000	11209000000	4107700000	7875700000	6960200000	3247800000	4803300000	4938200000	4892900000	695410000	60519000	105270000	43338000	49605000	101900000	37342000	71597000	63275000	29526000	43667000	44893000	44481000	1856600000	1415000000	1626500000	1445600000	2335800000	2037800000	1810400000	1919600000	1829600000	2117500000	1918000000
ENSSSCP00000018469	ENSSSCG00000017428	ENSSSCP00000018469	JUP	Sus scrofa junction plakoglobin (JUP), mRNA.	46	46	41	68.7	68.7	65.4	81.849	745	76493000000	11617000000	6963300000	9508800000	9124500000	4821200000	5112200000	7454200000	7430400000	3810300000	3950700000	3456500000	3243200000	1662900000	252550000	151380000	206710000	198360000	104810000	111130000	162050000	161530000	82833000	85885000	75141000	70504000	2660500000	1678100000	2183500000	2209600000	1118100000	1568900000	1631300000	1785800000	2367100000	1885100000	1410500000
ENSSSCP00000003433	ENSSSCG00000003166	ENSSSCP00000003433	RPL13A	Sus scrofa ribosomal protein L13a (RPL13A), transcript variant 1, mRNA. ;Uncharacterized protein	29	29	28	71.6	71.6	67.6	23.709	204	76033000000	7326400000	6593300000	7866000000	5247200000	11985000000	3987500000	7383000000	6536500000	3670000000	7499000000	3720800000	4218100000	8448100000	814050000	732590000	874000000	583020000	1331600000	443050000	820330000	726280000	407780000	833220000	413430000	468680000	1503200000	1764300000	1669800000	1149700000	2213800000	1209700000	1531800000	2004200000	1644800000	3409400000	1856800000
ENSSSCP00000012376	ENSSSCG00000011612	ENSSSCP00000012376	RPN1	ribophorin I	53	53	53	74.8	74.8	74.8	68.625	608	75957000000	12887000000	5908800000	9551600000	7260600000	11125000000	3476600000	8944100000	6932400000	3387900000	1427500000	2907300000	2148200000	1947600000	330440000	151510000	244910000	186170000	285250000	89144000	229340000	177760000	86868000	36604000	74547000	55082000	2930100000	1643600000	2286300000	2156800000	2100900000	1288800000	2403300000	1730100000	3068300000	1326000000	2339900000
ENSSSCP00000018866	ENSSSCG00000017807	ENSSSCP00000018866	ENSSSCG00000017807	glyoxalase domain containing 4	24	24	24	46.8	46.8	46.8	54.082	496	75635000000	8380100000	7197600000	6088100000	8357600000	8189600000	8891700000	6903400000	11206000000	2426000000	2266900000	3069900000	2657500000	2363600000	261880000	224920000	190250000	261170000	255930000	277870000	215730000	350200000	75811000	70841000	95934000	83046000	1831000000	2147700000	1659800000	2091100000	2175800000	3227800000	1771900000	2492000000	1325100000	1889900000	1588000000
ENSSSCP00000017344	ENSSSCG00000016370	ENSSSCP00000017344	"SEPT2"	septin 2	29	29	29	72	72	72	41.498	361	75614000000	6510300000	8063100000	6761100000	5881700000	9634400000	7004600000	7813700000	6623900000	3599500000	4688200000	4914900000	4118600000	3600700000	310010000	383960000	321960000	280080000	458780000	333550000	372080000	315420000	171410000	223250000	234040000	196120000	1748300000	2056000000	1634700000	1572300000	1850100000	1771800000	1716200000	1647900000	1856500000	3178600000	1788400000
ENSSSCP00000003976	ENSSSCG00000003672	ENSSSCP00000003976	CAP1	CAP, adenylate cyclase-associated protein 1 (yeast)	35	33	33	88	86.2	86.2	40.963	376	75299000000	9843000000	5934300000	7871400000	4095100000	9503200000	2810100000	8894100000	6895800000	3693000000	3650700000	7800900000	4307000000	3585700000	468720000	282590000	374830000	195000000	452540000	133820000	423530000	328370000	175860000	173840000	371470000	205100000	2488300000	1548400000	1634400000	1527900000	2015500000	967600000	2277900000	1599600000	1825900000	703450000	1776000000
ENSSSCP00000017003	ENSSSCG00000016049	ENSSSCP00000017003	HIBCH		9	9	9	55.4	55.4	55.4	15.647	139	75142000000	7276900000	7280200000	8418900000	6678200000	7500400000	5457900000	10191000000	7493600000	2570500000	4075700000	2850400000	5348600000	10735000000	1039600000	1040000000	1202700000	954030000	1071500000	779710000	1455800000	1070500000	367220000	582240000	407200000	764090000	2049500000	1663400000	2185600000	1928600000	1511600000	2497100000	1959700000	1717800000	2198900000	1065600000	1773600000
ENSSSCP00000020984	ENSSSCG00000020769	ENSSSCP00000020984	PSMA2	Proteasome subunit alpha type	15	15	15	67.5	67.5	67.5	25.898	234	75104000000	7236400000	6173400000	9083600000	6107000000	9221300000	2990600000	6974300000	8805300000	6634700000	5350500000	3296300000	3230900000	5777300000	556650000	474880000	698740000	469770000	709330000	230050000	536490000	677330000	510360000	411580000	253560000	248530000	1983400000	1552200000	2138400000	1326100000	1739000000	1385400000	1415200000	1587700000	2361000000	3752600000	1837000000
ENSSSCP00000018773	ENSSSCG00000017717	ENSSSCP00000018773	UNC45B	unc-45 homolog B (C. elegans)	80	80	80	71.5	71.5	71.5	103.52	929	75077000000	8525200000	9530400000	6226300000	9481300000	7457400000	4281100000	7045300000	6504800000	3600600000	5794300000	3514900000	3115400000	1294400000	146990000	164320000	107350000	163470000	128580000	73812000	121470000	112150000	62079000	99901000	60601000	53713000	2296800000	2101400000	1789900000	2396500000	1368000000	1542400000	1663400000	1548400000	2096600000	2049400000	1263100000
ENSSSCP00000004639	ENSSSCG00000004294	ENSSSCP00000004639	SYNCRIP	synaptotagmin binding, cytoplasmic RNA interacting protein	50	50	37	56.8	56.8	45.6	69.946	627	74689000000	8155200000	6354400000	5209400000	6859800000	9813900000	7546300000	11348000000	6518000000	2971700000	2556300000	4470600000	2885400000	2334000000	254850000	198580000	162790000	214370000	306680000	235820000	354620000	203690000	92867000	79885000	139710000	90170000	2274200000	1683500000	1922900000	2004900000	2046600000	2488000000	1926700000	1633200000	1695300000	946080000	1864500000
ENSSSCP00000006662	ENSSSCG00000006249	ENSSSCP00000006662	RPS20	ribosomal protein S20 ;Uncharacterized protein	10	10	10	53.8	53.8	53.8	13.373	119	74647000000	5329700000	7426400000	6672400000	6759300000	9400100000	1443400000	7253500000	7851500000	2741500000	9414700000	4957600000	5396900000	14929000000	1065900000	1485300000	1334500000	1351900000	1880000000	288670000	1450700000	1570300000	548310000	1882900000	991520000	1079400000	1171600000	1756700000	1597400000	1840700000	1684200000	522120000	1373700000	1900300000	1779700000	3289000000	1087700000
ENSSSCP00000025629	ENSSSCG00000000430	ENSSSCP00000025629	ENSSSCG00000000430	Uncharacterized protein ;Uncharacterized protein	30	30	30	71.8	71.8	71.8	44.992	408	74510000000	6621100000	8596700000	5911100000	5804600000	10532000000	6024600000	8771100000	9068500000	1842000000	4173400000	4375200000	2789700000	3548100000	315290000	409370000	281480000	276410000	501520000	286880000	417670000	431840000	87713000	198740000	208340000	132840000	1896800000	2088800000	2104300000	1816700000	2156100000	2330300000	1936700000	2126400000	1398700000	2563600000	1518700000
ENSSSCP00000016631	ENSSSCG00000015689	ENSSSCP00000016631	DARS	aspartyl-tRNA synthetase	44	44	44	76.8	76.8	76.8	57.143	501	73956000000	11214000000	8645800000	7956100000	7408000000	8267600000	3655100000	8972600000	5295000000	4244400000	3356700000	3238800000	1702700000	1998800000	303070000	233670000	215030000	200220000	223450000	98786000	242500000	143110000	114710000	90721000	87536000	46019000	2478800000	1902600000	1969800000	2013400000	1693000000	1336500000	2127100000	1237700000	2606200000	2004100000	1403600000
ENSSSCP00000011571	ENSSSCG00000010853	ENSSSCP00000011571	EPHX1	Sus scrofa epoxide hydrolase 1, microsomal (xenobiotic) (EPHX1), mRNA.	33	33	33	56.6	56.6	56.6	52.394	454	73709000000	8070300000	11565000000	7138000000	8747400000	5966700000	5879900000	6689300000	6821400000	3208800000	3260000000	2602300000	3759700000	2541700000	278290000	398780000	246140000	301630000	205750000	202750000	230670000	235220000	110650000	112410000	89733000	129650000	2090100000	3072400000	1834200000	2159000000	1085400000	2126800000	1414300000	1609000000	1883900000	2523400000	1588700000
ENSSSCP00000011508	ENSSSCG00000010795	ENSSSCP00000011508	NDUFAB1	NADH dehydrogenase (ubiquinone) 1, alpha/beta subcomplex, 1, 8kDa	7	7	7	28.8	28.8	28.8	17.307	156	73536000000	5412200000	2367600000	7361400000	10628000000	16741000000	3342400000	11480000000	8006500000	2803300000	0	5362900000	30075000	9192000000	676520000	295950000	920180000	1328500000	2092600000	417800000	1435000000	1000800000	350410000	0	670370000	3759400	963500000	604140000	1421400000	2026600000	2144500000	2751300000	1481500000	1264000000	753300000	0	2212700000
ENSSSCP00000015862	ENSSSCG00000024577	ENSSSCP00000015862	ENSSSCG00000024577	Elongation factor 1-alpha ;Elongation factor 1-alpha	16	4	2	30.6	6.5	3	50.235	461	73469000000	8124900000	13224000000	8378700000	12655000000	5251300000	139080000	6764200000	5004100000	5479000000	3600200000	4545600000	303320000	3498500000	386900000	629710000	398980000	602640000	250060000	6622800	322100000	238290000	260900000	171440000	216460000	14444000	2001900000	1966000000	2065000000	3150900000	1111700000	100640000	2022100000	1159400000	3101300000	1460100000	1927600000
ENSSSCP00000013423	ENSSSCG00000012625	ENSSSCP00000013423	PGRMC1	Sus scrofa progesterone receptor membrane component 1 (PGRMC1), mRNA.	18	18	16	68	68	61.3	21.609	194	73280000000	9278900000	5345800000	7192700000	5709700000	10369000000	3782200000	8536000000	7035800000	2474700000	1961400000	8390500000	3203100000	9160000000	1159900000	668230000	899090000	713710000	1296200000	472770000	1067000000	879480000	309340000	245180000	1048800000	400390000	2111700000	993090000	1655300000	1135500000	2103900000	1301600000	1525500000	1398800000	2048600000	1485500000	1847600000
ENSSSCP00000012204	ENSSSCG00000011451	ENSSSCP00000012204	ITIH3	inter-alpha-trypsin inhibitor heavy chain 3	36	36	36	40	40	40	99.238	888	73263000000	9212700000	5329500000	10137000000	3667400000	10924000000	3042200000	12873000000	4958000000	2595300000	2664100000	6294700000	1564100000	1928000000	242440000	140250000	266780000	96511000	287490000	80058000	338760000	130470000	68296000	70108000	165650000	41159000	2411000000	1249400000	2269500000	1065700000	2156500000	1246400000	2508300000	1243100000	1920700000	1552400000	1987400000
ENSSSCP00000005817	ENSSSCG00000005422	ENSSSCP00000005817	ENSSSCG00000005422	nipsnap homolog 3A (C. elegans)	21	17	17	72.1	64.8	64.8	28.494	247	73262000000	8364300000	7461300000	8389400000	6501000000	9429100000	5613200000	9470300000	6862000000	2200900000	2556300000	3608200000	2805600000	5233000000	597450000	532950000	599240000	464360000	673510000	400940000	676450000	490140000	157210000	182590000	257730000	200400000	1639000000	1954500000	1743400000	1739700000	1731400000	1635800000	1556200000	1680900000	1826500000	1907900000	1818100000
ENSSSCP00000025647	ENSSSCG00000030653	ENSSSCP00000025647	GANAB	glucosidase, alpha; neutral AB	49	49	49	54.1	54.1	54.1	106.67	944	73115000000	9226000000	7088700000	7938100000	6485400000	10287000000	4586100000	7049500000	6400500000	4026200000	2663200000	4107500000	3257900000	1589500000	200560000	154100000	172570000	140990000	223620000	99698000	153250000	139140000	87526000	57896000	89293000	70824000	2364500000	1794300000	2138400000	1771500000	1981300000	1695800000	1757400000	1637600000	2351300000	2443300000	1955400000
ENSSSCP00000007383	ENSSSCG00000006925	ENSSSCP00000007383	KYAT3	cysteine conjugate-beta lyase 2	27	27	27	65.6	65.6	65.6	48.347	430	72939000000	9822100000	11203000000	7294900000	9555900000	8004900000	3000000000	5391800000	7694300000	2792400000	4538700000	2410000000	1230900000	3838900000	516950000	589620000	383940000	502940000	421310000	157900000	283780000	404960000	146970000	238880000	126840000	64782000	2273400000	2472500000	1932600000	2459500000	2054000000	1274000000	1693100000	2002100000	2430200000	1828800000	1570900000
ENSSSCP00000025154	ENSSSCG00000024103	ENSSSCP00000025154	ADPRHL1	ADP-ribosylhydrolase like 1	68	68	68	32.6	32.6	32.6	250.71	2342	72852000000	4090400000	9903600000	4766600000	8132400000	7833900000	7967500000	8117000000	9855800000	1067200000	2760800000	4161600000	4194800000	639050000	35880000	86874000	41813000	71337000	68719000	69890000	71202000	86455000	9361600	24218000	36505000	36796000	1033500000	1989200000	1459200000	1742500000	1634200000	2932600000	1790400000	1976200000	893880000	2374100000	1866300000
ENSSSCP00000024145	ENSSSCG00000022859	ENSSSCP00000024145	RPS2E	ribosomal protein S2	19	19	19	79.3	79.3	79.3	19.923	184	72784000000	9163500000	7569800000	6074300000	6966800000	9014500000	5669300000	5953000000	7399700000	3065500000	4115200000	3368700000	4423900000	5598800000	704880000	582290000	467250000	535910000	693420000	436100000	457920000	569210000	235810000	316550000	259130000	340300000	2020100000	1519900000	1767200000	1894700000	1905200000	2582400000	1779400000	1992200000	1908600000	2276100000	2052700000
ENSSSCP00000003959	ENSSSCG00000003654	ENSSSCP00000003959	MACF1	microtubule-actin crosslinking factor 1	333	333	330	48.3	48.3	47.9	829.75	7334	72680000000	6596400000	9355500000	6756300000	6350200000	8914400000	5121800000	9755400000	6109100000	3193300000	3135100000	4709200000	2683500000	171820000	15594000	22117000	15972000	15012000	21074000	12108000	23062000	14442000	7549200	7411500	11133000	6343900	1775300000	2004800000	1859100000	1686000000	1628400000	1930600000	1858000000	1763400000	1628400000	2071000000	1818900000
ENSSSCP00000015774	ENSSSCG00000014855	ENSSSCP00000015774	RPS3	ribosomal protein S3	21	21	21	69.7	69.7	69.7	21.135	195	72669000000	8144200000	8463700000	7203100000	9388000000	8553700000	2634300000	8056100000	5998200000	3564300000	4142800000	4900100000	1619900000	5190600000	581730000	604550000	514510000	670570000	610980000	188170000	575440000	428450000	254590000	295910000	350000000	115710000	1781000000	2064300000	1840900000	2121600000	1745300000	1239900000	2350100000	1400700000	1769100000	2244700000	1903000000
ENSSSCP00000003793	ENSSSCG00000003493	ENSSSCP00000003793	CAPZB	Sus scrofa capping protein (actin filament) muscle Z-line, beta (CAPZB), mRNA.	31	31	31	82.7	82.7	82.7	31.307	277	72582000000	5270700000	10175000000	3488300000	7317100000	8863700000	5973200000	7441600000	10871000000	1413300000	1606300000	5303000000	4858500000	4269500000	310040000	598550000	205190000	430420000	521400000	351360000	437740000	639490000	83138000	94487000	311940000	285790000	1231400000	2326100000	1086200000	1640700000	1762400000	1970200000	1420200000	2571900000	755440000	861210000	2412600000
ENSSSCP00000003258	ENSSSCG00000003007	ENSSSCP00000003258	ENSSSCG00000003007	Uncharacterized protein ;Sus scrofa branched chain keto acid dehydrogenase E1, alpha polypeptide (BCKDHA), nuclear gene encoding mitochondrial protein, mRNA.	34	34	34	76.6	76.6	76.6	47.019	411	72279000000	8014000000	7991300000	5600400000	6997400000	7541900000	5148300000	5163300000	8050900000	4668700000	6176500000	2577300000	4349100000	3142600000	348440000	347450000	243500000	304230000	327910000	223840000	224490000	350040000	202990000	268540000	112060000	189090000	1968600000	1948800000	1294200000	1588100000	1623800000	2007400000	1082600000	2080800000	1706000000	2936900000	1219100000
ENSSSCP00000026964	ENSSSCG00000022757	ENSSSCP00000026964	TIMM13	translocase of inner mitochondrial membrane 13 homolog (yeast)	9	9	9	78.9	78.9	78.9	10.53	95	71878000000	5253300000	7196000000	5224300000	6023500000	5909400000	4919500000	5691600000	7694400000	2932800000	7293700000	7207000000	6532100000	11980000000	875540000	1199300000	870720000	1003900000	984900000	819910000	948600000	1282400000	488800000	1215600000	1201200000	1088700000	1279700000	1305900000	1191900000	1505700000	1249000000	1618800000	1080400000	1598300000	946270000	2368700000	1431400000
ENSSSCP00000019379	ENSSSCG00000029802	ENSSSCP00000019379	ENSSSCG00000029802	;ribosomal protein L23a	19	19	19	60.3	60.3	60.3	17.695	156	71819000000	4312300000	8118800000	4325700000	6912200000	7744600000	8421500000	4545600000	8325100000	5183300000	5033400000	4721100000	4175100000	11970000000	718720000	1353100000	720960000	1152000000	1290800000	1403600000	757600000	1387500000	863890000	838910000	786850000	695860000	1423800000	2234800000	1393600000	1633900000	1707900000	2780600000	1496000000	1524600000	2079500000	2882900000	1796000000
ENSSSCP00000013657	ENSSSCG00000012847	ENSSSCP00000013657	TALDO1	transaldolase 1	29	29	29	58.2	58.2	58.2	37.216	337	71791000000	9718300000	7450600000	7339200000	6248500000	10214000000	3814500000	7696900000	7863700000	3471400000	2642600000	3354200000	1977400000	5127900000	694160000	532180000	524230000	446320000	729540000	272460000	549780000	561690000	247960000	188750000	239580000	141240000	2096600000	1829400000	1867300000	1525200000	2220900000	1279500000	1984900000	1972700000	1909600000	1652000000	2330800000
ENSSSCP00000014461	ENSSSCG00000013607	ENSSSCP00000014461	ENSSSCG00000013607	Uncharacterized protein	11	8	8	15.2	10.3	10.3	37.049	349	71598000000	11206000000	5330000000	7092400000	7684100000	7082900000	7908200000	7928000000	6878700000	2744100000	2265500000	3777300000	1700700000	4211600000	659170000	313530000	417200000	452000000	416640000	465190000	466350000	404630000	161420000	133260000	222190000	100040000	3263000000	1366500000	2655900000	2209400000	1530100000	2673300000	1829700000	1842500000	1376100000	1139400000	1452400000
ENSSSCP00000026229	ENSSSCG00000027257	ENSSSCP00000026229	PSMB1	proteasome (prosome, macropain) subunit, beta type, 1	20	20	20	78	78	78	26.33	241	71489000000	6087200000	6062500000	5860400000	7506200000	10381000000	4214700000	9889900000	5208100000	3344400000	3194300000	6390900000	3350000000	5499200000	468250000	466350000	450800000	577400000	798500000	324200000	760760000	400620000	257260000	245710000	491610000	257690000	1698100000	1575700000	1919600000	1739800000	1591700000	1193100000	1564900000	1328200000	2232300000	1092100000	1787200000
ENSSSCP00000021598	ENSSSCG00000026784	ENSSSCP00000021598	LMNB2	lamin B2	79	77	70	74.1	74.1	70.6	70.471	630	71486000000	7611900000	4721800000	6601400000	6191500000	14507000000	4621300000	7896500000	7459100000	2087800000	2203100000	4239400000	3345100000	2042400000	217480000	134910000	188610000	176900000	414480000	132040000	225610000	213120000	59651000	62945000	121130000	95575000	1714200000	1395200000	1791700000	1622200000	2632900000	1565300000	1970300000	1725000000	1438400000	1403800000	1754900000
ENSSSCP00000016026	ENSSSCG00000015103	ENSSSCP00000016026	ENSSSCG00000015103	ribosomal protein S25	12	12	12	61.6	61.6	61.6	13.739	125	71187000000	7256000000	5622200000	5718800000	5462100000	7720900000	6623400000	8604400000	6320800000	3859500000	2060800000	6499500000	5438600000	14237000000	1451200000	1124400000	1143800000	1092400000	1544200000	1324700000	1720900000	1264200000	771910000	412160000	1299900000	1087700000	1592500000	1468000000	1486700000	1456900000	1733100000	2063400000	1936500000	1679500000	2435100000	1038700000	1118700000
ENSSSCP00000003967	ENSSSCG00000003662	ENSSSCP00000003967	NT5C1A	5-nucleotidase, cytosolic IA	26	26	26	81.2	81.2	81.2	41.111	368	70986000000	4518000000	7409800000	6096000000	8708900000	4630000000	4312600000	5362000000	10898000000	4147800000	4914100000	4847400000	5141400000	3549300000	225900000	370490000	304800000	435440000	231500000	215630000	268100000	544900000	207390000	245710000	242370000	257070000	1364100000	1594700000	1757700000	2448000000	818610000	1578300000	1198500000	2502400000	1983400000	2573300000	1569400000
ENSSSCP00000000178	ENSSSCG00000000171	ENSSSCP00000000178	CKAP4	cytoskeleton-associated protein 4	37	37	37	48.5	48.5	48.5	61.34	559	70241000000	9801400000	4615900000	9103900000	4784500000	12283000000	2911600000	9275400000	3870700000	4870600000	2082300000	3571700000	3070800000	2265900000	316170000	148900000	293670000	154340000	396220000	93922000	299210000	124860000	157120000	67171000	115210000	99059000	2724300000	1272600000	2379200000	1445000000	2259700000	1326200000	2050600000	1066900000	2399000000	1105200000	2198800000
ENSSSCP00000003893	ENSSSCG00000003589	ENSSSCP00000003893	SRSF4	mitochondrial trans-2-enoyl-CoA reductase	19	19	19	46.8	46.8	46.8	41.364	376	70231000000	8733000000	7127800000	6950900000	6761900000	6957900000	6579000000	5164400000	8212700000	3378900000	3838600000	4222800000	2302900000	3344300000	415860000	339420000	330990000	322000000	331330000	313280000	245930000	391080000	160900000	182790000	201080000	109660000	1917000000	1741000000	1852800000	1554800000	1580100000	2465900000	1200400000	2019500000	1358200000	1298400000	1814400000
ENSSSCP00000020794	ENSSSCG00000028800	ENSSSCP00000020794	ENSSSCG00000028800	Uncharacterized protein	200	200	4	64	64	1.8	403.48	3652	70150000000	6803100000	6383100000	3392500000	4149000000	13572000000	5656600000	8803500000	8824700000	2474100000	1747200000	4930600000	3414300000	383340000	37176000	34880000	18538000	22672000	74162000	30911000	48107000	48223000	13520000	9547500	26943000	18657000	1750100000	1574400000	1133700000	1277800000	2456000000	2170300000	1765900000	2048400000	1294400000	1074100000	2112700000
ENSSSCP00000012152	ENSSSCG00000011399	ENSSSCP00000012152	GNAI2	Sus scrofa guanine nucleotide binding protein (G protein), alpha inhibiting activity polypeptide 2 (GNAI2), mRNA.	25	25	17	68.7	68.7	48.2	40.464	355	70040000000	11696000000	4434500000	15670000000	7642200000	4331800000	1312700000	9989100000	2596900000	5048000000	2706100000	3006300000	1607200000	4120000000	687980000	260850000	921750000	449540000	254810000	77220000	587590000	152760000	296940000	159180000	176840000	94543000	2772100000	1166500000	2816200000	1937900000	616500000	621620000	2138400000	831470000	2516200000	828180000	1316500000
ENSSSCP00000027933	ENSSSCG00000022174	ENSSSCP00000027933	ENSSSCG00000022174	Uncharacterized protein ;Uncharacterized protein	16	16	16	73	73	73	27.204	259	69391000000	6718400000	8052900000	5475600000	7112800000	9820900000	3833200000	7024300000	6692100000	2975000000	5037300000	3115900000	3532600000	5782600000	559870000	671070000	456300000	592730000	818410000	319440000	585360000	557680000	247920000	419780000	259660000	294380000	1336000000	1722200000	1377200000	1767100000	1969700000	1535500000	1616300000	1416900000	1283600000	2418800000	1187200000
ENSSSCP00000015721	ENSSSCG00000014802	ENSSSCP00000015721	NUMA1	nuclear mitotic apparatus protein 1	182	182	182	71.4	71.4	71.4	236.23	2111	69342000000	5592400000	4209500000	4214000000	3854200000	11186000000	6585300000	11058000000	8593000000	2524600000	2631300000	5594600000	3299500000	559210000	45100000	33948000	33984000	31083000	90208000	53107000	89177000	69298000	20359000	21220000	45118000	26609000	1580500000	1138600000	1402600000	1139400000	1924000000	2081500000	1991600000	2154600000	1584800000	1893500000	1849200000
ENSSSCP00000007051	ENSSSCG00000006612	ENSSSCP00000007051	S100A10	Protein S100-A10	13	13	13	67	67	67	11.203	97	69070000000	8719000000	5539400000	6594200000	6630300000	8935700000	3756500000	8728900000	7064100000	1998700000	1220900000	7901000000	1981600000	17268000000	2179800000	1384900000	1648500000	1657600000	2233900000	939130000	2182200000	1766000000	499680000	305240000	1975300000	495410000	1288400000	1010200000	1181100000	1298500000	1929200000	1413200000	1519200000	1500700000	1563300000	682160000	2135900000
ENSSSCP00000006577	ENSSSCG00000006166	ENSSSCP00000006577	NDUFB8	Sus scrofa NADH dehydrogenase (ubiquinone) 1 beta subcomplex, 8, 19kDa (NDUFB8), nuclear gene encoding mitochondrial protein, mRNA.	19	19	19	73.1	73.1	73.1	21.675	186	69035000000	13256000000	4061900000	8755600000	11036000000	7960300000	3440800000	9130300000	3301200000	1410100000	936040000	4502700000	1244500000	6276000000	1205100000	369260000	795970000	1003200000	723670000	312800000	830030000	300110000	128190000	85095000	409330000	113140000	3056000000	1152500000	2059700000	2894100000	1264700000	1177400000	1618000000	1063300000	924950000	704540000	2118900000
ENSSSCP00000005017	ENSSSCG00000004658	ENSSSCP00000005017	FBN1		86	86	83	40.5	40.5	39.5	254.03	2336	68959000000	4769400000	6347800000	6045200000	6395300000	8487500000	6621400000	9221200000	8146500000	1342500000	2081100000	5519700000	3980800000	565230000	39094000	52032000	49551000	52420000	69570000	54274000	75584000	66775000	11004000	17059000	45244000	32630000	1106400000	1647100000	1699200000	1678000000	1739500000	2505900000	2065500000	1883500000	1112800000	1613000000	2413900000
ENSSSCP00000017058	ENSSSCG00000016100	ENSSSCP00000017058	ENSSSCG00000016100	NADH dehydrogenase (ubiquinone) 1 beta subcomplex, 3, 12kDa	9	9	9	57.1	57.1	57.1	11.108	98	68821000000	6762200000	2363400000	8676400000	9048400000	8642200000	3103100000	9351900000	1351900000	2948100000	3558700000	8094200000	4920600000	13764000000	1352400000	472680000	1735300000	1809700000	1728400000	620620000	1870400000	270390000	589630000	711740000	1618800000	984120000	2018400000	658420000	2677000000	1816600000	2330300000	716740000	1955700000	360010000	1134900000	572200000	2266500000
ENSSSCP00000006106	ENSSSCG00000005699	ENSSSCP00000006106	HMCN2		4	4	4	1.4	1.4	1.4	432.35	4061	68753000000	712670000	64855000	7027000000	28887000000	64453000	15341000000	30674000	16311000000	195750000	0	114430000	3721800	399730000	4143400	377070	40855000	167950000	374730	89195000	178330	94831000	1138100	0	665270	21639	174530000	0	0	0	0	0	0	0	0	0	0
ENSSSCP00000016504	ENSSSCG00000015567	ENSSSCP00000016504	FAM129A	family with sequence similarity 129, member A	55	55	55	54.7	54.7	54.7	103.31	933	68552000000	11843000000	10032000000	7312200000	8404200000	7169200000	1138300000	3592400000	1730500000	6044400000	5132000000	3201600000	2952400000	1757700000	303660000	257230000	187490000	215490000	183830000	29188000	92112000	44371000	154990000	131590000	82093000	75703000	3057100000	2598500000	2172800000	2278600000	655440000	821980000	681150000	608710000	2747700000	1848300000	1239800000
ENSSSCP00000004775	ENSSSCG00000004425	ENSSSCP00000004775	LAMA4	Uncharacterized protein	75	75	75	46.4	46.4	46.4	164.23	1471	68425000000	7467700000	5765300000	5279000000	6120100000	8257700000	8154600000	5669100000	8087500000	3803600000	3303600000	3110000000	3406900000	1006300000	109820000	84784000	77632000	90002000	121440000	119920000	83369000	118930000	55935000	48583000	45735000	50102000	1730100000	1718300000	1465100000	1605200000	1730200000	2478500000	1367300000	2123200000	1610500000	2261900000	1546600000
ENSSSCP00000023723	ENSSSCG00000029724	ENSSSCP00000023723	RACK1	guanine nucleotide binding protein (G protein), beta polypeptide 2-like 1	27	27	27	77.9	77.9	77.9	35.202	317	68276000000	8429200000	7897000000	8766300000	8022500000	7826300000	1279800000	9828100000	5065200000	3537400000	3862600000	2942500000	819400000	3413800000	421460000	394850000	438320000	401120000	391320000	63990000	491400000	253260000	176870000	193130000	147130000	40970000	2496700000	1986700000	2278900000	2063600000	1542900000	542080000	2045000000	1345800000	2024500000	1726300000	1418300000
ENSSSCP00000000729	ENSSSCG00000000684	ENSSSCP00000000729	USP5	ubiquitin specific peptidase 5 (isopeptidase T)	49	49	47	58.2	58.2	57	95.973	859	67960000000	7630400000	6320600000	6507000000	6218700000	7958600000	6736600000	6791700000	6954800000	2499300000	3061000000	4062300000	3219300000	1742600000	195650000	162070000	166850000	159450000	204070000	172730000	174150000	178330000	64085000	78488000	104160000	82547000	1896800000	1525200000	1525100000	1576800000	1541000000	2356000000	1435800000	1658200000	1671400000	1968000000	1704200000
ENSSSCP00000026789	ENSSSCG00000026558	ENSSSCP00000026789	ENSSSCG00000026558	Uncharacterized protein	6	6	6	58.9	58.9	58.9	14.497	129	67690000000	7597200000	8326400000	7995600000	9711400000	3777300000	4514000000	11406000000	6139200000	1866700000	1443800000	2725300000	2186900000	9670000000	1085300000	1189500000	1142200000	1387300000	539620000	644850000	1629400000	877030000	266670000	206260000	389320000	312420000	1538200000	2124700000	1716100000	1695900000	1819900000	2222000000	1960500000	2899500000	2124200000	1110100000	1548000000
ENSSSCP00000002645	ENSSSCG00000002444	ENSSSCP00000002645	FBLN5	fibulin 5	21	21	21	42.4	42.4	42.4	50.165	448	67629000000	13818000000	2754200000	9008300000	2410300000	13918000000	2964700000	10239000000	3362500000	4127600000	1071200000	2580900000	1374200000	3978200000	812790000	162010000	529900000	141780000	818720000	174390000	602320000	197790000	242800000	63011000	151820000	80837000	2874600000	763790000	2683800000	832730000	3059100000	922890000	2956500000	1039600000	2083300000	526130000	1605000000
ENSSSCP00000018317	ENSSSCG00000017287	ENSSSCP00000018317	PSMC5	Sus scrofa Tat-binding protein 10 (TBP10), mRNA.	41	41	40	78.8	78.8	75.9	45.626	406	67315000000	5693600000	6211200000	5721700000	6486200000	7687200000	5765500000	6969700000	7433700000	3008300000	4909100000	3042900000	4386200000	2804800000	237240000	258800000	238400000	270260000	320300000	240230000	290410000	309740000	125350000	204550000	126790000	182760000	1725800000	1701400000	1826000000	1596700000	1675500000	1853000000	1406800000	1623000000	1705700000	2362200000	1351400000
ENSSSCP00000022885	ENSSSCG00000014136	ENSSSCP00000015031	VCAN	Sus scrofa versican (VCAN), mRNA.	41	41	41	15.9	15.9	15.9	261.77	2402	67295000000	8321500000	1669900000	7541100000	2164200000	12110000000	1376200000	10579000000	1885500000	4173300000	1956600000	12451000000	3067700000	934650000	115580000	23193000	104740000	30058000	168190000	19114000	146920000	26187000	57963000	27175000	172920000	42607000	1670700000	512650000	1913400000	619770000	2088400000	534660000	1847400000	561810000	2539200000	816400000	3115600000
ENSSSCP00000027187	ENSSSCG00000024550	ENSSSCP00000027187	UQCR10	Sus scrofa ubiquinol-cytochrome c reductase complex 7.2 kDa protein (UQCR10), nuclear gene encoding mitochondrial protein, mRNA.	4	4	4	54.7	54.7	54.7	7.4004	64	66991000000	11333000000	3028900000	7411700000	21016000000	664870000	4346800000	12138000000	990010000	1265900000	1098700000	3052100000	644910000	16748000000	2833200000	757230000	1852900000	5254000000	166220000	1086700000	3034600000	247500000	316480000	274690000	763020000	161230000	2972700000	667270000	2522400000	3834500000	151340000	898930000	2123000000	302670000	2526400000	1338600000	696740000
ENSSSCP00000002746	ENSSSCG00000002538	ENSSSCP00000002746	ENSSSCG00000002538		73	73	73	44	44	44	162.72	1417	66906000000	7371800000	7546400000	8419300000	7327600000	5675700000	2638500000	6701800000	6123900000	4900400000	4296900000	3720600000	2183100000	880340000	96997000	99295000	110780000	96416000	74680000	34717000	88181000	80578000	64479000	56539000	48955000	28725000	1837900000	1706200000	2298600000	1837100000	1234000000	1283600000	1122800000	1374800000	2178300000	1542000000	1245300000
ENSSSCP00000011336	ENSSSCG00000010640	ENSSSCP00000011336	NRAP	nebulin-related anchoring protein	118	117	117	71.5	70.9	70.9	136.31	1204	66836000000	4798000000	7170900000	5101800000	4980100000	10571000000	6428700000	8507700000	7724900000	2233400000	2937300000	3940400000	2441600000	825140000	59234000	88530000	62986000	61483000	130510000	79367000	105030000	95369000	27572000	36263000	48647000	30144000	1288200000	1704600000	1420500000	1481100000	2053000000	2386700000	1872700000	1816700000	1356700000	1784000000	1951900000
ENSSSCP00000027334	ENSSSCG00000025942	ENSSSCP00000027334	MCCC1	methylcrotonoyl-CoA carboxylase 1 (alpha)	49	49	48	63.5	63.5	62.6	80.417	721	66572000000	8820500000	5766900000	8072700000	5888100000	9540200000	1749900000	8784400000	4257300000	3887300000	4483300000	3567400000	1753900000	1849200000	245020000	160190000	224240000	163560000	265010000	48609000	244010000	118260000	107980000	124540000	99095000	48720000	1939800000	1316300000	1965400000	1370600000	1761500000	992810000	1715800000	1024500000	1835100000	1623900000	1293300000
ENSSSCP00000015258	ENSSSCG00000014343	ENSSSCP00000015258	MATR3	matrin 3	62	62	62	62.4	62.4	62.4	94.732	849	66537000000	9776100000	4851800000	5740100000	6399900000	10111000000	4586300000	7922100000	6104900000	1697200000	1936600000	4695000000	2715500000	1798300000	264220000	131130000	155140000	172970000	273280000	123950000	214110000	165000000	45871000	52340000	126890000	73393000	2160800000	1077700000	1426400000	1514200000	1965500000	1559600000	1795800000	1446800000	1605700000	1755700000	1699600000
ENSSSCP00000027371	ENSSSCG00000025733	ENSSSCP00000027371	IMPA1	inositol(myo)-1(or 4)-monophosphatase 1	23	23	23	52.2	52.2	52.2	30.641	276	66083000000	7169600000	7261000000	6634900000	5750900000	7348700000	9014000000	6162200000	5327200000	2417800000	2763500000	3245100000	2988300000	4130200000	448100000	453810000	414680000	359430000	459290000	563380000	385140000	332950000	151110000	172720000	202820000	186770000	1590400000	1982700000	1461600000	1413200000	1383900000	3090900000	1684700000	1298700000	1586400000	1543000000	1653700000
ENSSSCP00000029439	ENSSSCG00000012772	ENSSSCP00000029439	BCAP31	B-cell receptor-associated protein 31	27	27	27	49.6	49.6	49.6	27.859	246	65979000000	9560700000	4080400000	7328800000	5009400000	14455000000	3278500000	9301700000	4478500000	2206600000	2499800000	2266600000	1513200000	4398600000	637380000	272030000	488590000	333960000	963650000	218570000	620110000	298570000	147110000	166650000	151110000	100880000	2001600000	1063600000	1799600000	1478200000	3402300000	959280000	2120400000	1394100000	1152600000	1628700000	1978200000
ENSSSCP00000018556	ENSSSCG00000017509	ENSSSCP00000018556	RPL19		23	23	23	58.2	58.2	58.2	23.498	196	65937000000	7194500000	7432500000	6064300000	4265500000	9992700000	6669400000	5494100000	7495000000	2148500000	5395900000	1692600000	2091900000	10990000000	1199100000	1238800000	1010700000	710910000	1665400000	1111600000	915690000	1249200000	358090000	899320000	282110000	348650000	1236900000	1922000000	1752200000	1319300000	2602400000	1808500000	1360200000	2695500000	1776700000	2670800000	1362200000
ENSSSCP00000019707	ENSSSCG00000030023	ENSSSCP00000019707	ENSSSCG00000030023	histone cluster 1, H1b	19	14	14	42.9	30.5	30.5	20.343	203	65891000000	6564100000	5029000000	7319900000	5930400000	8800500000	5585200000	6377200000	5978400000	2512100000	4999100000	3614900000	3180700000	6589100000	656410000	502900000	731990000	593040000	880050000	558520000	637720000	597840000	251210000	499910000	361490000	318070000	1684500000	1369400000	2266300000	1919900000	1688900000	1711900000	1449800000	1555400000	1903100000	2301500000	1324800000
ENSSSCP00000016354	ENSSSCG00000015424	ENSSSCP00000016354	PSMC2	Uncharacterized protein ;Uncharacterized protein	43	43	43	73.9	73.9	73.9	53.065	475	65871000000	7470800000	7743200000	6661400000	5150100000	8163000000	5434700000	5761600000	7034700000	3063800000	4151800000	2977900000	2258200000	2195700000	249030000	258110000	222050000	171670000	272100000	181160000	192050000	234490000	102130000	138390000	99264000	75272000	1968000000	1750500000	1729300000	1559800000	1702000000	2052500000	1683700000	1800500000	1808300000	2404100000	1375100000
ENSSSCP00000003110	ENSSSCG00000002888	ENSSSCP00000003110	GAPDHS	glyceraldehyde-3-phosphate dehydrogenase, spermatogenic	3	2	2	10.5	8.6	8.6	39.359	362	65561000000	6901000000	7626800000	7137400000	7155100000	7808300000	4661400000	9433000000	5777900000	753610000	777070000	4365000000	3164000000	3278000000	345050000	381340000	356870000	357750000	390420000	233070000	471650000	288900000	37681000	38854000	218250000	158200000	1112300000	1177800000	1008800000	909540000	852470000	1414100000	1242000000	1090900000	437150000	342700000	1266500000
ENSSSCP00000027325	ENSSSCG00000029642	ENSSSCP00000027325	RPL17	ribosomal protein L17	19	19	19	65.6	65.6	65.6	21.388	183	65312000000	6334900000	7020400000	5158600000	6646600000	9468900000	4014400000	7689300000	7304800000	3338400000	3481400000	2097900000	2756600000	8164000000	791870000	877550000	644820000	830820000	1183600000	501800000	961170000	913100000	417300000	435180000	262230000	344570000	1280300000	1469400000	1651000000	1369200000	2215500000	1549500000	2064700000	1985200000	1882300000	1843300000	1356900000
ENSSSCP00000009207	ENSSSCG00000008638	ENSSSCP00000009207	YWHAQ	Uncharacterized protein	28	21	21	66.8	56.6	56.6	28.912	256	65200000000	9052300000	6681900000	9362000000	5481700000	6670600000	2882700000	7527600000	6229200000	4941500000	1016700000	3321200000	2032700000	4346700000	603490000	445460000	624130000	365440000	444710000	192180000	501840000	415280000	329430000	67781000	221410000	135510000	2202100000	1754500000	2677400000	1572400000	1334700000	1099400000	1440000000	1683600000	1881600000	764280000	1504800000
ENSSSCP00000013207	ENSSSCG00000012411	ENSSSCP00000013207	PHKA1		33	33	30	36.3	36.3	34.7	118.67	1062	65120000000	2221700000	1629700000	2308900000	4128800000	15915000000	1296500000	4253800000	12983000000	973170000	1043200000	16689000000	1676600000	1252300000	42725000	31340000	44402000	79400000	306060000	24934000	81804000	249680000	18715000	20061000	320940000	32242000	1323000000	1741300000	1834900000	2027500000	1011100000	1289900000	1363500000	1067600000	2037700000	1663700000	1373300000
ENSSSCP00000007548	ENSSSCG00000007085	ENSSSCP00000007548	DSTN	Sus scrofa destrin (actin depolymerizing factor) (DSTN), mRNA.	28	24	24	90.9	83.5	83.5	18.374	164	65045000000	7372800000	5952700000	9121800000	5934200000	9296500000	2888700000	7667100000	3092400000	7088000000	625600000	5053300000	951640000	5913200000	670250000	541160000	829260000	539470000	845140000	262610000	697010000	281130000	644360000	56872000	459390000	86513000	1342000000	965860000	2223100000	1015700000	2063100000	1083400000	1556900000	926020000	2173600000	775630000	1594400000
ENSSSCP00000005340	ENSSSCG00000004963	ENSSSCP00000005340	ENSSSCG00000004963	Uncharacterized protein	18	18	14	54	54	53.2	29.6	263	65018000000	4042200000	6629100000	4434000000	2950600000	11209000000	3744300000	7468400000	7638200000	2901100000	3375700000	7939200000	2686200000	5910800000	367470000	602650000	403090000	268240000	1019000000	340390000	678950000	694380000	263730000	306880000	721750000	244200000	1436900000	1350900000	1766200000	1255400000	2068200000	2372200000	2239200000	1300600000	1156100000	794890000	1161700000
ENSSSCP00000006065	ENSSSCG00000005661	ENSSSCP00000006065	ENDOG	endonuclease G	19	19	19	64.2	64.2	64.2	32.665	299	65001000000	6934500000	7726000000	6775700000	9820800000	5116900000	4687000000	3828300000	7561400000	1786700000	4777500000	2050300000	3935600000	3823600000	407910000	454470000	398570000	577690000	301000000	275710000	225190000	444790000	105100000	281030000	120600000	231510000	1101300000	2055700000	1225400000	1913900000	1493900000	2173800000	1350000000	1999200000	921740000	2946300000	995820000
ENSSSCP00000006721	ENSSSCG00000006304	ENSSSCP00000006721	BRP44	mitochondrial pyruvate carrier 2	7	7	7	46.1	46.1	46.1	14.325	128	64996000000	7315900000	9104500000	10498000000	13738000000	2192000000	3241000000	6525700000	5553100000	2742800000	758070000	1285100000	2042600000	8124500000	914490000	1138100000	1312200000	1717200000	274000000	405130000	815710000	694140000	342850000	94759000	160630000	255320000	1590500000	2232800000	2288500000	3179900000	590970000	775620000	1866100000	1732300000	2270900000	837730000	1354900000
ENSSSCP00000020139	ENSSSCG00000028850	ENSSSCP00000020139	RPL26	ribosomal protein L26	20	20	5	71	71	14.5	17.258	145	64741000000	7523500000	6191700000	6562100000	6019300000	10349000000	3222600000	6576700000	6424500000	2647800000	4016100000	2378000000	2829800000	10790000000	1253900000	1032000000	1093700000	1003200000	1724800000	537090000	1096100000	1070800000	441300000	669350000	396340000	471630000	1639600000	1610100000	1607100000	1330400000	2299600000	1413000000	1510400000	1566200000	1825300000	2163800000	1746600000
ENSSSCP00000013667	ENSSSCG00000012856	ENSSSCP00000013667	NAP1L4	nucleosome assembly protein 1-like 4	23	23	21	62.3	62.3	59.7	43.744	385	64738000000	5913900000	7384300000	5401700000	6412800000	9420900000	6167000000	5613700000	5783800000	3027400000	5001800000	2549900000	2061100000	4046100000	369620000	461520000	337600000	400800000	588810000	385440000	350860000	361490000	189210000	312610000	159370000	128820000	1415800000	1617100000	1323400000	1318500000	1716000000	2018200000	1184500000	1572800000	1988100000	2993700000	1543900000
ENSSSCP00000014081	ENSSSCG00000013252	ENSSSCP00000014081	F2	coagulation factor II (thrombin)	43	43	43	61.2	61.2	61.2	70.061	623	64527000000	5212300000	4076300000	12851000000	3881600000	6022100000	7091500000	8522800000	5781900000	2112900000	2351200000	4886500000	1737300000	2304500000	186150000	145580000	458960000	138630000	215080000	253270000	304390000	206500000	75460000	83970000	174520000	62048000	1456000000	1273300000	2831000000	1412000000	1315400000	2146300000	1772300000	1720200000	1509000000	1462700000	2503100000
ENSSSCP00000011444	ENSSSCG00000010734	ENSSSCP00000011444	OAT	ornithine aminotransferase	26	26	26	69	69	69	48.534	439	64473000000	7290400000	10096000000	5279300000	4141000000	7983100000	4187900000	6079500000	3089200000	3885000000	4571300000	3876600000	3993400000	3070100000	347160000	480770000	251390000	197190000	380150000	199420000	289500000	147110000	185000000	217680000	184600000	190160000	1535500000	2108700000	1429900000	1253000000	1800500000	1742500000	1332500000	761070000	1675200000	2103200000	1364400000
ENSSSCP00000026158	ENSSSCG00000027669	ENSSSCP00000026158	TNS1	tensin 1	33	33	33	76.9	76.9	76.9	62.892	590	64317000000	4584500000	5880900000	3878500000	5956100000	8941200000	4370200000	5087100000	8720600000	3071800000	4801700000	3501100000	5522900000	2679900000	191020000	245040000	161600000	248170000	372550000	182090000	211960000	363360000	127990000	200070000	145880000	230120000	1030800000	1311100000	814410000	1271600000	1350700000	1724700000	898130000	2140400000	916220000	1620700000	1039700000
ENSSSCP00000014384	ENSSSCG00000013538	ENSSSCP00000014384	KHSRP	KH-type splicing regulatory protein	47	47	40	57.2	57.2	50.9	77.41	747	64307000000	7236600000	5441800000	6289100000	4309400000	9197000000	4650700000	6373200000	8274700000	2824400000	2898600000	3481000000	3330600000	1738000000	195580000	147080000	169980000	116470000	248570000	125690000	172250000	223640000	76334000	78342000	94082000	90017000	1654900000	1237700000	1397400000	1217000000	1835400000	1868500000	1533400000	2095100000	1385700000	2040800000	1652200000
ENSSSCP00000007652	ENSSSCG00000007187	ENSSSCP00000007652	NSFL1C	NSFL1 (p97) cofactor (p47)	32	32	32	74.1	74.1	74.1	40.57	370	64126000000	4928000000	6828900000	4990800000	5495800000	8095000000	4034900000	7801500000	7487700000	3907900000	3469500000	4794000000	2292100000	2914800000	224000000	310400000	226850000	249810000	367960000	183410000	354620000	340350000	177630000	157710000	217910000	104190000	1454500000	1512300000	1486700000	1490500000	1435600000	1569100000	1500800000	1443900000	1923500000	2796500000	1642400000
ENSSSCP00000015778	ENSSSCG00000014859	ENSSSCP00000015778	SERPINH1	serpin peptidase inhibitor, clade H (heat shock protein 47), member 1, (collagen binding protein 1)	20	20	20	73.3	73.3	73.3	24.408	210	63908000000	8093600000	3558300000	8316300000	4357600000	8115400000	4401800000	10895000000	4493700000	2816600000	1714900000	5501500000	1643400000	6390800000	809360000	355830000	831630000	435760000	811540000	440180000	1089500000	449370000	281660000	171490000	550150000	164340000	1838900000	838340000	2194600000	1148900000	1306200000	1229200000	2007200000	1312000000	2227500000	1014300000	2547000000
ENSSSCP00000023115	ENSSSCG00000024692	ENSSSCP00000023115	ENSSSCG00000024692	ribosome binding protein 1	113	113	113	55.1	55.1	55.1	161.29	1500	63862000000	6790600000	3893800000	5729800000	3461100000	9618600000	3737400000	8821600000	6104700000	4051400000	4337300000	4031100000	3284100000	608200000	64673000	37084000	54570000	32963000	91606000	35595000	84015000	58140000	38585000	41307000	38391000	31277000	1778400000	1114400000	1564000000	869550000	2187200000	1480300000	2161400000	1478800000	2052200000	2194100000	1735100000
ENSSSCP00000024486	ENSSSCG00000023866	ENSSSCP00000024486	ACSF3	acyl-CoA synthetase family member 3	32	32	32	64.7	64.7	64.7	48.211	442	63739000000	5511600000	5483200000	5699400000	6584700000	6364900000	5044000000	6517700000	8984800000	2118400000	3547900000	3900200000	3982700000	2197900000	190050000	189070000	196530000	227060000	219480000	173930000	224750000	309820000	73047000	122340000	134490000	137330000	1293600000	1489300000	1472800000	1499700000	1360000000	1784500000	1448000000	2229200000	1631400000	1761000000	1356900000
ENSSSCP00000013730	ENSSSCG00000012913	ENSSSCP00000013730	PPP1CA	Sus scrofa protein phosphatase 1 catalytic subunit alpha isoform (LOC733611), mRNA.	21	21	6	65.8	65.8	16.1	37.512	330	63708000000	5460800000	8415300000	6148400000	8540900000	7483200000	3263000000	6455800000	6501900000	2168500000	1935500000	4469700000	2865000000	3539300000	303380000	467520000	341580000	474490000	415730000	181280000	358650000	361220000	120470000	107530000	248320000	159170000	1601400000	1981600000	1625300000	2348200000	1704600000	1101800000	1419500000	1681300000	2119300000	558680000	1672800000
ENSSSCP00000011276	ENSSSCG00000010585	ENSSSCP00000011276	ACTR1A	ARP1 actin-related protein 1 homolog A, centractin alpha (yeast)	32	32	18	77.9	77.9	46	42.613	376	63616000000	6332600000	7982400000	8159900000	6434600000	7927000000	3229900000	7377300000	4759000000	2881800000	3252900000	2737600000	2540900000	3180800000	316630000	399120000	408000000	321730000	396350000	161490000	368870000	237950000	144090000	162640000	136880000	127050000	1394200000	1805200000	1721700000	1583000000	1792800000	1283700000	1574000000	1354600000	1563700000	2193000000	1057700000
ENSSSCP00000018786	ENSSSCG00000017731	ENSSSCP00000018786	PSMD11	proteasome (prosome, macropain) 26S subunit, non-ATPase, 11	35	35	35	77	77	77	44.238	392	63588000000	6240100000	8556200000	5868600000	5936100000	6731100000	4631400000	5964200000	6509000000	3343600000	2939300000	4744200000	2124300000	2649500000	260000000	356510000	244530000	247340000	280460000	192970000	248510000	271210000	139320000	122470000	197680000	88511000	1650300000	1951300000	1501900000	1480400000	1453200000	1532400000	1486500000	1714500000	1733600000	1639500000	1290800000
ENSSSCP00000013824	ENSSSCG00000012999	ENSSSCP00000013824	CAPN1	Calpain-1 catalytic subunit	53	53	53	61.5	61.5	61.5	81.738	714	63526000000	8544300000	4220700000	9156200000	5742200000	6942900000	2331600000	7625200000	5668200000	3715900000	2694300000	4102200000	2782100000	1716900000	230930000	114070000	247460000	155190000	187650000	63016000	206090000	153190000	100430000	72818000	110870000	75191000	1829500000	1233500000	2076000000	1595000000	1196300000	1245800000	1302100000	1427300000	1691400000	1579800000	1511900000
ENSSSCP00000001081	ENSSSCG00000001011	ENSSSCP00000001081	SERPINB1	Leukocyte elastase inhibitor; Serpin peptidase inhibitor, clade B (Ovalbumin), member 1 tv1	31	31	30	67.7	67.7	65.1	42.57	378	63509000000	6979100000	3685500000	5381500000	2751000000	8121700000	3998400000	8082700000	4832400000	7126600000	2547000000	7751800000	2250800000	2886800000	317230000	167520000	244610000	125050000	369170000	181750000	367390000	219650000	323940000	115770000	352350000	102310000	1919900000	978890000	1429500000	823760000	1744700000	1294900000	1754500000	1152300000	3247500000	1228400000	2004700000
ENSSSCP00000026951	ENSSSCG00000029502	ENSSSCP00000026951	NAXD	Sus scrofa carbohydrate kinase domain containing (CARKD), transcript variant 1, mRNA.	20	20	8	58.5	58.5	30.3	36.397	347	63476000000	5115200000	5114100000	5432100000	4715200000	7262300000	7055600000	5857200000	8202400000	2209500000	4554800000	3839800000	4117300000	3526400000	284180000	284120000	301790000	261960000	403460000	391980000	325400000	455690000	122750000	253040000	213320000	228740000	1315700000	1738400000	1261800000	1226500000	1443300000	2412400000	1184700000	1772600000	1232400000	1805000000	1026400000
ENSSSCP00000006060	ENSSSCG00000005656	ENSSSCP00000006060	SET		14	14	14	49.1	49.1	49.1	33.615	289	63376000000	7549800000	6094800000	4231800000	5667600000	7832400000	5183400000	7421100000	8520200000	3470700000	1821600000	3663000000	1920000000	7041800000	838860000	677200000	470200000	629730000	870260000	575940000	824560000	946690000	385630000	202400000	407000000	213340000	1497700000	1514900000	1109800000	1230700000	1844400000	1900300000	1601900000	1535800000	1636400000	1980800000	1609800000
ENSSSCP00000025968	ENSSSCG00000030149	ENSSSCP00000025968	CAPNS1	Sus scrofa calpain, small subunit 1 (CAPNS1), mRNA.	22	22	22	85.3	85.3	85.3	28.068	266	63042000000	6863000000	8932400000	8544200000	5263700000	5847000000	4319500000	7866100000	4521300000	4633000000	1985600000	3008700000	1258100000	5731100000	623910000	812040000	776750000	478520000	531550000	392680000	715100000	411030000	421180000	180510000	273520000	114380000	1624600000	1585500000	2029800000	1427700000	834090000	1098200000	1441800000	1034600000	1520600000	1317400000	1643400000
ENSSSCP00000003848	ENSSSCG00000003546	ENSSSCP00000003848	FABP3	Uncharacterized protein ;Sus scrofa fatty acid binding protein 3, muscle and heart (mammary-derived growth inhibitor) (FABP3), mRNA.	5	3	3	28.6	16.5	16.5	14.725	133	62887000000	631780000	5033000000	30256000000	1368500000	2005400000	5001500000	2079700000	9428000000	401920000	3300900000	1977100000	1403400000	6288700000	63178000	503300000	3025600000	136850000	200540000	500150000	207970000	942800000	40192000	330090000	197710000	140340000	95696000	745120000	11488000000	205800000	251830000	1027700000	745960000	1092000000	146460000	2263000000	926210000
ENSSSCP00000008931	ENSSSCG00000008368	ENSSSCP00000008931	UGP2	UDP-glucose pyrophosphorylase 2	31	31	31	70	70	70	47.045	423	62792000000	5229400000	6162500000	3891600000	4841500000	7909500000	7215300000	7095100000	7624500000	2776100000	2888500000	4475000000	2683000000	2854200000	237700000	280110000	176890000	220070000	359520000	327970000	322510000	346570000	126190000	131300000	203410000	121950000	1437600000	1657100000	1140500000	1255100000	1692400000	2515400000	1428900000	2103600000	1653400000	2119200000	1673700000
ENSSSCP00000027026	ENSSSCG00000024974	ENSSSCP00000027026	RPL13	ribosomal protein L13	25	25	25	66.8	66.8	66.8	24.305	211	62706000000	6524100000	6573300000	5604100000	3500900000	6674900000	5569500000	5039000000	7477200000	2103400000	5376800000	4470700000	3792100000	6967300000	724900000	730370000	622670000	388990000	741650000	618830000	559890000	830800000	233710000	597420000	496740000	421350000	1697600000	2007700000	1362100000	1054000000	1542500000	1830400000	1210400000	1616500000	1326400000	2962300000	1058900000
ENSSSCP00000008698	ENSSSCG00000008147	ENSSSCP00000008698	FHL2	four and a half LIM domains 2	26	26	26	69	69	69	32.666	287	62425000000	3812700000	8481300000	5421700000	6722100000	5448600000	7653400000	4881300000	8166000000	1517100000	3273500000	2530700000	4516900000	3468100000	211820000	471180000	301210000	373450000	302700000	425190000	271180000	453670000	84281000	181860000	140590000	250940000	1090100000	2876500000	1722000000	2307400000	1118500000	2033200000	1468700000	2096800000	657310000	1454100000	1373900000
ENSSSCP00000020804	ENSSSCG00000027502	ENSSSCP00000020804	MYL5	myosin, light chain 5, regulatory	2	2	2	9.2	9.2	9.2	19.574	173	62407000000	812870000	7503300000	1420700000	9280900000	355040000	8330600000	1080000000	18001000000	48972000	13042000000	1262400000	1268200000	7800900000	101610000	937910000	177590000	1160100000	44381000	1041300000	135010000	2250200000	6121400	1630300000	157800000	158530000	82209000	312850000	412410000	3153000000	77656000	12871000000	326170000	5680800000	39385000	3505000000	705320000
ENSSSCP00000006519	ENSSSCG00000006107	ENSSSCP00000006519	PDP1	pyruvate dehyrogenase phosphatase catalytic subunit 1	33	33	33	64.1	64.1	64.1	60.997	537	62346000000	7847600000	7244800000	7591500000	6981700000	6054700000	3424600000	10062000000	5823300000	2675200000	2070900000	1404000000	1165600000	1948300000	245240000	226400000	237230000	218180000	189210000	107020000	314430000	181980000	83599000	64716000	43874000	36426000	1641900000	1683600000	1656100000	1557700000	1502100000	1597400000	1467300000	1602200000	1189000000	1483500000	1201700000
ENSSSCP00000013396	ENSSSCG00000012597	ENSSSCP00000013396	PLS3	plastin 3	48	48	37	69.1	69.1	55.5	71.066	632	62169000000	5755100000	7026200000	5165000000	5696900000	8174500000	5052800000	8174900000	8016200000	2125200000	670020000	5352700000	959490000	1680200000	155540000	189900000	139600000	153970000	220930000	136560000	220940000	216650000	57439000	18109000	144670000	25932000	1390300000	1811000000	1323700000	1583800000	1409800000	1454100000	1428500000	1687700000	1286300000	271640000	1505800000
ENSSSCP00000004541	ENSSSCG00000004207	ENSSSCP00000004541	LAMA2		40	40	40	46.8	46.8	46.8	101.66	925	62156000000	8034500000	5758400000	3130600000	6176800000	8895600000	4476700000	4007600000	9187600000	3615200000	3103300000	2301400000	3468700000	1479900000	191300000	137100000	74538000	147070000	211800000	106590000	95419000	218750000	86077000	73889000	54795000	82587000	1867300000	1351900000	890610000	1568200000	1602500000	1715600000	783740000	2087300000	1555500000	1524000000	1051100000
ENSSSCP00000006673	ENSSSCG00000006260	ENSSSCP00000006673	ENSSSCG00000006260	Uncharacterized protein	13	13	13	78.2	78.2	78.2	23.531	216	62070000000	5144600000	7353200000	5281000000	5726100000	7330600000	7581300000	5837000000	6868400000	3200800000	2158500000	3551800000	2036400000	6896600000	571620000	817020000	586770000	636230000	814510000	842370000	648560000	763150000	355650000	239830000	394650000	226260000	1086600000	2159300000	961010000	1458500000	1660400000	1773200000	1451000000	2581600000	1262800000	1232100000	920810000
ENSSSCP00000006809	ENSSSCG00000006386	ENSSSCP00000006809	COPA	coatomer protein complex, subunit alpha	80	80	80	59.7	59.7	59.7	138.44	1224	62064000000	9280800000	4877600000	8656700000	5196200000	5449700000	3447600000	7984000000	4609000000	4034500000	2566600000	3076100000	2885400000	886630000	132580000	69680000	123670000	74231000	77853000	49252000	114060000	65843000	57636000	36666000	43945000	41220000	2000700000	1248700000	1960500000	1446700000	1259200000	1562800000	1620000000	1435200000	2021200000	1673600000	1491400000
ENSSSCP00000027630	ENSSSCG00000023733	ENSSSCP00000027630	NPG1	Sus scrofa protegrin 3 (NPG3), mRNA.	15	15	5	67.8	67.8	25.5	16.691	149	62064000000	3446800000	3474500000	9514100000	2890700000	11494000000	5236100000	9207600000	8954600000	1211400000	883650000	4074800000	1676400000	6206400000	344680000	347450000	951410000	289070000	1149400000	523610000	920760000	895460000	121140000	88365000	407480000	167640000	563260000	779880000	2133900000	811050000	1946700000	2154700000	2901800000	2378600000	981890000	828280000	3122400000
ENSSSCP00000010363	ENSSSCG00000009704	ENSSSCP00000010363	HMGB2	Sus scrofa high mobility group box 2 (HMGB2), mRNA. ;Uncharacterized protein	21	18	17	56.7	50.5	47.1	23.871	208	61931000000	4832000000	3894100000	2322400000	6010000000	10365000000	4501100000	8685400000	5162300000	1158500000	3957500000	7970100000	3073100000	10322000000	805330000	649010000	387070000	1001700000	1727400000	750180000	1447600000	860380000	193090000	659580000	1328300000	512180000	959720000	973160000	974370000	1318300000	2085900000	1639800000	1844900000	1127700000	754890000	2188200000	1912700000
ENSSSCP00000001659	ENSSSCG00000001528	ENSSSCP00000001659	RPS10	ribosomal protein S10	23	23	23	76.4	76.4	76.4	18.932	165	61681000000	5710200000	5053700000	4686100000	5956600000	8852400000	5101200000	7431700000	7494900000	1476200000	4362500000	2339600000	3216300000	7710200000	713770000	631710000	585760000	744580000	1106500000	637650000	928960000	936860000	184520000	545310000	292450000	402040000	1355400000	1364000000	1435700000	1493100000	1767000000	1674500000	1645000000	1595900000	1297300000	2163200000	1891200000
ENSSSCP00000006234	ENSSSCG00000005826	ENSSSCP00000006234	ENSSSCG00000005826	phosphohistidine phosphatase 1	15	15	15	90.5	90.5	90.5	13.931	126	61649000000	7524800000	7276100000	6808200000	5945200000	7103300000	4341500000	9321400000	5657400000	3522000000	246910000	3267500000	634500000	6849900000	836090000	808460000	756470000	660580000	789260000	482390000	1035700000	628600000	391330000	27435000	363060000	70500000	1547100000	1389000000	1820200000	1735100000	1728500000	2053000000	2140500000	1647700000	1289600000	314600000	2309000000
ENSSSCP00000006587	ENSSSCG00000006176	ENSSSCP00000006587	ELOC	transcription elongation factor B (SIII), polypeptide 1 (15kDa, elongin C)	9	9	9	66.1	66.1	66.1	12.473	112	61576000000	6358300000	5753400000	5771000000	5962400000	8582700000	3532500000	7174300000	5951700000	3016300000	3079200000	3629200000	2764900000	8796600000	908330000	821910000	824440000	851770000	1226100000	504640000	1024900000	850240000	430900000	439890000	518450000	394980000	1509000000	1534100000	1395200000	1353800000	1782000000	1174500000	1635200000	1563200000	1480600000	1726700000	1613500000
ENSSSCP00000010746	ENSSSCG00000010073	ENSSSCP00000010746	CHCHD10	coiled-coil-helix-coiled-coil-helix domain containing 10	3	3	3	28.9	28.9	28.9	14.044	142	61400000000	5653200000	1448300000	1620600000	291740000	16141000000	8059600000	8508800000	9457000000	1618200000	2452800000	1749500000	4399500000	30700000000	2826600000	724170000	810290000	145870000	8070500000	4029800000	4254400000	4728500000	809120000	1226400000	874740000	2199700000	1935700000	675220000	1199400000	489030000	1797800000	2599800000	1461900000	1494900000	1019300000	754360000	317810000
ENSSSCP00000023920	ENSSSCG00000021821	ENSSSCP00000023920	MYO1C	myosin IC	73	72	70	59	58.1	56.8	122.03	1065	61226000000	3690800000	9684300000	1000100000	8867700000	8732500000	4884700000	6185800000	8954800000	670450000	1274000000	4263800000	3017400000	1093300000	65907000	172930000	17859000	158350000	155940000	87227000	110460000	159910000	11972000	22750000	76140000	53882000	1084600000	2155500000	387480000	2217100000	1804900000	1830000000	1194500000	2145300000	404780000	801090000	1758200000
ENSSSCP00000026778	ENSSSCG00000020775	ENSSSCP00000026778	ENSSSCG00000020775	Uncharacterized protein	43	43	43	51.1	51.1	51.1	97.229	895	61111000000	5143400000	10740000000	5514500000	5827500000	6937200000	3411900000	7040400000	4581900000	2978500000	4693000000	1792700000	2450800000	1328500000	111810000	233470000	119880000	126680000	150810000	74172000	153050000	99606000	64750000	102020000	38971000	53278000	1570500000	2466500000	1586800000	1690700000	1374600000	1177900000	1555100000	1184200000	1362000000	1751300000	1452300000
ENSSSCP00000012018	ENSSSCG00000011272	ENSSSCP00000012018	RPL14	Sus scrofa ribosomal protein L14 (RPL14), mRNA.	15	15	2	47.4	47.4	11.3	23.33	213	60741000000	5039500000	5921900000	3990500000	3862700000	9103000000	2954800000	8178900000	6590700000	4052400000	4476400000	2694200000	3876200000	12148000000	1007900000	1184400000	798090000	772540000	1820600000	590960000	1635800000	1318100000	810480000	895280000	538840000	775240000	1255300000	1605300000	1680300000	1433900000	2132000000	1498100000	2337400000	1306000000	2378100000	2693900000	1543500000
ENSSSCP00000014060	ENSSSCG00000013232	ENSSSCP00000014060	MTCH2	mitochondrial carrier 2	20	20	20	52.5	52.5	52.5	33.404	303	60731000000	8372900000	5020700000	10976000000	9522200000	6403100000	2684400000	8499800000	3595700000	2086200000	660770000	1620300000	1288700000	4337900000	598070000	358620000	784010000	680160000	457360000	191740000	607130000	256830000	149010000	47198000	115740000	92049000	1874600000	1190300000	2257100000	2520300000	1334200000	601850000	1666300000	883920000	1402300000	387010000	1423800000
ENSSSCP00000009899	ENSSSCG00000009281	ENSSSCP00000009899	SGCG		14	14	14	63.7	63.7	63.7	33.132	303	60616000000	3615600000	5032700000	3579200000	4207300000	9472100000	3419300000	5300300000	10851000000	2499900000	3017400000	4199700000	5421400000	3565600000	212680000	296040000	210540000	247490000	557180000	201140000	311780000	638290000	147060000	177490000	247040000	318910000	1246800000	1574200000	1257200000	1439300000	1579500000	1249400000	1397500000	1368100000	1311200000	1199100000	1086000000
ENSSSCP00000011305	ENSSSCG00000022351	ENSSSCP00000011305	GSTO1	Sus scrofa glutathione S-transferase omega 1 (GSTO1), mRNA.	30	30	30	81.7	81.7	81.7	27.418	241	60602000000	4652300000	4193000000	3809800000	4280500000	8196400000	6693500000	7837600000	8217200000	2147800000	3544600000	4268900000	2760000000	3787600000	290770000	262070000	238110000	267530000	512270000	418340000	489850000	513580000	134240000	221540000	266810000	172500000	990490000	1290700000	1108900000	1217500000	1836000000	2564600000	1999500000	1758200000	1605700000	3070700000	1562800000
ENSSSCP00000021929	ENSSSCG00000027757	ENSSSCP00000021929	ENSSSCG00000027757	fission 1 (mitochondrial outer membrane) homolog (S. cerevisiae)	12	12	12	53	53	53	18.682	166	60267000000	6237000000	8967400000	7341600000	7897400000	8172400000	4910000000	5952600000	5817400000	1706500000	355680000	2382500000	526340000	6696300000	693000000	996370000	815730000	877490000	908050000	545550000	661400000	646380000	189610000	39520000	264720000	58483000	1718900000	2280800000	1982200000	2447900000	1763500000	1416700000	1601300000	1769900000	1567000000	231770000	1761200000
ENSSSCP00000012698	ENSSSCG00000011917	ENSSSCP00000012698	NAA50	N(alpha)-acetyltransferase 50, NatE catalytic subunit	17	17	17	56.8	56.8	56.8	19.398	169	60001000000	668140000	11685000000	448280000	7042200000	8508800000	757270000	695380000	11752000000	243210000	9305300000	507370000	8388400000	5454700000	60740000	1062300000	40753000	640200000	773530000	68843000	63216000	1068400000	22110000	845930000	46124000	762580000	1127900000	1091200000	1020600000	947070000	1485000000	1983800000	1035800000	1190700000	1957900000	1225000000	1717000000
ENSSSCP00000006012	ENSSSCG00000005612	ENSSSCP00000006012	RPL12	60S ribosomal protein L12; Uncharacterized protein ;Uncharacterized protein	10	10	8	59.7	59.7	51.8	20.81	191	59661000000	7081000000	5600700000	6220600000	7864400000	8308800000	4693600000	4787200000	3741700000	2187200000	3771600000	2294500000	3109800000	5966100000	708100000	560070000	622060000	786440000	830880000	469360000	478720000	374170000	218720000	377160000	229450000	310980000	1733700000	1025600000	1878900000	1997500000	1843700000	1435100000	1913700000	1310200000	1689900000	2271200000	1189900000
ENSSSCP00000024028	ENSSSCG00000025507	ENSSSCP00000024028	RPL27	Sus scrofa ribosomal protein L27 (RPL27), mRNA.	14	14	14	49.6	49.6	49.6	15.696	135	59434000000	7692100000	5674200000	5454000000	4409200000	7816800000	3434400000	5442500000	5232900000	2119000000	5504300000	3217300000	3437100000	9905600000	1282000000	945700000	908990000	734870000	1302800000	572400000	907090000	872150000	353170000	917390000	536220000	572850000	1627100000	1205300000	1277800000	1273300000	1510700000	818980000	1307600000	1314400000	1228500000	3947900000	818460000
ENSSSCP00000001139	ENSSSCG00000001068	ENSSSCP00000001139	CAP2	Adenylyl cyclase-associated protein ;Adenylyl cyclase-associated protein	41	41	39	77	77	75.2	43.091	387	59335000000	4844400000	8668400000	3897600000	6546300000	8894700000	3147100000	5687300000	6423700000	2486200000	2213500000	4096800000	2429200000	2373400000	193780000	346740000	155900000	261850000	355790000	125880000	227490000	256950000	99447000	88542000	163870000	97169000	1226400000	1894100000	1063000000	1795100000	1635100000	1239700000	1090400000	1310000000	1897300000	1554500000	1249200000
ENSSSCP00000012959	ENSSSCG00000012174	ENSSSCP00000012959	APOO	apolipoprotein O	12	12	12	50	50	50	27.958	248	59326000000	8288600000	6664800000	6417000000	5259300000	4822800000	5432900000	3777200000	6315100000	2806700000	4723700000	1701900000	3116200000	5393300000	753510000	605890000	583360000	478120000	438430000	493900000	343380000	574100000	255160000	429430000	154720000	283290000	2020800000	1168000000	1875800000	1600700000	1711400000	1248600000	1425700000	1454900000	1452800000	1955400000	904440000
ENSSSCP00000028149	ENSSSCG00000030630	ENSSSCP00000028149	PSMA7	proteasome (prosome, macropain) subunit, alpha type, 7	17	17	14	69.4	69.4	51.4	24.156	216	59206000000	4914500000	6198400000	3003900000	5075200000	7131800000	5224500000	8588400000	6238900000	4243500000	4177900000	2030400000	2378400000	4933800000	409540000	516530000	250320000	422940000	594320000	435380000	715700000	519910000	353620000	348160000	169200000	198200000	1191600000	1286300000	1306000000	1002300000	1654000000	1757900000	1488500000	1395200000	1568600000	2657000000	1146400000
ENSSSCP00000003820	ENSSSCG00000003520	ENSSSCP00000029815	CDC42	Sus scrofa cell division cycle 42 (GTP binding protein, 25kDa) (CDC42), mRNA.	12	12	11	46.6	46.6	40.8	21.258	191	59108000000	4698700000	7018900000	6319900000	4761000000	8623000000	4715700000	7709300000	6171000000	1444900000	2281000000	2957500000	2407600000	6567600000	522070000	779880000	702210000	529000000	958110000	523970000	856590000	685660000	160540000	253440000	328610000	267510000	1488100000	1635700000	1579400000	1277000000	1837700000	2073500000	1788000000	1465600000	947800000	1227800000	1712900000
ENSSSCP00000016978	ENSSSCG00000016024	ENSSSCP00000016978	FSIP2		6	6	5	1	1	0.9	761.79	6742	59075000000	106520000	117940000	68185000	75826000	20020000000	20456000000	182190000	17774000000	24920000	172010000	27401000	49968000	173750000	313300	346890	200550	223020	58882000	60165000	535860	52277000	73293	505910	80591	146960	1445100000	812220000	129380000	769160000	529950000	7271200000	1206900000	0	692400000	678560000	654530000
ENSSSCP00000007228	ENSSSCG00000006777	ENSSSCP00000007228	RHOC	ras homolog family member C	21	21	10	90.2	90.2	43.5	22.006	193	59035000000	6161200000	7510100000	5057000000	6146500000	6376700000	5282800000	6675100000	7240300000	1682300000	1761100000	2855700000	2286500000	7379400000	770150000	938760000	632130000	768320000	797090000	660350000	834390000	905040000	210290000	220140000	356960000	285810000	1383900000	1804200000	1295700000	1969500000	1265700000	1946500000	1491300000	1733300000	1133400000	1803500000	1755800000
ENSSSCP00000007329	ENSSSCG00000006874	ENSSSCP00000007329	PALMD	palmdelphin	56	56	56	80.4	80.4	80.4	62.307	551	58918000000	3877500000	7768400000	3879300000	4825100000	6538900000	6684700000	6727800000	7308800000	1550100000	1992000000	5324100000	2441000000	2104200000	138480000	277440000	138550000	172320000	233530000	238740000	240280000	261030000	55360000	71142000	190150000	87180000	998330000	1826800000	1035900000	1167600000	1393900000	2278500000	1416700000	1457000000	1106400000	1444500000	1512700000
ENSSSCP00000004896	ENSSSCG00000004541	ENSSSCP00000004896	FECH	ferrochelatase	23	23	23	63.4	63.4	63.4	41.835	366	58824000000	6642600000	7576500000	5005700000	5354500000	6984600000	6915100000	5874200000	5252600000	1194500000	1804700000	4763100000	1456300000	2941200000	332130000	378830000	250290000	267730000	349230000	345750000	293710000	262630000	59724000	90236000	238150000	72813000	1124800000	1736400000	1165600000	1325100000	1343900000	1993000000	1148600000	938650000	1229900000	1967100000	1123700000
ENSSSCP00000024864	ENSSSCG00000020976	ENSSSCP00000024864	CSRP1	cysteine and glycine-rich protein 1	16	16	16	79.3	79.3	79.3	20.644	193	58645000000	3819400000	5495100000	12059000000	3609000000	5303900000	3790700000	10558000000	5828800000	1234800000	1682300000	3563800000	1700000000	4887100000	318280000	457930000	1004900000	300750000	442000000	315890000	879870000	485730000	102900000	140190000	296980000	141670000	959520000	1523500000	2693900000	850170000	1182100000	1299300000	2604400000	1689600000	999190000	1295000000	2262200000
ENSSSCP00000026963	ENSSSCG00000022506	ENSSSCP00000026963	COL6A1	collagen, type VI, alpha 1	20	20	20	28.3	28.3	28.3	44.982	435	58560000000	4424300000	4037700000	4109000000	4134700000	9856600000	4473700000	11316000000	3758200000	1587000000	2901600000	5030800000	2930200000	2342400000	176970000	161510000	164360000	165390000	394270000	178950000	452640000	150330000	63481000	116060000	201230000	117210000	1720100000	1002800000	1629700000	981450000	2086400000	1882300000	2198000000	1057600000	1842900000	1001200000	1890100000
ENSSSCP00000003045	ENSSSCG00000002825	ENSSSCP00000003045	CES1	Sus scrofa carboxylesterase 1 (CES1), mRNA. ;Uncharacterized protein	32	32	28	50.2	50.2	43.2	53.181	482	58483000000	4754800000	1098200000	607440000	7141200000	7020100000	2309900000	916120000	12037000000	11261000000	4680500000	438150000	6219000000	2658300000	216130000	49917000	27611000	324600000	319090000	105000000	41642000	547140000	511840000	212750000	19916000	282680000	1273200000	294180000	188840000	2033600000	1401700000	1192100000	243840000	3015400000	5473200000	1702100000	179080000
ENSSSCP00000025904	ENSSSCG00000025192	ENSSSCP00000025904	RPL9	ribosomal protein L9	18	18	18	81.2	81.2	81.2	21.863	192	58460000000	6165600000	5846900000	5292900000	5943800000	6149200000	3742400000	4750400000	6666100000	2699900000	3696200000	3126500000	4380500000	6495600000	685060000	649650000	588100000	660420000	683250000	415820000	527820000	740670000	299990000	410690000	347390000	486730000	1852700000	1447900000	1475500000	1380900000	1074600000	1679400000	756710000	1412400000	1097900000	1412600000	1269100000
ENSSSCP00000005407	ENSSSCG00000005029	ENSSSCP00000005407	C14orf166	chromosome 14 open reading frame 166	27	27	27	87.3	87.3	87.3	28.065	244	58425000000	5093700000	5255900000	6441900000	5959100000	8683600000	3296000000	7132400000	5043200000	2924400000	2873600000	3487500000	2233800000	3651600000	318360000	328500000	402620000	372450000	542730000	206000000	445770000	315200000	182780000	179600000	217970000	139610000	1505700000	1448400000	1737900000	1509700000	1282900000	1484000000	1376000000	1126600000	1218100000	1019900000	1513700000
ENSSSCP00000010810	ENSSSCG00000010137	ENSSSCP00000010810	RANBP1	RAN binding protein 1	19	19	18	76.7	76.7	75.7	23.741	206	58232000000	3829700000	5009000000	3364300000	4455500000	8950100000	2552200000	7923000000	6135900000	2547300000	4933400000	4504800000	4026900000	5823200000	382970000	500900000	336430000	445550000	895010000	255220000	792300000	613590000	254730000	493340000	450480000	402690000	1072000000	1129800000	1493200000	1379100000	1281300000	1146100000	1212900000	1355300000	1277100000	1740200000	1442600000
ENSSSCP00000009578	ENSSSCG00000008976	ENSSSCP00000009578	ART3	ADP-ribosyltransferase 3	18	18	18	46.7	46.7	46.7	42.645	381	57864000000	8020300000	4443600000	6222400000	5061000000	7797800000	812230000	10394000000	2364300000	6816700000	1762500000	2960100000	1209000000	2755400000	381920000	211600000	296300000	241000000	371320000	38677000	494970000	112590000	324610000	83929000	140960000	57569000	2141600000	1210200000	1711800000	1555600000	1349900000	563880000	2145500000	711510000	2249500000	610950000	1290400000
ENSSSCP00000009855	ENSSSCG00000009241	ENSSSCP00000009855	COPS4	Sus scrofa COP9 constitutive photomorphogenic homolog subunit 4 (Arabidopsis) (COPS4), mRNA.	33	33	33	85.2	85.2	85.2	46.268	406	57691000000	7636500000	5888700000	6596100000	5238500000	6706100000	1857300000	6246700000	6610000000	3330900000	1370200000	3840700000	2369700000	2218900000	293710000	226490000	253700000	201480000	257930000	71434000	240260000	254230000	128110000	52700000	147720000	91143000	1809100000	1474200000	1375800000	1454300000	1228500000	967820000	1372400000	1466300000	1348500000	858200000	1406300000
ENSSSCP00000022269	ENSSSCG00000024638	ENSSSCP00000022269	ENSSSCG00000024638		6	6	6	34.2	34.2	34.2	19.62	190	57571000000	9171200	21640000000	53109000	19311000000	7111800	29787000	22796000	16419000000	0	36174000	13690000	28339000	5757100000	917120	2164000000	5310900	1931100000	711180	2978700	2279600	1641900000	0	3617400	1369000	2833900	0	659240000	969650000	0	0	1156100000	486740000	1936700000	0	1155100000	1191100000
ENSSSCP00000022621	ENSSSCG00000010299	ENSSSCP00000022621	ANXA7	annexin A7	28	27	27	49.1	49.1	49.1	50.424	468	57083000000	5968000000	7453800000	5989200000	7444300000	6645400000	2717800000	7111600000	4265100000	2507400000	1290100000	3259400000	2430600000	2718200000	284190000	354940000	285200000	354490000	316450000	129420000	338650000	203100000	119400000	61434000	155210000	115740000	1616200000	1780300000	1579000000	1852200000	1079400000	779680000	1212300000	1194800000	1304400000	611140000	1141000000
ENSSSCP00000008561	ENSSSCG00000008017	ENSSSCP00000008561	NME3	NME/NM23 nucleoside diphosphate kinase 3	15	15	15	75.3	75.3	75.3	19.148	170	57038000000	8407400000	2470800000	7419500000	5071700000	9141400000	6931200000	7890500000	2583000000	1301900000	1142900000	2872000000	1805500000	5703800000	840740000	247080000	741950000	507170000	914140000	693120000	789050000	258300000	130190000	114290000	287200000	180550000	1627500000	1126100000	1842500000	1594300000	1441700000	1257500000	1899000000	990480000	1025600000	1355600000	1743900000
ENSSSCP00000022003	ENSSSCG00000024260	ENSSSCP00000022003	RPL11	ribosomal protein L11	21	21	21	75.8	75.8	75.8	20.252	178	56850000000	5326300000	6497800000	3825700000	6028500000	8661400000	5217500000	7230000000	4489700000	1573300000	4360600000	1175700000	2463100000	5685000000	532630000	649780000	382570000	602850000	866140000	521750000	723000000	448970000	157330000	436060000	117570000	246310000	1272800000	1580600000	907420000	1121000000	2276100000	2300900000	1879300000	1244000000	1516700000	2056200000	1066500000
ENSSSCP00000021841	ENSSSCG00000027357	ENSSSCP00000021841	CSTB	Sus scrofa cystatin B (stefin B) (CSTB), mRNA.	6	6	6	54.5	54.5	54.5	9.0711	77	56819000000	4380800000	8262000000	6977000000	7703900000	10824000000	4704000000	4020900000	4913000000	1523100000	17859000	3422600000	69579000	11364000000	876170000	1652400000	1395400000	1540800000	2164800000	940800000	804180000	982600000	304630000	3571700	684530000	13916000	1034900000	1867300000	2094700000	1917700000	2419500000	1621700000	1150100000	1569400000	1370200000	0	1462900000
ENSSSCP00000012432	ENSSSCG00000011662	ENSSSCP00000012432	COPB2	coatomer protein complex, subunit beta 2 (beta prime)	50	50	50	60.6	60.6	60.6	102.34	906	56750000000	4182100000	7556300000	5026600000	17413000000	11782000000	1186100000	3552600000	1535100000	2278600000	1015400000	671730000	550500000	1182300000	87127000	157420000	104720000	362770000	245460000	24711000	74012000	31982000	47471000	21154000	13994000	11469000	1820300000	1183400000	1965500000	1449200000	1233100000	922500000	1331200000	983550000	1946000000	1491100000	936300000
ENSSSCP00000023816	ENSSSCG00000029311	ENSSSCP00000023816	MYPN	Uncharacterized protein	73	73	73	60.5	60.5	60.5	144.66	1320	56705000000	4433300000	6981200000	2114300000	5678300000	7000200000	7090300000	4050600000	7983300000	1610700000	2923300000	2733200000	4106000000	929580000	72677000	114450000	34660000	93088000	114760000	116230000	66403000	130870000	26405000	47923000	44807000	67312000	1108400000	1714800000	804060000	1460700000	1246600000	2198600000	986510000	1757300000	1084400000	1976400000	1068800000
ENSSSCP00000014599	ENSSSCG00000013729	ENSSSCP00000014599	GCDH	Uncharacterized protein ;	26	26	26	59.8	59.8	59.8	48.197	438	56591000000	4362400000	7746000000	3718100000	6581700000	5726200000	4304100000	4931000000	7810600000	2283800000	3690500000	2092400000	3344000000	2978500000	229600000	407680000	195690000	346410000	301380000	226530000	259530000	411080000	120200000	194240000	110120000	176000000	972450000	1332800000	876890000	1457900000	866950000	1375800000	847780000	1560000000	902060000	1782700000	805020000
ENSSSCP00000024655	ENSSSCG00000029613	ENSSSCP00000024655	ENSSSCG00000029613	synemin, intermediate filament protein	102	102	102	70	70	70	154.29	1394	56556000000	5876800000	2156700000	4518700000	1784600000	11714000000	3243100000	9974800000	4301400000	2800800000	1058800000	7228300000	1897600000	796560000	82772000	30377000	63643000	25135000	164990000	45677000	140490000	60583000	39448000	14912000	101810000	26727000	1441900000	582960000	1309000000	599780000	2236000000	1047500000	2028600000	1198800000	1502500000	927630000	2165200000
ENSSSCP00000004510	ENSSSCG00000004177	ENSSSCP00000004510	RPS12	Sus scrofa ribosomal protein S12 (RPS12), mRNA.	17	17	17	88.6	88.6	88.6	14.515	132	56509000000	6755700000	5795100000	5515900000	7609800000	9120000000	2422100000	6169800000	3495500000	2195200000	2499900000	1991600000	2938300000	8072700000	965100000	827870000	787990000	1087100000	1302900000	346020000	881410000	499360000	313600000	357130000	284510000	419750000	1329700000	1540400000	1445000000	1829200000	1840200000	1693000000	1255700000	1288600000	1181900000	1695300000	1614400000
ENSSSCP00000014453	ENSSSCG00000013600	ENSSSCP00000014453	RAB11B	RAB11B, member RAS oncogene family ;Sus scrofa RAB11A, member RAS oncogene family (RAB11A), mRNA.	17	17	17	67	67	67	24.488	218	56160000000	8957100000	6548900000	8078700000	7398100000	3745300000	2092400000	7733400000	2913300000	4177100000	1698100000	1705800000	1111400000	3744000000	597140000	436590000	538580000	493210000	249680000	139490000	515560000	194220000	278480000	113210000	113720000	74093000	2194100000	1612000000	1997200000	2046200000	624110000	826150000	1489100000	666450000	1971800000	1179800000	1126700000
ENSSSCP00000003722	ENSSSCG00000003431	ENSSSCP00000003722	NPPB	Sus scrofa brain natriuretic peptide (BNP), mRNA.	14	14	14	58	58	58	14.512	131	56157000000	6491000000	115250000	19630000000	3815000	13342000000	64602000	8611000000	25446000	3351300000	22683000	4486000000	14018000	6239600000	721220000	12806000	2181100000	423890	1482400000	7178100	956770000	2827300	372370000	2520300	498450000	1557500	1389200000	11265000	4939800000	0	3754700000	13373000	2491100000	1856000	1844400000	3166000	3388400000
ENSSSCP00000004420	ENSSSCG00000004091	ENSSSCP00000004420	AKAP12	A kinase (PRKA) anchor protein 12	100	100	100	61.2	61.2	61.2	172.54	1602	56142000000	7086000000	4732400000	5263000000	4157000000	5757100000	3774800000	6015500000	7134200000	2509300000	2605400000	4127400000	2980300000	748570000	94480000	63098000	70174000	55426000	76761000	50331000	80207000	95123000	33457000	34738000	55033000	39737000	1383900000	1244200000	1391600000	1079000000	1293600000	1487700000	1390800000	1728800000	1590400000	1948200000	2233000000
ENSSSCP00000016329	ENSSSCG00000015402	ENSSSCP00000016329	CACNA2D1	Sus scrofa calcium channel, voltage-dependent, alpha 2/delta subunit 1 (CACNA2D1), mRNA.	49	49	49	48.9	48.9	48.9	123.15	1091	56015000000	6947700000	4028600000	7712500000	4094300000	9638800000	3273400000	7748000000	3517900000	2103200000	1276200000	4015200000	1659200000	1056900000	131090000	76012000	145520000	77251000	181860000	61762000	146190000	66375000	39683000	24078000	75759000	31305000	1811600000	842760000	1685500000	1063600000	1805500000	1119700000	1516800000	1107700000	1254700000	727290000	1500000000
ENSSSCP00000017902	ENSSSCG00000016893	ENSSSCP00000017902	NDUFS4	NADH dehydrogenase (ubiquinone) Fe-S protein 4, 18kDa (NADH-coenzyme Q reductase)	13	13	13	63.4	63.4	63.4	15.552	134	55966000000	3438200000	842090000	5391000000	12925000000	10445000000	3502100000	11544000000	3440000000	561850000	940500000	1996500000	938950000	7995100000	491180000	120300000	770140000	1846500000	1492100000	500290000	1649200000	491430000	80264000	134360000	285220000	134140000	1346100000	290600000	2230000000	2427800000	3113500000	856760000	1890100000	558460000	581990000	1066100000	1434800000
[truncated: 6,462 more rows]
[truncated: 2 more columns]

## Sheet: Legend
Coloumn header	Legend explanation
Canonical Protein ID v5	ENSEMBL Protein ID corresponding to EggNOG version 5. Proteins are sorted by intensity in descending order.
Gene ID	ENSEMBL Gene ID corresponding to EggNOG version 5
Canonical Protein ID v4	ENSEMBL Protein ID corresponding to EggNOG version 4
Gene name	Gene name, if not available Gene ID
Fasta headers	Protein description from fasta file
[truncated: 14 more rows]
