# Supplementary material for: Quantitative proteome comparison of human hearts with those of model organisms
Source: PLoS Biol. 2021 Apr 19;19(4):e3001144. doi: 10.1371/journal.pbio.3001144 (PMC8084454; doi:10.1371/journal.pbio.3001144)
Supplement: S5 Table — Proteomic investigation of horse heart biopsies from RA, LA, RV, and LV resulted in identification of 6,479 proteins. LA, left atria; LV, left ventricle; RA, right atria; RV, right ventricle. (XLSX) [file pbio.3001144.s006.xlsx]

## Sheet: S5 Table overview
S5 Table: All Proteins identified in horse heart tissue. Proteomic investigation of horse heart biopsies from right atria (RA), left atria (LA), right ventricle (RV) and left ventricle (LV) resulted in identification of 6,479 proteins.

## Sheet: All proteins_horse
S5 Table - All proteins identified in horse cardiac biopsies
Canonical protein ID v5	geneID	Canonical protein ID v4	gene_name	Fasta headers	Peptides	Razor + unique peptides	Unique peptides	Sequence coverage [%]	Unique + razor sequence coverage [%]	Unique sequence coverage [%]	Mol. weight [kDa]	Sequence length	Intensity	Intensity H1LA	Intensity H1LV	Intensity H1RA	Intensity H1RV	Intensity H2LA	Intensity H2LV	Intensity H2RA	Intensity H2RV	Intensity H3LA	Intensity H3LV	Intensity H3RA	Intensity H3RV	iBAQ	iBAQ H1LA	iBAQ H1LV	iBAQ H1RA	iBAQ H1RV	iBAQ H2LA	iBAQ H2LV	iBAQ H2RA	iBAQ H2RV	iBAQ H3LA	iBAQ H3LV	iBAQ H3RA	iBAQ H3RV	LFQ intensity H1LA	LFQ intensity H1LV	LFQ intensity H1RA	LFQ intensity H1RV	LFQ intensity H2LA	LFQ intensity H2LV	LFQ intensity H2RA	LFQ intensity H2RV	LFQ intensity H3LA	LFQ intensity H3LV	LFQ intensity H3RA
ENSECAP00000009171	ENSECAG00000010305	ENSECAP00000009171	ALB	Equus caballus albumin (ALB), mRNA.	118	118	104	94.9	94.9	90.6	68.372	607	3576400000000	453100000000	236870000000	251720000000	295370000000	468770000000	214640000000	359750000000	268590000000	238750000000	202360000000	300480000000	286030000000	91703000000	11618000000	6073600000	6454300000	7573500000	12020000000	5503600000	9224400000	6886900000	6121700000	5188800000	7704600000	7334000000	480200000000	243250000000	264590000000	369520000000	474570000000	238560000000	354440000000	252700000000	252630000000	235720000000	248400000000
ENSECAP00000023065	ENSECAG00000024318	ENSECAP00000023065	MYBPC3	myosin binding protein C, cardiac	127	127	127	87.9	87.9	87.9	107.75	963	3339500000000	318030000000	227610000000	147260000000	288790000000	338750000000	196050000000	316870000000	296860000000	356940000000	236850000000	334780000000	280690000000	58587000000	5579500000	3993100000	2583500000	5066500000	5943000000	3439500000	5559100000	5208100000	6262100000	4155300000	5873300000	4924500000	314990000000	295770000000	176270000000	346660000000	325630000000	331310000000	295820000000	342790000000	342850000000	304210000000	288980000000
ENSECAP00000019340	ENSECAG00000019844	ENSECAP00000019340	MYH7	Equus caballus myosin, heavy chain 7, cardiac muscle, beta (MYH7), mRNA.	260	260	104	75	75	37.2	223.91	1941	3208000000000	364040000000	474440000000	30487000000	249810000000	452930000000	179100000000	126900000000	159080000000	339940000000	358460000000	335980000000	136890000000	32080000000	3640400000	4744400000	304870000	2498100000	4529300000	1791000000	1269000000	1590800000	3399400000	3584600000	3359800000	1368900000	414600000000	527670000000	39498000000	254680000000	523310000000	204010000000	110850000000	156630000000	321370000000	457480000000	313420000000
ENSECAP00000019848	ENSECAG00000022433	ENSECAP00000019848	CKM	creatine kinase, muscle	57	57	54	92.4	92.4	90.8	43.169	381	3125300000000	279020000000	263930000000	224480000000	253010000000	276240000000	193750000000	250150000000	295230000000	342000000000	251400000000	250050000000	246020000000	164490000000	14685000000	13891000000	11815000000	13316000000	14539000000	10198000000	13166000000	15538000000	18000000000	13232000000	13161000000	12949000000	269310000000	299270000000	195890000000	271330000000	265500000000	266260000000	203960000000	265960000000	292440000000	289040000000	185660000000
ENSECAP00000021462	ENSECAG00000023762	ENSECAP00000021462	ACO2	aconitase 2, mitochondrial	81	81	81	78.3	78.3	78.3	85.796	783	2987500000000	247060000000	264370000000	170780000000	237940000000	284670000000	199610000000	237950000000	303720000000	301780000000	243260000000	255080000000	241320000000	76604000000	6335000000	6778700000	4378900000	6101000000	7299300000	5118200000	6101400000	7787800000	7738000000	6237300000	6540400000	6187700000	281360000000	336370000000	209130000000	342070000000	289810000000	260850000000	219820000000	327270000000	295300000000	291060000000	200610000000
ENSECAP00000008056	ENSECAG00000010020	ENSECAP00000008056	HBB	Equus caballus hemoglobin, beta (HBB), mRNA.	24	24	16	97.3	97.3	81.6	16.139	147	2921200000000	257170000000	216780000000	201710000000	221670000000	265400000000	174790000000	197800000000	220840000000	322730000000	205580000000	369900000000	266880000000	265570000000	23379000000	19707000000	18338000000	20151000000	24127000000	15890000000	17982000000	20076000000	29339000000	18689000000	33627000000	24262000000	254290000000	214190000000	220010000000	240300000000	260980000000	213110000000	146610000000	213050000000	209090000000	230370000000	198870000000
ENSECAP00000020278	ENSECAG00000022627	ENSECAP00000020278	ATP5B	Equus caballus ATP synthase, H+ transporting, mitochondrial F1 complex, beta polypeptide (ATP5B), mRNA.	47	47	47	83.7	83.7	83.7	56.257	528	2834500000000	242230000000	229900000000	180230000000	215330000000	256530000000	229820000000	246150000000	273580000000	243900000000	278140000000	214670000000	224030000000	101230000000	8650900000	8210600000	6436800000	7690300000	9161900000	8207900000	8790900000	9770700000	8710600000	9933600000	7666700000	8001100000	211650000000	234060000000	206880000000	215440000000	214130000000	260020000000	201710000000	239550000000	236550000000	271390000000	179920000000
ENSECAP00000015509	ENSECAG00000017982	ENSECAP00000015509	MB	Equus caballus myoglobin (MB), mRNA.	32	32	32	97.4	97.4	97.4	17.082	154	2591900000000	235770000000	184930000000	148090000000	168880000000	250210000000	189650000000	217020000000	247160000000	285320000000	219280000000	231310000000	214300000000	323990000000	29471000000	23117000000	18511000000	21111000000	31276000000	23707000000	27128000000	30895000000	35664000000	27410000000	28913000000	26788000000	281300000000	188580000000	135620000000	201570000000	283470000000	200630000000	186370000000	242980000000	213420000000	256110000000	159790000000
ENSECAP00000013718	ENSECAG00000012544	ENSECAP00000013718	TTN	titin	2029	2029	2026	56.6	56.6	56.5	3912.5	35233	2352100000000	231830000000	167640000000	96452000000	232240000000	229550000000	164510000000	141730000000	227320000000	242730000000	203140000000	279490000000	135470000000	1239300000	122150000	88323000	50818000	122360000	120940000	86675000	74672000	119770000	127890000	107030000	147260000	71375000	227050000000	204850000000	126220000000	263380000000	242870000000	257600000000	150000000000	272890000000	256360000000	297340000000	260490000000
ENSECAP00000019276	ENSECAG00000021561	ENSECAP00000019276	ATP5A1	ATP synthase, H+ transporting, mitochondrial F1 complex, alpha subunit 1, cardiac muscle	75	75	75	79.3	79.3	79.3	59.635	552	2134900000000	201030000000	182730000000	131210000000	166760000000	201910000000	164070000000	200150000000	186220000000	227760000000	138020000000	184530000000	150510000000	71164000000	6700900000	6091100000	4373600000	5558800000	6730300000	5469100000	6671700000	6207400000	7592100000	4600600000	6151200000	5016900000	213460000000	223650000000	159070000000	186120000000	206920000000	194940000000	159890000000	208160000000	202380000000	175170000000	131220000000
ENSECAP00000020068	ENSECAG00000022048	ENSECAP00000020068	PYGB	phosphorylase, glycogen; brain	85	70	68	78.5	67.4	67.4	87.111	764	2090400000000	254820000000	191690000000	147940000000	208850000000	179600000000	133310000000	183220000000	178050000000	174550000000	149600000000	138400000000	150430000000	48615000000	5925900000	4457800000	3440500000	4856900000	4176600000	3100200000	4260900000	4140600000	4059400000	3479100000	3218700000	3498300000	280300000000	241530000000	146430000000	266810000000	190780000000	181460000000	158800000000	173030000000	198660000000	150240000000	106890000000
ENSECAP00000011888	ENSECAG00000014229	ENSECAP00000011888	ENSECAG00000014229	AHNAK nucleoprotein	348	348	348	82.3	82.3	82.3	408	3838	2049700000000	155820000000	173770000000	170780000000	185320000000	168240000000	150420000000	212510000000	178350000000	161160000000	156700000000	164180000000	172450000000	8366100000	635980000	709260000	697050000	756420000	686700000	613950000	867390000	727950000	657800000	639580000	670130000	703880000	154580000000	203130000000	187910000000	218590000000	168120000000	203570000000	184690000000	198540000000	154780000000	189490000000	139650000000
ENSECAP00000019665	ENSECAG00000022051	ENSECAP00000019665	GAPDH	Equus caballus glyceraldehyde-3-phosphate dehydrogenase (GAPDH), mRNA.	42	42	36	98.8	98.8	85.6	35.824	333	2040700000000	239240000000	138660000000	148590000000	149530000000	232920000000	131380000000	168950000000	201840000000	198150000000	113730000000	195830000000	121920000000	127550000000	14953000000	8666300000	9286600000	9345500000	14557000000	8211100000	10559000000	12615000000	12385000000	7107900000	12240000000	7619700000	208590000000	131430000000	114400000000	154370000000	179320000000	144200000000	118250000000	166770000000	158370000000	117540000000	98536000000
ENSECAP00000003332	ENSECAG00000003121	ENSECAP00000003332	ALDOA	aldolase A, fructose-bisphosphate	48	48	40	89	89	75.3	41.17	381	1926800000000	169970000000	157580000000	143170000000	143260000000	193280000000	115890000000	116140000000	185340000000	234010000000	153390000000	153540000000	161270000000	83775000000	7389800000	6851400000	6224700000	6228500000	8403300000	5038800000	5049500000	8058100000	10174000000	6669100000	6675400000	7011700000	136310000000	194370000000	169230000000	158750000000	152860000000	143180000000	113150000000	184430000000	199780000000	157210000000	113020000000
ENSECAP00000006104	ENSECAG00000007671	ENSECAP00000006104	ATP2A2	Equus caballus ATPase, Ca++ transporting, cardiac muscle, slow twitch 2 (ATP2A2), mRNA.	79	79	58	55.6	55.6	44.5	110.6	1005	1926500000000	178560000000	166880000000	108020000000	166960000000	172760000000	114300000000	144940000000	129630000000	204100000000	172150000000	203370000000	164850000000	42811000000	3968000000	3708400000	2400400000	3710100000	3839100000	2540100000	3220900000	2880600000	4535700000	3825400000	4519300000	3663400000	168710000000	166280000000	119800000000	183510000000	159040000000	164310000000	121920000000	149620000000	190140000000	186710000000	163080000000
ENSECAP00000021885	ENSECAG00000024226	ENSECAP00000021885	CKMT2	creatine kinase, mitochondrial 2 (sarcomeric)	44	43	36	77.6	74.9	62.8	47.52	419	1879200000000	113970000000	195640000000	100600000000	194200000000	175680000000	204100000000	128990000000	199340000000	191400000000	157190000000	113540000000	104530000000	89484000000	5426900000	9316200000	4790700000	9247400000	8365500000	9718900000	6142600000	9492200000	9114100000	7485000000	5406900000	4977600000	91569000000	221350000000	79750000000	247140000000	138430000000	224340000000	96587000000	239260000000	217800000000	204230000000	77019000000
ENSECAP00000021677	ENSECAG00000023953	ENSECAP00000021677	OGDH	oxoglutarate (alpha-ketoglutarate) dehydrogenase (lipoamide)	102	102	86	72.5	72.5	66.7	117.51	1038	1877800000000	175440000000	159890000000	144940000000	169780000000	170220000000	140720000000	146250000000	172950000000	193580000000	112270000000	164130000000	127640000000	42677000000	3987400000	3633800000	3294000000	3858600000	3868600000	3198100000	3323800000	3930600000	4399600000	2551500000	3730300000	2900800000	173320000000	190590000000	155940000000	207750000000	166640000000	179940000000	139480000000	183440000000	170300000000	170240000000	131800000000
ENSECAP00000016049	ENSECAG00000017592	ENSECAP00000016049	MYOM2	myomesin 2	166	166	166	86.4	86.4	86.4	164.51	1461	1872000000000	205650000000	111100000000	108220000000	173640000000	202800000000	141330000000	158160000000	159720000000	169320000000	120810000000	183530000000	137760000000	22286000000	2448200000	1322600000	1288300000	2067200000	2414300000	1682500000	1882900000	1901400000	2015700000	1438200000	2184900000	1640000000	207660000000	133180000000	128550000000	211190000000	204230000000	185140000000	152330000000	190130000000	166700000000	172070000000	159270000000
ENSECAP00000014336	ENSECAG00000016077	ENSECAP00000014336	NNT	nicotinamide nucleotide transhydrogenase	80	80	80	51.9	51.9	51.9	113.59	1086	1862400000000	177200000000	149880000000	114980000000	155660000000	177400000000	131530000000	179160000000	162190000000	184590000000	125250000000	158420000000	146120000000	40487000000	3852200000	3258200000	2499600000	3384000000	3856500000	2859400000	3894900000	3525900000	4012800000	2722900000	3443800000	3176600000	166950000000	186630000000	117170000000	164980000000	184440000000	199740000000	141810000000	192820000000	221820000000	181640000000	137320000000
ENSECAP00000020333	ENSECAG00000022500	ENSECAP00000020333	ANXA6	annexin A6	81	81	81	86.7	86.7	86.7	72.286	641	1837100000000	227310000000	132080000000	143890000000	146490000000	221830000000	96467000000	190050000000	144470000000	138960000000	84107000000	160510000000	150890000000	43740000000	5412200000	3144700000	3426100000	3487900000	5281700000	2296800000	4525000000	3439700000	3308700000	2002500000	3821700000	3592500000	235920000000	142990000000	177740000000	170800000000	234050000000	133650000000	163500000000	150670000000	140400000000	84809000000	174550000000
ENSECAP00000012929	ENSECAG00000014984	ENSECAP00000012929	PGK1	phosphoglycerate kinase 1	50	50	50	95.7	95.7	95.7	42.269	396	1696200000000	171090000000	121030000000	122720000000	131870000000	183120000000	125150000000	150190000000	158800000000	147760000000	122170000000	140030000000	122220000000	62821000000	6336800000	4482700000	4545300000	4884000000	6782200000	4635300000	5562700000	5881600000	5472500000	4524800000	5186400000	4526700000	175130000000	141040000000	139950000000	149790000000	159070000000	139730000000	118130000000	149450000000	122190000000	126170000000	93337000000
ENSECAP00000014550	ENSECAG00000016504	ENSECAP00000014550	GOT2	glutamic-oxaloacetic transaminase 2, mitochondrial	54	54	54	86.7	86.7	86.7	47.34	430	1632700000000	130880000000	138570000000	109600000000	142340000000	133140000000	118290000000	133720000000	148000000000	151750000000	144940000000	155910000000	125560000000	62795000000	5033900000	5329500000	4215300000	5474500000	5120600000	4549600000	5143100000	5692200000	5836500000	5574500000	5996600000	4829200000	111930000000	163860000000	112410000000	154530000000	122610000000	179830000000	113690000000	170350000000	173460000000	174070000000	139650000000
ENSECAP00000009637	ENSECAG00000010052	ENSECAP00000009637	FLNC	filamin C, gamma	217	217	204	77.7	77.7	74.8	286.96	2690	1631300000000	94564000000	157140000000	91358000000	140110000000	130330000000	110710000000	146840000000	125190000000	198720000000	120390000000	192240000000	123720000000	11173000000	647700000	1076300000	625740000	959680000	892690000	758280000	1005700000	857470000	1361100000	824570000	1316700000	847360000	106410000000	186910000000	119100000000	176220000000	146060000000	168560000000	155720000000	155020000000	205620000000	167670000000	170390000000
ENSECAP00000005551	ENSECAG00000007105	ENSECAP00000005551	IDH2	isocitrate dehydrogenase 2 (NADP+), mitochondrial	51	51	49	85.6	85.6	85.6	48.447	431	1623100000000	163200000000	153370000000	85862000000	136410000000	147150000000	112840000000	126290000000	150800000000	149670000000	126920000000	119340000000	151300000000	64926000000	6528100000	6134700000	3434500000	5456200000	5885900000	4513500000	5051800000	6032000000	5986900000	5076600000	4773800000	6051900000	138000000000	170880000000	101330000000	180770000000	118910000000	139870000000	101880000000	177500000000	158980000000	174010000000	88662000000
ENSECAP00000017870	ENSECAG00000020400	ENSECAP00000017870	ENO3	Equus caballus enolase 3 (beta, muscle) (ENO3), mRNA.	48	48	40	77.9	77.9	62.7	47.052	434	1618800000000	145430000000	162240000000	117590000000	174940000000	143860000000	74306000000	126620000000	128530000000	168480000000	140280000000	105910000000	130560000000	80938000000	7271700000	8112000000	5879600000	8746800000	7193100000	3715300000	6331100000	6426500000	8423800000	7013900000	5295700000	6528000000	156860000000	183310000000	102640000000	196870000000	133960000000	106210000000	107770000000	158720000000	172980000000	155430000000	82395000000
ENSECAP00000010864	ENSECAG00000013022	ENSECAP00000010864	ACTC1	actin, alpha, cardiac muscle 1	45	45	0	87.5	87.5	0	42.019	377	1594400000000	131680000000	251300000000	88409000000	135470000000	138390000000	119300000000	114540000000	118880000000	151230000000	113560000000	108600000000	123030000000	79720000000	6584200000	12565000000	4420400000	6773600000	6919500000	5965100000	5726800000	5944200000	7561300000	5678000000	5430100000	6151700000	119280000000	289380000000	79321000000	135140000000	132450000000	156610000000	109480000000	122390000000	125000000000	113470000000	55910000000
ENSECAP00000020738	ENSECAG00000023094	ENSECAP00000020738	MDH2	malate dehydrogenase 2, NAD (mitochondrial)	36	36	36	76.3	76.3	76.3	35.611	338	1540400000000	127510000000	116730000000	95517000000	117140000000	176310000000	106110000000	117490000000	141110000000	152070000000	138830000000	137630000000	113970000000	73353000000	6072100000	5558400000	4548400000	5578100000	8395500000	5052700000	5594800000	6719500000	7241300000	6611100000	6553700000	5427200000	139830000000	137110000000	109330000000	156250000000	158100000000	154960000000	114160000000	156870000000	126300000000	169730000000	115490000000
ENSECAP00000006544	ENSECAG00000007644	ENSECAP00000006544	PKM	Equus caballus pyruvate kinase, muscle (PKM), transcript variant 2, mRNA.	58	58	57	75.4	75.4	73.4	58.733	541	1515600000000	143520000000	148210000000	101050000000	127150000000	139600000000	115620000000	158720000000	113130000000	149620000000	89478000000	112490000000	117050000000	44578000000	4221100000	4359200000	2972000000	3739600000	4105900000	3400600000	4668400000	3327300000	4400600000	2631700000	3308500000	3442700000	132520000000	183300000000	130030000000	137210000000	138400000000	186990000000	126020000000	120230000000	147210000000	120990000000	99628000000
ENSECAP00000016524	ENSECAG00000017555	ENSECAP00000016524	TF	transferrin	79	79	71	65.2	65.2	60.4	109.13	990	1504000000000	177100000000	110810000000	111940000000	124480000000	149980000000	85495000000	137390000000	116490000000	129360000000	94654000000	146250000000	120040000000	24258000000	2856500000	1787300000	1805500000	2007800000	2419100000	1378900000	2216000000	1878900000	2086500000	1526700000	2358900000	1936200000	193080000000	136920000000	133350000000	163890000000	164200000000	104620000000	137090000000	122680000000	120320000000	113160000000	123210000000
ENSECAP00000007167	ENSECAG00000008968	ENSECAP00000007167	HSPD1	heat shock 60kDa protein 1 (chaperonin)	76	76	76	87.3	87.3	87.3	61.116	575	1449900000000	116200000000	116310000000	109820000000	108300000000	150190000000	112920000000	124430000000	121330000000	157910000000	102770000000	130790000000	98921000000	43936000000	3521100000	3524600000	3327900000	3281900000	4551100000	3422000000	3770500000	3676800000	4785100000	3114100000	3963300000	2997600000	105800000000	128010000000	101800000000	119770000000	118410000000	146760000000	105960000000	135710000000	158530000000	131700000000	142910000000
ENSECAP00000012880	ENSECAG00000015087	ENSECAP00000012880	PFKM	phosphofructokinase, muscle	63	63	56	72.2	72.2	67.7	85.253	780	1431400000000	106010000000	105700000000	90817000000	109950000000	150070000000	111130000000	114250000000	114430000000	154000000000	117540000000	140320000000	117220000000	43377000000	3212500000	3203100000	2752000000	3331800000	4547500000	3367600000	3462100000	3467500000	4666600000	3561900000	4252200000	3552000000	111430000000	129130000000	97857000000	142700000000	166880000000	106890000000	106990000000	117760000000	148220000000	101720000000	114290000000
ENSECAP00000013490	ENSECAG00000015914	ENSECAP00000013490	NDUFS1	NADH dehydrogenase (ubiquinone) Fe-S protein 1, 75kDa (NADH-coenzyme Q reductase)	65	65	65	78.5	78.5	78.5	79.364	726	1418600000000	97010000000	126590000000	98632000000	103650000000	125810000000	124820000000	118720000000	142880000000	159400000000	116640000000	105600000000	98865000000	35466000000	2425300000	3164900000	2465800000	2591200000	3145200000	3120600000	2967900000	3572000000	3985100000	2916100000	2640000000	2471600000	106070000000	145020000000	97376000000	123730000000	111720000000	142460000000	112330000000	153990000000	168750000000	165760000000	91417000000
ENSECAP00000018932	ENSECAG00000021501	ENSECAP00000018932	UQCRC2	ubiquinol-cytochrome c reductase core protein II	38	38	38	81.7	81.7	81.7	48.133	453	1395500000000	134110000000	144810000000	108880000000	114190000000	104950000000	107710000000	89437000000	131280000000	146530000000	111100000000	110290000000	92241000000	77530000000	7450800000	8045000000	6048800000	6344000000	5830700000	5983700000	4968700000	7293100000	8140600000	6172300000	6127300000	5124500000	103780000000	159870000000	94222000000	121260000000	116310000000	167960000000	105590000000	157460000000	127610000000	158820000000	91043000000
ENSECAP00000013839	ENSECAG00000015725	ENSECAP00000013839	HADHA	hydroxyacyl-CoA dehydrogenase/3-ketoacyl-CoA thiolase/enoyl-CoA hydratase (trifunctional protein), alpha subunit	77	77	77	80.4	80.4	80.4	82.678	762	1364000000000	126670000000	120470000000	78328000000	125290000000	116240000000	133420000000	102630000000	123070000000	134970000000	117630000000	94813000000	90455000000	33268000000	3089400000	2938400000	1910400000	3055900000	2835100000	3254300000	2503200000	3001700000	3292100000	2868900000	2312500000	2206200000	123630000000	140800000000	87164000000	155010000000	112200000000	190180000000	93534000000	133550000000	116590000000	151190000000	84181000000
ENSECAP00000022471	ENSECAG00000024844	ENSECAP00000022471	ACADVL	acyl-CoA dehydrogenase, very long chain	45	45	45	68.5	68.5	68.5	69.95	655	1359400000000	154870000000	94302000000	86844000000	126340000000	141030000000	85886000000	114110000000	126640000000	117380000000	96579000000	116220000000	99151000000	38839000000	4425000000	2694300000	2481300000	3609600000	4029500000	2453900000	3260200000	3618200000	3353700000	2759400000	3320600000	2832900000	130080000000	118760000000	90952000000	129810000000	128230000000	124400000000	101090000000	142070000000	109200000000	115380000000	85886000000
ENSECAP00000000135	ENSECAG00000000095	ENSECAP00000000135	GOT1	Aspartate aminotransferase	44	44	44	83.8	83.8	83.8	46.314	413	1328300000000	132450000000	97342000000	97459000000	91250000000	142180000000	70950000000	135330000000	129330000000	113920000000	108760000000	109000000000	100280000000	53130000000	5298000000	3893700000	3898400000	3650000000	5687100000	2838000000	5413400000	5173300000	4556800000	4350300000	4360100000	4011100000	115260000000	123950000000	102120000000	111380000000	150200000000	134340000000	131690000000	147330000000	122350000000	130530000000	120020000000
ENSECAP00000002793	ENSECAG00000001964	ENSECAP00000002793	PDHA1	pyruvate dehydrogenase (lipoamide) alpha 1	47	47	41	82.3	82.3	75.4	43.357	390	1252600000000	101990000000	107230000000	85840000000	103960000000	110030000000	99314000000	128020000000	112100000000	111420000000	92284000000	94403000000	105990000000	56935000000	4635700000	4874000000	3901800000	4725300000	5001200000	4514300000	5819300000	5095400000	5064700000	4194700000	4291000000	4817900000	100090000000	125700000000	92803000000	133890000000	121210000000	143940000000	97840000000	124620000000	126550000000	107330000000	82994000000
ENSECAP00000007649	ENSECAG00000009752	ENSECAP00000007649	APOA1	apolipoprotein A-I	46	46	45	82.3	82.3	78.2	30.33	266	1251000000000	174790000000	89276000000	88226000000	103080000000	139960000000	62090000000	131090000000	79413000000	105500000000	84902000000	99699000000	92991000000	73590000000	10282000000	5251500000	5189800000	6063600000	8233000000	3652300000	7711200000	4671300000	6205900000	4994200000	5864600000	5470100000	198850000000	102550000000	122680000000	157880000000	163280000000	61149000000	106390000000	81547000000	76580000000	69328000000	58466000000
ENSECAP00000021693	ENSECAG00000024219	ENSECAP00000021693	SRL	sarcalumenin	61	61	61	78	78	78	54.417	473	1247100000000	120530000000	106120000000	60282000000	103730000000	122300000000	104500000000	81063000000	126030000000	125090000000	93678000000	124480000000	79286000000	44539000000	4304600000	3790000000	2152900000	3704500000	4367900000	3732300000	2895100000	4501100000	4467600000	3345600000	4445500000	2831700000	101680000000	123850000000	74133000000	114480000000	128190000000	154360000000	71840000000	115130000000	117380000000	128760000000	85015000000
ENSECAP00000009370	ENSECAG00000011331	ENSECAP00000009370	LDHB	Equus caballus lactate dehydrogenase B (LDHB), mRNA.	33	30	30	69.7	69.7	69.7	36.523	333	1239400000000	105480000000	106830000000	94294000000	119500000000	104210000000	75163000000	106650000000	102890000000	122460000000	94327000000	101450000000	106160000000	72907000000	6204900000	6284100000	5546700000	7029500000	6129900000	4421300000	6273600000	6052600000	7203600000	5548700000	5967500000	6244900000	97113000000	119180000000	98020000000	125440000000	100900000000	97171000000	88620000000	107760000000	116220000000	110690000000	78577000000
ENSECAP00000018408	ENSECAG00000020726	ENSECAP00000018408	FH	fumarate hydratase	38	38	38	78.8	78.8	78.8	49.95	466	1181400000000	96481000000	94652000000	63753000000	110140000000	98503000000	87444000000	108330000000	103480000000	137710000000	71045000000	112970000000	96886000000	47256000000	3859200000	3786100000	2550100000	4405500000	3940100000	3497800000	4333400000	4139400000	5508600000	2841800000	4518900000	3875400000	85861000000	108050000000	66477000000	111210000000	88615000000	126300000000	80623000000	107320000000	95198000000	115470000000	87352000000
ENSECAP00000014421	ENSECAG00000016568	ENSECAP00000014421	CS	Equus caballus citrate synthase (CS), mRNA.	40	40	40	63.1	63.1	63.1	51.81	466	1173400000000	95286000000	109460000000	97326000000	116680000000	105980000000	95375000000	93809000000	110340000000	86329000000	77071000000	85755000000	100010000000	53337000000	4331200000	4975400000	4423900000	5303900000	4817100000	4335200000	4264000000	5015600000	3924000000	3503200000	3897900000	4545900000	91733000000	120670000000	95636000000	132900000000	103580000000	124440000000	93282000000	113730000000	107110000000	122020000000	112840000000
ENSECAP00000010228	ENSECAG00000012507	ENSECAP00000010228	CRYAB	crystallin, alpha B	32	32	32	97.7	97.7	97.7	19.995	174	1169500000000	125330000000	68579000000	87886000000	93318000000	100440000000	58040000000	134460000000	80819000000	137370000000	77187000000	93227000000	112890000000	106320000000	11393000000	6234500000	7989700000	8483500000	9130900000	5276400000	12223000000	7347200000	12488000000	7017000000	8475200000	10263000000	113970000000	92488000000	102140000000	106970000000	97127000000	84392000000	113670000000	85995000000	111190000000	95782000000	90474000000
ENSECAP00000017921	ENSECAG00000020020	ENSECAP00000017921	UQCRC1	ubiquinol-cytochrome c reductase core protein I	39	39	38	76.1	76.1	76.1	49.359	448	1158600000000	100120000000	83741000000	78842000000	85733000000	113360000000	78343000000	100870000000	108720000000	118000000000	95255000000	94575000000	101110000000	50376000000	4352800000	3640900000	3427900000	3727500000	4928500000	3406200000	4385500000	4726700000	5130300000	4141500000	4112000000	4396200000	86076000000	106150000000	76521000000	93612000000	97554000000	125970000000	82448000000	108980000000	104120000000	108600000000	86685000000
ENSECAP00000021694	ENSECAG00000024000	ENSECAP00000021694	PYGM	Equus caballus phosphorylase, glycogen, muscle (PYGM), mRNA.	93	93	75	74	74	60.9	97.366	842	1152200000000	97337000000	68661000000	61453000000	97585000000	161560000000	66792000000	117550000000	100830000000	90181000000	73079000000	127510000000	89633000000	24004000000	2027800000	1430400000	1280300000	2033000000	3365800000	1391500000	2449000000	2100700000	1878800000	1522500000	2656500000	1867400000	96934000000	75503000000	65726000000	119920000000	214730000000	91341000000	129700000000	126730000000	81442000000	84831000000	123260000000
ENSECAP00000019986	ENSECAG00000022468	ENSECAP00000019986	PRDX6	peroxiredoxin 6	34	34	34	79.6	79.6	79.6	25.153	226	1107000000000	90697000000	68357000000	83743000000	74482000000	123570000000	65504000000	115520000000	91606000000	93139000000	65190000000	135530000000	99710000000	73803000000	6046500000	4557100000	5582900000	4965500000	8237900000	4367000000	7701200000	6107100000	6209300000	4346000000	9035600000	6647300000	101410000000	78639000000	106330000000	91468000000	123970000000	112670000000	113000000000	106570000000	88088000000	87649000000	127390000000
ENSECAP00000002219	ENSECAG00000000397	ENSECAP00000002219	SDHA	succinate dehydrogenase complex, subunit A, flavoprotein (Fp)	50	50	50	77.8	77.8	77.8	73.097	667	1101200000000	94840000000	88673000000	72038000000	102580000000	104170000000	93989000000	90902000000	123830000000	98028000000	68379000000	95101000000	68676000000	33370000000	2874000000	2687100000	2183000000	3108400000	3156700000	2848200000	2754600000	3752500000	2970600000	2072100000	2881800000	2081100000	79251000000	122960000000	88011000000	108000000000	98721000000	136530000000	77494000000	133130000000	110540000000	96693000000	88555000000
ENSECAP00000016531	ENSECAG00000018093	ENSECAP00000016531	GPI	glucose-6-phosphate isomerase	49	49	40	71.9	71.9	57.7	62.795	558	1089400000000	105220000000	74897000000	75032000000	78228000000	121410000000	58894000000	110710000000	84710000000	114260000000	60929000000	107210000000	97926000000	37566000000	3628100000	2582700000	2587300000	2697500000	4186600000	2030800000	3817600000	2921000000	3940000000	2101000000	3696900000	3376800000	108670000000	81083000000	82670000000	88485000000	131890000000	96288000000	111360000000	85336000000	103100000000	76653000000	101950000000
ENSECAP00000004158	ENSECAG00000005539	ENSECAP00000004158	PGAM2	phosphoglycerate mutase 2 (muscle)	38	38	29	90.5	90.5	79.4	28.62	253	1059900000000	123310000000	75599000000	78870000000	76946000000	126000000000	68997000000	88291000000	82736000000	94383000000	54764000000	92266000000	97697000000	75704000000	8807700000	5399900000	5633600000	5496100000	9000000000	4928300000	6306500000	5909700000	6741600000	3911700000	6590500000	6978300000	116140000000	89192000000	75940000000	84347000000	133030000000	89448000000	75805000000	84273000000	84055000000	48204000000	58647000000
ENSECAP00000022172	ENSECAG00000024569	ENSECAP00000022172	IMMT	inner membrane protein, mitochondrial	88	88	88	82.6	82.6	82.6	83.536	758	1058000000000	78573000000	119380000000	69498000000	79619000000	72779000000	76098000000	87636000000	95040000000	129030000000	86327000000	75705000000	88356000000	24606000000	1827300000	2776400000	1616200000	1851600000	1692500000	1769700000	2038000000	2210200000	3000800000	2007600000	1760600000	2054800000	75900000000	135710000000	82890000000	86535000000	79864000000	110150000000	95227000000	115770000000	125780000000	119240000000	67573000000
ENSECAP00000017959	ENSECAG00000020463	ENSECAP00000017959	HSPB1	heat shock 27kDa protein 1	30	30	30	96.2	96.2	96.2	23.118	209	1046000000000	112670000000	71680000000	65084000000	85304000000	113310000000	58764000000	95398000000	86296000000	97362000000	76675000000	92921000000	90560000000	69735000000	7511000000	4778700000	4338900000	5686900000	7554100000	3917600000	6359900000	5753100000	6490800000	5111700000	6194700000	6037300000	102820000000	77256000000	81984000000	97726000000	98820000000	78704000000	96406000000	93475000000	83846000000	87125000000	80847000000
ENSECAP00000010822	ENSECAG00000012558	ENSECAP00000010822	A2M	alpha-2-macroglobulin	108	108	97	71.4	71.4	66.6	164.17	1477	1029100000000	133450000000	84481000000	110330000000	106590000000	94863000000	34622000000	92715000000	68177000000	80135000000	42433000000	110640000000	70623000000	13026000000	1689300000	1069400000	1396600000	1349300000	1200800000	438250000	1173600000	863000000	1014400000	537120000	1400500000	893970000	127550000000	98273000000	125450000000	122990000000	109270000000	55132000000	107920000000	78961000000	87447000000	61996000000	105030000000
ENSECAP00000002768	ENSECAG00000001360	ENSECAP00000002768	AIFM1	apoptosis-inducing factor, mitochondrion-associated, 1	47	47	47	67.7	67.7	67.7	66.814	613	1018000000000	73045000000	94232000000	69744000000	76578000000	76950000000	65493000000	91195000000	89670000000	127620000000	61505000000	111640000000	80346000000	32839000000	2356300000	3039700000	2249800000	2470300000	2482300000	2112700000	2941800000	2892600000	4116800000	1984000000	3601200000	2591800000	89408000000	126880000000	83632000000	107690000000	92278000000	107570000000	93649000000	106290000000	114390000000	93333000000	86483000000
ENSECAP00000012031	ENSECAG00000014330	ENSECAP00000012031	CYCS	cytochrome c, somatic	20	20	9	63.8	63.8	31.4	11.819	105	1014600000000	90005000000	74125000000	46630000000	76213000000	103780000000	80307000000	79922000000	115730000000	133560000000	67797000000	72320000000	74191000000	169100000000	15001000000	12354000000	7771700000	12702000000	17296000000	13384000000	13320000000	19288000000	22261000000	11300000000	12053000000	12365000000	68115000000	87042000000	53382000000	84350000000	94845000000	108490000000	76633000000	110050000000	120670000000	71747000000	61421000000
ENSECAP00000014480	ENSECAG00000016601	ENSECAP00000014480	ENSECAG00000016601	Uncharacterized protein	34	34	34	71.6	71.6	71.6	42.516	377	999620000000	68300000000	84439000000	68402000000	70785000000	86711000000	94615000000	85146000000	92489000000	114370000000	86673000000	74232000000	73453000000	41651000000	2845800000	3518300000	2850100000	2949400000	3612900000	3942300000	3547800000	3853700000	4765400000	3611400000	3093000000	3060500000	71479000000	113610000000	75091000000	84046000000	88667000000	120040000000	86605000000	97081000000	111750000000	116750000000	57030000000
ENSECAP00000011500	ENSECAG00000013510	ENSECAP00000011500	HSPA8	Equus caballus heat shock 70kDa protein 8 (HSPA8), mRNA.	60	60	50	70.3	70.3	65.1	70.998	647	991050000000	91899000000	92571000000	73269000000	75890000000	83291000000	69093000000	84068000000	71438000000	102610000000	67663000000	98400000000	80863000000	30032000000	2784800000	2805200000	2220300000	2299700000	2524000000	2093700000	2547500000	2164800000	3109300000	2050400000	2981800000	2450400000	99167000000	111540000000	78438000000	96432000000	87200000000	93808000000	70641000000	82508000000	88654000000	75906000000	77904000000
ENSECAP00000017687	ENSECAG00000020234	ENSECAP00000017687	TUBB	tubulin, beta class I	37	37	7	76.8	76.8	21.6	49.67	444	983710000000	120540000000	81500000000	104430000000	79668000000	108400000000	51703000000	98555000000	88905000000	80508000000	43578000000	67845000000	58083000000	49186000000	6027100000	4075000000	5221500000	3983400000	5419800000	2585100000	4927700000	4445300000	4025400000	2178900000	3392200000	2904100000	115260000000	97779000000	116160000000	90167000000	99649000000	89637000000	101370000000	75756000000	77061000000	70276000000	65617000000
ENSECAP00000001815	ENSECAG00000000749	ENSECAP00000001815	DLD	Dihydrolipoyl dehydrogenase	38	38	38	76.4	76.4	76.4	54.129	509	979130000000	91440000000	70794000000	71356000000	70144000000	92836000000	73518000000	83491000000	103030000000	88037000000	68152000000	97430000000	68906000000	44506000000	4156400000	3217900000	3243400000	3188400000	4219800000	3341700000	3795000000	4683100000	4001700000	3097800000	4428700000	3132100000	91203000000	97524000000	92181000000	87695000000	87296000000	140120000000	96112000000	111460000000	123450000000	85315000000	105140000000
ENSECAP00000004469	ENSECAG00000005244	ENSECAP00000004469	PDHB	pyruvate dehydrogenase (lipoamide) beta	27	27	27	73.3	73.3	73.3	39.151	359	973440000000	82196000000	74251000000	71060000000	94833000000	100770000000	83045000000	73121000000	82729000000	100220000000	79725000000	62363000000	69127000000	46354000000	3914100000	3535800000	3383800000	4515800000	4798400000	3954500000	3482000000	3939500000	4772200000	3796400000	2969700000	3291800000	62004000000	79816000000	62871000000	94102000000	69095000000	86159000000	71688000000	100980000000	84481000000	95675000000	63369000000
ENSECAP00000020229	ENSECAG00000021297	ENSECAP00000020229	SPTAN1	spectrin, alpha, non-erythrocytic 1	291	291	290	82	82	81.7	286.03	2484	962520000000	109560000000	64694000000	69212000000	79970000000	94942000000	44670000000	124470000000	71653000000	90415000000	50751000000	87945000000	74237000000	6684200000	760850000	449270000	480640000	555350000	659320000	310210000	864360000	497590000	627880000	352440000	610730000	515540000	114590000000	79672000000	76275000000	93850000000	102420000000	64683000000	128750000000	86854000000	91894000000	74574000000	79357000000
ENSECAP00000011640	ENSECAG00000013481	ENSECAP00000011640	VCL	vinculin	125	125	125	84.3	84.3	84.3	124.24	1137	956020000000	100900000000	75525000000	72831000000	80458000000	83400000000	55875000000	101240000000	98428000000	83809000000	51540000000	81955000000	70060000000	12747000000	1345300000	1007000000	971080000	1072800000	1112000000	745000000	1349900000	1312400000	1117500000	687200000	1092700000	934140000	94534000000	80258000000	77720000000	85518000000	86842000000	76713000000	92629000000	89988000000	77864000000	75866000000	79961000000
ENSECAP00000020706	ENSECAG00000023254	ENSECAP00000020706	SUCLG2	succinate-CoA ligase, GDP-forming, beta subunit	42	41	41	77.9	77.9	77.9	41.221	384	942970000000	79385000000	83393000000	62584000000	86570000000	66357000000	75494000000	61616000000	103280000000	97313000000	75620000000	83157000000	68205000000	40999000000	3451500000	3625800000	2721000000	3763900000	2885100000	3282400000	2678900000	4490200000	4231000000	3287800000	3615500000	2965400000	86125000000	105910000000	70432000000	105320000000	76977000000	90184000000	48595000000	95294000000	96138000000	103240000000	67622000000
ENSECAP00000008897	ENSECAG00000010849	ENSECAP00000008897	MDH1	malate dehydrogenase 1, NAD (soluble)	37	37	37	74.3	74.3	74.3	36.384	334	930730000000	87420000000	75326000000	68282000000	83566000000	80578000000	71934000000	72501000000	92544000000	97350000000	63437000000	71027000000	66767000000	62049000000	5828000000	5021700000	4552100000	5571000000	5371900000	4795600000	4833400000	6169600000	6490000000	4229100000	4735100000	4451100000	98972000000	82543000000	76497000000	92933000000	87198000000	96312000000	60891000000	94267000000	82198000000	82682000000	57867000000
ENSECAP00000011546	ENSECAG00000013832	ENSECAP00000011546	DES	desmin	72	72	65	90.6	90.6	86.4	53.464	469	909520000000	163600000000	31385000000	67677000000	50905000000	108820000000	17333000000	122000000000	51060000000	42532000000	29288000000	118490000000	106430000000	27561000000	4957700000	951070000	2050800000	1542600000	3297600000	525230000	3697000000	1547300000	1288900000	887510000	3590700000	3225000000	199860000000	33443000000	73445000000	64530000000	135520000000	27362000000	133440000000	51522000000	42910000000	37490000000	104450000000
ENSECAP00000022082	ENSECAG00000024538	ENSECAP00000022082	LDB3	LIM domain binding 3	36	35	35	48.8	47.8	47.8	75.77	717	904310000000	83300000000	74365000000	57171000000	78443000000	82639000000	64805000000	72405000000	86458000000	104700000000	78616000000	67936000000	53472000000	34781000000	3203800000	2860200000	2198900000	3017000000	3178400000	2492500000	2784800000	3325300000	4026800000	3023700000	2612900000	2056600000	76833000000	98264000000	54143000000	100590000000	86233000000	96431000000	51792000000	85952000000	91630000000	71795000000	45848000000
ENSECAP00000013340	ENSECAG00000015581	ENSECAP00000013340	TPI1	triosephosphate isomerase 1	29	29	29	91.6	91.6	91.6	26.71	249	872630000000	78571000000	78313000000	54369000000	82639000000	81685000000	55872000000	59491000000	102620000000	105770000000	61560000000	58177000000	53562000000	51331000000	4621800000	4606700000	3198200000	4861100000	4805000000	3286600000	3499500000	6036400000	6221700000	3621200000	3422200000	3150700000	85382000000	105820000000	61915000000	102350000000	99847000000	72543000000	54470000000	107320000000	91992000000	78147000000	55463000000
ENSECAP00000012338	ENSECAG00000014414	ENSECAP00000012338	ENSECAG00000014414	Uncharacterized protein	37	37	21	61	61	42.3	47.01	423	856490000000	101200000000	76343000000	66894000000	71455000000	84889000000	43652000000	85174000000	53955000000	64745000000	54456000000	58533000000	95191000000	45078000000	5326300000	4018100000	3520700000	3760800000	4467800000	2297500000	4482900000	2839800000	3407600000	2866100000	3080700000	5010000000	98678000000	77699000000	97153000000	101200000000	79313000000	57720000000	103040000000	55328000000	57283000000	52340000000	77770000000
ENSECAP00000006247	ENSECAG00000007882	ENSECAP00000006247	HADHB	hydroxyacyl-CoA dehydrogenase/3-ketoacyl-CoA thiolase/enoyl-CoA hydratase (trifunctional protein), beta subunit	38	38	38	68.8	68.8	68.8	51.168	475	826800000000	70866000000	65189000000	54889000000	70836000000	57694000000	57885000000	57407000000	78401000000	88916000000	69934000000	93620000000	61162000000	31800000000	2725600000	2507300000	2111100000	2724400000	2219000000	2226300000	2207900000	3015400000	3419900000	2689800000	3600800000	2352400000	70217000000	80923000000	51829000000	84002000000	49690000000	91468000000	55402000000	84823000000	76923000000	109660000000	82156000000
ENSECAP00000018743	ENSECAG00000021085	ENSECAP00000018743	ACADM	acyl-CoA dehydrogenase, C-4 to C-12 straight chain	41	41	41	69.8	69.8	69.8	45.444	411	816110000000	63343000000	75532000000	41450000000	60612000000	73349000000	58144000000	83007000000	65695000000	85923000000	72366000000	75591000000	61101000000	42953000000	3333900000	3975400000	2181600000	3190100000	3860500000	3060200000	4368800000	3457600000	4522300000	3808700000	3978500000	3215900000	71329000000	92852000000	43388000000	73417000000	84032000000	74838000000	63012000000	88744000000	87620000000	89632000000	61777000000
ENSECAP00000016759	ENSECAG00000018948	ENSECAP00000016759	HSP90AA1	Equus caballus heat shock protein 90kDa alpha (cytosolic), class A member 1 (HSP90AA1), mRNA.	77	77	56	74.9	74.9	58.9	84.769	733	803270000000	82953000000	67702000000	70751000000	60810000000	86667000000	40244000000	67710000000	58386000000	72156000000	48474000000	78101000000	69314000000	24342000000	2513700000	2051600000	2144000000	1842700000	2626300000	1219500000	2051800000	1769300000	2186600000	1468900000	2366700000	2100400000	98357000000	81905000000	78277000000	75795000000	79707000000	68119000000	77556000000	60824000000	86029000000	71363000000	70075000000
ENSECAP00000007141	ENSECAG00000009059	ENSECAP00000007141	ATP5O	Uncharacterized protein	24	24	24	79.8	79.8	79.8	23.421	213	798940000000	75518000000	62425000000	52933000000	61686000000	74633000000	55823000000	63042000000	69048000000	77594000000	61071000000	80028000000	65139000000	72631000000	6865300000	5675000000	4812100000	5607800000	6784900000	5074800000	5731100000	6277100000	7054000000	5551900000	7275300000	5921700000	68316000000	79077000000	62079000000	71310000000	79921000000	68840000000	68116000000	84652000000	56295000000	89978000000	55765000000
ENSECAP00000011087	ENSECAG00000012670	ENSECAP00000011087	ANXA2	Equus caballus annexin A2 (ANXA2), mRNA.	47	47	47	88.2	88.2	88.2	38.598	339	784840000000	82574000000	61526000000	63601000000	68827000000	68684000000	51300000000	106360000000	51740000000	53953000000	48374000000	55942000000	71958000000	34123000000	3590200000	2675000000	2765300000	2992500000	2986300000	2230400000	4624200000	2249600000	2345800000	2103200000	2432300000	3128600000	89846000000	72118000000	82776000000	82140000000	76809000000	59271000000	94576000000	56229000000	62602000000	59599000000	61091000000
ENSECAP00000018459	ENSECAG00000020944	ENSECAP00000018459	SLC25A4	solute carrier family 25 (mitochondrial carrier; adenine nucleotide translocator), member 4	41	41	24	67.2	67.2	38.2	34.545	314	771500000000	50643000000	77301000000	46063000000	61958000000	59464000000	57401000000	57276000000	97594000000	82936000000	79950000000	41500000000	59412000000	36738000000	2411600000	3681000000	2193500000	2950400000	2831600000	2733400000	2727400000	4647300000	3949400000	3807200000	1976200000	2829100000	38144000000	95270000000	41531000000	62934000000	53828000000	89898000000	57206000000	95498000000	107720000000	74454000000	36009000000
ENSECAP00000018962	ENSECAG00000021477	ENSECAP00000018962	NDUFV1	NADH dehydrogenase (ubiquinone) flavoprotein 1, 51kDa	45	45	45	83.6	83.6	83.6	50.671	464	761220000000	59693000000	71807000000	50548000000	56734000000	72062000000	61977000000	67663000000	69783000000	85582000000	55475000000	60128000000	49764000000	33096000000	2595300000	3122000000	2197800000	2466700000	3133100000	2694700000	2941900000	3034000000	3721000000	2412000000	2614300000	2163700000	60536000000	86798000000	59503000000	72789000000	84748000000	91597000000	64847000000	96633000000	85864000000	71526000000	46575000000
ENSECAP00000022251	ENSECAG00000024684	ENSECAP00000022251	ATP5C1	ATP synthase, H+ transporting, mitochondrial F1 complex, gamma polypeptide 1	33	33	33	48.8	48.8	48.8	53.899	482	748240000000	75390000000	62309000000	41696000000	60520000000	67464000000	43514000000	45710000000	94401000000	88128000000	26633000000	85599000000	56877000000	37412000000	3769500000	3115400000	2084800000	3026000000	3373200000	2175700000	2285500000	4720000000	4406400000	1331600000	4280000000	2843900000	81681000000	81677000000	43926000000	77783000000	61731000000	49456000000	39735000000	64047000000	85364000000	46106000000	42476000000
ENSECAP00000022768	ENSECAG00000006795	ENSECAP00000022768	RYR2	ryanodine receptor 2 (cardiac)	302	302	271	57.9	57.9	54	562.68	4950	747980000000	57294000000	49489000000	36376000000	52327000000	63213000000	60539000000	64623000000	63558000000	74004000000	51648000000	107650000000	67263000000	2833300000	217020000	187460000	137790000	198210000	239440000	229310000	244790000	240750000	280320000	195640000	407760000	254790000	52411000000	56957000000	42436000000	57288000000	66363000000	83786000000	64949000000	76741000000	75227000000	75317000000	93745000000
ENSECAP00000017807	ENSECAG00000020211	ENSECAP00000017807	HADH	hydroxyacyl-CoA dehydrogenase	41	41	41	85.2	85.2	85.2	29.903	270	737490000000	72360000000	74783000000	45568000000	67817000000	89130000000	43417000000	48560000000	51960000000	80319000000	37911000000	79271000000	46397000000	49166000000	4824000000	4985500000	3037900000	4521100000	5942000000	2894500000	3237300000	3464000000	5354600000	2527400000	5284800000	3093100000	76934000000	101720000000	41062000000	91410000000	105410000000	53122000000	41711000000	74761000000	87542000000	42043000000	53139000000
ENSECAP00000016105	ENSECAG00000018599	ENSECAP00000016105	ATP5F1	ATP synthase, H+ transporting, mitochondrial Fo complex, subunit B1	28	28	28	58.2	58.2	58.2	28.747	256	733860000000	59041000000	57936000000	44834000000	53894000000	64855000000	51649000000	41515000000	70665000000	102290000000	64612000000	58629000000	63934000000	45866000000	3690100000	3621000000	2802100000	3368300000	4053500000	3228100000	2594700000	4416600000	6393300000	4038200000	3664300000	3995900000	44982000000	74360000000	43606000000	59701000000	58956000000	69740000000	43842000000	65772000000	71394000000	57819000000	55030000000
ENSECAP00000009911	ENSECAG00000010571	ENSECAP00000009911	AGL	amylo-alpha-1, 6-glucosidase, 4-alpha-glucanotransferase	121	121	121	75.1	75.1	75.1	174.99	1535	729730000000	49145000000	47280000000	47144000000	57301000000	66104000000	59026000000	69475000000	77197000000	63376000000	63274000000	70516000000	59888000000	7931800000	534180000	513910000	512440000	622830000	718520000	641590000	755170000	839100000	688870000	687760000	766480000	650960000	48528000000	59003000000	56917000000	67643000000	67944000000	84211000000	74720000000	91787000000	67273000000	82954000000	68744000000
ENSECAP00000017849	ENSECAG00000020128	ENSECAP00000017849	ACAT1	acetyl-CoA acetyltransferase 1	42	42	42	87.9	87.9	87.9	42.845	406	726520000000	49579000000	71467000000	52081000000	70652000000	59820000000	57029000000	60966000000	75411000000	68976000000	60676000000	46233000000	53628000000	36326000000	2479000000	3573300000	2604100000	3532600000	2991000000	2851400000	3048300000	3770600000	3448800000	3033800000	2311700000	2681400000	55138000000	93338000000	57000000000	90226000000	65700000000	73200000000	49860000000	66775000000	69135000000	64033000000	47540000000
ENSECAP00000010473	ENSECAG00000012365	ENSECAP00000010473	VDAC1	voltage-dependent anion channel 1	33	33	33	91.9	91.9	91.9	31.025	285	725190000000	73452000000	49462000000	50953000000	52574000000	76577000000	67399000000	54520000000	79385000000	60225000000	58808000000	60248000000	41591000000	42658000000	4320700000	2909500000	2997200000	3092600000	4504500000	3964600000	3207100000	4669700000	3542600000	3459300000	3544000000	2446600000	72507000000	76820000000	53694000000	68461000000	65405000000	82702000000	46427000000	77030000000	86832000000	77990000000	57742000000
ENSECAP00000022808	ENSECAG00000015929	ENSECAP00000022808	DYNC1H1	dynein, cytoplasmic 1, heavy chain 1	343	343	343	62.4	62.4	62.4	532.47	4646	712520000000	49375000000	57817000000	64588000000	49835000000	65833000000	60003000000	69915000000	63068000000	58392000000	43752000000	86112000000	43837000000	2761700000	191370000	224100000	250340000	193160000	255170000	232570000	270990000	244450000	226330000	169580000	333770000	169910000	47284000000	73764000000	82797000000	57997000000	59860000000	83296000000	69217000000	69805000000	65894000000	64743000000	87252000000
ENSECAP00000017558	ENSECAG00000019343	ENSECAP00000017558	ALDH1A1	aldehyde dehydrogenase 1 family, member A1	47	47	43	72.8	72.8	69.6	54.851	500	704610000000	51073000000	50984000000	41162000000	82333000000	45937000000	63001000000	65958000000	97888000000	67695000000	61387000000	33994000000	43200000000	28185000000	2042900000	2039400000	1646500000	3293300000	1837500000	2520100000	2638300000	3915500000	2707800000	2455500000	1359800000	1728000000	45678000000	62363000000	45299000000	94837000000	35425000000	70795000000	59437000000	108910000000	64747000000	74524000000	25517000000
ENSECAP00000009904	ENSECAG00000011758	ENSECAP00000009904	SDHB	succinate dehydrogenase	32	32	32	72.1	72.1	72.1	31.496	280	701090000000	49620000000	56774000000	39619000000	60146000000	77314000000	60669000000	81114000000	57070000000	50201000000	56535000000	58805000000	53224000000	38950000000	2756700000	3154100000	2201000000	3341500000	4295200000	3370500000	4506300000	3170600000	2788900000	3140800000	3267000000	2956900000	50182000000	69831000000	42329000000	62994000000	70811000000	63604000000	54102000000	50938000000	68246000000	50727000000	43889000000
ENSECAP00000012261	ENSECAG00000014514	ENSECAP00000012261	TUBA4A	tubulin, alpha 4a	38	38	11	73	73	31	49.954	448	691530000000	68932000000	51039000000	59788000000	51627000000	68739000000	46227000000	82809000000	54550000000	55428000000	40005000000	60660000000	51731000000	32930000000	3282500000	2430400000	2847100000	2458400000	3273300000	2201300000	3943300000	2597600000	2639400000	1905000000	2888600000	2463400000	77267000000	65732000000	65691000000	62111000000	64287000000	46256000000	83159000000	52950000000	60303000000	40518000000	57870000000
ENSECAP00000021887	ENSECAG00000024262	ENSECAP00000021887	PGM1	phosphoglucomutase 1	43	43	43	62.9	62.9	62.9	71.158	644	691040000000	51995000000	57610000000	41016000000	64227000000	70957000000	56975000000	52949000000	80433000000	72007000000	42797000000	58110000000	41969000000	18677000000	1405300000	1557000000	1108500000	1735900000	1917700000	1539900000	1431100000	2173900000	1946100000	1156700000	1570500000	1134300000	53307000000	72288000000	51099000000	79025000000	64730000000	74891000000	47940000000	87258000000	73713000000	50517000000	49054000000
ENSECAP00000016869	ENSECAG00000019394	ENSECAP00000016869	ACAA2	acetyl-CoA acyltransferase 2	30	30	30	88.8	88.8	88.8	29.412	276	684780000000	77945000000	48885000000	49365000000	61810000000	70846000000	42080000000	59423000000	52515000000	57026000000	59183000000	43382000000	62317000000	48913000000	5567500000	3491800000	3526000000	4415000000	5060400000	3005700000	4244500000	3751100000	4073300000	4227300000	3098700000	4451200000	73174000000	56433000000	47213000000	65917000000	76253000000	48001000000	51298000000	49706000000	47310000000	50055000000	43103000000
ENSECAP00000019087	ENSECAG00000021375	ENSECAP00000019087	DLAT	dihydrolipoamide S-acetyltransferase	33	33	33	49.5	49.5	49.5	68.872	647	679030000000	63682000000	66804000000	41415000000	65225000000	77154000000	46791000000	71689000000	65383000000	58736000000	35449000000	35821000000	50882000000	19972000000	1873000000	1964800000	1218100000	1918400000	2269200000	1376200000	2108500000	1923000000	1727500000	1042600000	1053500000	1496500000	59961000000	71699000000	42444000000	75213000000	75305000000	75420000000	68173000000	84928000000	72154000000	52939000000	34309000000
ENSECAP00000010617	ENSECAG00000012703	ENSECAP00000010617	ECHS1	Uncharacterized protein	30	30	30	84.5	84.5	84.5	28.613	265	673030000000	54409000000	53432000000	33805000000	56783000000	59735000000	65763000000	58552000000	60021000000	41434000000	72053000000	48806000000	68239000000	39590000000	3200500000	3143100000	1988500000	3340200000	3513900000	3868400000	3444200000	3530600000	2437300000	4238400000	2870900000	4014100000	47123000000	56957000000	41081000000	54809000000	54935000000	61801000000	43412000000	67475000000	45172000000	69876000000	48044000000
ENSECAP00000017340	ENSECAG00000019763	ENSECAP00000017340	TUFM	Tu translation elongation factor, mitochondrial	51	51	51	81.8	81.8	81.8	49.312	451	670030000000	56103000000	49959000000	49115000000	60406000000	69059000000	47246000000	58825000000	55620000000	61590000000	51950000000	56158000000	53996000000	22334000000	1870100000	1665300000	1637200000	2013500000	2302000000	1574900000	1960800000	1854000000	2053000000	1731700000	1871900000	1799900000	62423000000	56463000000	49430000000	69885000000	75332000000	63082000000	49717000000	69006000000	82212000000	54212000000	52972000000
ENSECAP00000015826	ENSECAG00000017673	ENSECAP00000015826	ALDH2	Aldehyde dehydrogenase, mitochondrial	33	32	30	68.9	68.9	67.1	54.487	499	663870000000	59356000000	47375000000	45048000000	47808000000	71429000000	43335000000	63573000000	57092000000	52612000000	59137000000	64227000000	52880000000	31613000000	2826500000	2255900000	2145100000	2276500000	3401400000	2063600000	3027300000	2718700000	2505300000	2816100000	3058400000	2518100000	60742000000	62472000000	53799000000	61025000000	70091000000	76194000000	60447000000	68246000000	51135000000	61940000000	52995000000
ENSECAP00000022397	ENSECAG00000024623	ENSECAP00000022397	ATP1A1	ATPase, Na+/K+ transporting, alpha 1 polypeptide	71	71	47	53.1	53.1	33.5	112.81	1021	661500000000	44059000000	61480000000	47177000000	58956000000	43233000000	69776000000	43625000000	84435000000	59541000000	62492000000	48273000000	38448000000	14700000000	979080000	1366200000	1048400000	1310100000	960740000	1550600000	969450000	1876300000	1323100000	1388700000	1072700000	854400000	42647000000	76924000000	57407000000	68101000000	36970000000	91482000000	39949000000	91753000000	60900000000	80360000000	37337000000
ENSECAP00000012587	ENSECAG00000014271	ENSECAP00000012587	AKR1B1	aldo-keto reductase family 1, member B1 (aldose reductase)	31	31	29	88.3	88.3	83.2	35.678	316	656770000000	43310000000	71311000000	39498000000	54991000000	71085000000	47680000000	65114000000	78429000000	53982000000	52645000000	45118000000	33613000000	38634000000	2547600000	4194800000	2323400000	3234800000	4181500000	2804700000	3830200000	4613400000	3175400000	3096700000	2654000000	1977200000	43571000000	88818000000	51068000000	72627000000	65699000000	89278000000	56120000000	78608000000	57148000000	65858000000	37991000000
ENSECAP00000014829	ENSECAG00000017251	ENSECAP00000014829	PARK7	parkinson protein 7	33	33	33	97.9	97.9	97.9	19.948	189	651060000000	63463000000	67225000000	55271000000	64731000000	54096000000	41132000000	60684000000	64487000000	53133000000	45585000000	46574000000	34681000000	54255000000	5288600000	5602100000	4605900000	5394200000	4508000000	3427700000	5057000000	5373900000	4427800000	3798700000	3881200000	2890100000	64848000000	68101000000	50582000000	72553000000	63182000000	62409000000	56064000000	59660000000	58906000000	52260000000	37898000000
ENSECAP00000009321	ENSECAG00000011122	ENSECAP00000009321	SUCLA2	succinate-CoA ligase, ADP-forming, beta subunit	47	47	46	78.8	78.8	77.3	51.117	472	640340000000	51425000000	67691000000	47273000000	65606000000	73579000000	46320000000	52119000000	72174000000	54669000000	23619000000	57634000000	28227000000	23716000000	1904600000	2507100000	1750900000	2429900000	2725100000	1715600000	1930300000	2673100000	2024800000	874790000	2134600000	1045500000	37613000000	64370000000	52887000000	75646000000	66006000000	87259000000	60571000000	81835000000	63142000000	68508000000	64278000000
ENSECAP00000013274	ENSECAG00000015572	ENSECAP00000013274	HSD17B10	hydroxysteroid (17-beta) dehydrogenase 10	21	21	21	90.8	90.8	90.8	27.118	261	633220000000	69216000000	43408000000	56368000000	49638000000	63380000000	33618000000	56291000000	68987000000	56792000000	35027000000	45043000000	55449000000	45230000000	4944000000	3100600000	4026300000	3545600000	4527200000	2401300000	4020800000	4927600000	4056600000	2501900000	3217400000	3960600000	58817000000	49133000000	53335000000	51517000000	62237000000	54650000000	50261000000	66330000000	67845000000	65903000000	64593000000
ENSECAP00000019630	ENSECAG00000021854	ENSECAP00000019630	CASQ2	calsequestrin 2 (cardiac muscle)	31	31	31	53.9	53.9	53.9	52.855	456	630790000000	67379000000	45609000000	41677000000	56037000000	50384000000	34083000000	66741000000	41319000000	57707000000	51847000000	49728000000	68283000000	33200000000	3546300000	2400500000	2193500000	2949300000	2651800000	1793800000	3512700000	2174700000	3037200000	2728800000	2617200000	3593800000	68101000000	46438000000	44058000000	67515000000	51672000000	38476000000	52724000000	43693000000	66845000000	44415000000	31329000000
ENSECAP00000012691	ENSECAG00000015071	ENSECAP00000012691	CAVIN1	polymerase I and transcript release factor	35	35	35	71.8	71.8	71.8	43.379	390	618120000000	57646000000	49365000000	31371000000	57352000000	40262000000	57927000000	60304000000	48457000000	65073000000	51511000000	52964000000	45884000000	41208000000	3843100000	3291000000	2091400000	3823400000	2684200000	3861800000	4020300000	3230400000	4338200000	3434100000	3530900000	3058900000	54101000000	58263000000	48635000000	57438000000	39900000000	57613000000	40923000000	51069000000	59097000000	56040000000	50133000000
ENSECAP00000011329	ENSECAG00000013454	ENSECAP00000011329	NDUFS3	NADH dehydrogenase (ubiquinone) Fe-S protein 3, 30kDa (NADH-coenzyme Q reductase)	29	29	29	64.9	64.9	64.9	30.377	265	607880000000	45020000000	58210000000	41679000000	54588000000	52670000000	53557000000	49305000000	63558000000	60077000000	39648000000	42931000000	46633000000	35757000000	2648200000	3424100000	2451700000	3211100000	3098200000	3150400000	2900300000	3738700000	3533900000	2332200000	2525300000	2743100000	50945000000	72980000000	52362000000	60822000000	57803000000	87142000000	54876000000	84783000000	74702000000	65249000000	42782000000
ENSECAP00000007658	ENSECAG00000009453	ENSECAP00000007658	ALDH6A1	aldehyde dehydrogenase 6 family, member A1	54	54	54	82.9	82.9	82.9	57.649	533	604430000000	59007000000	46049000000	54715000000	52218000000	59389000000	39989000000	47873000000	60727000000	48296000000	43126000000	46835000000	46211000000	19498000000	1903500000	1485500000	1765000000	1684500000	1915800000	1290000000	1544300000	1958900000	1557900000	1391100000	1510800000	1490700000	58342000000	54399000000	58959000000	63554000000	62784000000	71036000000	54139000000	70679000000	47918000000	56539000000	47134000000
ENSECAP00000018949	ENSECAG00000021104	ENSECAP00000018949	MYH6	Uncharacterized protein	251	100	91	73.7	36.7	34.3	212.87	1850	594090000000	163120000000	632110000	11052000000	4433500000	166300000000	2363800000	47330000000	6512300000	2521900000	932520000	139510000000	49390000000	6124700000	1681600000	6516600	113940000	45706000	1714500000	24369000	487940000	67137000	25999000	9613600	1438200000	509170000	148060000000	599430000	12896000000	4543800000	157500000000	4329400000	41530000000	7565500000	3230900000	1834100000	140140000000
ENSECAP00000007455	ENSECAG00000009556	ENSECAP00000007455	ENSECAG00000009556	Uncharacterized protein	22	19	17	88.6	80.3	75.4	35.84	325	593690000000	95243000000	59890000000	91494000000	82326000000	41187000000	26172000000	59108000000	28473000000	18464000000	23758000000	41426000000	26145000000	39579000000	6349600000	3992700000	6099600000	5488400000	2745800000	1744800000	3940500000	1898200000	1230900000	1583900000	2761700000	1743000000	78250000000	67048000000	77598000000	79950000000	38421000000	25207000000	40896000000	28570000000	13545000000	18708000000	22946000000
ENSECAP00000006215	ENSECAG00000007867	ENSECAP00000006215	MYL2	myosin, light chain 2, regulatory, cardiac, slow	28	28	28	93.5	93.5	93.5	19.404	170	588860000000	4760900000	91608000000	1531000000	133920000000	1505200000	64669000000	5612500000	79950000000	126120000000	72553000000	1335800000	5296900000	58886000000	476090000	9160800000	153100000	13392000000	150520000	6466900000	561250000	7995000000	12612000000	7255300000	133580000	529690000	5256400000	96037000000	2789200000	141180000000	2287000000	80378000000	5069400000	85755000000	120310000000	85505000000	2156300000
ENSECAP00000013519	ENSECAG00000014446	ENSECAP00000013519	SPTBN1	spectrin, beta, non-erythrocytic 1	222	222	203	78.3	78.3	72.4	273.6	2357	588250000000	62029000000	42078000000	44834000000	47826000000	62529000000	28086000000	82069000000	44457000000	53421000000	26344000000	53906000000	40673000000	4142600000	436830000	296320000	315730000	336800000	440340000	197790000	577950000	313080000	376210000	185520000	379620000	286430000	64736000000	46899000000	53256000000	53925000000	65881000000	42185000000	84641000000	51108000000	53131000000	36501000000	54677000000
ENSECAP00000005371	ENSECAG00000007258	ENSECAP00000005371	ENSECAG00000007258	Uncharacterized protein	24	23	19	66.6	66.6	61.8	36.432	335	584050000000	75007000000	50143000000	47951000000	58118000000	73248000000	32485000000	54588000000	47932000000	38582000000	35155000000	37241000000	33604000000	41718000000	5357600000	3581600000	3425100000	4151300000	5232000000	2320400000	3899100000	3423700000	2755900000	2511100000	2660000000	2400300000	69432000000	55624000000	54744000000	57296000000	74150000000	37565000000	45024000000	33629000000	31716000000	33824000000	26614000000
ENSECAP00000000327	ENSECAG00000000273	ENSECAP00000000327	DLST	dihydrolipoamide S-succinyltransferase (E2 component of 2-oxo-glutarate complex)	25	25	25	52.6	52.6	52.6	46.324	435	579640000000	50214000000	38542000000	47231000000	62578000000	57879000000	39637000000	46530000000	53874000000	52049000000	32651000000	50374000000	48083000000	32202000000	2789700000	2141200000	2624000000	3476500000	3215500000	2202100000	2585000000	2993000000	2891600000	1813900000	2798500000	2671300000	52567000000	51924000000	43598000000	74584000000	67897000000	65755000000	51257000000	62369000000	47241000000	67792000000	46383000000
ENSECAP00000000832	ENSECAG00000001037	ENSECAP00000000832	HSPA1A	Equus caballus heat shock 70kDa protein 1A (HSPA1A), mRNA.	57	50	29	70.2	66.2	41.6	70.213	642	578010000000	61516000000	56061000000	52063000000	59937000000	38239000000	23396000000	49808000000	34551000000	62629000000	35467000000	62371000000	41973000000	18063000000	1922400000	1751900000	1627000000	1873000000	1195000000	731120000	1556500000	1079700000	1957100000	1108300000	1949100000	1311700000	77517000000	72955000000	73018000000	77900000000	41508000000	33578000000	48699000000	42705000000	66589000000	43843000000	53469000000
ENSECAP00000021166	ENSECAG00000023715	ENSECAP00000021166	ENSECAG00000023715	Uncharacterized protein	13	13	13	75.7	75.7	75.7	11.361	103	573060000000	57251000000	60468000000	39553000000	43989000000	55150000000	35025000000	51923000000	45290000000	62733000000	36614000000	43269000000	41792000000	95509000000	9541900000	10078000000	6592200000	7331500000	9191600000	5837400000	8653800000	7548300000	10455000000	6102300000	7211400000	6965400000	54374000000	76008000000	36932000000	56064000000	79539000000	67264000000	47925000000	50113000000	54213000000	60536000000	33497000000
ENSECAP00000008154	ENSECAG00000008679	ENSECAP00000008154	ACSL1	acyl-CoA synthetase long-chain family member 1	58	58	54	68.8	68.8	66.6	78.035	698	570300000000	31920000000	60168000000	41178000000	56562000000	36532000000	57148000000	46641000000	61341000000	56570000000	48521000000	48602000000	25119000000	13910000000	778530000	1467500000	1004400000	1379600000	891030000	1393900000	1137600000	1496100000	1379800000	1183400000	1185400000	612650000	27211000000	63448000000	44282000000	63278000000	35040000000	69097000000	40437000000	70269000000	55196000000	54178000000	43779000000
ENSECAP00000012012	ENSECAG00000013468	ENSECAP00000012012	MYOM1	myomesin 1	175	175	175	79.2	79.2	79.2	188.05	1689	565930000000	90478000000	11319000000	16719000000	52490000000	89482000000	15062000000	66342000000	33533000000	32483000000	17914000000	90996000000	49115000000	5548400000	887040000	110970000	163910000	514610000	877280000	147670000	650410000	328750000	318460000	175620000	892120000	481520000	93506000000	16721000000	20151000000	65490000000	100600000000	23415000000	64960000000	40452000000	37534000000	27535000000	95627000000
ENSECAP00000008526	ENSECAG00000010205	ENSECAP00000008526	CRAT	carnitine O-acetyltransferase	45	45	45	58	58	58	69.738	617	565840000000	42996000000	50360000000	29829000000	56920000000	57323000000	49867000000	40997000000	50742000000	47985000000	48319000000	50755000000	39744000000	20208000000	1535600000	1798600000	1065300000	2032900000	2047300000	1781000000	1464200000	1812200000	1713800000	1725700000	1812700000	1419400000	41875000000	57065000000	35261000000	65590000000	61654000000	57216000000	42056000000	60001000000	48519000000	50345000000	42886000000
ENSECAP00000009456	ENSECAG00000011541	ENSECAP00000009456	PRDX2	peroxiredoxin 2	20	19	19	80.8	75.3	75.3	21.931	198	563120000000	56857000000	36976000000	30040000000	53499000000	62718000000	47480000000	44199000000	52408000000	42992000000	48486000000	49822000000	37647000000	43317000000	4373600000	2844300000	2310800000	4115300000	4824500000	3652300000	3400000000	4031400000	3307100000	3729700000	3832400000	2896000000	49436000000	44477000000	43559000000	56094000000	59746000000	79321000000	51599000000	59916000000	51012000000	58463000000	58260000000
ENSECAP00000002609	ENSECAG00000003774	ENSECAP00000002609	IGHC1	Uncharacterized protein	26	26	22	74.8	74.8	66.8	37.437	337	559170000000	90719000000	53709000000	50172000000	58803000000	45399000000	17407000000	39834000000	27770000000	44150000000	34801000000	50880000000	45523000000	39941000000	6479900000	3836300000	3583700000	4200200000	3242800000	1243300000	2845300000	1983600000	3153600000	2485800000	3634300000	3251600000	91493000000	53376000000	71782000000	72903000000	46347000000	21047000000	36756000000	27579000000	40459000000	32930000000	36640000000
ENSECAP00000016506	ENSECAG00000018912	ENSECAP00000016506	MYL7	myosin, light chain 7, regulatory	20	20	20	100	100	100	15.305	137	558760000000	142780000000	2880500000	20756000000	14573000000	101780000000	8800400000	81490000000	17573000000	2769000000	3523800000	84504000000	77333000000	62084000000	15865000000	320060000	2306200000	1619300000	11308000000	977820000	9054400000	1952500000	307670000	391530000	9389400000	8592600000	80475000000	3460300000	24833000000	17452000000	93704000000	18750000000	63971000000	25444000000	3253200000	12508000000	52488000000
ENSECAP00000000387	ENSECAG00000000261	ENSECAP00000000387	IDH3B	isocitrate dehydrogenase 3 (NAD+) beta	30	30	30	61	61	61	42.333	385	541920000000	43421000000	49461000000	35292000000	47641000000	48965000000	42576000000	45038000000	47911000000	53290000000	38404000000	52232000000	37685000000	27096000000	2171100000	2473000000	1764600000	2382100000	2448300000	2128800000	2251900000	2395600000	2664500000	1920200000	2611600000	1884200000	35782000000	58303000000	36114000000	48418000000	45014000000	56108000000	38787000000	49606000000	48606000000	46037000000	46883000000
ENSECAP00000018411	ENSECAG00000020816	ENSECAP00000018411	PDLIM1	PDZ and LIM domain 1	32	32	32	93	93	93	36.076	329	531820000000	39431000000	54980000000	25355000000	58466000000	37095000000	77359000000	36955000000	56040000000	72851000000	38567000000	21282000000	13436000000	33239000000	2464500000	3436200000	1584700000	3654100000	2318500000	4834900000	2309700000	3502500000	4553200000	2410400000	1330100000	839750000	36230000000	69616000000	24367000000	71454000000	37314000000	68882000000	22222000000	61240000000	68960000000	43609000000	18485000000
ENSECAP00000007999	ENSECAG00000008662	ENSECAP00000007999	DPYSL2	dihydropyrimidinase-like 2	46	46	40	83.6	83.6	70.6	62.291	572	530400000000	72652000000	22613000000	64593000000	27019000000	53944000000	19398000000	77531000000	23150000000	21576000000	20952000000	60729000000	66247000000	17110000000	2343600000	729460000	2083600000	871590000	1740100000	625740000	2501000000	746770000	696000000	675890000	1959000000	2137000000	65365000000	24422000000	72863000000	28514000000	57196000000	22648000000	70372000000	25848000000	25351000000	20978000000	60627000000
ENSECAP00000009472	ENSECAG00000010479	ENSECAP00000009472	HK1	hexokinase 1	72	72	67	63	63	59.3	102.31	915	523400000000	56514000000	31363000000	35465000000	38073000000	49144000000	18564000000	53762000000	47724000000	54006000000	22950000000	73920000000	41918000000	10682000000	1153300000	640050000	723770000	777000000	1002900000	378860000	1097200000	973950000	1102200000	468370000	1508600000	855470000	61985000000	36494000000	38163000000	47557000000	50807000000	29326000000	51447000000	51871000000	57933000000	33937000000	59325000000
ENSECAP00000007040	ENSECAG00000009102	ENSECAP00000007040	NDUFS2	NADH dehydrogenase (ubiquinone) Fe-S protein 2, 49kDa (NADH-coenzyme Q reductase)	35	35	35	75.4	75.4	75.4	52.418	463	522730000000	28120000000	52487000000	34054000000	34509000000	31871000000	45502000000	54582000000	46201000000	57866000000	52794000000	41363000000	43384000000	20105000000	1081600000	2018700000	1309800000	1327300000	1225800000	1750100000	2099300000	1777000000	2225600000	2030500000	1590900000	1668600000	23046000000	54553000000	32549000000	35224000000	27209000000	52721000000	48537000000	54271000000	51464000000	53556000000	45255000000
ENSECAP00000005923	ENSECAG00000007513	ENSECAP00000005923	HSPA9	Equus caballus heat shock 70kDa protein 9 (mortalin) (HSPA9), mRNA.	52	51	51	73.3	73.3	73.3	54.592	501	520650000000	40042000000	48188000000	40312000000	41355000000	42720000000	31899000000	42754000000	50788000000	52941000000	38592000000	50808000000	40249000000	19283000000	1483000000	1784700000	1493000000	1531700000	1582200000	1181500000	1583500000	1881000000	1960800000	1429300000	1881800000	1490700000	45347000000	54174000000	45479000000	50687000000	40169000000	49439000000	41806000000	61762000000	50925000000	47777000000	42207000000
ENSECAP00000022407	ENSECAG00000024852	ENSECAP00000022407	FABP3	fatty acid binding protein 3, muscle and heart (mammary-derived growth inhibitor)	17	17	16	86.7	86.7	86.7	14.999	135	520430000000	59516000000	66163000000	37147000000	69058000000	43267000000	33543000000	39404000000	48237000000	33451000000	27719000000	28145000000	34777000000	52043000000	5951600000	6616300000	3714700000	6905800000	4326700000	3354300000	3940400000	4823700000	3345100000	2771900000	2814500000	3477700000	56004000000	67414000000	25701000000	74346000000	47070000000	32980000000	25211000000	53810000000	58119000000	29215000000	26084000000
ENSECAP00000003275	ENSECAG00000004824	ENSECAP00000003275	UQCRFS1	ubiquinol-cytochrome c reductase, Rieske iron-sulfur polypeptide 1	17	17	17	53.5	53.5	53.5	22.237	202	517920000000	23414000000	44907000000	31308000000	35877000000	40436000000	40969000000	40366000000	54248000000	45483000000	67586000000	52941000000	40386000000	57547000000	2601600000	4989600000	3478700000	3986300000	4492800000	4552200000	4485100000	6027500000	5053700000	7509500000	5882400000	4487400000	20976000000	38979000000	27041000000	32491000000	39163000000	66756000000	36942000000	51231000000	34076000000	69168000000	45678000000
ENSECAP00000009694	ENSECAG00000011722	ENSECAP00000009694	COX4I1	cytochrome c oxidase subunit IV isoform 1	22	22	22	70.4	70.4	70.4	19.482	169	515030000000	50965000000	50731000000	32634000000	54901000000	36895000000	21835000000	48564000000	39943000000	54601000000	33027000000	43124000000	47811000000	46821000000	4633200000	4611900000	2966700000	4991000000	3354100000	1985000000	4414900000	3631200000	4963700000	3002400000	3920400000	4346400000	48907000000	59019000000	36969000000	52843000000	47059000000	44326000000	44344000000	52440000000	64833000000	45023000000	34251000000
ENSECAP00000007497	ENSECAG00000009487	ENSECAP00000007497	ATP5H	ATP synthase, H+ transporting, mitochondrial Fo complex, subunit d	29	29	29	94.4	94.4	94.4	18.532	161	504710000000	58874000000	38924000000	37212000000	50982000000	53229000000	31239000000	35267000000	48330000000	47617000000	29649000000	39995000000	33391000000	50471000000	5887400000	3892400000	3721200000	5098200000	5322900000	3123900000	3526700000	4833000000	4761700000	2964900000	3999500000	3339100000	47864000000	55723000000	38319000000	50214000000	53353000000	59401000000	33722000000	52132000000	55451000000	45496000000	32118000000
ENSECAP00000021933	ENSECAG00000024343	ENSECAP00000021933	ENSECAG00000024343	Uncharacterized protein	27	27	9	75	75	41.7	26.605	228	503190000000	42317000000	27216000000	41396000000	42205000000	49871000000	30280000000	48878000000	36604000000	49376000000	36245000000	46207000000	52594000000	31449000000	2644800000	1701000000	2587200000	2637800000	3116900000	1892500000	3054800000	2287800000	3086000000	2265300000	2888000000	3287100000	43799000000	35607000000	45382000000	46593000000	52565000000	31784000000	42598000000	33304000000	65334000000	53065000000	63058000000
ENSECAP00000013223	ENSECAG00000015604	ENSECAP00000013223	A1BG	alpha-1-B glycoprotein	23	23	23	44.8	44.8	44.8	54.08	500	497840000000	74175000000	32582000000	58153000000	54030000000	56886000000	23634000000	46259000000	28759000000	24057000000	24017000000	39189000000	36100000000	22629000000	3371600000	1481000000	2643300000	2455900000	2585700000	1074300000	2102700000	1307200000	1093500000	1091700000	1781300000	1640900000	76884000000	42151000000	66245000000	67218000000	67324000000	36905000000	58450000000	32491000000	26822000000	29885000000	51254000000
ENSECAP00000014613	ENSECAG00000016705	ENSECAP00000014613	UGP2	UDP-glucose pyrophosphorylase 2	47	47	47	81.9	81.9	81.9	56.188	502	491240000000	43100000000	36466000000	37261000000	30865000000	56836000000	33133000000	33610000000	43328000000	51743000000	27736000000	57410000000	39750000000	18194000000	1596300000	1350600000	1380100000	1143100000	2105000000	1227200000	1244800000	1604800000	1916400000	1027300000	2126300000	1472200000	52954000000	46594000000	47077000000	44857000000	55611000000	40845000000	35421000000	43802000000	52579000000	44731000000	46368000000
ENSECAP00000022299	ENSECAG00000024721	ENSECAP00000022299	NIPSNAP2	glioblastoma amplified sequence	29	29	29	91.4	91.4	91.4	30.577	256	489630000000	37540000000	34805000000	33917000000	50612000000	53287000000	38436000000	32765000000	62939000000	57107000000	13728000000	45753000000	28741000000	32642000000	2502700000	2320300000	2261100000	3374100000	3552500000	2562400000	2184300000	4195900000	3807100000	915210000	3050200000	1916100000	35096000000	42119000000	41539000000	55408000000	51504000000	60390000000	36137000000	64974000000	49864000000	37878000000	36968000000
ENSECAP00000017490	ENSECAG00000019408	ENSECAP00000017490	CAT	catalase	47	47	47	82.2	82.2	82.2	57.297	505	488770000000	26211000000	67322000000	34549000000	63970000000	18336000000	45308000000	29902000000	57398000000	57586000000	44175000000	22129000000	21881000000	17456000000	936120000	2404400000	1233900000	2284600000	654860000	1618100000	1067900000	2049900000	2056600000	1577700000	790310000	781470000	25235000000	78610000000	38182000000	79493000000	24023000000	67714000000	29556000000	72140000000	55089000000	55473000000	16262000000
ENSECAP00000021754	ENSECAG00000024205	ENSECAP00000021754	HSPA5	heat shock 70kDa protein 5 (glucose-regulated protein, 78kDa)	56	55	55	62	62	62	71.85	652	486790000000	48527000000	47730000000	46397000000	35753000000	41511000000	33462000000	41305000000	34143000000	45467000000	31611000000	44830000000	36050000000	16226000000	1617600000	1591000000	1546600000	1191800000	1383700000	1115400000	1376800000	1138100000	1515600000	1053700000	1494300000	1201700000	50702000000	53215000000	55475000000	43300000000	42419000000	52012000000	43335000000	37080000000	47058000000	41851000000	40233000000
ENSECAP00000013156	ENSECAG00000015278	ENSECAP00000013156	IDH3A	isocitrate dehydrogenase 3 (NAD+) alpha	28	28	28	57.7	57.7	57.7	38.759	357	485420000000	44199000000	35277000000	26642000000	37505000000	49100000000	38154000000	44922000000	48588000000	50168000000	37398000000	37817000000	35650000000	24271000000	2209900000	1763800000	1332100000	1875300000	2455000000	1907700000	2246100000	2429400000	2508400000	1869900000	1890800000	1782500000	45073000000	42410000000	35451000000	45345000000	49072000000	42904000000	42906000000	50652000000	48217000000	35014000000	30096000000
ENSECAP00000012953	ENSECAG00000015135	ENSECAP00000012953	SLC25A3	solute carrier family 25 (mitochondrial carrier; phosphate carrier), member 3	28	28	28	49.4	49.4	49.4	39.563	358	481450000000	22773000000	39636000000	29252000000	33919000000	27366000000	32521000000	36841000000	44355000000	56509000000	57721000000	48566000000	51987000000	26747000000	1265200000	2202000000	1625100000	1884400000	1520300000	1806700000	2046700000	2464100000	3139400000	3206700000	2698100000	2888200000	22202000000	40627000000	34577000000	38943000000	28369000000	49242000000	28468000000	49808000000	55775000000	65710000000	44271000000
ENSECAP00000000534	ENSECAG00000000438	ENSECAP00000000534	VDAC3	Uncharacterized protein; Voltage-dependent anion-selective channe protein 3-like protein	26	26	26	79.9	79.9	79.9	30.71	283	478900000000	49252000000	34980000000	27629000000	29255000000	45123000000	40517000000	29214000000	52479000000	48135000000	39037000000	44350000000	38931000000	34207000000	3518000000	2498500000	1973500000	2089600000	3223100000	2894100000	2086700000	3748500000	3438200000	2788400000	3167800000	2780800000	47620000000	44303000000	41097000000	40004000000	51923000000	54086000000	31281000000	48361000000	51747000000	45971000000	37238000000
ENSECAP00000018946	ENSECAG00000021275	ENSECAP00000018946	NDUFA10	NADH dehydrogenase (ubiquinone) 1 alpha subcomplex, 10, 42kDa	40	40	40	80.6	80.6	80.6	40.404	355	478860000000	36816000000	41876000000	32867000000	36487000000	45952000000	38487000000	34422000000	47177000000	53390000000	42442000000	30818000000	38125000000	20820000000	1600700000	1820700000	1429000000	1586400000	1997900000	1673300000	1496600000	2051200000	2321300000	1845300000	1339900000	1657600000	41744000000	60036000000	34830000000	47933000000	48258000000	43623000000	35414000000	49389000000	62995000000	43319000000	28793000000
ENSECAP00000007737	ENSECAG00000009780	ENSECAP00000007737	UQCRB	ubiquinol-cytochrome c reductase binding protein	22	22	22	83.8	83.8	83.8	13.594	111	477890000000	37133000000	45569000000	22841000000	37057000000	56298000000	38897000000	37871000000	42183000000	46875000000	39946000000	36213000000	37005000000	79648000000	6188900000	7594800000	3806800000	6176100000	9383000000	6482900000	6311900000	7030500000	7812400000	6657700000	6035500000	6167500000	44175000000	54626000000	26437000000	44622000000	56941000000	43081000000	30150000000	48619000000	60600000000	49325000000	21580000000
ENSECAP00000005834	ENSECAG00000007265	ENSECAP00000005834	NEBL	nebulette	118	117	116	78.2	77.5	76.8	116.09	1013	472750000000	38663000000	38330000000	17588000000	54220000000	42737000000	35421000000	39641000000	37044000000	52393000000	33860000000	48733000000	34124000000	7056000000	577060000	572090000	262500000	809250000	637860000	528670000	591660000	552900000	781990000	505380000	727360000	509320000	38870000000	44683000000	20920000000	58403000000	44358000000	49951000000	34734000000	46771000000	50520000000	43224000000	34852000000
ENSECAP00000002000	ENSECAG00000002611	ENSECAP00000002000	ETFA	electron-transfer-flavoprotein, alpha polypeptide	24	24	24	69.4	69.4	69.4	33.691	320	459370000000	37232000000	25260000000	38923000000	29706000000	47711000000	42579000000	42769000000	39980000000	50654000000	33027000000	44846000000	26688000000	27022000000	2190100000	1485900000	2289600000	1747400000	2806500000	2504700000	2515800000	2351700000	2979600000	1942800000	2638000000	1569900000	40360000000	37238000000	36036000000	36286000000	58418000000	63632000000	44900000000	50579000000	66968000000	47512000000	39440000000
ENSECAP00000018076	ENSECAG00000020462	ENSECAP00000018076	GSTP1	glutathione S-transferase pi 1	15	15	10	61.9	61.9	41.9	23.443	210	453360000000	47378000000	32343000000	42243000000	38572000000	50063000000	25361000000	41404000000	38257000000	34119000000	25300000000	47047000000	31269000000	45336000000	4737800000	3234300000	4224300000	3857200000	5006300000	2536100000	4140400000	3825700000	3411900000	2530000000	4704700000	3126900000	31928000000	31721000000	37745000000	30652000000	33542000000	43710000000	30914000000	39966000000	31026000000	40024000000	34124000000
ENSECAP00000022085	ENSECAG00000024564	ENSECAP00000022085	PEBP1	phosphatidylethanolamine binding protein 1	20	20	20	86.8	86.8	86.8	21.338	190	451190000000	41732000000	46570000000	34882000000	39781000000	43623000000	24919000000	44271000000	34701000000	43742000000	32433000000	31047000000	33493000000	37599000000	3477700000	3880800000	2906900000	3315100000	3635200000	2076600000	3689200000	2891800000	3645100000	2702700000	2587300000	2791000000	50676000000	53101000000	50563000000	59695000000	47736000000	38267000000	29401000000	42099000000	44945000000	31232000000	25434000000
ENSECAP00000010895	ENSECAG00000012979	ENSECAP00000010895	SUCLG1	succinate-CoA ligase, alpha subunit	18	18	18	38.2	38.2	38.2	36.276	346	450490000000	46483000000	33274000000	24654000000	31694000000	47508000000	36377000000	40392000000	36440000000	44387000000	22413000000	56038000000	30825000000	37540000000	3873600000	2772900000	2054500000	2641200000	3959000000	3031400000	3366000000	3036700000	3698900000	1867800000	4669800000	2568800000	37789000000	41722000000	30257000000	47438000000	32405000000	58454000000	35332000000	45859000000	44662000000	34996000000	26155000000
ENSECAP00000006789	ENSECAG00000008611	ENSECAP00000006789	PDHX	pyruvate dehydrogenase complex, component X	29	29	29	66.1	66.1	66.1	53.76	501	441580000000	32557000000	32332000000	26287000000	37220000000	41876000000	38242000000	35586000000	45077000000	37167000000	37433000000	37052000000	40751000000	16984000000	1252200000	1243500000	1011000000	1431600000	1610600000	1470900000	1368700000	1733700000	1429500000	1439700000	1425100000	1567300000	37958000000	30844000000	29051000000	41794000000	43129000000	48546000000	27850000000	44211000000	52105000000	40898000000	38829000000
ENSECAP00000012800	ENSECAG00000015091	ENSECAP00000012800	ETFB	electron-transfer-flavoprotein, beta polypeptide	20	20	20	74.7	74.7	74.7	23.606	217	438270000000	31027000000	36022000000	20729000000	30709000000	44962000000	39710000000	36884000000	40401000000	39408000000	30486000000	45973000000	41956000000	36522000000	2585600000	3001800000	1727500000	2559100000	3746800000	3309200000	3073700000	3366700000	3284000000	2540500000	3831100000	3496300000	33508000000	46423000000	29747000000	36123000000	54957000000	61624000000	38373000000	44109000000	39051000000	49083000000	34772000000
ENSECAP00000018516	ENSECAG00000020669	ENSECAP00000018516	LDHA	Equus caballus lactate dehydrogenase A (LDHA), mRNA.	34	34	31	87.8	87.8	83.9	37.03	336	437440000000	40731000000	44584000000	40314000000	33829000000	45017000000	16099000000	41974000000	19897000000	50379000000	22599000000	43254000000	38767000000	24302000000	2262800000	2476900000	2239700000	1879400000	2501000000	894410000	2331900000	1105400000	2798800000	1255500000	2403000000	2153700000	38464000000	58054000000	39753000000	41116000000	51057000000	28151000000	46504000000	25021000000	56538000000	41505000000	43307000000
ENSECAP00000004949	ENSECAG00000003345	ENSECAP00000004949	ENO1	Equus caballus enolase 1, (alpha) (ENO1), mRNA.	45	40	40	82.9	69.6	69.6	47.139	434	436480000000	50990000000	29975000000	41888000000	35816000000	46114000000	22963000000	47109000000	34039000000	28782000000	25470000000	37898000000	35432000000	19840000000	2317700000	1362500000	1904000000	1628000000	2096100000	1043800000	2141300000	1547200000	1308300000	1157700000	1722600000	1610500000	56554000000	39175000000	49382000000	44324000000	46186000000	39401000000	45527000000	37872000000	30848000000	30485000000	25116000000
ENSECAP00000018395	ENSECAG00000020547	ENSECAP00000018395	EEF2	eukaryotic translation elongation factor 2	79	79	77	70.4	70.4	69.3	95.035	856	435240000000	41869000000	32215000000	35117000000	31642000000	39195000000	29365000000	43596000000	32324000000	47302000000	25849000000	41435000000	35330000000	9672000000	930430000	715890000	780380000	703160000	871000000	652560000	968790000	718310000	1051200000	574420000	920780000	785100000	41165000000	38819000000	37423000000	39640000000	42059000000	38114000000	43823000000	35120000000	39588000000	28546000000	42874000000
ENSECAP00000022781	ENSECAG00000026898	ENSECAP00000022781	SIRT5	sirtuin 5	29	29	29	62	62	62	33.863	308	435150000000	36627000000	36823000000	22180000000	37138000000	38610000000	28943000000	28804000000	46454000000	47359000000	41101000000	37185000000	33920000000	22902000000	1927800000	1938000000	1167400000	1954600000	2032100000	1523300000	1516000000	2445000000	2492600000	2163200000	1957100000	1785200000	38815000000	45281000000	28815000000	49585000000	45773000000	40965000000	27556000000	52671000000	41571000000	47352000000	34551000000
ENSECAP00000007582	ENSECAG00000009536	ENSECAP00000007582	YWHAE	tyrosine 3-monooxygenase/tryptophan 5-monooxygenase activation protein, epsilon	24	22	22	76.8	73.4	73.4	26.504	233	433510000000	31626000000	29502000000	32430000000	32721000000	31473000000	33608000000	33033000000	33901000000	51734000000	36597000000	52565000000	34318000000	30965000000	2259000000	2107300000	2316400000	2337200000	2248000000	2400600000	2359500000	2421500000	3695300000	2614000000	3754600000	2451300000	39223000000	33681000000	35536000000	34842000000	30424000000	34390000000	32048000000	34008000000	52058000000	33130000000	39350000000
ENSECAP00000015561	ENSECAG00000016464	ENSECAP00000015561	TLN1	talin 1	179	179	160	73.3	73.3	68.2	271.99	2562	433310000000	49117000000	32205000000	45497000000	37447000000	39095000000	21609000000	55377000000	32076000000	30168000000	22760000000	36064000000	31889000000	3209700000	363830000	238560000	337020000	277390000	289600000	160060000	410200000	237600000	223460000	168600000	267140000	236210000	46685000000	39312000000	53655000000	41935000000	44634000000	37883000000	57117000000	37850000000	33542000000	36844000000	38426000000
ENSECAP00000018917	ENSECAG00000020887	ENSECAP00000018917	COL6A3	collagen, type VI, alpha 3	149	149	149	47.6	47.6	47.6	342.14	3162	429590000000	38192000000	48215000000	16358000000	44408000000	37031000000	37131000000	21093000000	33133000000	33605000000	31573000000	40327000000	48524000000	2512200000	223340000	281960000	95664000	259700000	216560000	217140000	123350000	193760000	196520000	184640000	235830000	283770000	37536000000	55029000000	20582000000	50047000000	37445000000	57176000000	22642000000	45410000000	35749000000	48959000000	44771000000
ENSECAP00000014863	ENSECAG00000017026	ENSECAP00000014863	PRDX3	peroxiredoxin 3	17	17	17	59.4	59.4	59.4	28.031	256	428850000000	48102000000	36603000000	26370000000	45191000000	33497000000	27066000000	30561000000	38385000000	41108000000	26028000000	42762000000	33179000000	30632000000	3435800000	2614500000	1883600000	3227900000	2392700000	1933300000	2182900000	2741800000	2936300000	1859200000	3054500000	2369900000	54648000000	47030000000	36845000000	54040000000	33265000000	39221000000	33552000000	46626000000	33590000000	30798000000	27688000000
ENSECAP00000019674	ENSECAG00000022113	ENSECAP00000019674	DECR1	2,4-dienoyl CoA reductase 1, mitochondrial	28	28	27	74	74	71.7	33.395	311	426350000000	35255000000	35578000000	27151000000	42019000000	33321000000	32967000000	29635000000	45699000000	48502000000	35294000000	33166000000	27767000000	21318000000	1762700000	1778900000	1357600000	2101000000	1666000000	1648400000	1481700000	2284900000	2425100000	1764700000	1658300000	1388300000	39910000000	47507000000	28759000000	51722000000	44151000000	46657000000	30783000000	42084000000	46407000000	35370000000	28923000000
ENSECAP00000007703	ENSECAG00000009055	ENSECAP00000007703	SLC25A12	solute carrier family 25 (aspartate/glutamate carrier), member 12	48	48	38	62.5	62.5	53.6	74.288	674	425960000000	21713000000	33884000000	25430000000	31749000000	34970000000	35725000000	34015000000	51622000000	43809000000	42954000000	37501000000	32585000000	12170000000	620380000	968100000	726560000	907110000	999160000	1020700000	971870000	1474900000	1251700000	1227300000	1071500000	931000000	19618000000	36593000000	29212000000	38583000000	35887000000	52578000000	39167000000	55067000000	53634000000	60115000000	50966000000
ENSECAP00000018268	ENSECAG00000020842	ENSECAP00000018268	CAVIN2	serum deprivation response	38	38	38	79.5	79.5	79.5	47.104	425	422350000000	46837000000	31031000000	36863000000	36770000000	27309000000	27252000000	34578000000	28943000000	45237000000	29950000000	40563000000	37016000000	23464000000	2602000000	1723900000	2048000000	2042800000	1517200000	1514000000	1921000000	1607900000	2513100000	1663900000	2253500000	2056500000	37949000000	34523000000	41785000000	36398000000	26306000000	39297000000	28206000000	33868000000	35863000000	35486000000	29368000000
ENSECAP00000009823	ENSECAG00000011797	ENSECAP00000009823	SOD2	Equus caballus superoxide dismutase 2, mitochondrial (SOD2), mRNA.	21	21	17	69.3	69.3	59.2	24.278	218	420250000000	33688000000	37295000000	39146000000	31032000000	35610000000	41542000000	28599000000	45811000000	42936000000	36780000000	28221000000	19586000000	38204000000	3062500000	3390500000	3558700000	2821100000	3237300000	3776500000	2599900000	4164600000	3903300000	3343600000	2565600000	1780500000	34481000000	33990000000	36816000000	31818000000	50428000000	69391000000	23638000000	44885000000	32571000000	50249000000	28286000000
ENSECAP00000007961	ENSECAG00000009904	ENSECAP00000007961	NDUFV2	NADH dehydrogenase (ubiquinone) flavoprotein 2, 24kDa	18	18	18	69.7	69.7	69.7	25.355	231	420090000000	36332000000	40821000000	36416000000	45561000000	30544000000	31953000000	21498000000	44215000000	36941000000	31597000000	28249000000	35966000000	32315000000	2794800000	3140100000	2801200000	3504700000	2349500000	2457900000	1653700000	3401100000	2841600000	2430500000	2173000000	2766600000	40081000000	51737000000	39522000000	47704000000	29448000000	49970000000	26717000000	52772000000	37560000000	39034000000	26728000000
ENSECAP00000013147	ENSECAG00000015321	ENSECAP00000013147	VDAC2	voltage-dependent anion channel 2	17	17	17	59.9	59.9	59.9	31.769	297	415920000000	40358000000	42889000000	39402000000	32324000000	37430000000	31574000000	40082000000	33616000000	36992000000	22460000000	30148000000	28645000000	25995000000	2522400000	2680500000	2462600000	2020200000	2339400000	1973400000	2505100000	2101000000	2312000000	1403800000	1884200000	1790300000	36036000000	51275000000	42002000000	39907000000	38860000000	46499000000	40003000000	41710000000	39981000000	31897000000	31969000000
ENSECAP00000019071	ENSECAG00000021580	ENSECAP00000019071	ENSECAG00000021580	Uncharacterized protein	27	27	27	58.1	58.1	58.1	38.334	346	414810000000	57163000000	27518000000	47406000000	34064000000	56544000000	20742000000	47535000000	25362000000	23288000000	21382000000	29787000000	24017000000	23045000000	3175700000	1528800000	2633700000	1892400000	3141300000	1152300000	2640900000	1409000000	1293800000	1187900000	1654900000	1334300000	56890000000	33637000000	60472000000	48287000000	56170000000	25962000000	49369000000	37366000000	20611000000	34062000000	28885000000
ENSECAP00000006503	ENSECAG00000008254	ENSECAP00000006503	CRYZ	crystallin, zeta (quinone reductase)	22	22	22	71.3	71.3	71.3	35.031	328	414690000000	34369000000	36610000000	35383000000	37445000000	25363000000	40181000000	51467000000	43642000000	38275000000	25492000000	29352000000	17114000000	23038000000	1909400000	2033900000	1965700000	2080300000	1409100000	2232300000	2859300000	2424600000	2126400000	1416200000	1630700000	950760000	37683000000	41431000000	43416000000	45383000000	32563000000	58990000000	42959000000	50198000000	29765000000	35578000000	25104000000
ENSECAP00000020957	ENSECAG00000023406	ENSECAP00000020957	ENSECAG00000023406	Uncharacterized protein	23	23	23	80.1	80.1	80.1	23.481	221	412810000000	40105000000	36667000000	29600000000	44680000000	37589000000	44617000000	42706000000	33825000000	32267000000	29247000000	18035000000	23474000000	34401000000	3342100000	3055600000	2466700000	3723300000	3132400000	3718100000	3558800000	2818800000	2688900000	2437200000	1502900000	1956200000	35850000000	49092000000	22543000000	54393000000	31865000000	36265000000	24353000000	34052000000	39157000000	25707000000	17506000000
ENSECAP00000006241	ENSECAG00000008003	ENSECAP00000006241	COQ9	coenzyme Q9	22	22	22	54.5	54.5	54.5	35.479	319	410220000000	34565000000	35308000000	32796000000	31775000000	26951000000	32745000000	26320000000	31724000000	39980000000	32202000000	50438000000	35414000000	34185000000	2880400000	2942300000	2733000000	2647900000	2245900000	2728800000	2193300000	2643700000	3331700000	2683500000	4203200000	2951200000	40930000000	37342000000	40705000000	39157000000	39223000000	34941000000	24270000000	36935000000	42449000000	28861000000	31318000000
ENSECAP00000015141	ENSECAG00000017410	ENSECAP00000015141	MYL3	myosin, light chain 3, alkali; ventricular, skeletal, slow	28	28	25	88.6	88.6	77.1	22.318	201	408370000000	22940000000	77055000000	13127000000	56529000000	8724300000	38725000000	11416000000	42023000000	56803000000	42391000000	12715000000	25923000000	31413000000	1764600000	5927300000	1009800000	4348400000	671100000	2978900000	878190000	3232600000	4369400000	3260800000	978100000	1994100000	17687000000	82640000000	9241700000	65327000000	6258500000	52587000000	10768000000	47512000000	51087000000	61857000000	8121300000
ENSECAP00000019551	ENSECAG00000021882	ENSECAP00000019551	YWHAZ	tyrosine 3-monooxygenase/tryptophan 5-monooxygenase activation protein, zeta	29	29	22	79.6	79.6	69.4	27.745	245	407450000000	41377000000	29191000000	33981000000	29009000000	36686000000	22818000000	38541000000	33877000000	31437000000	33864000000	44047000000	32617000000	29103000000	2955500000	2085100000	2427200000	2072100000	2620400000	1629800000	2753000000	2419800000	2245500000	2418900000	3146200000	2329800000	39562000000	26098000000	41186000000	36229000000	38789000000	30765000000	41286000000	33772000000	33775000000	35081000000	35827000000
ENSECAP00000018022	ENSECAG00000020610	ENSECAP00000018022	NDUFB10	NADH dehydrogenase (ubiquinone) 1 beta subcomplex, 10, 22kDa	25	25	25	79.5	79.5	79.5	20.901	176	405270000000	30899000000	23302000000	33168000000	25761000000	46339000000	34691000000	32828000000	40974000000	36771000000	40473000000	31876000000	28182000000	45029000000	3433200000	2589100000	3685400000	2862400000	5148800000	3854500000	3647600000	4552700000	4085700000	4497000000	3541700000	3131300000	32334000000	43094000000	37602000000	36764000000	43123000000	47400000000	43950000000	48770000000	41096000000	56497000000	32694000000
ENSECAP00000012335	ENSECAG00000014493	ENSECAP00000012335	SERPINC1	serpin peptidase inhibitor, clade C (antithrombin), member 1	46	46	31	71.1	71.1	59.4	52.37	463	404040000000	53706000000	17814000000	43194000000	38232000000	56275000000	7341300000	46033000000	17253000000	26804000000	16396000000	46137000000	34854000000	14430000000	1918100000	636200000	1542600000	1365400000	2009800000	262190000	1644000000	616170000	957290000	585580000	1647700000	1244800000	54726000000	23027000000	45203000000	47603000000	63320000000	11513000000	44658000000	24292000000	22753000000	20357000000	34773000000
ENSECAP00000018588	ENSECAG00000021162	ENSECAP00000018588	CDH13	Equus caballus cadherin 13, H-cadherin (heart) (CDH13), mRNA.	37	37	37	50.1	50.1	50.1	76.386	696	396260000000	31492000000	36973000000	32335000000	32914000000	24318000000	32237000000	38592000000	33586000000	33561000000	28776000000	35261000000	36213000000	12383000000	984110000	1155400000	1010500000	1028600000	759940000	1007400000	1206000000	1049600000	1048800000	899250000	1101900000	1131600000	30702000000	42146000000	44614000000	36237000000	21567000000	42199000000	36847000000	41837000000	38863000000	51282000000	36887000000
ENSECAP00000014670	ENSECAG00000016937	ENSECAP00000014670	PHB2	prohibitin 2	26	26	26	81.2	81.2	81.2	32.934	293	391910000000	31095000000	33857000000	28057000000	30939000000	32143000000	30083000000	37742000000	34501000000	34208000000	31302000000	33643000000	34344000000	18663000000	1480700000	1612200000	1336000000	1473300000	1530600000	1432500000	1797200000	1642900000	1629000000	1490600000	1602100000	1635400000	25574000000	40959000000	28185000000	32743000000	32952000000	43163000000	32521000000	40444000000	42028000000	41850000000	32635000000
ENSECAP00000022685	ENSECAG00000025109	ENSECAP00000022685	EEF1A2	eukaryotic translation elongation factor 1 alpha 2	32	32	16	70.6	70.6	38.9	49.586	453	391770000000	41301000000	36699000000	25681000000	38755000000	42047000000	25533000000	46897000000	39746000000	35279000000	13418000000	23955000000	22459000000	18656000000	1966700000	1747600000	1222900000	1845500000	2002200000	1215900000	2233200000	1892700000	1679900000	638940000	1140700000	1069500000	40809000000	51750000000	34872000000	48469000000	41824000000	32768000000	36050000000	39274000000	40438000000	19607000000	27888000000
ENSECAP00000010937	ENSECAG00000012900	ENSECAP00000010937	MSN	moesin	77	77	60	79.9	79.9	61.2	67.754	577	388050000000	43336000000	27930000000	35349000000	34033000000	34898000000	23973000000	40035000000	24800000000	37669000000	22607000000	30199000000	33217000000	11759000000	1313200000	846360000	1071200000	1031300000	1057500000	726450000	1213200000	751510000	1141500000	685070000	915110000	1006600000	41135000000	37292000000	36849000000	34195000000	40319000000	35831000000	37324000000	30642000000	33485000000	32482000000	29916000000
ENSECAP00000019918	ENSECAG00000022520	ENSECAP00000019918	NDUFA6	NADH dehydrogenase (ubiquinone) 1 alpha subcomplex, 6, 14kDa	12	12	12	62.2	62.2	62.2	16.487	143	388040000000	24977000000	26119000000	30711000000	24380000000	30182000000	25491000000	38565000000	42720000000	34781000000	32998000000	48580000000	28536000000	43115000000	2775200000	2902200000	3412300000	2708900000	3353500000	2832400000	4285000000	4746600000	3864600000	3666500000	5397800000	3170600000	25263000000	29634000000	31741000000	26754000000	21047000000	36399000000	29439000000	40385000000	40978000000	45180000000	42875000000
ENSECAP00000015974	ENSECAG00000018012	ENSECAP00000015974	SELENBP1	selenium binding protein 1	44	44	44	80.5	80.5	80.5	53.194	478	384950000000	22965000000	32285000000	37493000000	35209000000	33993000000	30823000000	35660000000	34094000000	31060000000	28414000000	34835000000	28118000000	12418000000	740810000	1041500000	1209500000	1135800000	1096500000	994290000	1150300000	1099800000	1001900000	916570000	1123700000	907050000	26803000000	41485000000	46917000000	42862000000	35752000000	34169000000	34518000000	40766000000	34097000000	33370000000	31581000000
ENSECAP00000011062	ENSECAG00000013037	ENSECAP00000011062	ALDOC	aldolase C, fructose-bisphosphate	41	33	32	85.8	68.8	68.8	39.466	365	384790000000	36139000000	16809000000	36712000000	22833000000	42473000000	34172000000	42224000000	32207000000	21792000000	26086000000	40057000000	33283000000	16730000000	1571300000	730840000	1596200000	992730000	1846600000	1485700000	1835800000	1400300000	947480000	1134200000	1741600000	1447100000	33385000000	6190500000	46396000000	16019000000	41190000000	29218000000	32879000000	33534000000	24093000000	31943000000	41705000000
ENSECAP00000008007	ENSECAG00000010083	ENSECAP00000008007	FGA	fibrinogen alpha chain	49	49	49	45.2	45.2	45.2	87.775	795	379460000000	53615000000	28143000000	38002000000	39305000000	38227000000	12948000000	34349000000	16248000000	19212000000	17394000000	53795000000	28222000000	9729800000	1374800000	721610000	974420000	1007800000	980170000	332010000	880740000	416620000	492620000	446010000	1379400000	723640000	58658000000	36409000000	35917000000	45915000000	35417000000	18510000000	33103000000	22363000000	18763000000	24407000000	38738000000
ENSECAP00000008974	ENSECAG00000010644	ENSECAP00000008974	VCP	valosin containing protein	82	82	82	87.3	87.3	87.3	89.112	803	379240000000	40014000000	32606000000	38001000000	34334000000	33617000000	23880000000	29424000000	26195000000	27822000000	23463000000	40562000000	29325000000	8427600000	889200000	724570000	844460000	762980000	747050000	530670000	653880000	582120000	618270000	521390000	901380000	651670000	42125000000	37425000000	44660000000	39161000000	37167000000	40846000000	30811000000	34642000000	27529000000	31650000000	38745000000
ENSECAP00000009012	ENSECAG00000010610	ENSECAP00000009012	HSP90B1	Equus caballus glucose-regulated protein (GRP94), mRNA.	74	74	72	67.8	67.8	66.3	92.416	804	379080000000	33859000000	35025000000	34341000000	28375000000	31385000000	28231000000	42743000000	23373000000	29682000000	20613000000	38260000000	33197000000	9477100000	846470000	875640000	858510000	709380000	784620000	705780000	1068600000	584330000	742050000	515320000	956500000	829940000	33815000000	41179000000	42081000000	30962000000	32752000000	40466000000	33759000000	27131000000	33014000000	34121000000	39695000000
ENSECAP00000013771	ENSECAG00000016087	ENSECAP00000013771	CSRP3	cysteine and glycine-rich protein 3 (cardiac LIM protein)	20	20	20	79.9	79.9	79.9	20.95	194	379070000000	49173000000	33193000000	24092000000	38728000000	45528000000	19074000000	31055000000	21197000000	38360000000	17305000000	29843000000	31519000000	37907000000	4917300000	3319300000	2409200000	3872800000	4552800000	1907400000	3105500000	2119700000	3836000000	1730500000	2984300000	3151900000	50242000000	44016000000	28129000000	45160000000	56384000000	35246000000	32442000000	21448000000	39191000000	26653000000	28379000000
ENSECAP00000010570	ENSECAG00000012575	ENSECAP00000010570	ACADS	Uncharacterized protein	28	28	28	76.8	76.8	76.8	43.079	397	378880000000	25407000000	41802000000	30296000000	41692000000	28637000000	31380000000	20926000000	36416000000	41479000000	30292000000	27133000000	23422000000	21049000000	1411500000	2322300000	1683100000	2316200000	1590900000	1743300000	1162500000	2023100000	2304400000	1682900000	1507400000	1301200000	24967000000	40640000000	30535000000	39571000000	28447000000	42938000000	20873000000	37738000000	43618000000	46299000000	24324000000
ENSECAP00000000106	ENSECAG00000000160	ENSECAP00000000106	COX5A	cytochrome c oxidase subunit Va	15	15	15	60.5	60.5	60.5	16.836	152	377650000000	28726000000	28045000000	30022000000	23790000000	24862000000	32138000000	33925000000	40566000000	32994000000	37497000000	29476000000	35610000000	31471000000	2393800000	2337100000	2501800000	1982500000	2071800000	2678200000	2827100000	3380500000	2749500000	3124700000	2456400000	2967500000	24695000000	34094000000	28357000000	27559000000	30017000000	53043000000	29638000000	46229000000	35997000000	44821000000	48740000000
ENSECAP00000006859	ENSECAG00000008678	ENSECAP00000006859	ENSECAG00000008678	Uncharacterized protein	26	26	22	80.4	80.4	65.3	22.134	199	377610000000	35245000000	27657000000	32509000000	26602000000	38336000000	25104000000	33788000000	28559000000	29515000000	23934000000	42941000000	33426000000	25174000000	2349600000	1843800000	2167300000	1773500000	2555700000	1673600000	2252500000	1903900000	1967700000	1595600000	2862700000	2228400000	43863000000	35236000000	34284000000	36144000000	35141000000	28889000000	28483000000	27662000000	33719000000	24949000000	29196000000
ENSECAP00000015507	ENSECAG00000017687	ENSECAP00000015507	GDI1	GDP dissociation inhibitor 1	56	56	44	90.8	90.8	73.3	50.313	446	374070000000	45558000000	32344000000	38499000000	35099000000	39223000000	19550000000	36239000000	24414000000	31064000000	15679000000	31765000000	24635000000	14387000000	1752200000	1244000000	1480700000	1350000000	1508600000	751920000	1393800000	939000000	1194800000	603040000	1221700000	947510000	41466000000	39422000000	41116000000	36639000000	35464000000	29768000000	36395000000	27709000000	30849000000	22732000000	23869000000
ENSECAP00000016442	ENSECAG00000018509	ENSECAP00000016442	IDH3G	isocitrate dehydrogenase 3 (NAD+) gamma	25	25	25	57.1	57.1	57.1	42.684	392	371580000000	34289000000	32579000000	26323000000	31299000000	30275000000	25054000000	29123000000	27281000000	49341000000	25016000000	38801000000	22204000000	21858000000	2017000000	1916400000	1548400000	1841100000	1780900000	1473700000	1713100000	1604800000	2902400000	1471500000	2282400000	1306100000	32343000000	42623000000	29149000000	32809000000	34337000000	38254000000	25091000000	32416000000	34704000000	30066000000	24087000000
ENSECAP00000009429	ENSECAG00000009550	ENSECAP00000009429	FLNA	filamin A, alpha	160	150	147	66.6	64.5	63.9	280.72	2646	370140000000	30609000000	23885000000	42552000000	23537000000	32392000000	17408000000	47636000000	30608000000	32781000000	14517000000	40331000000	33884000000	2741800000	226730000	176930000	315200000	174340000	239940000	128950000	352860000	226730000	242820000	107540000	298750000	251000000	32701000000	28218000000	48515000000	27272000000	37154000000	26057000000	46312000000	40788000000	34058000000	24061000000	42857000000
ENSECAP00000004638	ENSECAG00000004216	ENSECAP00000004638	VIM	Equus caballus vimentin (VIM), mRNA.	54	47	43	86.1	78.1	72	42.143	361	366580000000	72259000000	8084400000	45214000000	27380000000	40908000000	3498600000	60896000000	16620000000	15264000000	10122000000	33394000000	32940000000	14099000000	2779200000	310940000	1739000000	1053100000	1573400000	134560000	2342100000	639230000	587070000	389290000	1284400000	1266900000	70385000000	8318400000	44558000000	29812000000	43698000000	5995900000	51238000000	19398000000	16184000000	14477000000	33459000000
ENSECAP00000018094	ENSECAG00000020538	ENSECAP00000018094	CYC1	cytochrome c-1	17	17	17	62	62	62	30.326	274	362380000000	29674000000	30885000000	20008000000	25541000000	30130000000	29456000000	25008000000	42647000000	48668000000	30849000000	26786000000	22726000000	32943000000	2697700000	2807700000	1818900000	2321900000	2739100000	2677800000	2273500000	3877000000	4424400000	2804500000	2435100000	2066000000	30618000000	35571000000	24358000000	31914000000	29669000000	39057000000	31812000000	43728000000	42720000000	40454000000	26463000000
ENSECAP00000019528	ENSECAG00000022130	ENSECAP00000019528	CPT2	carnitine palmitoyltransferase 2	58	58	58	66.4	66.4	66.4	73.836	658	356050000000	25630000000	30325000000	27957000000	26692000000	28344000000	20375000000	24142000000	30291000000	44046000000	36285000000	35191000000	26774000000	10173000000	732280000	866420000	798780000	762630000	809820000	582130000	689780000	865450000	1258500000	1036700000	1005500000	764960000	27360000000	34796000000	29437000000	31508000000	31927000000	36001000000	26786000000	35755000000	47671000000	39100000000	31906000000
ENSECAP00000006446	ENSECAG00000008396	ENSECAP00000006446	CALM2	calmodulin 2 (phosphorylase kinase, delta) ;calmodulin 1 (phosphorylase kinase, delta) ;calmodulin 3 (phosphorylase kinase, delta)	19	19	19	86.6	86.6	86.6	16.837	149	355710000000	39951000000	28060000000	33970000000	26922000000	30383000000	24456000000	33126000000	24783000000	23073000000	24278000000	27933000000	38770000000	39523000000	4439000000	3117800000	3774500000	2991300000	3375900000	2717400000	3680600000	2753600000	2563700000	2697500000	3103600000	4307800000	38844000000	28539000000	36423000000	25994000000	33788000000	36108000000	25762000000	29343000000	29311000000	25051000000	30900000000
ENSECAP00000006049	ENSECAG00000007968	ENSECAP00000006049	COX5B	cytochrome c oxidase subunit Vb	15	15	15	77.5	77.5	77.5	13.715	129	353060000000	26269000000	44095000000	21579000000	30632000000	35564000000	37139000000	30671000000	28707000000	28085000000	19557000000	30949000000	19817000000	44133000000	3283600000	5511900000	2697300000	3829000000	4445500000	4642400000	3833900000	3588300000	3510700000	2444700000	3868600000	2477100000	31251000000	41061000000	25900000000	41605000000	44929000000	30024000000	22313000000	37729000000	35494000000	32566000000	24759000000
ENSECAP00000005652	ENSECAG00000000339	ENSECAP00000005652	C3	Uncharacterized protein	107	107	38	58.7	58.7	25.4	185.98	1664	347990000000	52699000000	21551000000	41290000000	35856000000	28817000000	8966500000	42348000000	14555000000	17777000000	13699000000	34910000000	35524000000	3624900000	548950000	224490000	430110000	373500000	300180000	93401000	441120000	151620000	185170000	142700000	363650000	370040000	48396000000	23979000000	46966000000	39729000000	28331000000	12430000000	43549000000	16918000000	20550000000	18318000000	39408000000
ENSECAP00000014667	ENSECAG00000016863	ENSECAP00000014667	HIBADH	3-hydroxyisobutyrate dehydrogenase	18	18	18	56	56	56	35.496	336	346040000000	26068000000	31773000000	24190000000	31627000000	26859000000	27426000000	32972000000	38435000000	30736000000	19110000000	34624000000	22223000000	26619000000	2005300000	2444000000	1860700000	2432800000	2066000000	2109700000	2536300000	2956600000	2364300000	1470000000	2663400000	1709400000	23841000000	41238000000	26491000000	38676000000	28865000000	40444000000	20528000000	38815000000	25975000000	29678000000	18430000000
ENSECAP00000015460	ENSECAG00000017858	ENSECAP00000015460	ATP5J	ATP synthase, H+ transporting, mitochondrial Fo complex, subunit F6	13	13	13	59.8	59.8	59.8	12.568	107	342400000000	38894000000	24845000000	27390000000	30833000000	28312000000	23789000000	36926000000	36722000000	25790000000	24130000000	19046000000	25727000000	68481000000	7778700000	4969000000	5478100000	6166700000	5662400000	4757800000	7385200000	7344400000	5157900000	4826000000	3809100000	5145400000	42357000000	40298000000	26595000000	31289000000	27599000000	31034000000	21921000000	29180000000	24091000000	26730000000	11839000000
ENSECAP00000009840	ENSECAG00000011846	ENSECAP00000009840	RTN4	reticulon 4	68	68	68	71.4	71.4	71.4	108.12	988	341800000000	32510000000	26536000000	32158000000	21367000000	33865000000	22784000000	38977000000	24797000000	19436000000	14523000000	46228000000	28616000000	9765600000	928850000	758160000	918800000	610470000	967570000	650970000	1113600000	708490000	555310000	414950000	1320800000	817600000	31228000000	30585000000	37603000000	23612000000	35535000000	38028000000	38779000000	30506000000	21905000000	22592000000	44092000000
ENSECAP00000019175	ENSECAG00000021658	ENSECAP00000019175	NME2	NME1-NME2 readthrough	20	20	20	86.3	86.3	86.3	25.594	227	341650000000	27669000000	33566000000	28272000000	29400000000	20080000000	21571000000	40934000000	27920000000	29901000000	26427000000	26356000000	29560000000	18981000000	1537200000	1864800000	1570700000	1633400000	1115500000	1198400000	2274100000	1551100000	1661200000	1468100000	1464200000	1642200000	27883000000	33699000000	27008000000	30349000000	28119000000	32410000000	30444000000	30606000000	33396000000	30713000000	35205000000
ENSECAP00000023094	ENSECAG00000015834	ENSECAP00000023094	DMD	Uncharacterized protein	181	181	180	70.3	70.3	70.3	248.51	2145	340960000000	28425000000	25330000000	18173000000	22440000000	33554000000	22119000000	31658000000	33385000000	40178000000	22486000000	37525000000	25690000000	3157100000	263200000	234540000	168260000	207780000	310690000	204800000	293130000	309120000	372020000	208200000	347450000	237870000	28364000000	30028000000	21870000000	27681000000	33972000000	31258000000	30977000000	39848000000	45596000000	31705000000	38498000000
ENSECAP00000020620	ENSECAG00000023180	ENSECAP00000020620	HINT1	histidine triad nucleotide binding protein 1	11	11	11	75	75	75	13.64	124	340810000000	34998000000	31388000000	24308000000	27537000000	33867000000	21067000000	26129000000	29469000000	33731000000	16716000000	38022000000	23573000000	56801000000	5833000000	5231300000	4051300000	4589600000	5644600000	3511200000	4354900000	4911500000	5621800000	2786000000	6337000000	3928900000	22651000000	30015000000	19368000000	25175000000	25547000000	22589000000	19820000000	23256000000	26480000000	20544000000	30849000000
ENSECAP00000018586	ENSECAG00000020967	ENSECAP00000018586	MYL4	myosin, light chain 4, alkali; atrial, embryonic	25	24	23	89.8	89.8	85.3	21.589	197	338730000000	60771000000	1296900000	31294000000	6138900000	84371000000	3120000000	47153000000	7429600000	1629100000	1643400000	58317000000	35569000000	26056000000	4674700000	99759000	2407200000	472220000	6490100000	240000000	3627100000	571510000	125320000	126420000	4485900000	2736100000	54524000000	3879300000	28288000000	6543900000	91453000000	6464700000	34580000000	10260000000	2591500000	4308500000	33279000000
ENSECAP00000001174	ENSECAG00000001568	ENSECAP00000001174	GPD1	glycerol-3-phosphate dehydrogenase 1 (soluble)	28	28	26	81.1	81.1	79.1	37.558	349	334470000000	14905000000	34818000000	13408000000	39395000000	22971000000	30923000000	15976000000	40129000000	37899000000	36938000000	19133000000	27972000000	15203000000	677510000	1582600000	609440000	1790700000	1044100000	1405600000	726190000	1824000000	1722700000	1679000000	869680000	1271400000	13449000000	42554000000	15134000000	49893000000	18868000000	45029000000	15333000000	48030000000	47135000000	54994000000	24881000000
ENSECAP00000010083	ENSECAG00000011403	ENSECAP00000010083	ALDH3A2	aldehyde dehydrogenase 3 family, member A2	38	38	37	57.3	57.3	57.3	54.729	487	333960000000	22013000000	28908000000	25474000000	30039000000	20056000000	27579000000	29006000000	35115000000	38082000000	29162000000	27976000000	20550000000	13915000000	917220000	1204500000	1061400000	1251600000	835660000	1149100000	1208600000	1463100000	1586700000	1215100000	1165700000	856270000	17908000000	33695000000	27839000000	30897000000	19808000000	44984000000	24409000000	44057000000	36108000000	38843000000	26242000000
ENSECAP00000022975	ENSECAG00000026874	ENSECAP00000022975	HSPE1	heat shock 10kDa protein 1	14	14	14	84.3	84.3	84.3	10.912	102	332770000000	33627000000	23174000000	24240000000	24965000000	25196000000	21116000000	37026000000	47384000000	18124000000	22447000000	27869000000	27605000000	41597000000	4203400000	2896700000	3030000000	3120600000	3149500000	2639500000	4628200000	5923000000	2265500000	2805900000	3483700000	3450700000	37734000000	29747000000	27998000000	30965000000	29026000000	32393000000	31659000000	38835000000	29115000000	29271000000	31446000000
ENSECAP00000005567	ENSECAG00000006429	ENSECAP00000005567	ANXA5	annexin A5	38	38	38	87.2	87.2	87.2	35.996	321	326350000000	38428000000	21596000000	19325000000	25771000000	41010000000	18405000000	35439000000	23239000000	25878000000	9518100000	39451000000	28293000000	14834000000	1746700000	981630000	878420000	1171400000	1864100000	836590000	1610900000	1056300000	1176300000	432640000	1793200000	1286100000	39033000000	24150000000	23553000000	33857000000	38904000000	21201000000	37032000000	32735000000	32037000000	18116000000	40285000000
ENSECAP00000009214	ENSECAG00000011235	ENSECAP00000009214	AK3	adenylate kinase 3	21	21	21	92.2	92.2	92.2	20.42	180	325790000000	25855000000	26432000000	22052000000	31218000000	25265000000	31947000000	24525000000	26031000000	31094000000	24982000000	29006000000	27383000000	21719000000	1723600000	1762100000	1470200000	2081200000	1684300000	2129800000	1635000000	1735400000	2073000000	1665400000	1933700000	1825600000	27907000000	34921000000	24537000000	34566000000	24354000000	45188000000	19120000000	32832000000	28383000000	37330000000	19233000000
ENSECAP00000016129	ENSECAG00000018272	ENSECAP00000016129	LAP3	leucine aminopeptidase 3	43	43	43	71.3	71.3	71.3	56.066	519	324680000000	27915000000	34367000000	24110000000	28090000000	29942000000	26793000000	24652000000	24195000000	29541000000	24944000000	27728000000	22404000000	11596000000	996980000	1227400000	861060000	1003200000	1069400000	956900000	880440000	864120000	1055000000	890840000	990290000	800130000	25041000000	37975000000	25403000000	29656000000	25402000000	36864000000	24052000000	28258000000	31906000000	33002000000	21173000000
ENSECAP00000021938	ENSECAG00000024248	ENSECAP00000021938	OPA1	optic atrophy 1 (autosomal dominant)	103	103	103	74.2	74.2	74.2	115.76	997	321610000000	21999000000	25072000000	21195000000	27786000000	26311000000	25654000000	26269000000	35544000000	34088000000	26443000000	28289000000	22965000000	5642400000	385940000	439850000	371840000	487470000	461600000	450070000	460850000	623570000	598030000	463910000	496300000	402900000	23882000000	32662000000	24436000000	33051000000	29324000000	38933000000	25888000000	44495000000	36438000000	37516000000	27483000000
ENSECAP00000009322	ENSECAG00000011097	ENSECAP00000009322	LMNA	lamin A/C	82	82	80	82.8	82.8	82.8	74.089	663	319580000000	50563000000	12053000000	25211000000	31102000000	40118000000	7830900000	48954000000	19397000000	14710000000	11043000000	36129000000	22468000000	7794600000	1233300000	293980000	614900000	758570000	978490000	191000000	1194000000	473100000	358780000	269330000	881190000	548000000	52382000000	14907000000	31521000000	35661000000	43215000000	12838000000	49793000000	22412000000	18669000000	16518000000	31962000000
ENSECAP00000012428	ENSECAG00000014002	ENSECAP00000012428	UBA1	ubiquitin-like modifier activating enzyme 1	63	63	63	65.2	65.2	65.2	117.95	1058	318320000000	32711000000	27504000000	34116000000	28766000000	29057000000	23869000000	30668000000	23444000000	24619000000	18000000000	22109000000	23455000000	5894800000	605750000	509340000	631780000	532700000	538090000	442020000	567930000	434140000	455910000	333340000	409420000	434360000	29211000000	31146000000	36063000000	31679000000	30898000000	33643000000	30919000000	27692000000	28593000000	26036000000	29443000000
ENSECAP00000017462	ENSECAG00000019650	ENSECAP00000017462	SLC25A20	protein kinase, cAMP-dependent, regulatory, type II, alpha	41	41	39	64.7	64.7	60.7	60.949	552	318150000000	29661000000	30986000000	16526000000	25811000000	23426000000	17752000000	20641000000	34635000000	51250000000	24888000000	25510000000	17068000000	9641100000	898820000	938960000	500790000	782160000	709890000	537940000	625490000	1049600000	1553000000	754180000	773030000	517200000	29953000000	30986000000	22764000000	40047000000	26514000000	38906000000	22977000000	38424000000	45687000000	31405000000	22128000000
ENSECAP00000005954	ENSECAG00000007392	ENSECAP00000005954	NPEPPS	aminopeptidase puromycin sensitive	60	60	60	65.3	65.3	65.3	90.805	806	314520000000	27640000000	26508000000	23408000000	26161000000	29289000000	21255000000	21031000000	29512000000	34371000000	21007000000	36458000000	17883000000	7314500000	642790000	616480000	544370000	608390000	681140000	494290000	489090000	686330000	799330000	488540000	847860000	415870000	29800000000	35870000000	27077000000	33242000000	27967000000	31160000000	21817000000	31125000000	31854000000	25851000000	30855000000
ENSECAP00000012774	ENSECAG00000014858	ENSECAP00000012774	AHSG	alpha-2-HS-glycoprotein	14	14	13	41.1	41.1	41.1	38.267	358	312750000000	42962000000	25366000000	36466000000	37386000000	33209000000	13076000000	31362000000	18609000000	16583000000	9021600000	27425000000	21286000000	20850000000	2864100000	1691100000	2431100000	2492400000	2214000000	871730000	2090800000	1240600000	1105500000	601440000	1828300000	1419000000	39982000000	30037000000	32141000000	42870000000	27918000000	21666000000	32715000000	19949000000	20625000000	18823000000	22433000000
ENSECAP00000008039	ENSECAG00000010175	ENSECAP00000008039	NDUFS8	NADH dehydrogenase (ubiquinone) Fe-S protein 8, 23kDa (NADH-coenzyme Q reductase)	16	16	16	54.3	54.3	54.3	23.711	210	312220000000	24670000000	31375000000	20178000000	24809000000	29056000000	14237000000	24909000000	31554000000	25998000000	43069000000	18693000000	23667000000	24017000000	1897700000	2413500000	1552200000	1908400000	2235100000	1095200000	1916100000	2427200000	1999800000	3313000000	1437900000	1820600000	20407000000	32707000000	21010000000	22203000000	28497000000	18867000000	25622000000	32845000000	30335000000	31283000000	12272000000
ENSECAP00000012527	ENSECAG00000014853	ENSECAP00000012527	ENSECAG00000014853	Uncharacterized protein	20	20	20	80.7	80.7	80.7	13.332	119	311690000000	20144000000	28386000000	24160000000	22950000000	19770000000	20223000000	27607000000	28846000000	35504000000	23471000000	28357000000	32274000000	44527000000	2877700000	4055200000	3451500000	3278500000	2824300000	2888900000	3943900000	4120800000	5072100000	3353000000	4051100000	4610600000	24904000000	39026000000	23864000000	29345000000	18408000000	32527000000	30081000000	34267000000	32800000000	29465000000	19990000000
ENSECAP00000022925	ENSECAG00000024339	ENSECAP00000022925	CAMK2D	calcium/calmodulin-dependent protein kinase II delta	37	37	25	74.1	74.1	51.9	56.351	499	311210000000	23613000000	33378000000	20226000000	27162000000	23293000000	35451000000	25638000000	27314000000	37690000000	22188000000	20915000000	14340000000	11970000000	908200000	1283800000	777920000	1044700000	895880000	1363500000	986090000	1050500000	1449600000	853380000	804420000	551530000	25282000000	41300000000	23616000000	34811000000	23908000000	37503000000	21389000000	28843000000	40430000000	27455000000	20592000000
ENSECAP00000021331	ENSECAG00000023800	ENSECAP00000021331	AK2	adenylate kinase 2	33	33	33	90.6	90.6	90.6	25.695	234	310510000000	28727000000	31763000000	24240000000	27830000000	29379000000	28522000000	24743000000	33677000000	27579000000	20330000000	18066000000	15660000000	20701000000	1915100000	2117500000	1616000000	1855300000	1958600000	1901400000	1649500000	2245100000	1838600000	1355400000	1204400000	1044000000	26448000000	32360000000	21217000000	27134000000	20558000000	38681000000	22242000000	30372000000	32399000000	25461000000	25716000000
ENSECAP00000010444	ENSECAG00000012304	ENSECAP00000010444	ETFDH	electron-transferring-flavoprotein dehydrogenase	41	41	41	67.7	67.7	67.7	68.523	617	310050000000	20234000000	32125000000	22758000000	28079000000	28929000000	23194000000	23379000000	29987000000	38002000000	17207000000	26848000000	19310000000	9689100000	632330000	1003900000	711170000	877480000	904020000	724820000	730580000	937110000	1187600000	537720000	838990000	603450000	25161000000	44811000000	26677000000	39376000000	28260000000	28232000000	26459000000	33286000000	32314000000	34649000000	19281000000
ENSECAP00000014120	ENSECAG00000016221	ENSECAP00000014120	GSTA1	Uncharacterized protein	23	23	14	76.6	76.6	55	25.607	222	308520000000	31472000000	11474000000	19132000000	18795000000	34218000000	22086000000	29158000000	32231000000	20195000000	14085000000	43430000000	32247000000	28047000000	2861100000	1043100000	1739300000	1708700000	3110700000	2007800000	2650700000	2930100000	1835900000	1280400000	3948100000	2931600000	23174000000	14245000000	22294000000	19801000000	36981000000	28900000000	26921000000	30031000000	21632000000	19673000000	32614000000
ENSECAP00000022822	ENSECAG00000023844	ENSECAP00000022822	LAMA2	laminin, alpha 2	177	177	177	51.3	51.3	51.3	343.52	3123	306950000000	8871800000	55648000000	8936900000	39335000000	12243000000	32179000000	14034000000	36682000000	44854000000	25840000000	15486000000	12842000000	1838000000	53125000	333220000	53515000	235540000	73311000	192690000	84036000	219660000	268590000	154730000	92732000	76899000	10311000000	63934000000	11402000000	44849000000	13796000000	48400000000	14666000000	44049000000	39259000000	33824000000	15015000000
ENSECAP00000014567	ENSECAG00000016987	ENSECAP00000014567	NES	nestin	107	107	107	71.5	71.5	71.5	154.91	1411	306480000000	86599000000	8624800000	54087000000	11257000000	24392000000	6825700000	38794000000	7563800000	9961500000	7530800000	28381000000	22462000000	4032600000	1139500000	113480000	711670000	148120000	320940000	89812000	510440000	99524000	131070000	99089000	373440000	295550000	71255000000	11564000000	63715000000	12467000000	26727000000	12459000000	41392000000	10519000000	13783000000	11948000000	32693000000
ENSECAP00000010056	ENSECAG00000012317	ENSECAP00000010056	COX6B1	cytochrome c oxidase subunit VIb polypeptide 1 (ubiquitous)	16	16	16	86	86	86	10.142	86	306130000000	36223000000	23568000000	21083000000	26400000000	31405000000	14937000000	27518000000	27185000000	31673000000	16952000000	24960000000	24223000000	51021000000	6037100000	3927900000	3513800000	4400000000	5234200000	2489500000	4586400000	4530900000	5278900000	2825300000	4160000000	4037100000	41789000000	23829000000	25016000000	39989000000	30003000000	19595000000	26709000000	20956000000	31235000000	21234000000	32981000000
ENSECAP00000013247	ENSECAG00000015610	ENSECAP00000013247	NDUFB4	NADH dehydrogenase (ubiquinone) 1 beta subcomplex, 4, 15kDa	12	12	12	52.3	52.3	52.3	15.285	130	305020000000	22893000000	31496000000	22978000000	20050000000	29763000000	23909000000	33924000000	31539000000	18713000000	24678000000	24010000000	21065000000	61003000000	4578700000	6299200000	4595500000	4010000000	5952500000	4781800000	6784700000	6307900000	3742600000	4935600000	4802100000	4212900000	20594000000	38935000000	30503000000	23917000000	26479000000	43729000000	31276000000	37364000000	30884000000	48840000000	30422000000
ENSECAP00000010483	ENSECAG00000012064	ENSECAP00000010483	CP	Uncharacterized protein	62	62	53	52.9	52.9	47.8	121.95	1068	302040000000	50300000000	23040000000	41217000000	33577000000	25624000000	8530100000	31417000000	16120000000	14942000000	10134000000	26866000000	20276000000	6566200000	1093500000	500880000	896030000	729930000	557050000	185440000	682980000	350440000	324820000	220310000	584050000	440770000	49578000000	27817000000	47884000000	39001000000	25558000000	13040000000	31166000000	17113000000	16734000000	17740000000	25439000000
ENSECAP00000021090	ENSECAG00000023666	ENSECAP00000021090	HIBCH	3-hydroxyisobutyryl-CoA hydrolase	28	28	28	80.9	80.9	80.9	30.202	272	301840000000	20973000000	24059000000	23324000000	24592000000	28707000000	23610000000	35971000000	26049000000	25514000000	16266000000	29812000000	22961000000	16769000000	1165200000	1336600000	1295800000	1366200000	1594900000	1311700000	1998400000	1447200000	1417400000	903640000	1656200000	1275600000	20467000000	25841000000	26479000000	27441000000	27774000000	35830000000	33165000000	30298000000	25899000000	27117000000	32305000000
ENSECAP00000006553	ENSECAG00000008280	ENSECAP00000006553	FGG	fibrinogen gamma chain	40	40	40	67.7	67.7	67.7	49.795	437	300200000000	38302000000	25562000000	34045000000	32211000000	30607000000	9898600000	31286000000	22647000000	14761000000	11507000000	26509000000	22861000000	11118000000	1418600000	946750000	1260900000	1193000000	1133600000	366610000	1158700000	838780000	546710000	426180000	981810000	846710000	35070000000	31209000000	38238000000	38816000000	27523000000	16007000000	27125000000	20645000000	18723000000	20973000000	28182000000
ENSECAP00000006100	ENSECAG00000007371	ENSECAP00000006100	ENSECAG00000007371	Uncharacterized protein	38	38	38	74.4	74.4	74.4	55.903	503	299320000000	32038000000	21309000000	26086000000	23332000000	36059000000	14950000000	28063000000	20748000000	23268000000	17911000000	33532000000	22023000000	10321000000	1104800000	734790000	899530000	804560000	1243400000	515520000	967700000	715450000	802330000	617620000	1156300000	759420000	31622000000	26472000000	29547000000	26493000000	37734000000	27671000000	28515000000	23442000000	23401000000	24510000000	26206000000
ENSECAP00000012479	ENSECAG00000012961	ENSECAP00000012479	HSPG2	heparan sulfate proteoglycan 2	151	151	151	45.2	45.2	45.2	466.16	4370	298630000000	21482000000	38383000000	19342000000	35645000000	23621000000	23818000000	20682000000	30332000000	20962000000	21180000000	26198000000	16988000000	1677700000	120680000	215640000	108660000	200250000	132700000	133810000	116190000	170410000	117760000	118990000	147180000	95436000	21487000000	42791000000	22851000000	38653000000	25337000000	33265000000	22607000000	38116000000	21234000000	30358000000	26372000000
ENSECAP00000019512	ENSECAG00000022042	ENSECAP00000019512	ENSECAG00000022042	Purine nucleoside phosphorylase	23	23	6	83.7	83.7	36	32.02	289	297580000000	23459000000	13224000000	29419000000	18285000000	32345000000	21108000000	33225000000	28312000000	23410000000	18883000000	30880000000	25033000000	19839000000	1564000000	881620000	1961300000	1219000000	2156300000	1407200000	2215000000	1887500000	1560700000	1258900000	2058600000	1668800000	24596000000	17411000000	30221000000	21530000000	31776000000	34015000000	38034000000	25998000000	21820000000	30462000000	25824000000
ENSECAP00000014183	ENSECAG00000016460	ENSECAP00000014183	HBZ1	Equus caballus hemoglobin, zeta (HBZ1), mRNA.	4	3	3	34.5	29.6	29.6	15.452	142	297410000000	35801000000	23862000000	21313000000	24230000000	29860000000	21842000000	15332000000	35170000000	34685000000	15553000000	22026000000	17736000000	29741000000	3580100000	2386200000	2131300000	2423000000	2986000000	2184200000	1533200000	3517000000	3468500000	1555300000	2202600000	1773600000	35460000000	29293000000	27317000000	33167000000	34536000000	18918000000	17761000000	28413000000	32985000000	23189000000	22869000000
ENSECAP00000009617	ENSECAG00000011826	ENSECAP00000009617	ATPIF1	ATPase inhibitory factor 1	22	22	22	68.5	68.5	68.5	12.511	108	297380000000	36089000000	16299000000	20464000000	23517000000	29768000000	19875000000	39967000000	22266000000	18639000000	13734000000	18457000000	38299000000	37172000000	4511100000	2037300000	2558100000	2939600000	3721100000	2484400000	4995900000	2783200000	2329900000	1716800000	2307100000	4787400000	57554000000	17506000000	29593000000	30367000000	36653000000	24438000000	28904000000	25227000000	18756000000	17592000000	13844000000
ENSECAP00000017861	ENSECAG00000020413	ENSECAP00000017861	DCN	Equus caballus decorin (DCN), mRNA.	26	26	25	61.9	61.9	61.9	39.939	360	296760000000	39865000000	19644000000	38681000000	34722000000	27271000000	9837800000	38754000000	13305000000	8982400000	8814300000	17631000000	39255000000	15619000000	2098100000	1033900000	2035800000	1827500000	1435300000	517780000	2039700000	700260000	472760000	463910000	927920000	2066000000	37426000000	20842000000	41502000000	41952000000	27681000000	13682000000	42000000000	16061000000	9591600000	20144000000	20768000000
ENSECAP00000014553	ENSECAG00000016733	ENSECAP00000014553	PDLIM5	PDZ and LIM domain 5	39	39	38	62.1	62.1	60.9	63.697	596	296450000000	36716000000	33045000000	15452000000	23924000000	38539000000	19890000000	20801000000	21734000000	25261000000	21807000000	20862000000	18416000000	8469900000	1049000000	944140000	441480000	683550000	1101100000	568300000	594320000	620980000	721730000	623050000	596060000	526160000	45913000000	36403000000	20507000000	38284000000	38712000000	18312000000	23455000000	22005000000	30822000000	19745000000	23297000000
ENSECAP00000015863	ENSECAG00000018238	ENSECAP00000015863	NDUFB9	NADH dehydrogenase (ubiquinone) 1 beta subcomplex, 9, 22kDa	18	18	18	83.8	83.8	83.8	21.88	179	295610000000	24206000000	32258000000	27320000000	25072000000	28622000000	24441000000	26013000000	23397000000	28391000000	24224000000	15694000000	15971000000	36951000000	3025700000	4032300000	3414900000	3134000000	3577700000	3055200000	3251600000	2924600000	3548900000	3028000000	1961700000	1996400000	19164000000	36543000000	23699000000	23763000000	23708000000	46271000000	23138000000	29578000000	33452000000	36419000000	18005000000
ENSECAP00000010457	ENSECAG00000012754	ENSECAP00000010457	ENSECAG00000012754	Uncharacterized protein	11	11	11	86.8	86.8	86.8	20.237	182	295360000000	24993000000	20754000000	26019000000	22611000000	25285000000	23381000000	34997000000	20492000000	30809000000	19174000000	22376000000	24466000000	36920000000	3124100000	2594200000	3252400000	2826300000	3160600000	2922600000	4374700000	2561500000	3851200000	2396700000	2797000000	3058300000	25990000000	26465000000	31898000000	28146000000	22675000000	29708000000	27262000000	19690000000	31355000000	23874000000	23354000000
ENSECAP00000015459	ENSECAG00000017928	ENSECAP00000015459	NDUFA13	Uncharacterized protein	13	13	13	76.3	76.3	76.3	13.602	114	295150000000	21657000000	26215000000	16315000000	29778000000	29471000000	25036000000	23980000000	18868000000	41152000000	16318000000	24906000000	21459000000	42165000000	3093800000	3745000000	2330800000	4253900000	4210200000	3576600000	3425700000	2695400000	5878800000	2331200000	3558000000	3065500000	21922000000	36612000000	22309000000	29640000000	24749000000	11120000000	28114000000	17125000000	38154000000	19393000000	23043000000
ENSECAP00000007023	ENSECAG00000009054	ENSECAP00000007023	CKB	creatine kinase, brain	29	27	27	78.5	76.4	76.4	42.717	381	292310000000	45756000000	17473000000	15401000000	24903000000	21964000000	25887000000	10196000000	25832000000	33115000000	31717000000	30542000000	9521300000	17195000000	2691500000	1027800000	905960000	1464900000	1292000000	1522700000	599770000	1519500000	1947900000	1865700000	1796600000	560080000	39568000000	20271000000	17196000000	28171000000	21402000000	33421000000	10890000000	24467000000	36852000000	42513000000	25141000000
ENSECAP00000003563	ENSECAG00000004666	ENSECAP00000003563	BDH1	3-hydroxybutyrate dehydrogenase, type 1	24	24	24	66.8	66.8	66.8	38.266	343	292100000000	14871000000	29061000000	12665000000	30879000000	25491000000	24240000000	17962000000	27977000000	32598000000	29457000000	24263000000	22640000000	13910000000	708130000	1383800000	603100000	1470400000	1213900000	1154300000	855340000	1332200000	1552300000	1402700000	1155400000	1078100000	16101000000	38727000000	12266000000	42096000000	25053000000	27891000000	21884000000	32039000000	37065000000	35075000000	19433000000
ENSECAP00000023106	ENSECAG00000027692	ENSECAP00000023106	COX2	Cytochrome c oxidase subunit 2	11	11	11	48	48	48	25.952	227	289420000000	13737000000	19089000000	14801000000	30021000000	24098000000	15337000000	25516000000	28654000000	48176000000	17244000000	29632000000	23115000000	36177000000	1717100000	2386100000	1850100000	3752600000	3012200000	1917100000	3189500000	3581700000	6022100000	2155500000	3704100000	2889400000	17419000000	21829000000	17665000000	27012000000	22102000000	26897000000	27016000000	34998000000	33068000000	27860000000	29774000000
ENSECAP00000008893	ENSECAG00000010547	ENSECAP00000008893	ALDH7A1	aldehyde dehydrogenase 7 family, member A1	43	43	43	72.6	72.6	72.6	55.423	511	284430000000	24988000000	24725000000	27120000000	29942000000	26791000000	19252000000	21984000000	26200000000	22214000000	20512000000	20042000000	20662000000	12367000000	1086400000	1075000000	1179100000	1301800000	1164800000	837030000	955840000	1139100000	965840000	891810000	871380000	898370000	20871000000	29166000000	27680000000	30915000000	24244000000	27415000000	21418000000	29830000000	26011000000	28943000000	20833000000
ENSECAP00000005766	ENSECAG00000007767	ENSECAP00000005766	REEP5	receptor accessory protein 5	13	13	13	33.8	33.8	33.8	17.276	154	281790000000	20175000000	28439000000	19649000000	23517000000	18740000000	24411000000	21313000000	24564000000	39758000000	24881000000	16764000000	19574000000	56357000000	4035100000	5687900000	3929900000	4703400000	3748000000	4882300000	4262600000	4912900000	7951700000	4976200000	3352900000	3914800000	20390000000	33407000000	25723000000	32748000000	21437000000	33057000000	18818000000	24118000000	32599000000	35548000000	9749500000
ENSECAP00000015031	ENSECAG00000017232	ENSECAP00000015031	TNNI3	troponin I type 3 (cardiac)	24	24	24	71.7	71.7	71.7	23.513	205	281770000000	15455000000	47354000000	12331000000	30840000000	18751000000	19970000000	17085000000	30511000000	25959000000	24784000000	15839000000	22894000000	40254000000	2207900000	6764900000	1761600000	4405700000	2678700000	2852900000	2440700000	4358800000	3708500000	3540600000	2262700000	3270500000	17515000000	71912000000	11543000000	30116000000	18145000000	27959000000	17967000000	27869000000	28949000000	26529000000	15253000000
ENSECAP00000016482	ENSECAG00000018312	ENSECAP00000016482	OXCT1	Succinyl-CoA:3-ketoacid-coenzyme A transferase	34	34	34	66.7	66.7	66.7	56.377	520	279910000000	18991000000	35177000000	21001000000	28020000000	17583000000	20476000000	19768000000	28432000000	30287000000	21653000000	20709000000	17809000000	12170000000	825720000	1529400000	913100000	1218300000	764490000	890250000	859500000	1236200000	1316800000	941410000	900400000	774310000	21006000000	41501000000	22196000000	35928000000	16024000000	30102000000	20140000000	26843000000	30280000000	25070000000	19106000000
ENSECAP00000015308	ENSECAG00000017769	ENSECAP00000015308	PHB	prohibitin	25	25	25	79.4	79.4	79.4	29.834	272	279350000000	24853000000	27012000000	18808000000	23749000000	23526000000	18824000000	23408000000	25608000000	33562000000	21078000000	19662000000	19258000000	15519000000	1380700000	1500700000	1044900000	1319400000	1307000000	1045800000	1300400000	1422700000	1864600000	1171000000	1092300000	1069900000	24276000000	35497000000	22885000000	25107000000	23770000000	34836000000	21903000000	29848000000	30621000000	36876000000	17135000000
ENSECAP00000022525	ENSECAG00000024945	ENSECAP00000022525	ECH1	enoyl CoA hydratase 1, peroxisomal	28	28	28	72.6	72.6	72.6	35.793	328	279220000000	17539000000	24785000000	15673000000	21769000000	33857000000	21635000000	28732000000	21403000000	25656000000	15624000000	33341000000	19209000000	12692000000	797250000	1126600000	712390000	989480000	1538900000	983390000	1306000000	972870000	1166200000	710170000	1515500000	873120000	21523000000	27085000000	19072000000	26333000000	31076000000	26971000000	25984000000	31730000000	28421000000	18916000000	20797000000
ENSECAP00000017881	ENSECAG00000020452	ENSECAP00000017881	TNNC1	troponin C type 1 (slow)	14	14	14	66.5	66.5	66.5	18.416	161	276070000000	19318000000	38216000000	11909000000	24677000000	19133000000	26518000000	24298000000	28114000000	24549000000	21801000000	15929000000	21609000000	46012000000	3219600000	6369300000	1984800000	4112900000	3188900000	4419700000	4049700000	4685700000	4091400000	3633500000	2654800000	3601500000	14244000000	74075000000	9313900000	25054000000	16852000000	40175000000	13370000000	26758000000	25558000000	26720000000	9281500000
ENSECAP00000006186	ENSECAG00000008165	ENSECAP00000006186	IVD	isovaleryl-CoA dehydrogenase	24	24	24	72.1	72.1	72.1	46.606	426	274250000000	17515000000	16724000000	19958000000	15653000000	29849000000	16306000000	32703000000	26932000000	23471000000	16234000000	38242000000	20666000000	13060000000	834060000	796400000	950390000	745390000	1421400000	776460000	1557300000	1282500000	1117700000	773050000	1821100000	984100000	16858000000	17524000000	21013000000	17610000000	30306000000	25308000000	30007000000	29217000000	21645000000	24145000000	31698000000
ENSECAP00000009723	ENSECAG00000011847	ENSECAP00000009723	SPI2	Equus caballus alpha-1-antitrypsin (SPI2), mRNA.	32	20	15	55.3	37.3	28.7	46.903	421	273300000000	39549000000	19662000000	29680000000	29109000000	25683000000	14059000000	29027000000	16898000000	14368000000	12321000000	29351000000	13594000000	17081000000	2471800000	1228900000	1855000000	1819300000	1605200000	878710000	1814200000	1056100000	898030000	770050000	1834500000	849630000	29607000000	21440000000	32205000000	27112000000	29514000000	19027000000	32355000000	21169000000	14157000000	14686000000	24666000000
ENSECAP00000007115	ENSECAG00000009134	ENSECAP00000007115	CAV1	Equus caballus caveolin 1, caveolae protein, 22kDa (CAV1), mRNA.	14	14	12	47.8	47.8	47.8	20.578	178	272760000000	17653000000	21309000000	19938000000	23460000000	22071000000	24583000000	21987000000	21045000000	16433000000	23185000000	37633000000	23463000000	27276000000	1765300000	2130900000	1993800000	2346000000	2207100000	2458300000	2198700000	2104500000	1643300000	2318500000	3763300000	2346300000	18568000000	26653000000	24048000000	26744000000	20369000000	25821000000	24357000000	23434000000	14719000000	27420000000	23169000000
ENSECAP00000018075	ENSECAG00000020252	ENSECAP00000018075	PDIA3	protein disulfide isomerase family A, member 3	59	59	59	75.4	75.4	75.4	56.656	504	271110000000	30591000000	23403000000	28410000000	21124000000	24458000000	16820000000	28049000000	16944000000	20389000000	17069000000	24182000000	19672000000	8472200000	955960000	731340000	887800000	660110000	764310000	525640000	876520000	529510000	637140000	533420000	755690000	614760000	33138000000	28182000000	36446000000	24378000000	27053000000	23960000000	27537000000	21009000000	16216000000	22765000000	23332000000
ENSECAP00000021473	ENSECAG00000023870	ENSECAP00000021473	ACSS1	acyl-CoA synthetase short-chain family member 1	40	40	40	64.5	64.5	64.5	65.657	597	270760000000	14130000000	39132000000	11791000000	28086000000	11555000000	22446000000	14170000000	18285000000	47039000000	25504000000	21446000000	17175000000	8734200000	455800000	1262300000	380350000	906010000	372750000	724070000	457090000	589840000	1517400000	822710000	691810000	554040000	15138000000	55177000000	14069000000	40589000000	10705000000	35894000000	16092000000	21496000000	44486000000	33234000000	20896000000
ENSECAP00000016877	ENSECAG00000019132	ENSECAP00000016877	SLMAP	sarcolemma associated protein	56	56	56	50.1	50.1	50.1	97.081	845	270630000000	18895000000	19096000000	19221000000	18129000000	35167000000	29928000000	30929000000	15644000000	23081000000	19657000000	22969000000	17918000000	4832800000	337410000	340990000	343220000	323740000	627990000	534430000	552310000	279360000	412150000	351020000	410160000	319970000	31008000000	35647000000	32655000000	29580000000	23920000000	30578000000	16819000000	23376000000	30076000000	35036000000	18201000000
ENSECAP00000014221	ENSECAG00000016673	ENSECAP00000014221	ENSECAG00000016673	Uncharacterized protein	9	9	8	75	75	75	11.275	104	270220000000	36851000000	23327000000	22280000000	24563000000	26733000000	19082000000	30763000000	16115000000	19102000000	9974600000	23935000000	17491000000	38602000000	5264400000	3332400000	3182900000	3509000000	3819000000	2726000000	4394700000	2302200000	2728800000	1424900000	3419300000	2498700000	24627000000	24515000000	20438000000	23859000000	21463000000	19103000000	17163000000	18897000000	12858000000	11740000000	13538000000
ENSECAP00000022533	ENSECAG00000024980	ENSECAP00000022533	HIST1H1C	histone cluster 1, H1c	24	24	17	48.8	48.8	37.6	21.436	213	269240000000	34123000000	15449000000	13332000000	22171000000	27646000000	18362000000	27232000000	25174000000	24948000000	15610000000	21899000000	23298000000	29916000000	3791400000	1716600000	1481300000	2463400000	3071800000	2040200000	3025800000	2797100000	2772000000	1734500000	2433300000	2588600000	40924000000	15561000000	16721000000	25472000000	35782000000	21060000000	21370000000	29753000000	27695000000	21340000000	14441000000
ENSECAP00000019763	ENSECAG00000022125	ENSECAP00000019763	TNNT2	troponin T type 2 (cardiac)	17	17	17	29	29	29	28.393	238	268710000000	18997000000	57406000000	13399000000	23304000000	14746000000	19522000000	8610500000	20209000000	35690000000	22112000000	14115000000	20602000000	29857000000	2110800000	6378400000	1488800000	2589300000	1638400000	2169100000	956720000	2245500000	3965600000	2456900000	1568300000	2289100000	13946000000	101650000000	11443000000	28252000000	11029000000	33340000000	11531000000	27288000000	30703000000	33118000000	14706000000
ENSECAP00000003519	ENSECAG00000003775	ENSECAP00000003519	MAP4	microtubule-associated protein 4	67	67	66	71.2	71.2	70.6	66.593	652	267590000000	25172000000	24581000000	23608000000	21150000000	21009000000	18892000000	25686000000	19965000000	22571000000	19179000000	22265000000	23513000000	7232100000	680310000	664350000	638040000	571620000	567810000	510590000	694230000	539580000	610020000	518340000	601750000	635490000	23750000000	29199000000	31609000000	24423000000	21935000000	23417000000	28368000000	23841000000	24938000000	24985000000	22663000000
ENSECAP00000016546	ENSECAG00000018435	ENSECAP00000016546	WDR1	WD repeat domain 1	46	46	46	69.9	69.9	69.9	65.682	601	265560000000	19002000000	28642000000	21039000000	31125000000	17061000000	19129000000	22877000000	18202000000	24324000000	23956000000	17599000000	22605000000	8852000000	633390000	954730000	701310000	1037500000	568710000	637640000	762560000	606740000	810800000	798530000	586620000	753490000	23939000000	39346000000	23895000000	42419000000	21688000000	27848000000	22894000000	25917000000	25672000000	23746000000	15085000000
ENSECAP00000016342	ENSECAG00000018315	ENSECAP00000016342	PGFS	Equus caballus prostaglandin F synthase (PGFS), mRNA.	31	31	14	77.5	77.5	48.3	37.211	325	264800000000	42086000000	7559300000	23160000000	19993000000	28003000000	6609500000	18574000000	20081000000	9983100000	9777200000	42840000000	36139000000	13240000000	2104300000	377960000	1158000000	999670000	1400100000	330470000	928680000	1004100000	499150000	488860000	2142000000	1806900000	40376000000	9735300000	26340000000	25459000000	34859000000	10100000000	20124000000	23348000000	9661600000	19391000000	35106000000
ENSECAP00000000653	ENSECAG00000000697	ENSECAP00000000653	BLVRB	biliverdin reductase B (flavin reductase (NADPH))	17	17	17	82.2	82.2	82.2	22.207	208	264500000000	23594000000	19843000000	16674000000	20783000000	20275000000	17189000000	21821000000	17098000000	37238000000	17961000000	35821000000	16198000000	20346000000	1815000000	1526400000	1282600000	1598700000	1559600000	1322200000	1678500000	1315300000	2864500000	1381600000	2755500000	1246000000	24377000000	30258000000	21717000000	27775000000	22603000000	18770000000	15262000000	18879000000	28962000000	23034000000	33647000000
ENSECAP00000022599	ENSECAG00000025020	ENSECAP00000022599	FHL1	four and a half LIM domains 1	29	29	29	61.9	61.9	61.9	32.406	286	261380000000	50904000000	19363000000	12403000000	25354000000	26522000000	2755900000	29527000000	15250000000	32215000000	7064500000	24016000000	16007000000	16336000000	3181500000	1210200000	775170000	1584600000	1657600000	172240000	1845500000	953130000	2013500000	441530000	1501000000	1000400000	56969000000	23664000000	10230000000	30399000000	44913000000	6574600000	26813000000	13080000000	23012000000	9171800000	15274000000
ENSECAP00000017787	ENSECAG00000019955	ENSECAP00000017787	COQ8A	aarF domain containing kinase 3	35	35	35	47.2	47.2	47.2	72.06	648	261260000000	23277000000	14079000000	31978000000	18141000000	27154000000	16794000000	23314000000	22255000000	18292000000	14097000000	29865000000	22017000000	10886000000	969860000	586640000	1332400000	755880000	1131400000	699750000	971410000	927280000	762160000	587370000	1244400000	917360000	20954000000	15649000000	29694000000	17971000000	26029000000	20023000000	25447000000	20899000000	15441000000	18476000000	20723000000
ENSECAP00000020452	ENSECAG00000023040	ENSECAP00000020452	NDUFA8	NADH dehydrogenase (ubiquinone) 1 alpha subcomplex, 8, 19kDa	19	19	19	81.4	81.4	81.4	20.099	172	261140000000	23590000000	22590000000	13627000000	16743000000	18147000000	27580000000	19374000000	22648000000	24750000000	25721000000	32616000000	13752000000	29015000000	2621100000	2510000000	1514100000	1860300000	2016300000	3064500000	2152700000	2516400000	2750000000	2857900000	3624000000	1528000000	18265000000	26545000000	18196000000	22335000000	20473000000	41407000000	19710000000	31232000000	26207000000	44170000000	36424000000
ENSECAP00000013513	ENSECAG00000015836	ENSECAP00000013513	NDUFA12	NADH dehydrogenase (ubiquinone) 1 alpha subcomplex, 12	21	21	21	80.4	80.4	80.4	17.56	148	260990000000	20607000000	25811000000	20265000000	18235000000	14644000000	19793000000	17831000000	20915000000	35497000000	19055000000	27375000000	20956000000	28999000000	2289700000	2867900000	2251700000	2026100000	1627100000	2199300000	1981300000	2323900000	3944100000	2117300000	3041700000	2328500000	19898000000	29693000000	22915000000	19479000000	16249000000	35771000000	16011000000	27738000000	24545000000	25084000000	14662000000
ENSECAP00000012438	ENSECAG00000013676	ENSECAP00000012438	CAST	calpastatin	61	61	61	59.4	59.4	59.4	82.913	771	258680000000	21104000000	19523000000	20960000000	14564000000	25657000000	14809000000	27566000000	19453000000	23222000000	11909000000	33978000000	25939000000	7838900000	639530000	591610000	635140000	441340000	777480000	448750000	835340000	589490000	703710000	360880000	1029600000	786030000	27641000000	21509000000	24873000000	17708000000	34763000000	26307000000	27745000000	21675000000	25222000000	19390000000	28830000000
ENSECAP00000009237	ENSECAG00000011037	ENSECAP00000009237	WARS	tryptophanyl-tRNA synthetase	46	46	46	84.1	84.1	84.1	52.915	466	258120000000	20759000000	22455000000	20424000000	22689000000	20693000000	18474000000	20454000000	20314000000	27026000000	14757000000	26954000000	23124000000	9927800000	798440000	863650000	785560000	872670000	795890000	710550000	786680000	781300000	1039500000	567560000	1036700000	889380000	24119000000	26293000000	22068000000	25843000000	23216000000	29803000000	23119000000	25018000000	31438000000	22866000000	26877000000
ENSECAP00000003374	ENSECAG00000003079	ENSECAP00000003374	CANX	calnexin	54	54	54	56.1	56.1	56.1	67.661	594	257970000000	21993000000	24179000000	21064000000	19002000000	19207000000	24081000000	25229000000	16537000000	21078000000	17647000000	26311000000	21639000000	8061500000	687290000	755590000	658240000	593820000	600210000	752540000	788400000	516800000	658680000	551460000	822220000	676230000	16599000000	29119000000	25655000000	19642000000	14679000000	33387000000	24089000000	19740000000	22525000000	25492000000	33204000000
ENSECAP00000009185	ENSECAG00000011268	ENSECAP00000009185	TAGLN	Equus caballus transgelin (TAGLN), mRNA.	30	30	30	86.6	86.6	86.6	22.567	201	252520000000	17745000000	16184000000	24678000000	16794000000	24137000000	15948000000	35953000000	24858000000	19185000000	7214600000	25996000000	23825000000	15782000000	1109000000	1011500000	1542400000	1049700000	1508600000	996730000	2247100000	1553600000	1199100000	450920000	1624700000	1489100000	17038000000	18387000000	29063000000	17014000000	24724000000	23274000000	30106000000	30845000000	14327000000	11268000000	22827000000
ENSECAP00000000578	ENSECAG00000000861	ENSECAP00000000578	CHCHD3	coiled-coil-helix-coiled-coil-helix domain containing 3	26	26	26	72.6	72.6	72.6	26.036	226	252490000000	19009000000	17103000000	18167000000	19665000000	18591000000	14925000000	23022000000	22850000000	40777000000	16321000000	20584000000	21474000000	19422000000	1462200000	1315600000	1397500000	1512700000	1430100000	1148100000	1770900000	1757700000	3136700000	1255500000	1583400000	1651800000	29538000000	27674000000	19985000000	24246000000	23471000000	22701000000	22715000000	21041000000	38022000000	21947000000	10200000000
ENSECAP00000008352	ENSECAG00000010322	ENSECAP00000008352	LDHD	lactate dehydrogenase D	29	29	29	79.4	79.4	79.4	48.825	456	252490000000	21821000000	22871000000	16315000000	15899000000	27222000000	16972000000	25458000000	25773000000	26416000000	21901000000	14863000000	16974000000	13289000000	1148500000	1203700000	858700000	836770000	1432700000	893270000	1339900000	1356500000	1390300000	1152700000	782250000	893370000	21800000000	24928000000	19314000000	19975000000	29330000000	26974000000	30307000000	27661000000	26647000000	29907000000	20015000000
ENSECAP00000022450	ENSECAG00000024878	ENSECAP00000022450	HSDL2	hydroxysteroid dehydrogenase like 2	41	41	41	82.5	82.5	82.5	45.438	418	251890000000	18588000000	27437000000	18120000000	31073000000	23027000000	19523000000	14699000000	27884000000	22815000000	20649000000	14686000000	13394000000	8686000000	640960000	946100000	624810000	1071500000	794050000	673200000	506850000	961520000	786710000	712040000	506400000	461860000	17037000000	29555000000	18805000000	35359000000	20958000000	27734000000	13721000000	29737000000	27162000000	28963000000	16141000000
ENSECAP00000011478	ENSECAG00000013744	ENSECAP00000011478	HSPB6	heat shock protein, alpha-crystallin-related, B6	6	6	6	47.9	47.9	47.9	15.294	140	250010000000	21988000000	14255000000	18082000000	28042000000	22831000000	13570000000	15924000000	21873000000	31602000000	17216000000	24804000000	19826000000	27779000000	2443100000	1583900000	2009100000	3115800000	2536700000	1507700000	1769300000	2430300000	3511300000	1912900000	2756000000	2202800000	21562000000	21926000000	20661000000	28305000000	28917000000	9672200000	17617000000	22390000000	32284000000	26462000000	25894000000
ENSECAP00000004162	ENSECAG00000005292	ENSECAP00000004162	PCMT1	protein-L-isoaspartate (D-aspartate) O-methyltransferase	21	21	21	65.8	65.8	65.8	28.542	263	249600000000	17569000000	22845000000	13886000000	24409000000	21270000000	16774000000	20325000000	19840000000	25955000000	18565000000	29352000000	18814000000	15600000000	1098000000	1427800000	867880000	1525500000	1329400000	1048400000	1270300000	1240000000	1622200000	1160300000	1834500000	1175900000	18694000000	27547000000	16211000000	31836000000	22720000000	18319000000	17322000000	20452000000	23123000000	23110000000	23733000000
ENSECAP00000021250	ENSECAG00000023645	ENSECAP00000021250	FABP4	fatty acid binding protein 4, adipocyte	14	13	13	67.7	67.7	67.7	14.924	133	248330000000	31453000000	17949000000	17465000000	24490000000	20774000000	22156000000	12964000000	24035000000	25320000000	13578000000	25862000000	12286000000	31041000000	3931600000	2243600000	2183100000	3061200000	2596800000	2769500000	1620500000	3004400000	3165000000	1697300000	3232700000	1535700000	33454000000	20615000000	13222000000	25556000000	23166000000	17189000000	13873000000	17217000000	24426000000	17337000000	15622000000
ENSECAP00000009031	ENSECAG00000010942	ENSECAP00000009031	TPM3	tropomyosin 3	47	32	28	75.4	58.9	48.1	32.95	285	246500000000	9306200000	35945000000	4819500000	23598000000	12320000000	31874000000	12198000000	27435000000	33955000000	21782000000	11211000000	22056000000	15406000000	581640000	2246600000	301220000	1474900000	769990000	1992100000	762390000	1714700000	2122200000	1361400000	700660000	1378500000	15085000000	65707000000	5331000000	25242000000	13227000000	40523000000	10711000000	31887000000	46637000000	34248000000	6734800000
ENSECAP00000006854	ENSECAG00000008892	ENSECAP00000006854	CISD1	CDGSH iron sulfur domain-containing protein-like protein; Uncharacterized protein	15	15	15	71.7	71.7	71.7	11.957	106	246330000000	25725000000	16373000000	16700000000	19799000000	28728000000	24963000000	14585000000	15880000000	25163000000	22366000000	20898000000	15156000000	41056000000	4287500000	2728800000	2783300000	3299800000	4788100000	4160400000	2430900000	2646600000	4193800000	3727600000	3482900000	2526000000	30185000000	23934000000	15062000000	25538000000	30521000000	23024000000	12927000000	20730000000	28372000000	25267000000	12484000000
ENSECAP00000015414	ENSECAG00000017747	ENSECAP00000015414	PRDX5	peroxiredoxin 5	15	15	15	76.4	76.4	76.4	17.015	161	239280000000	21730000000	15894000000	20767000000	17324000000	22291000000	18029000000	22700000000	22693000000	15057000000	17364000000	24429000000	21004000000	26587000000	2414500000	1766000000	2307400000	1924900000	2476700000	2003200000	2522300000	2521400000	1673100000	1929400000	2714400000	2333800000	22550000000	21555000000	19516000000	22557000000	24359000000	29322000000	25673000000	23026000000	17492000000	24725000000	19947000000
ENSECAP00000015833	ENSECAG00000018248	ENSECAP00000015833	LUM	Equus caballus lumican (LUM), mRNA.	24	24	24	55.1	55.1	55.1	38.815	341	234630000000	28880000000	14375000000	20477000000	26089000000	19336000000	8179400000	31876000000	7727500000	6228300000	9179200000	27918000000	34367000000	13802000000	1698800000	845590000	1204500000	1534600000	1137400000	481140000	1875100000	454560000	366370000	539950000	1642300000	2021600000	32830000000	15311000000	23121000000	35002000000	21260000000	14301000000	40382000000	9224500000	6528200000	15365000000	34220000000
ENSECAP00000017243	ENSECAG00000019652	ENSECAP00000017243	GLO1	glyoxalase I	15	15	15	63.8	63.8	63.8	21.089	188	232150000000	26672000000	18668000000	15775000000	16417000000	24386000000	13010000000	19096000000	16315000000	14874000000	12909000000	33031000000	21000000000	23215000000	2667200000	1866800000	1577500000	1641700000	2438600000	1301000000	1909600000	1631500000	1487400000	1290900000	3303100000	2100000000	26583000000	19566000000	19612000000	18802000000	21371000000	18802000000	16383000000	18873000000	15373000000	24183000000	25324000000
ENSECAP00000007368	ENSECAG00000009474	ENSECAP00000007368	ENSECAG00000009474	Uncharacterized protein	23	19	17	71	56.8	50.9	35.915	324	231930000000	26693000000	15105000000	20568000000	18473000000	34831000000	14475000000	34939000000	20848000000	10766000000	6894300000	15079000000	13255000000	12885000000	1482900000	839160000	1142700000	1026300000	1935000000	804180000	1941000000	1158200000	598100000	383020000	837750000	736380000	23111000000	17335000000	20582000000	21861000000	33216000000	23201000000	33303000000	19184000000	11182000000	11288000000	13174000000
ENSECAP00000001477	ENSECAG00000000782	ENSECAP00000001477	HNRNPA2B1	heterogeneous nuclear ribonucleoprotein A2/B1	37	37	33	77.6	77.6	77.6	37.297	352	230270000000	20832000000	18853000000	23528000000	20983000000	18553000000	13020000000	22259000000	16963000000	19320000000	11397000000	24533000000	20026000000	11513000000	1041600000	942660000	1176400000	1049200000	927650000	651020000	1112900000	848160000	966020000	569830000	1226600000	1001300000	23191000000	22421000000	26397000000	23711000000	16462000000	18537000000	20502000000	19183000000	18474000000	17013000000	20213000000
ENSECAP00000005375	ENSECAG00000006942	ENSECAP00000005375	STIP1	stress-induced phosphoprotein 1	72	72	72	74.7	74.7	74.7	62.348	542	227080000000	22390000000	17843000000	22671000000	14424000000	21592000000	17670000000	20297000000	16817000000	20257000000	13185000000	23656000000	16278000000	6307800000	621930000	495640000	629750000	400680000	599770000	490820000	563810000	467140000	562700000	366260000	657100000	452180000	25559000000	20252000000	24875000000	18873000000	26759000000	21356000000	19046000000	18847000000	20628000000	16052000000	20855000000
ENSECAP00000019786	ENSECAG00000022154	ENSECAP00000019786	SLC25A11	solute carrier family 25 (mitochondrial carrier; oxoglutarate carrier), member 11	24	24	24	76.8	76.8	76.8	34.099	314	226370000000	9342800000	10542000000	12849000000	12982000000	11659000000	10802000000	17702000000	21009000000	45597000000	20246000000	44254000000	9385000000	13316000000	549580000	620120000	755850000	763620000	685820000	635420000	1041300000	1235800000	2682200000	1191000000	2603200000	552060000	12410000000	27698000000	20119000000	20965000000	13691000000	31110000000	28819000000	32213000000	23851000000	40770000000	31399000000
ENSECAP00000008406	ENSECAG00000010239	ENSECAP00000008406	FGB	fibrinogen beta chain	52	52	45	79.4	79.4	71.4	55.717	490	224240000000	36845000000	19774000000	25148000000	27199000000	19385000000	6255500000	22355000000	8955100000	11623000000	10868000000	19402000000	16433000000	7732500000	1270500000	681860000	867170000	937900000	668460000	215710000	770870000	308800000	400800000	374770000	669020000	566640000	34718000000	23263000000	29737000000	27762000000	19265000000	9605600000	20543000000	13892000000	13498000000	16020000000	24388000000
ENSECAP00000011089	ENSECAG00000013388	ENSECAP00000011089	HRG	histidine-rich glycoprotein	23	23	23	62.7	62.7	62.7	26.772	236	224110000000	41136000000	15627000000	21148000000	24681000000	20800000000	7140900000	24267000000	16818000000	9803000000	8825100000	19777000000	14089000000	16008000000	2938300000	1116200000	1510600000	1763000000	1485700000	510070000	1733300000	1201300000	700210000	630370000	1412700000	1006400000	46293000000	18470000000	24104000000	29634000000	27312000000	11020000000	26823000000	17434000000	11733000000	12885000000	19888000000
ENSECAP00000006705	ENSECAG00000008452	ENSECAP00000006705	CYB5R3	cytochrome b5 reductase 3	32	32	32	79.9	79.9	79.9	33.518	294	222280000000	17663000000	20128000000	15504000000	18271000000	17077000000	16861000000	25018000000	16277000000	17091000000	17621000000	24928000000	15845000000	14819000000	1177500000	1341800000	1033600000	1218100000	1138500000	1124000000	1667800000	1085100000	1139400000	1174800000	1661900000	1056300000	16619000000	23134000000	18906000000	22028000000	18717000000	24620000000	19342000000	17334000000	18020000000	20214000000	18699000000
ENSECAP00000020449	ENSECAG00000022939	ENSECAP00000020449	S100A1	S100 calcium binding protein A1	11	11	11	62.8	62.8	62.8	10.491	94	221740000000	26314000000	11875000000	13554000000	13159000000	45558000000	9055700000	21372000000	5734900000	14967000000	11046000000	12601000000	36500000000	73912000000	8771400000	3958300000	4517900000	4386300000	15186000000	3018600000	7124000000	1911600000	4989100000	3682100000	4200300000	12167000000	32003000000	15415000000	13916000000	16972000000	37380000000	10486000000	18796000000	7637300000	25998000000	16607000000	9520500000
ENSECAP00000022509	ENSECAG00000024946	ENSECAP00000022509	ENSECAG00000024946	Uncharacterized protein	26	11	11	74.2	39.4	39.4	25.971	221	219080000000	21602000000	14063000000	15533000000	14447000000	18580000000	9836400000	26090000000	17883000000	22896000000	13461000000	27000000000	17686000000	13692000000	1350100000	878940000	970830000	902960000	1161200000	614770000	1630600000	1117700000	1431000000	841300000	1687500000	1105400000	18997000000	19492000000	14448000000	21801000000	21459000000	15323000000	14981000000	13596000000	26284000000	10887000000	6798600000
ENSECAP00000004939	ENSECAG00000005869	ENSECAP00000004939	AFG3L2	AFG3-like AAA ATPase 2	58	58	58	59.9	59.9	59.9	84.257	758	217710000000	15400000000	19008000000	12231000000	17621000000	14554000000	15993000000	17736000000	14501000000	27926000000	19517000000	24729000000	18494000000	5183600000	366680000	452560000	291220000	419550000	346530000	380780000	422290000	345270000	664910000	464680000	588780000	440340000	12133000000	23418000000	15110000000	20110000000	13529000000	23111000000	14795000000	20491000000	27347000000	24779000000	20346000000
ENSECAP00000009409	ENSECAG00000011578	ENSECAP00000009409	COX6A2	cytochrome c oxidase subunit VIa polypeptide 2	7	7	7	56.7	56.7	56.7	10.735	97	216400000000	14518000000	16991000000	12475000000	16627000000	19981000000	16042000000	40392000000	7124400000	18696000000	13699000000	18909000000	20945000000	36066000000	2419600000	2831800000	2079200000	2771200000	3330100000	2673700000	6732000000	1187400000	3116000000	2283200000	3151400000	3490800000	15992000000	18919000000	16036000000	19576000000	15937000000	20804000000	23694000000	6147300000	27068000000	23638000000	20201000000
ENSECAP00000020543	ENSECAG00000023131	ENSECAP00000020543	NDUFA2	NADH dehydrogenase (ubiquinone) 1 alpha subcomplex, 2, 8kDa	14	14	14	85.9	85.9	85.9	11.066	99	215800000000	22971000000	16583000000	15112000000	20011000000	10807000000	16283000000	26530000000	14912000000	28326000000	14491000000	13456000000	16321000000	30829000000	3281600000	2369100000	2158800000	2858800000	1543900000	2326100000	3790000000	2130300000	4046600000	2070100000	1922200000	2331500000	26479000000	24659000000	16498000000	26696000000	12984000000	23498000000	11801000000	20243000000	30888000000	21449000000	17914000000
ENSECAP00000007110	ENSECAG00000009190	ENSECAP00000007110	TMSB4X	Equus caballus thymosin beta 4, X-linked (TMSB4X), mRNA.	10	10	8	93.2	93.2	88.6	5.0526	44	215440000000	27357000000	27512000000	20033000000	16140000000	19809000000	14089000000	17881000000	14646000000	17163000000	7550500000	16509000000	16748000000	107720000000	13679000000	13756000000	10016000000	8070000000	9904600000	7044600000	8940400000	7323100000	8581500000	3775300000	8254500000	8373800000	39398000000	28465000000	14346000000	22993000000	15788000000	14938000000	9665400000	12477000000	15167000000	12200000000	13029000000
ENSECAP00000000315	ENSECAG00000000402	ENSECAP00000000315	NDUFS7	NADH dehydrogenase (ubiquinone) Fe-S protein 7, 20kDa (NADH-coenzyme Q reductase)	14	14	14	67.6	67.6	67.6	23.722	216	212340000000	13164000000	19621000000	14799000000	16818000000	15449000000	13582000000	26036000000	12839000000	24159000000	15646000000	18585000000	21645000000	17695000000	1097000000	1635100000	1233300000	1401500000	1287400000	1131900000	2169700000	1069900000	2013200000	1303800000	1548800000	1803700000	12943000000	23002000000	14069000000	17653000000	17856000000	15984000000	14571000000	19262000000	22489000000	19856000000	16452000000
ENSECAP00000022665	ENSECAG00000025095	ENSECAP00000022665	DHRS11	dehydrogenase/reductase (SDR family) member 11	22	22	22	88.1	88.1	88.1	28.251	260	211250000000	15913000000	17113000000	14820000000	15706000000	23082000000	16642000000	20467000000	15117000000	17500000000	16616000000	27638000000	10636000000	13203000000	994570000	1069600000	926230000	981620000	1442600000	1040200000	1279200000	944830000	1093800000	1038500000	1727400000	664770000	15969000000	17631000000	15360000000	16634000000	23717000000	17666000000	18587000000	17175000000	17484000000	16114000000	20429000000
ENSECAP00000016190	ENSECAG00000018626	ENSECAP00000016190	PPP2R1A	protein phosphatase 2, regulatory subunit A, alpha	40	40	40	63.7	63.7	63.7	65.322	589	209500000000	19258000000	21073000000	17324000000	16741000000	14594000000	14248000000	17851000000	18014000000	19561000000	11002000000	24573000000	15267000000	6547000000	601810000	658540000	541360000	523150000	456060000	445240000	557840000	562920000	611280000	343810000	767900000	477080000	18137000000	20505000000	18461000000	21584000000	18992000000	19982000000	16136000000	20300000000	22660000000	14360000000	21617000000
ENSECAP00000017389	ENSECAG00000019900	ENSECAP00000017389	CFL1	cofilin 1 (non-muscle)	29	29	23	91.6	91.6	67.5	18.502	166	209320000000	27336000000	21128000000	19051000000	18777000000	25898000000	11499000000	20346000000	15948000000	9386700000	8516800000	14462000000	16971000000	20932000000	2733600000	2112800000	1905100000	1877700000	2589800000	1149900000	2034600000	1594800000	938670000	851680000	1446200000	1697100000	39127000000	20956000000	20670000000	20878000000	29647000000	17161000000	23881000000	18572000000	13162000000	12495000000	17553000000
ENSECAP00000005080	ENSECAG00000006745	ENSECAP00000005080	LGALS1	lectin, galactoside-binding, soluble, 1	15	15	15	94.8	94.8	94.8	14.754	135	209190000000	20336000000	14645000000	25848000000	13037000000	23795000000	11192000000	27082000000	14971000000	13539000000	13988000000	14924000000	15835000000	23243000000	2259500000	1627200000	2872000000	1448500000	2643900000	1243600000	3009100000	1663400000	1504300000	1554300000	1658200000	1759400000	21096000000	20911000000	33820000000	20687000000	22183000000	13456000000	37080000000	10637000000	14140000000	13644000000	13340000000
ENSECAP00000021019	ENSECAG00000023141	ENSECAP00000021019	LAMC1	Uncharacterized protein	81	81	79	45.9	45.9	45.1	175.99	1591	205700000000	10832000000	36262000000	10034000000	25386000000	9521100000	20198000000	10251000000	24560000000	23494000000	17368000000	9355200000	8437200000	2779700000	146380000	490030000	135600000	343050000	128660000	272940000	138530000	331890000	317490000	234700000	126420000	114020000	11902000000	45402000000	12453000000	30917000000	11414000000	29670000000	10834000000	24840000000	24860000000	24659000000	10931000000
ENSECAP00000012806	ENSECAG00000014474	ENSECAP00000012806	EPB41L3	erythrocyte membrane protein band 4.1-like 3	64	59	55	55.8	54.2	50.8	115.24	1039	205600000000	15806000000	27029000000	15718000000	25244000000	9591300000	17027000000	12132000000	15707000000	28242000000	16762000000	12152000000	10186000000	4111900000	316130000	540580000	314370000	504870000	191830000	340530000	242640000	314140000	564840000	335230000	243040000	203720000	15979000000	30299000000	17366000000	28722000000	10785000000	21942000000	11979000000	19218000000	26791000000	23211000000	10378000000
ENSECAP00000013992	ENSECAG00000015794	ENSECAP00000013992	ANXA1	Equus caballus annexin A1 (ANXA1), mRNA.	37	37	37	79.5	79.5	79.5	38.737	346	204980000000	25098000000	12052000000	23367000000	14914000000	25359000000	8332300000	25085000000	12776000000	11993000000	9519000000	18507000000	17979000000	9761000000	1195100000	573890000	1112700000	710170000	1207600000	396780000	1194500000	608360000	571080000	453290000	881310000	856120000	28713000000	15556000000	26593000000	18565000000	24709000000	14104000000	30021000000	16201000000	13602000000	16250000000	17790000000
ENSECAP00000014727	ENSECAG00000017188	ENSECAP00000014727	NDUFS4	NADH dehydrogenase (ubiquinone) Fe-S protein 4, 18kDa (NADH-coenzyme Q reductase)	14	14	14	64.7	64.7	64.7	19.348	170	204610000000	14079000000	21943000000	12369000000	16322000000	21105000000	18480000000	21007000000	19737000000	19660000000	10864000000	16272000000	12777000000	20461000000	1407900000	2194300000	1236900000	1632200000	2110500000	1848000000	2100700000	1973700000	1966000000	1086400000	1627200000	1277700000	16442000000	28689000000	12918000000	22776000000	20273000000	30687000000	20233000000	25984000000	24163000000	29483000000	15800000000
ENSECAP00000016068	ENSECAG00000018150	ENSECAP00000016068	GPD1L	glycerol-3-phosphate dehydrogenase 1-like	28	26	26	72.2	72.2	72.2	36.787	335	203620000000	12294000000	17615000000	11537000000	15845000000	21378000000	14431000000	17273000000	23004000000	19027000000	14184000000	18976000000	18051000000	9696000000	585450000	838810000	549380000	754510000	1018000000	687200000	822510000	1095400000	906060000	675450000	903630000	859550000	13340000000	21561000000	13116000000	18952000000	24055000000	17084000000	16517000000	24413000000	21763000000	20153000000	18829000000
ENSECAP00000017260	ENSECAG00000019436	ENSECAP00000017260	COL6A2	collagen, type VI, alpha 2	49	49	49	39.9	39.9	39.9	104.6	981	202250000000	24606000000	20100000000	8358900000	18985000000	22225000000	12312000000	13731000000	18207000000	12995000000	11828000000	17264000000	21639000000	3889400000	473180000	386530000	160750000	365110000	427410000	236770000	264050000	350130000	249900000	227450000	331990000	416140000	24819000000	25001000000	10258000000	24982000000	24063000000	16377000000	12361000000	20042000000	15227000000	18243000000	15869000000
ENSECAP00000018295	ENSECAG00000020200	ENSECAP00000018295	DPYSL3	dihydropyrimidinase-like 3	40	35	34	81.6	72.3	71.1	61.943	570	202060000000	20052000000	18305000000	35427000000	11993000000	15403000000	6524600000	39652000000	10186000000	11145000000	9084700000	10580000000	13706000000	6967600000	691460000	631200000	1221600000	413560000	531140000	224990000	1367300000	351240000	384310000	313270000	364820000	472620000	17801000000	18975000000	36260000000	12621000000	12722000000	9567300000	30886000000	11851000000	11314000000	11365000000	11156000000
ENSECAP00000020429	ENSECAG00000022731	ENSECAP00000020429	COL6A1	collagen, type VI, alpha 1	47	47	47	41.1	41.1	41.1	108.97	1027	201790000000	23354000000	18657000000	7480400000	20993000000	18615000000	10890000000	11119000000	14970000000	13840000000	14153000000	25518000000	22200000000	3807400000	440640000	352010000	141140000	396100000	351230000	205470000	209800000	282450000	261120000	267040000	481470000	418870000	25545000000	22006000000	8776100000	22928000000	22826000000	15781000000	12766000000	20139000000	15685000000	18757000000	18207000000
ENSECAP00000009680	ENSECAG00000011457	ENSECAP00000009680	CCT8	chaperonin containing TCP1, subunit 8 (theta)	53	53	53	77.1	77.1	77.1	59.837	550	200810000000	21507000000	14294000000	18581000000	15132000000	22829000000	9027600000	20453000000	14390000000	14652000000	8059000000	23121000000	18766000000	5284500000	565970000	376150000	488970000	398210000	600770000	237570000	538240000	378690000	385570000	212080000	608430000	493840000	20020000000	16521000000	22173000000	16290000000	22778000000	15708000000	18813000000	17752000000	16900000000	11395000000	24850000000
ENSECAP00000022393	ENSECAG00000024792	ENSECAP00000022393	ITIH1	inter-alpha-trypsin inhibitor heavy chain 1	41	41	37	47.7	47.7	44.8	101.12	909	198120000000	28398000000	15155000000	21148000000	19500000000	17554000000	5138500000	17365000000	11206000000	9569300000	11211000000	20966000000	20913000000	4832300000	692640000	369640000	515810000	475600000	428150000	125330000	423550000	273320000	233400000	273430000	511370000	510070000	33670000000	16864000000	21713000000	22020000000	18970000000	7728400000	17691000000	11279000000	10102000000	13516000000	17571000000
ENSECAP00000022040	ENSECAG00000024540	ENSECAP00000022040	HSPB7	heat shock 27kDa protein family, member 7 (cardiovascular)	9	9	9	55.2	55.2	55.2	18.246	165	197640000000	16413000000	18045000000	9078200000	13550000000	19076000000	12959000000	18390000000	24121000000	24094000000	12677000000	14951000000	14282000000	21959000000	1823700000	2005000000	1008700000	1505500000	2119600000	1439900000	2043300000	2680200000	2677100000	1408500000	1661200000	1586900000	9274200000	17514000000	6701500000	10128000000	17705000000	25053000000	16592000000	20526000000	13506000000	20099000000	15021000000
ENSECAP00000018148	ENSECAG00000020363	ENSECAP00000018148	EEF1A1	Equus caballus eukaryotic translation elongation factor 1 alpha 1 (EEF1A1), mRNA. ;Elongation factor 1-alpha	32	18	3	69.7	39.2	8.7	50.14	462	197400000000	13456000000	19415000000	21403000000	18981000000	17532000000	11174000000	21363000000	14253000000	19833000000	6531900000	17371000000	16091000000	9400200000	640760000	924520000	1019200000	903870000	834870000	532100000	1017300000	678730000	944440000	311050000	827180000	766240000	16423000000	21501000000	21681000000	19360000000	14925000000	14648000000	17990000000	17906000000	19413000000	8012200000	11962000000
ENSECAP00000009629	ENSECAG00000009700	ENSECAP00000009629	ANK3	ankyrin 3, node of Ranvier (ankyrin G)	112	112	99	65.1	65.1	60.1	199.6	1829	197050000000	15756000000	23131000000	11909000000	23249000000	14106000000	14953000000	13598000000	18556000000	24758000000	14256000000	15354000000	7419300000	2345800000	187570000	275370000	141780000	276770000	167920000	178010000	161890000	220900000	294740000	169720000	182790000	88324000	15481000000	26662000000	15636000000	24537000000	14954000000	25151000000	14104000000	24462000000	25967000000	24094000000	14190000000
ENSECAP00000016516	ENSECAG00000018949	ENSECAP00000016516	DBI	diazepam binding inhibitor (GABA receptor modulator, acyl-CoA binding protein)	13	13	13	94.3	94.3	94.3	9.9142	87	197030000000	26290000000	14690000000	15737000000	17348000000	22720000000	13927000000	17963000000	13516000000	15969000000	8035300000	19211000000	11623000000	39406000000	5258000000	2938000000	3147500000	3469500000	4543900000	2785400000	3592600000	2703100000	3193800000	1607100000	3842200000	2324700000	25808000000	17741000000	17408000000	19672000000	20289000000	17180000000	16069000000	18714000000	10095000000	10030000000	11392000000
ENSECAP00000003384	ENSECAG00000004973	ENSECAP00000003384	ENSECAG00000004973	Uncharacterized protein	11	11	10	100	100	81.1	10.98	106	196860000000	22703000000	14978000000	20261000000	15879000000	16688000000	7807400000	23041000000	13769000000	23967000000	10478000000	15264000000	12023000000	32810000000	3783900000	2496300000	3376900000	2646400000	2781300000	1301200000	3840200000	2294800000	3994600000	1746300000	2544000000	2003800000	18697000000	12832000000	14314000000	13712000000	24308000000	13717000000	22184000000	16939000000	16479000000	9960000000	18569000000
ENSECAP00000008049	ENSECAG00000010039	ENSECAP00000008049	ENSECAG00000010039	Uncharacterized protein	13	13	13	58.6	58.6	58.6	21.686	186	196460000000	11063000000	11435000000	19103000000	22093000000	14590000000	13176000000	17591000000	14261000000	22208000000	18300000000	14227000000	18415000000	17860000000	1005800000	1039600000	1736700000	2008400000	1326300000	1197900000	1599200000	1296400000	2018900000	1663600000	1293400000	1674100000	11763000000	19871000000	17601000000	19386000000	11595000000	28540000000	16899000000	20261000000	16415000000	21686000000	18986000000
ENSECAP00000011664	ENSECAG00000013798	ENSECAP00000011664	TUBA1A	tubulin, alpha 1a	34	12	0	74.7	39.9	0	50.135	451	196430000000	26792000000	16263000000	16649000000	17619000000	20205000000	14071000000	16697000000	15610000000	13690000000	11305000000	15221000000	12303000000	9353600000	1275800000	774440000	792830000	838980000	962160000	670060000	795080000	743340000	651920000	538350000	724790000	585860000	30399000000	20723000000	24684000000	20974000000	22106000000	16976000000	28227000000	13784000000	23499000000	19878000000	17326000000
ENSECAP00000017729	ENSECAG00000018147	ENSECAP00000017729	AOX1	Uncharacterized protein	76	76	31	60.7	60.7	27.8	146.38	1330	193990000000	19752000000	11338000000	19940000000	17358000000	20520000000	14330000000	27142000000	15104000000	13596000000	8507800000	13188000000	13209000000	2732200000	278200000	159690000	280850000	244480000	289020000	201820000	382290000	212730000	191490000	119830000	185750000	186040000	19688000000	14412000000	20628000000	19997000000	20808000000	17932000000	24483000000	19369000000	14160000000	10993000000	11876000000
ENSECAP00000005171	ENSECAG00000006290	ENSECAP00000005171	TGM2	transglutaminase 2	38	38	37	43.8	43.8	43.8	77.523	697	190290000000	16480000000	19914000000	10858000000	14221000000	18311000000	19091000000	17088000000	17626000000	19324000000	13017000000	16446000000	7912800000	5007600000	433690000	524050000	285730000	374240000	481870000	502380000	449690000	463830000	508540000	342540000	432800000	208230000	13677000000	19842000000	11547000000	14503000000	15189000000	28377000000	18162000000	19592000000	25536000000	22278000000	17720000000
ENSECAP00000023002	ENSECAG00000026897	ENSECAP00000023002	MRPS36	mitochondrial ribosomal protein S36	11	11	11	77.7	77.7	77.7	11.573	103	190220000000	17511000000	13178000000	13778000000	17384000000	17517000000	14183000000	15109000000	12487000000	21621000000	15513000000	13867000000	18067000000	38043000000	3502200000	2635600000	2755600000	3476700000	3503500000	2836600000	3021700000	2497500000	4324200000	3102600000	2773400000	3613400000	18553000000	17405000000	13000000000	19527000000	19956000000	15713000000	12035000000	13733000000	16013000000	15224000000	12979000000
ENSECAP00000013732	ENSECAG00000016069	ENSECAP00000013732	CLYBL	citrate lyase beta like	30	30	30	67.4	67.4	67.4	37.899	344	189530000000	16855000000	12930000000	11185000000	13774000000	18397000000	11708000000	12267000000	18413000000	15411000000	15642000000	29344000000	13602000000	8614900000	766140000	587710000	508410000	626110000	836240000	532190000	557570000	836980000	700500000	711020000	1333800000	618260000	13456000000	15663000000	12665000000	16534000000	21009000000	20967000000	13188000000	22085000000	18283000000	15322000000	20201000000
ENSECAP00000017306	ENSECAG00000019077	ENSECAP00000017306	CLTC	Uncharacterized protein	101	101	101	58.2	58.2	58.2	192.67	1685	189380000000	16654000000	13459000000	20854000000	14315000000	14496000000	10230000000	23989000000	14610000000	15809000000	8691900000	23879000000	12396000000	2104300000	185050000	149550000	231710000	159050000	161060000	113670000	266550000	162330000	175650000	96577000	265320000	137730000	14391000000	14771000000	24101000000	15160000000	14968000000	17025000000	23268000000	17740000000	17475000000	14208000000	25798000000
ENSECAP00000018049	ENSECAG00000020501	ENSECAP00000018049	ARHGDIA	Rho GDP dissociation inhibitor (GDI) alpha	18	18	18	86.3	86.3	86.3	23.423	204	188920000000	23123000000	14770000000	19115000000	16156000000	21210000000	14530000000	17186000000	14649000000	12618000000	8691100000	9946100000	16926000000	20991000000	2569300000	1641100000	2123900000	1795100000	2356700000	1614400000	1909500000	1627700000	1402000000	965680000	1105100000	1880700000	26558000000	25793000000	26275000000	26172000000	16563000000	16867000000	21691000000	17776000000	16478000000	14819000000	10145000000
ENSECAP00000016220	ENSECAG00000018419	ENSECAP00000016220	ANXA3	annexin A3	39	39	38	80.2	80.2	77.4	36.209	323	188860000000	15180000000	11492000000	11408000000	13612000000	20321000000	17608000000	16432000000	16828000000	16982000000	13845000000	17456000000	17698000000	8993500000	722850000	547230000	543250000	648200000	967650000	838500000	782480000	801340000	808640000	659310000	831260000	842770000	16073000000	15088000000	15574000000	17053000000	21165000000	24152000000	15551000000	23310000000	17312000000	19938000000	13320000000
ENSECAP00000014302	ENSECAG00000016228	ENSECAP00000014302	CA2	carbonic anhydrase II	20	20	20	70.1	70.1	70.1	29.189	261	188750000000	15193000000	25359000000	13496000000	15536000000	15560000000	9162900000	13728000000	13745000000	21517000000	10911000000	24016000000	10527000000	12583000000	1012800000	1690600000	899740000	1035700000	1037300000	610860000	915180000	916370000	1434400000	727380000	1601100000	701820000	15061000000	27970000000	15538000000	16963000000	17801000000	12716000000	14355000000	15379000000	21053000000	16572000000	22423000000
ENSECAP00000011439	ENSECAG00000013659	ENSECAP00000011439	TUBB4A	tubulin, beta 4A class IVa	29	8	7	70.8	26.4	22.8	47.55	425	187500000000	20612000000	22471000000	13737000000	20730000000	9912000000	12446000000	21823000000	10764000000	17609000000	9013100000	15701000000	12688000000	9868700000	1084800000	1182700000	722980000	1091000000	521680000	655030000	1148600000	566530000	926800000	474370000	826370000	667790000	18118000000	21344000000	18799000000	20415000000	13045000000	20218000000	16870000000	10527000000	9487400000	8271700000	13555000000
ENSECAP00000018356	ENSECAG00000020633	ENSECAP00000018356	CCT3	chaperonin containing TCP1, subunit 3 (gamma)	51	51	51	80.2	80.2	80.2	60.642	545	187330000000	24297000000	13079000000	16861000000	15487000000	18467000000	10574000000	17827000000	12064000000	14535000000	9543700000	20530000000	14060000000	5853900000	759280000	408710000	526910000	483980000	577110000	330440000	557090000	377010000	454220000	298240000	641570000	439380000	22959000000	15667000000	19759000000	17086000000	18065000000	14773000000	17337000000	15107000000	15378000000	13122000000	16691000000
ENSECAP00000006891	ENSECAG00000008270	ENSECAP00000006891	FABP5	fatty acid binding protein 5 (psoriasis-associated)	21	21	21	94.8	94.8	94.8	15.15	135	186670000000	22666000000	24195000000	15203000000	15942000000	21019000000	12538000000	15988000000	18082000000	16277000000	6646000000	10370000000	7742600000	23334000000	2833200000	3024400000	1900400000	1992800000	2627400000	1567300000	1998500000	2260200000	2034600000	830750000	1296300000	967820000	25422000000	29131000000	15362000000	21723000000	26034000000	17015000000	13810000000	16700000000	17003000000	9249600000	7757200000
ENSECAP00000007854	ENSECAG00000009144	ENSECAP00000007854	CA1	carbonic anhydrase I	20	20	20	76.2	76.2	76.2	28.998	261	186170000000	18814000000	19805000000	15070000000	15382000000	8211100000	5921300000	6706000000	7383700000	35232000000	17252000000	19162000000	17234000000	13298000000	1343900000	1414600000	1076400000	1098700000	586500000	422950000	479000000	527410000	2516600000	1232300000	1368700000	1231000000	17194000000	21946000000	18898000000	18091000000	7887900000	6592200000	5882600000	7735100000	35495000000	21581000000	22506000000
ENSECAP00000011553	ENSECAG00000013554	ENSECAP00000011553	ANXA7	annexin A7	30	29	29	50.4	49.8	49.8	50.026	466	184860000000	18649000000	13898000000	11512000000	11550000000	22509000000	11274000000	24809000000	16863000000	16029000000	8447800000	15227000000	14089000000	8802700000	888040000	661810000	548180000	549980000	1071900000	536860000	1181400000	803020000	763290000	402270000	725110000	670900000	16566000000	13780000000	14409000000	15157000000	21336000000	12954000000	23086000000	17711000000	20553000000	12649000000	14978000000
ENSECAP00000023050	ENSECAG00000026987	ENSECAP00000023050	NDUFA4	NDUFA4, mitochondrial complex associated	15	15	15	70	70	70	9.0753	80	184500000000	18674000000	15297000000	12161000000	23052000000	18639000000	10848000000	12684000000	12953000000	12919000000	12897000000	15344000000	19033000000	30750000000	3112400000	2549400000	2026900000	3841900000	3106500000	1808000000	2114000000	2158800000	2153100000	2149600000	2557400000	3172200000	21881000000	20447000000	13443000000	28850000000	17063000000	17785000000	10798000000	13868000000	14350000000	11389000000	9626200000
ENSECAP00000014017	ENSECAG00000016380	ENSECAP00000014017	MLIP	muscular LMNA-interacting protein	38	38	38	80.8	80.8	80.8	50.736	459	183420000000	17355000000	15554000000	13376000000	12898000000	15191000000	11898000000	15927000000	15809000000	19900000000	12070000000	19907000000	13535000000	7974700000	754550000	676240000	581580000	560780000	660460000	517300000	692490000	687340000	865210000	524770000	865530000	588490000	16280000000	20674000000	15421000000	14770000000	17670000000	17182000000	13963000000	14876000000	16741000000	17685000000	20122000000
ENSECAP00000016965	ENSECAG00000019192	ENSECAP00000016965	CCT5	T-complex protein 1 subunit epsilon-like protein; Uncharacterized protein	58	58	58	93.2	93.2	93.2	59.775	541	182720000000	22407000000	13590000000	16497000000	13341000000	19108000000	11035000000	18069000000	14107000000	14457000000	8358500000	18735000000	13019000000	5537100000	678990000	411820000	499920000	404260000	579030000	334400000	547540000	427480000	438110000	253290000	567710000	394520000	22683000000	15301000000	19289000000	15848000000	22049000000	12571000000	16799000000	15192000000	14577000000	11078000000	15082000000
ENSECAP00000009514	ENSECAG00000011681	ENSECAP00000009514	NDUFS5	NADH dehydrogenase (ubiquinone) Fe-S protein 5, 15kDa (NADH-coenzyme Q reductase)	15	15	15	81.1	81.1	81.1	12.497	106	181770000000	15748000000	13885000000	5994500000	19132000000	21418000000	11987000000	18645000000	12902000000	30295000000	10282000000	9710800000	11766000000	36353000000	3149600000	2777100000	1198900000	3826300000	4283500000	2397500000	3728900000	2580400000	6059100000	2056500000	1942200000	2353200000	16880000000	24431000000	9956300000	17808000000	20492000000	17530000000	13735000000	14435000000	22394000000	16433000000	9602800000
ENSECAP00000014756	ENSECAG00000015514	ENSECAP00000014756	PLEC	plectin	326	326	324	65.1	65.1	65	519.72	4574	181740000000	17107000000	10498000000	11026000000	17063000000	14448000000	9332800000	18027000000	15099000000	23609000000	12490000000	19664000000	13372000000	668150000	62894000	38596000	40538000	62731000	53119000	34312000	66274000	55510000	86799000	45921000	72295000	49161000	16780000000	13591000000	13114000000	18372000000	16615000000	16427000000	16869000000	17953000000	24641000000	17775000000	18215000000
ENSECAP00000015648	ENSECAG00000018126	ENSECAP00000015648	PRELP	proline/arginine-rich end leucine-rich repeat protein	25	25	25	59.9	59.9	59.9	43.474	379	181420000000	23148000000	5133100000	19979000000	11744000000	22602000000	3931100000	37583000000	6788600000	1861600000	5270600000	14332000000	29042000000	8638900000	1102300000	244440000	951390000	559260000	1076300000	187190000	1789700000	323270000	88648000	250980000	682490000	1383000000	23542000000	6118400000	22962000000	15701000000	21376000000	6348000000	31240000000	7033200000	3336600000	7356000000	16737000000
ENSECAP00000006539	ENSECAG00000007798	ENSECAP00000006539	ME3	malic enzyme 3, NADP(+)-dependent, mitochondrial	37	37	35	77.4	77.4	75.7	60.896	544	181000000000	18257000000	16544000000	13669000000	16855000000	11926000000	11604000000	10940000000	13368000000	19082000000	12727000000	20916000000	15115000000	5838800000	588940000	533670000	440950000	543710000	384700000	374320000	352890000	431230000	615560000	410540000	674710000	487590000	16183000000	17570000000	13038000000	17903000000	11496000000	17619000000	12344000000	14013000000	20234000000	21639000000	18340000000
ENSECAP00000017560	ENSECAG00000020091	ENSECAP00000017560	CCT6A	chaperonin containing TCP1, subunit 6A (zeta 1)	39	39	39	63.3	63.3	63.3	58.061	531	180640000000	17631000000	12236000000	13274000000	11187000000	18894000000	13708000000	15500000000	12159000000	15046000000	10810000000	25311000000	14881000000	6947600000	678130000	470630000	510520000	430260000	726690000	527220000	596150000	467640000	578700000	415760000	973480000	572350000	17100000000	13059000000	13209000000	12383000000	17412000000	15021000000	14270000000	13758000000	13660000000	14758000000	18562000000
ENSECAP00000021802	ENSECAG00000024350	ENSECAP00000021802	ESD	esterase D	23	23	23	83.7	83.7	83.7	31.461	282	180250000000	20433000000	13748000000	13616000000	15458000000	20237000000	11354000000	12801000000	18709000000	15745000000	11804000000	11867000000	14479000000	12875000000	1459500000	981970000	972550000	1104100000	1445500000	811030000	914360000	1336400000	1124700000	843120000	847640000	1034200000	21731000000	17620000000	15303000000	16862000000	20590000000	18307000000	15534000000	19304000000	20244000000	18232000000	14015000000
ENSECAP00000010053	ENSECAG00000011852	ENSECAP00000010053	ALDH4A1	aldehyde dehydrogenase 4 family, member A1	33	33	33	64.1	64.1	64.1	59.693	543	178560000000	16126000000	13395000000	14289000000	17863000000	15128000000	12499000000	17127000000	13330000000	14041000000	11774000000	19738000000	13252000000	6377200000	575910000	478390000	510310000	637980000	540280000	446380000	611680000	476060000	501460000	420510000	704950000	473270000	16772000000	16830000000	15497000000	19653000000	15722000000	18645000000	14386000000	16383000000	16673000000	16390000000	17127000000
ENSECAP00000012711	ENSECAG00000015109	ENSECAP00000012711	ENSECAG00000015109	Uncharacterized protein	8	8	3	61.5	61.5	32.5	12.231	117	176520000000	34916000000	24160000000	21686000000	20656000000	5873800000	5011200000	7722500000	9235800000	12978000000	8629200000	13241000000	12411000000	44130000000	8729100000	6039900000	5421400000	5164000000	1468400000	1252800000	1930600000	2308900000	3244500000	2157300000	3310200000	3102800000	34994000000	29709000000	24021000000	21840000000	6484500000	4117100000	4493200000	5710500000	18745000000	5527300000	8115600000
ENSECAP00000008444	ENSECAG00000010480	ENSECAP00000008444	EIF5A	Uncharacterized protein	20	20	10	68.9	68.9	40.4	17.628	161	176150000000	14753000000	10393000000	11314000000	13068000000	14790000000	16276000000	13994000000	14802000000	18226000000	15148000000	18484000000	14902000000	22019000000	1844100000	1299200000	1414300000	1633400000	1848800000	2034500000	1749300000	1850200000	2278200000	1893400000	2310500000	1862700000	15439000000	16165000000	10908000000	17512000000	15226000000	11065000000	11479000000	12984000000	15212000000	12144000000	8753600000
ENSECAP00000019093	ENSECAG00000021690	ENSECAP00000019093	NDUFS6	NADH dehydrogenase (ubiquinone) Fe-S protein 6, 13kDa (NADH-coenzyme Q reductase)	11	11	11	66.9	66.9	66.9	13.348	124	176070000000	14773000000	14439000000	14236000000	15792000000	19865000000	11581000000	9287900000	17821000000	20079000000	10755000000	16536000000	10902000000	22008000000	1846600000	1804900000	1779500000	1973900000	2483100000	1447700000	1161000000	2227600000	2509900000	1344400000	2067000000	1362700000	14803000000	20238000000	12358000000	15083000000	23600000000	21496000000	16067000000	23929000000	19738000000	19955000000	17504000000
ENSECAP00000018564	ENSECAG00000021086	ENSECAP00000018564	ENSECAG00000021086	D-dopachrome tautomerase	13	13	13	87.3	87.3	87.3	12.815	118	175780000000	16575000000	20644000000	22468000000	18344000000	16927000000	10693000000	17477000000	15801000000	7129600000	8864000000	8551400000	12310000000	25112000000	2367900000	2949200000	3209700000	2620600000	2418100000	1527500000	2496700000	2257300000	1018500000	1266300000	1221600000	1758600000	25091000000	17109000000	20452000000	15998000000	30791000000	29358000000	23881000000	22758000000	11814000000	17154000000	18057000000
ENSECAP00000007958	ENSECAG00000009583	ENSECAP00000007958	P4HB	prolyl 4-hydroxylase, beta polypeptide	53	53	53	88	88	88	51.606	459	175140000000	18500000000	17407000000	17777000000	16299000000	16966000000	8483300000	17358000000	11486000000	13850000000	9826700000	13555000000	13635000000	5838000000	616650000	580220000	592580000	543290000	565520000	282780000	578590000	382860000	461650000	327560000	451840000	454500000	18894000000	21320000000	22607000000	18350000000	16021000000	14991000000	17441000000	12783000000	17068000000	15728000000	14234000000
ENSECAP00000012715	ENSECAG00000014761	ENSECAP00000012715	LONP1	lon peptidase 1, mitochondrial	61	61	61	65.7	65.7	65.7	96.743	864	172670000000	12501000000	17765000000	12671000000	16069000000	13822000000	15988000000	15695000000	15262000000	16110000000	9774100000	16855000000	10157000000	4427300000	320540000	455500000	324900000	412020000	354400000	409950000	402420000	391320000	413070000	250620000	432190000	260420000	14370000000	21916000000	15615000000	18992000000	13733000000	20525000000	16393000000	19079000000	15917000000	16574000000	14862000000
ENSECAP00000018673	ENSECAG00000020055	ENSECAP00000018673	PFKP	phosphofructokinase, platelet	52	49	47	53	49.8	47.4	82.549	753	171900000000	15762000000	24422000000	8028500000	27352000000	8479600000	18158000000	10282000000	16689000000	16841000000	11228000000	11140000000	3518900000	5730000000	525390000	814080000	267620000	911720000	282650000	605260000	342750000	556310000	561370000	374280000	371320000	117300000	17810000000	30183000000	8946300000	32995000000	9140400000	23878000000	10095000000	18344000000	17068000000	15649000000	7773200000
ENSECAP00000011207	ENSECAG00000013324	ENSECAP00000011207	TXN	Equus caballus thioredoxin (TXN), mRNA.	12	12	12	56.7	56.7	56.7	10.792	97	171820000000	11874000000	11706000000	12192000000	12142000000	9260700000	8332800000	12772000000	19371000000	23577000000	15313000000	11174000000	24108000000	28637000000	1979000000	1951100000	2032000000	2023700000	1543400000	1388800000	2128700000	3228600000	3929500000	2552200000	1862400000	4018100000	14798000000	14127000000	11767000000	14783000000	13463000000	15858000000	13589000000	16964000000	22931000000	18423000000	16707000000
ENSECAP00000016599	ENSECAG00000019037	ENSECAP00000016599	GSTA4	glutathione S-transferase alpha 4	19	19	17	63.1	63.1	59.5	25.685	222	171410000000	14667000000	7695000000	15512000000	11198000000	19328000000	6771500000	19772000000	9590500000	15569000000	7714800000	29702000000	13894000000	13186000000	1128200000	591920000	1193200000	861350000	1486700000	520880000	1520900000	737730000	1197600000	593450000	2284800000	1068800000	14602000000	8198500000	17341000000	12978000000	15997000000	10302000000	15748000000	10265000000	16614000000	10328000000	26090000000
ENSECAP00000008027	ENSECAG00000010163	ENSECAP00000008027	APOA2	apolipoprotein A-II	9	9	9	66	66	66	11.289	100	170270000000	19059000000	15420000000	21027000000	15026000000	27850000000	8003900000	10100000000	14141000000	9041700000	6871700000	13851000000	9884100000	28379000000	3176500000	2570100000	3504400000	2504300000	4641700000	1334000000	1683300000	2356800000	1507000000	1145300000	2308400000	1647300000	23071000000	19330000000	20545000000	22048000000	26862000000	10714000000	19194000000	15320000000	12356000000	10047000000	16045000000
ENSECAP00000020900	ENSECAG00000022950	ENSECAP00000020900	NDRG2	NDRG family member 2	23	23	23	73.3	73.3	73.3	40.617	371	170140000000	11553000000	19614000000	12618000000	16785000000	12023000000	16844000000	13797000000	15930000000	15815000000	14299000000	11827000000	9031800000	10634000000	722090000	1225900000	788640000	1049100000	751450000	1052700000	862330000	995650000	988440000	893700000	739170000	564490000	12829000000	20617000000	14319000000	19733000000	13570000000	26535000000	16150000000	19848000000	19453000000	17658000000	14252000000
ENSECAP00000017063	ENSECAG00000019245	ENSECAP00000017063	ACSF2	acyl-CoA synthetase family member 2	36	36	36	55.4	55.4	55.4	68.132	617	167610000000	13984000000	17549000000	14331000000	16935000000	10719000000	12184000000	10903000000	12556000000	18822000000	11447000000	17460000000	10719000000	6446500000	537830000	674980000	551180000	651350000	412280000	468600000	419360000	482930000	723920000	440280000	671520000	412250000	14610000000	21000000000	14607000000	19437000000	12566000000	21806000000	11673000000	16001000000	18556000000	17324000000	15780000000
ENSECAP00000020287	ENSECAG00000022585	ENSECAP00000020287	PRKACB	protein kinase, cAMP-dependent, catalytic, beta	31	31	12	62.1	62.1	32.8	40.979	354	166690000000	11907000000	11768000000	10824000000	14501000000	14442000000	10462000000	11301000000	12842000000	22958000000	8727800000	26841000000	10119000000	9805500000	700400000	692230000	636720000	853000000	849530000	615420000	664760000	755400000	1350500000	513400000	1578900000	595230000	11860000000	14601000000	14892000000	18413000000	17008000000	14201000000	11892000000	17066000000	22880000000	15034000000	19813000000
ENSECAP00000000393	ENSECAG00000000511	ENSECAP00000000393	CFL2	cofilin 2 (muscle)	26	20	20	91.5	67.3	67.3	18.605	165	163000000000	18396000000	17392000000	14104000000	16362000000	17530000000	11143000000	15329000000	9313100000	9933000000	9485100000	14339000000	9672200000	14818000000	1672400000	1581100000	1282200000	1487400000	1593600000	1013000000	1393600000	846640000	903000000	862280000	1303500000	879290000	24781000000	24230000000	16708000000	23517000000	15974000000	13029000000	18032000000	12919000000	13752000000	12855000000	9164300000
ENSECAP00000000436	ENSECAG00000000682	ENSECAP00000000436	NDUFB5	NADH dehydrogenase (ubiquinone) 1 beta subcomplex, 5, 16kDa	12	12	12	40.4	40.4	40.4	21.322	188	162490000000	8731200000	11659000000	10557000000	10735000000	10953000000	19883000000	14471000000	11859000000	15192000000	19614000000	12673000000	16164000000	18055000000	970130000	1295400000	1173000000	1192800000	1217000000	2209200000	1607900000	1317700000	1688000000	2179400000	1408100000	1796000000	8805200000	16252000000	11510000000	11962000000	11178000000	25507000000	15177000000	17535000000	19110000000	23870000000	12455000000
ENSECAP00000013685	ENSECAG00000015700	ENSECAP00000013685	SAMM50	SAMM50 sorting and assembly machinery component	29	29	29	60.6	60.6	60.6	50.626	457	162440000000	9524900000	18746000000	13367000000	11664000000	6907600000	14226000000	16726000000	15071000000	13536000000	19316000000	9605900000	13753000000	5801500000	340170000	669490000	477380000	416570000	246700000	508070000	597350000	538260000	483450000	689850000	343070000	491190000	8026100000	24530000000	16288000000	14825000000	8203400000	16896000000	13769000000	17307000000	15999000000	17879000000	11212000000
ENSECAP00000015566	ENSECAG00000017771	ENSECAP00000015566	ATP1B1	ATPase, Na+/K+ transporting, beta 1 polypeptide	26	26	26	50.8	50.8	50.8	35.085	303	162210000000	10764000000	19822000000	7799800000	15283000000	12277000000	18627000000	9995000000	19590000000	15611000000	18773000000	7908500000	5757500000	13517000000	896980000	1651800000	649980000	1273600000	1023100000	1552200000	832920000	1632500000	1300900000	1564400000	659040000	479790000	11556000000	20154000000	13781000000	18165000000	10502000000	23442000000	11245000000	20444000000	19410000000	19912000000	7902600000
ENSECAP00000008681	ENSECAG00000010481	ENSECAP00000008681	GC	group-specific component (vitamin D binding protein)	39	39	39	66.7	66.7	66.7	52.863	474	161640000000	27222000000	5705100000	18742000000	11115000000	20858000000	1725000000	23578000000	3811600000	5543300000	3690500000	21054000000	18596000000	6735000000	1134300000	237710000	780920000	463130000	869070000	71874000	982430000	158820000	230970000	153770000	877240000	774840000	34093000000	8145900000	20543000000	14160000000	23092000000	2946700000	26357000000	5050100000	6881100000	4584800000	18157000000
ENSECAP00000013327	ENSECAG00000014846	ENSECAP00000013327	ACO1	aconitase 1, soluble	61	61	59	69.3	69.3	67.5	94.207	853	161170000000	12742000000	16371000000	17895000000	15979000000	10609000000	13164000000	17162000000	13615000000	11240000000	9907200000	10720000000	11762000000	3748000000	296320000	380720000	416150000	371610000	246710000	306150000	399110000	316630000	261400000	230400000	249300000	273540000	13009000000	20312000000	20143000000	17823000000	13320000000	18876000000	15401000000	15593000000	14118000000	14931000000	12363000000
ENSECAP00000021242	ENSECAG00000023814	ENSECAP00000021242	LRPPRC	leucine-rich pentatricopeptide repeat containing	62	62	62	57.7	57.7	57.7	106.17	941	160340000000	12702000000	15375000000	7574000000	6482900000	17886000000	9014400000	22535000000	8823200000	8489700000	19811000000	9443500000	22198000000	2863100000	226820000	274560000	135250000	115770000	319400000	160970000	402410000	157560000	151600000	353770000	168630000	396380000	12042000000	14107000000	13858000000	12977000000	13913000000	15779000000	16796000000	14534000000	15028000000	15876000000	13936000000
ENSECAP00000018207	ENSECAG00000020755	ENSECAP00000018207	CCT2	chaperonin containing TCP1, subunit 2 (beta)	46	46	46	84.1	84.1	84.1	57.614	535	159550000000	17024000000	10433000000	13570000000	10069000000	19069000000	8061700000	13255000000	12505000000	15203000000	8044100000	18787000000	13534000000	4986100000	532000000	326030000	424060000	314650000	595920000	251930000	414200000	390770000	475090000	251380000	587110000	422930000	17103000000	12793000000	15630000000	11958000000	20154000000	15820000000	13044000000	16045000000	15029000000	14337000000	16893000000
ENSECAP00000019627	ENSECAG00000022203	ENSECAP00000019627	FHL2	four and a half LIM domains 2	31	31	31	79.2	79.2	79.2	32.425	284	158710000000	12062000000	23401000000	6465900000	23912000000	11796000000	11656000000	11831000000	13883000000	10830000000	22607000000	5702600000	4562600000	8817200000	670130000	1300000000	359220000	1328400000	655330000	647550000	657290000	771280000	601670000	1255900000	316810000	253480000	21490000000	28160000000	5855500000	28287000000	16860000000	15137000000	11976000000	16902000000	19680000000	11896000000	5670400000
ENSECAP00000013906	ENSECAG00000015838	ENSECAP00000013906	ST13	Hsc70-interacting protein-like protein; Uncharacterized protein	23	23	23	44.4	44.4	44.4	41.378	369	157670000000	18825000000	16300000000	15010000000	11895000000	12292000000	10677000000	13061000000	9009000000	12773000000	10947000000	14000000000	12878000000	15767000000	1882500000	1630000000	1501000000	1189500000	1229200000	1067700000	1306100000	900900000	1277300000	1094700000	1400000000	1287800000	17117000000	15747000000	19659000000	16948000000	13926000000	12061000000	11898000000	12121000000	16005000000	13405000000	14170000000
ENSECAP00000017333	ENSECAG00000018714	ENSECAP00000017333	GSN	gelsolin	39	39	19	40.6	40.6	24.5	86.162	783	156570000000	31206000000	6985600000	8357800000	13035000000	18788000000	2150900000	18397000000	9558500000	10439000000	2806200000	22317000000	12531000000	4605100000	917830000	205460000	245820000	383390000	552580000	63261000	541080000	281130000	307040000	82535000	656390000	368560000	27758000000	8481700000	9302400000	14348000000	20079000000	4261700000	16627000000	8213400000	9754000000	4792900000	17583000000
ENSECAP00000012558	ENSECAG00000014334	ENSECAP00000012558	EEF1G	Equus caballus eukaryotic translation elongation factor 1 gamma (EEF1G), mRNA.	36	36	36	76.2	76.2	76.2	50.048	437	156540000000	10551000000	11878000000	11060000000	12167000000	12238000000	12898000000	14190000000	15344000000	13868000000	10452000000	17941000000	13957000000	6522700000	439640000	494920000	460820000	506970000	509900000	537410000	591270000	639350000	577850000	435490000	747530000	581540000	10901000000	14987000000	16465000000	14974000000	13526000000	17470000000	17023000000	18651000000	17380000000	16212000000	17532000000
ENSECAP00000006145	ENSECAG00000008088	ENSECAP00000006145	NIPSNAP3B	nipsnap homolog 3B (C. elegans)	25	25	15	86	86	57	26.514	228	155700000000	11692000000	16422000000	13626000000	13795000000	12414000000	13799000000	15569000000	13681000000	13962000000	6235800000	15471000000	9028400000	11121000000	835120000	1173000000	973290000	985340000	886740000	985660000	1112100000	977190000	997320000	445410000	1105100000	644880000	12672000000	18091000000	13554000000	15584000000	10962000000	18523000000	12708000000	14994000000	9575800000	9259600000	17898000000
ENSECAP00000013082	ENSECAG00000014711	ENSECAP00000013082	TNS1	tensin 1	97	97	93	67.1	67.1	65.9	188.32	1765	152610000000	19703000000	12050000000	14355000000	12034000000	13217000000	5570700000	18503000000	9459200000	11138000000	6159800000	16429000000	13992000000	1861100000	240280000	146950000	175060000	146750000	161180000	67935000	225650000	115360000	135820000	75119000	200360000	170640000	18475000000	13371000000	16939000000	13493000000	14615000000	10191000000	16818000000	12805000000	12961000000	9774400000	16611000000
ENSECAP00000004602	ENSECAG00000004691	ENSECAP00000004602	PDCD6IP	programmed cell death 6 interacting protein	74	74	74	73.3	73.3	73.3	96.373	870	152290000000	15228000000	14169000000	14293000000	13727000000	14219000000	8574000000	14882000000	11441000000	12654000000	9138700000	11861000000	12099000000	3240100000	324000000	301470000	304100000	292060000	302530000	182420000	316630000	243420000	269240000	194440000	252360000	257430000	16121000000	15148000000	16931000000	15526000000	17409000000	14820000000	13365000000	14898000000	12563000000	13678000000	12464000000
ENSECAP00000017973	ENSECAG00000020397	ENSECAP00000017973	YWHAB	tyrosine 3-monooxygenase/tryptophan 5-monooxygenase activation protein, beta	24	18	17	77.6	70.7	67.9	28.11	246	151930000000	12829000000	11470000000	15809000000	11041000000	13821000000	10981000000	14310000000	12740000000	15403000000	5423400000	18625000000	9476700000	10852000000	916380000	819260000	1129200000	788650000	987190000	784380000	1022200000	909990000	1100200000	387380000	1330400000	676910000	12132000000	11410000000	17174000000	12243000000	12441000000	11219000000	11876000000	9213400000	14554000000	7610600000	13119000000
ENSECAP00000018230	ENSECAG00000020305	ENSECAP00000018230	FERMT2	fermitin family member 2	47	47	47	65.1	65.1	65.1	78.604	687	150910000000	10862000000	11958000000	10702000000	9420300000	13086000000	10812000000	14594000000	12364000000	15462000000	6907600000	23718000000	11024000000	4078700000	293570000	323180000	289260000	254600000	353690000	292220000	394440000	334160000	417890000	186690000	641020000	297950000	9747500000	13010000000	12710000000	11188000000	13085000000	15402000000	17909000000	13270000000	14944000000	9930100000	15813000000
ENSECAP00000006518	ENSECAG00000008439	ENSECAP00000006518	HMGB1	Equus caballus high mobility group box 1 (HMGB1), mRNA. ;Uncharacterized protein ;Uncharacterized protein	23	23	20	56.3	56.3	48.8	24.893	215	150490000000	14257000000	10675000000	11108000000	10782000000	12020000000	8382100000	23105000000	7183300000	16304000000	10271000000	10597000000	15809000000	25082000000	2376200000	1779200000	1851400000	1797000000	2003300000	1397000000	3850800000	1197200000	2717300000	1711800000	1766100000	2634800000	14449000000	10877000000	14079000000	15162000000	18150000000	14727000000	15360000000	8530300000	10734000000	13738000000	13137000000
ENSECAP00000001087	ENSECAG00000000132	ENSECAP00000001087	MAOB	Equus caballus monoamine oxidase B (MAOB), mRNA.	32	32	30	65.8	65.8	62.7	58.473	520	150080000000	20041000000	8703500000	11050000000	8450200000	18560000000	6343400000	16471000000	10356000000	7013200000	11244000000	16686000000	15157000000	5359900000	715740000	310840000	394650000	301790000	662870000	226550000	588260000	369870000	250470000	401580000	595930000	541320000	18419000000	8842600000	11403000000	9192900000	18278000000	7253700000	15111000000	11852000000	10078000000	11636000000	21642000000
ENSECAP00000006887	ENSECAG00000008511	ENSECAP00000006887	HSP90AB1	Equus caballus heat shock protein 90kDa alpha (cytosolic), class B member 1 (HSP90AB1), mRNA.	65	42	42	73.8	55.8	55.8	83.236	724	150020000000	13129000000	11265000000	15032000000	9573800000	13794000000	6905800000	16683000000	9544200000	14849000000	8769300000	18425000000	12044000000	4545900000	397850000	341380000	455530000	290120000	417990000	209270000	505550000	289220000	449970000	265740000	558330000	364970000	14572000000	12996000000	17245000000	11466000000	16966000000	14577000000	13058000000	13551000000	13533000000	13598000000	16111000000
ENSECAP00000020826	ENSECAG00000023167	ENSECAP00000020826	COQ6	coenzyme Q6 monooxygenase	29	29	29	64	64	64	51.609	475	149820000000	7822000000	13842000000	10790000000	13362000000	11009000000	16210000000	13378000000	13820000000	14907000000	9829400000	17215000000	7632300000	8812800000	460120000	814240000	634680000	786030000	647570000	953550000	786940000	812950000	876900000	578200000	1012700000	448960000	8091800000	18979000000	11407000000	15871000000	12655000000	22311000000	12249000000	16426000000	14815000000	13204000000	11773000000
ENSECAP00000013611	ENSECAG00000015928	ENSECAP00000013611	ISOC2	isochorismatase domain containing 2	12	12	12	73.5	73.5	73.5	22.36	204	149730000000	11209000000	10374000000	6402600000	9643800000	17261000000	10435000000	13506000000	13063000000	17047000000	9236900000	17421000000	14130000000	18716000000	1401100000	1296800000	800320000	1205500000	2157600000	1304300000	1688300000	1632800000	2130900000	1154600000	2177600000	1766200000	8267600000	9620000000	4386100000	8793500000	11682000000	15826000000	12817000000	16997000000	15780000000	14350000000	15892000000
ENSECAP00000014893	ENSECAG00000016982	ENSECAP00000014893	CCT4	chaperonin containing TCP1, subunit 4 (delta)	36	36	36	78.5	78.5	78.5	53.696	497	149400000000	18882000000	7758900000	9843100000	12645000000	19307000000	6388500000	15061000000	11529000000	12843000000	4871500000	14572000000	15694000000	4979800000	629410000	258630000	328100000	421500000	643570000	212950000	502040000	384290000	428120000	162380000	485740000	523120000	19295000000	9031700000	12757000000	13140000000	17401000000	10470000000	14559000000	13855000000	11397000000	9087600000	16698000000
ENSECAP00000010824	ENSECAG00000012770	ENSECAP00000010824	ALDH9A1	aldehyde dehydrogenase 9 family, member A1	30	30	30	48.1	48.1	48.1	56.549	518	148630000000	21454000000	6958000000	21264000000	7745400000	13282000000	4896400000	14044000000	8088000000	6306100000	6115800000	18662000000	19814000000	5716600000	825170000	267610000	817840000	297900000	510850000	188320000	540170000	311080000	242540000	235220000	717750000	762090000	23048000000	8965500000	23401000000	8998600000	19105000000	7850000000	14791000000	7951400000	7430600000	7265700000	14837000000
ENSECAP00000012696	ENSECAG00000014949	ENSECAP00000012696	TPM1	tropomyosin 1 (alpha)	34	21	21	71.2	56	56	28.893	250	148100000000	12000000000	32324000000	2570100000	16522000000	6762700000	17871000000	5417700000	9335200000	19672000000	13095000000	4095500000	8437900000	9256400000	749980000	2020300000	160630000	1032600000	422670000	1116900000	338610000	583450000	1229500000	818420000	255970000	527370000	9405500000	45662000000	3020300000	13463000000	7768300000	18928000000	6593100000	11197000000	20675000000	12125000000	2132200000
ENSECAP00000007273	ENSECAG00000009229	ENSECAP00000007273	APOOL	apolipoprotein O-like	25	25	25	78.4	78.4	78.4	29.399	268	147900000000	10535000000	10582000000	8150100000	12407000000	12044000000	12666000000	15359000000	14136000000	17723000000	12112000000	12043000000	10148000000	10565000000	752510000	755830000	582150000	886220000	860290000	904710000	1097000000	1009700000	1265900000	865150000	860240000	724830000	10682000000	15474000000	10569000000	15902000000	12679000000	14988000000	12057000000	15780000000	17011000000	15774000000	7905900000
ENSECAP00000009151	ENSECAG00000011236	ENSECAP00000009151	PPA2	pyrophosphatase (inorganic) 2	24	24	24	73.2	73.2	73.2	30.105	265	146830000000	13856000000	13932000000	12558000000	15116000000	10179000000	9360400000	10169000000	16827000000	13585000000	9844400000	9849700000	11554000000	9176800000	866000000	870720000	784860000	944770000	636170000	585030000	635590000	1051700000	849030000	615270000	615610000	722100000	13418000000	14324000000	14018000000	15366000000	11701000000	14759000000	10313000000	16608000000	16171000000	12825000000	8857200000
ENSECAP00000014223	ENSECAG00000015910	ENSECAP00000014223	KTN1	kinectin 1 (kinesin receptor)	133	133	133	76	76	76	156.43	1357	145160000000	17401000000	11260000000	14460000000	10951000000	14784000000	6897400000	10696000000	9249700000	10714000000	8716600000	15998000000	14027000000	1748900000	209660000	135660000	174220000	131950000	178130000	83101000	128870000	111440000	129080000	105020000	192750000	169000000	16391000000	14159000000	16411000000	13476000000	15099000000	12373000000	11566000000	10822000000	11750000000	13699000000	16315000000
ENSECAP00000016000	ENSECAG00000017953	ENSECAP00000016000	TCP1	T-complex protein 1 subunit alpha	42	42	42	76.5	76.5	76.5	60.453	558	145090000000	19018000000	8736100000	12072000000	10719000000	16550000000	7433200000	14394000000	10989000000	10326000000	5854300000	14398000000	14599000000	4680200000	613470000	281810000	389410000	345780000	533860000	239780000	464310000	354470000	333110000	188850000	464460000	470920000	18608000000	10057000000	13123000000	12657000000	17319000000	11087000000	13199000000	12779000000	12369000000	9559600000	17419000000
ENSECAP00000005877	ENSECAG00000007886	ENSECAP00000005877	ENSECAG00000007886	Histone H4 ;histone cluster 1, H4k ;Histone H4 ;Histone H4 ;Histone H4 ;histone cluster 1, H4i ;Histone H4 ;histone cluster 2, H4a ;Histone H4 ;histone cluster 4, H4 ;Histone H4 ;Histone H4 ;Histone H4	16	16	16	66	66	66	11.367	103	143830000000	15386000000	2676800000	9144100000	11857000000	22723000000	3684700000	13508000000	11395000000	15100000000	6457500000	18525000000	13372000000	23971000000	2564300000	446140000	1524000000	1976200000	3787100000	614110000	2251300000	1899100000	2516700000	1076300000	3087600000	2228600000	20647000000	3960700000	11639000000	15222000000	22097000000	5771100000	12441000000	12934000000	21785000000	6010400000	17154000000
ENSECAP00000012746	ENSECAG00000014653	ENSECAP00000012746	ATIC	5-aminoimidazole-4-carboxamide ribonucleotide formyltransferase/IMP cyclohydrolase	42	42	42	84.8	84.8	84.8	63.966	591	143690000000	12343000000	11203000000	15794000000	9287800000	14536000000	7910800000	14152000000	10356000000	11015000000	7617700000	15890000000	13581000000	4354100000	374020000	339490000	478590000	281450000	440480000	239720000	428860000	313800000	333790000	230840000	481520000	411550000	13197000000	14055000000	16933000000	11537000000	15666000000	15856000000	14919000000	14956000000	13793000000	12548000000	17736000000
ENSECAP00000009567	ENSECAG00000011765	ENSECAP00000009567	C1QBP	complement component 1, q subcomponent binding protein	15	15	15	78.4	78.4	78.4	23.085	204	143620000000	5535800000	14612000000	16282000000	14506000000	9520000000	12562000000	8809800000	15217000000	8523800000	12596000000	16439000000	9018400000	17953000000	691980000	1826500000	2035300000	1813300000	1190000000	1570200000	1101200000	1902100000	1065500000	1574400000	2054800000	1127300000	5811000000	20750000000	21537000000	17333000000	7704800000	24891000000	11645000000	18437000000	8899900000	28537000000	17541000000
ENSECAP00000014761	ENSECAG00000016720	ENSECAP00000014761	OBSCN	obscurin, cytoskeletal calmodulin and titin-interacting RhoGEF	237	237	237	40.3	40.3	40.3	841.83	7791	142030000000	11695000000	10818000000	3448200000	14050000000	9773400000	10539000000	5604700000	10773000000	27838000000	13460000000	14818000000	9217400000	374760000	30857000	28545000	9098000	37071000	25787000	27807000	14788000	28426000	73450000	35514000	39098000	24320000	12764000000	14547000000	4659300000	16691000000	9857600000	16511000000	6571500000	15162000000	28109000000	19561000000	13335000000
ENSECAP00000019323	ENSECAG00000020488	ENSECAP00000019323	TLN2	talin 2	171	152	152	75.5	69.6	69.6	273.2	2557	141760000000	12590000000	12726000000	11010000000	14084000000	9078100000	9327600000	11925000000	15253000000	15576000000	6989900000	12959000000	10237000000	1042300000	92571000	93576000	80956000	103560000	66751000	68586000	87681000	112160000	114530000	51396000	95287000	75275000	12589000000	15924000000	13442000000	16052000000	10983000000	14537000000	12283000000	17829000000	14384000000	11252000000	12142000000
ENSECAP00000018316	ENSECAG00000020551	ENSECAP00000018316	ENSECAG00000020551	Adenosylhomocysteinase	37	37	6	61.8	61.8	12	47.674	432	139820000000	14895000000	8141800000	12097000000	10762000000	17691000000	7553300000	16874000000	11319000000	12041000000	3834900000	14673000000	9938100000	6355400000	677060000	370080000	549850000	489160000	804140000	343330000	766980000	514510000	547310000	174310000	666970000	451730000	14304000000	10220000000	12346000000	12027000000	18412000000	10763000000	20309000000	15560000000	10137000000	4813900000	13584000000
ENSECAP00000022547	ENSECAG00000024976	ENSECAP00000022547	OCIAD1	OCIA domain containing 1	22	22	22	81.8	81.8	81.8	27.857	247	139450000000	8846400000	13916000000	6972700000	11081000000	9797800000	15615000000	11362000000	14262000000	13368000000	14003000000	10710000000	9520600000	11621000000	737200000	1159700000	581060000	923440000	816480000	1301200000	946810000	1188500000	1114000000	1166900000	892530000	793390000	7901900000	15211000000	6820800000	12989000000	9754100000	17974000000	10120000000	15885000000	11416000000	20128000000	11437000000
ENSECAP00000022686	ENSECAG00000025104	ENSECAP00000022686	HNRNPK	heterogeneous nuclear ribonucleoprotein K	37	37	37	73.7	73.7	73.7	50.976	463	138440000000	13992000000	11834000000	14254000000	12586000000	13902000000	7513800000	11418000000	11538000000	10384000000	7786200000	11653000000	11579000000	6019100000	608340000	514530000	619730000	547230000	604450000	326690000	496430000	501660000	451490000	338530000	506630000	503430000	15039000000	14290000000	14610000000	13921000000	15611000000	14407000000	12530000000	14062000000	11812000000	11828000000	12517000000
ENSECAP00000000501	ENSECAG00000000737	ENSECAP00000000501	PRKAR1A	Uncharacterized protein; cAMP-dependent protein kinase type I-alph regulatory subunit-like protein	33	33	26	63.8	63.8	56.1	42.762	378	138260000000	14621000000	15713000000	15671000000	13477000000	12907000000	8333800000	12546000000	11786000000	11569000000	5856400000	9473800000	6309300000	7277000000	769500000	827000000	824810000	709320000	679310000	438620000	660290000	620300000	608890000	308230000	498620000	332070000	16741000000	19213000000	17001000000	16897000000	13779000000	14540000000	11979000000	12714000000	14027000000	9264100000	10455000000
ENSECAP00000020274	ENSECAG00000022576	ENSECAP00000020274	IARS2	isoleucyl-tRNA synthetase 2, mitochondrial	47	47	47	50.1	50.1	50.1	113.49	1012	137990000000	10746000000	8224000000	12021000000	10416000000	14103000000	8655500000	11912000000	12341000000	15123000000	8667100000	15890000000	9893100000	3285600000	255870000	195810000	286220000	248000000	335790000	206080000	283620000	293840000	360080000	206360000	378320000	235550000	11081000000	10811000000	11942000000	12259000000	13673000000	13383000000	12620000000	14797000000	14781000000	11187000000	18463000000
ENSECAP00000008435	ENSECAG00000010235	ENSECAP00000008435	CMYA5	cardiomyopathy associated 5	198	198	197	59.9	59.9	59.7	400.95	3627	136730000000	15013000000	11023000000	7398700000	8452100000	13547000000	9045400000	18372000000	8625700000	8811300000	7761600000	15883000000	12796000000	747160000	82036000	60235000	40430000	46186000	74029000	49428000	100390000	47135000	48149000	42413000	86795000	69925000	12861000000	10619000000	11521000000	11246000000	17294000000	12043000000	17107000000	11976000000	11170000000	12372000000	18106000000
ENSECAP00000014144	ENSECAG00000016353	ENSECAP00000014144	OLA1	Obg-like ATPase 1	41	41	41	86.9	86.9	86.9	44.761	396	136730000000	12815000000	12347000000	10105000000	11761000000	14868000000	10207000000	11108000000	13303000000	12336000000	8134200000	11285000000	8460600000	5258800000	492890000	474880000	388670000	452330000	571830000	392590000	427240000	511670000	474470000	312850000	434020000	325410000	13112000000	15920000000	12242000000	15580000000	12948000000	17011000000	12335000000	15277000000	14686000000	14017000000	11846000000
ENSECAP00000001296	ENSECAG00000001923	ENSECAP00000001296	IGKC	Uncharacterized protein	6	6	6	55.8	55.8	55.8	11.245	104	136660000000	19563000000	11080000000	8223000000	12168000000	12082000000	4078500000	15961000000	11031000000	14105000000	12296000000	6027400000	10047000000	34165000000	4890800000	2770000000	2055700000	3042000000	3020500000	1019600000	3990200000	2757800000	3526200000	3073900000	1506800000	2511600000	18976000000	12850000000	17244000000	12546000000	13060000000	6106800000	13669000000	9096900000	10057000000	10758000000	7574700000
ENSECAP00000014505	ENSECAG00000016683	ENSECAP00000014505	SMYD1	SET and MYND domain containing 1	40	40	40	59.1	59.1	59.1	56.783	492	136100000000	17206000000	6280200000	5814300000	10897000000	13775000000	5110600000	12748000000	9066800000	10271000000	7426800000	23972000000	13534000000	5670900000	716910000	261670000	242260000	454030000	573980000	212940000	531160000	377780000	427970000	309450000	998850000	563940000	14320000000	6659800000	6618600000	10076000000	12544000000	8134400000	10403000000	9039500000	11220000000	9165800000	23278000000
ENSECAP00000000035	ENSECAG00000000037	ENSECAP00000000035	HINT2	histidine triad nucleotide binding protein 2	10	10	10	91.3	91.3	91.3	14.684	138	135930000000	16077000000	9860400000	10463000000	11223000000	10110000000	7947300000	10949000000	11068000000	15057000000	10256000000	10126000000	12793000000	15103000000	1786300000	1095600000	1162500000	1247000000	1123300000	883030000	1216600000	1229800000	1673000000	1139600000	1125100000	1421500000	22917000000	12596000000	14518000000	15718000000	13434000000	13561000000	7009000000	13708000000	17919000000	14646000000	10220000000
ENSECAP00000003188	ENSECAG00000004725	ENSECAP00000003188	XIRP1	Equus caballus xin actin-binding repeat containing 1 (XIRP1), mRNA.	80	80	78	80.3	80.3	79.6	122.13	1119	135610000000	9449900000	12648000000	5840700000	12522000000	12631000000	10670000000	14525000000	15040000000	13334000000	10329000000	10180000000	8438200000	2223100000	154920000	207350000	95749000	205290000	207060000	174910000	238110000	246550000	218590000	169330000	166890000	138330000	10041000000	15346000000	7031600000	13305000000	13022000000	15104000000	13718000000	17628000000	15195000000	15235000000	10060000000
ENSECAP00000016246	ENSECAG00000018569	ENSECAP00000016246	LETM1	leucine zipper-EF-hand containing transmembrane protein 1	53	53	53	59.9	59.9	59.9	80.394	714	135490000000	12201000000	11462000000	9056600000	10988000000	14519000000	11540000000	10638000000	11747000000	12657000000	9273800000	11916000000	9487300000	3474000000	312830000	293890000	232220000	281740000	372290000	295910000	272780000	301210000	324540000	237790000	305540000	243270000	11459000000	12395000000	10640000000	11604000000	12375000000	16404000000	13413000000	15708000000	12598000000	14068000000	14225000000
ENSECAP00000000334	ENSECAG00000000548	ENSECAP00000000334	IGHM	immunoglobulin heavy constant mu	22	22	21	56.2	56.2	54	49.438	450	134320000000	20339000000	11398000000	14207000000	15089000000	13377000000	4704800000	10010000000	7814900000	8280700000	8872300000	8464500000	11767000000	6396400000	968510000	542760000	676530000	718540000	636990000	224040000	476640000	372140000	394320000	422490000	403070000	560340000	20939000000	13831000000	15187000000	16827000000	14744000000	6549900000	11917000000	8451900000	9412500000	9727800000	8975300000
ENSECAP00000011206	ENSECAG00000013217	ENSECAP00000011206	ECHDC2	enoyl CoA hydratase domain containing 2	19	19	19	58.4	58.4	58.4	31.995	296	133820000000	6659500000	10415000000	6467000000	11217000000	9971400000	14948000000	8232600000	12980000000	15677000000	16087000000	10018000000	11144000000	8921100000	443970000	694310000	431140000	747790000	664760000	996570000	548840000	865320000	1045200000	1072500000	667870000	742910000	7309500000	15040000000	7551900000	15242000000	11333000000	19433000000	8656300000	15060000000	19578000000	16177000000	12187000000
ENSECAP00000022557	ENSECAG00000024997	ENSECAP00000022557	DDAH1	dimethylarginine dimethylaminohydrolase 1	20	20	19	87.9	87.9	87.9	20.186	182	133650000000	6476100000	15970000000	11879000000	19541000000	6420000000	11356000000	8008100000	20673000000	15242000000	9258800000	5851400000	2970300000	11137000000	539680000	1330800000	989940000	1628400000	535000000	946340000	667340000	1722800000	1270200000	771560000	487620000	247530000	5319500000	17882000000	14578000000	19871000000	6285900000	20037000000	9157900000	20173000000	13848000000	14741000000	4808300000
ENSECAP00000013512	ENSECAG00000015897	ENSECAP00000013512	NDUFA3	NADH dehydrogenase (ubiquinone) 1 alpha subcomplex, 3, 9kDa	4	4	4	50	50	50	9.2638	84	132590000000	7944600000	13172000000	12295000000	12444000000	6746000000	11813000000	11500000000	12537000000	11557000000	12405000000	11866000000	8312600000	33148000000	1986200000	3293100000	3073800000	3111000000	1686500000	2953200000	2874900000	3134200000	2889300000	3101300000	2966600000	2078100000	5124300000	13395000000	13259000000	9705900000	6309300000	18861000000	10139000000	18062000000	7217900000	13626000000	12354000000
ENSECAP00000022689	ENSECAG00000025103	ENSECAP00000022689	PACSIN3	protein kinase C and casein kinase substrate in neurons 3	42	42	42	87.7	87.7	87.7	48.587	424	131980000000	13026000000	16041000000	9498900000	13845000000	8063100000	8005900000	8289500000	14605000000	14439000000	9555300000	6619900000	9990500000	6284700000	620270000	763880000	452330000	659300000	383960000	381230000	394740000	695450000	687550000	455010000	315240000	475740000	12736000000	19955000000	11135000000	19112000000	10221000000	13104000000	8398700000	16372000000	16303000000	12324000000	7766800000
ENSECAP00000014168	ENSECAG00000015580	ENSECAP00000014168	MTHFD1	methylenetetrahydrofolate dehydrogenase (NADP+ dependent) 1, methenyltetrahydrofolate cyclohydrolase, formyltetrahydrofolate synthetase	65	65	63	74.8	74.8	73.7	100.01	923	131630000000	15472000000	10190000000	19032000000	10787000000	12601000000	6235900000	15554000000	8061200000	7608500000	6842100000	10720000000	8530000000	2632700000	309430000	203800000	380630000	215740000	252010000	124720000	311080000	161220000	152170000	136840000	214400000	170600000	15827000000	12010000000	20038000000	13102000000	12715000000	10128000000	15125000000	9938300000	7862500000	10957000000	10059000000
ENSECAP00000013987	ENSECAG00000016168	ENSECAP00000013987	CLIC4	chloride intracellular channel 4	23	23	22	79.2	79.2	75.8	26.215	231	131280000000	15515000000	10052000000	14305000000	11246000000	10778000000	7724400000	11173000000	10687000000	9636500000	7135000000	12965000000	10067000000	10099000000	1193400000	773220000	1100400000	865050000	829050000	594190000	859470000	822040000	741270000	548850000	997330000	774400000	13139000000	10600000000	13781000000	12059000000	9677600000	11676000000	11848000000	11759000000	9674600000	9828800000	11214000000
ENSECAP00000006489	ENSECAG00000008164	ENSECAP00000006489	CALR	calreticulin	32	32	32	77.7	77.7	77.7	47.545	412	130990000000	14819000000	10387000000	13541000000	11678000000	11412000000	7234900000	15401000000	5340500000	9543900000	8173700000	12333000000	11122000000	6237500000	705670000	494620000	644810000	556100000	543440000	344520000	733360000	254310000	454470000	389230000	587290000	529630000	15739000000	14260000000	20509000000	13063000000	10743000000	13798000000	15176000000	10040000000	11132000000	12883000000	13723000000
ENSECAP00000003569	ENSECAG00000005220	ENSECAP00000003569	ENSECAG00000005220	Uncharacterized protein ;Uncharacterized protein ;Uncharacterized protein	6	6	3	21.2	21.2	16.2	10.254	99	130480000000	20448000000	10623000000	12665000000	11936000000	12703000000	4890800000	11407000000	5124900000	24216000000	3116700000	8976300000	4373300000	65240000000	10224000000	5311400000	6332400000	5967800000	6351500000	2445400000	5703600000	2562500000	12108000000	1558300000	4488100000	2186600000	22928000000	12388000000	15452000000	12486000000	13255000000	5388600000	7138500000	5961200000	21654000000	5699700000	5139700000
ENSECAP00000007656	ENSECAG00000009573	ENSECAP00000007656	RPS3A	ribosomal protein S3A	34	34	34	78	78	78	29.945	264	130320000000	15179000000	15290000000	9277900000	10326000000	10354000000	9207500000	11161000000	9963000000	14351000000	6933800000	10648000000	7633100000	7666100000	892860000	899400000	545760000	607390000	609080000	541620000	656550000	586060000	844170000	407870000	626350000	449000000	14821000000	15892000000	13009000000	12345000000	12434000000	12685000000	10493000000	11924000000	11348000000	10485000000	8489000000
ENSECAP00000020201	ENSECAG00000022498	ENSECAP00000020201	ITGB1	integrin, beta 1 (fibronectin receptor, beta polypeptide, antigen CD29 includes MDF2, MSK12)	38	38	38	40.8	40.8	40.8	88.329	799	129980000000	11511000000	11719000000	10577000000	11501000000	11076000000	7061300000	11760000000	10010000000	14730000000	9232900000	12647000000	8153100000	3822900000	338550000	344690000	311090000	338270000	325770000	207680000	345870000	294410000	433240000	271560000	371970000	239800000	10594000000	15092000000	9967400000	12322000000	11594000000	11210000000	12264000000	12117000000	15092000000	13959000000	11184000000
ENSECAP00000015909	ENSECAG00000017637	ENSECAP00000015909	ITIH2	inter-alpha-trypsin inhibitor heavy chain 2	44	44	44	41.6	41.6	41.6	106.72	949	129090000000	18191000000	8214200000	13861000000	12627000000	15038000000	5396800000	19709000000	7063900000	5998000000	4198200000	11030000000	7767200000	2581900000	363820000	164280000	277210000	252540000	300750000	107940000	394180000	141280000	119960000	83964000	220600000	155340000	17372000000	9976300000	13356000000	13499000000	16203000000	8334600000	18788000000	9306800000	6510100000	7731500000	11587000000
ENSECAP00000010981	ENSECAG00000013284	ENSECAP00000010981	PTGR2	Uncharacterized protein	16	16	16	76.5	76.5	76.5	30.434	281	129020000000	8149600000	8564700000	11700000000	11458000000	9015800000	12411000000	11611000000	12218000000	9978100000	11602000000	13329000000	8980800000	11729000000	740870000	778600000	1063700000	1041600000	819620000	1128300000	1055600000	1110700000	907100000	1054700000	1211700000	816440000	8180800000	11021000000	11047000000	13531000000	10231000000	18278000000	10171000000	15347000000	12191000000	11375000000	15549000000
ENSECAP00000022733	ENSECAG00000025162	ENSECAP00000022733	ENSECAG00000025162	Uncharacterized protein	8	8	8	74.5	74.5	74.5	5.7527	51	128490000000	17164000000	15544000000	9224900000	12515000000	17235000000	6360800000	5258100000	4040300000	10720000000	7087500000	14302000000	9034300000	42829000000	5721400000	5181400000	3075000000	4171700000	5745200000	2120300000	1752700000	1346800000	3573300000	2362500000	4767500000	3011400000	25531000000	16863000000	4919100000	19160000000	37667000000	4806500000	5876300000	7205900000	14966000000	7437900000	9219500000
ENSECAP00000006156	ENSECAG00000007976	ENSECAP00000006156	EEF1D	eukaryotic translation elongation factor 1 delta (guanine nucleotide exchange protein)	35	35	33	41.7	41.7	41.7	70.639	642	128040000000	10004000000	8318800000	9547000000	9656300000	10481000000	9433400000	13778000000	10743000000	11359000000	10876000000	12245000000	11596000000	3658200000	285830000	237680000	272770000	275900000	299460000	269530000	393660000	306950000	324560000	310740000	349860000	331320000	9984800000	11169000000	12532000000	12861000000	10172000000	14526000000	10721000000	10776000000	10100000000	14663000000	9339200000
ENSECAP00000014368	ENSECAG00000016744	ENSECAP00000014368	PTGES2	prostaglandin E synthase 2	27	27	27	83.7	83.7	83.7	32.5	283	127860000000	11229000000	11233000000	11781000000	12819000000	8406300000	8521200000	8482400000	9564200000	13939000000	7940500000	14506000000	9443400000	6088800000	534710000	534900000	561000000	610420000	400300000	405770000	403920000	455440000	663750000	378120000	690760000	449690000	10111000000	12949000000	13856000000	13383000000	8712500000	13303000000	10588000000	9777200000	12622000000	12391000000	12319000000
ENSECAP00000008177	ENSECAG00000009799	ENSECAP00000008177	PFKFB2	6-phosphofructo-2-kinase/fructose-2,6-biphosphatase 2	48	48	48	75.6	75.6	75.6	59.658	517	127850000000	10133000000	15444000000	9282200000	15389000000	9637800000	12607000000	4959700000	14693000000	17065000000	8820800000	7248900000	2572500000	3551500000	281470000	429000000	257840000	427490000	267720000	350190000	137770000	408140000	474040000	245020000	201360000	71457000	10665000000	17266000000	11193000000	16816000000	10089000000	18621000000	5780300000	18186000000	15719000000	13612000000	6367600000
ENSECAP00000007810	ENSECAG00000009937	ENSECAP00000007810	UBE2N	ubiquitin-conjugating enzyme E2N ;Uncharacterized protein	15	15	15	71.1	71.1	71.1	17.138	152	127410000000	11949000000	8624800000	11282000000	11168000000	16290000000	10484000000	9626100000	10148000000	9829100000	8893000000	9253400000	9868000000	12741000000	1194900000	862480000	1128200000	1116800000	1629000000	1048400000	962610000	1014800000	982910000	889300000	925340000	986800000	14637000000	12497000000	14145000000	13089000000	17994000000	12075000000	10073000000	11425000000	12382000000	8926400000	10194000000
ENSECAP00000020242	ENSECAG00000022694	ENSECAP00000020242	ENSECAG00000022694	Uncharacterized protein	20	20	11	67.7	67.7	38.2	21.125	186	126930000000	17281000000	5164400000	8773200000	6990400000	18750000000	3132700000	17116000000	7484400000	7806500000	3596500000	18030000000	12803000000	11539000000	1571000000	469490000	797560000	635490000	1704600000	284790000	1556000000	680400000	709680000	326960000	1639100000	1163900000	15507000000	4031600000	8407000000	7395900000	17689000000	4544800000	11244000000	7834300000	8251200000	4003900000	15477000000
ENSECAP00000012223	ENSECAG00000014096	ENSECAP00000012223	GBE1	Equus caballus glucan (1,4-alpha-), branching enzyme 1 (GBE1), mRNA.	37	37	37	54	54	54	75.231	654	126380000000	5939800000	8598800000	9813200000	11493000000	10394000000	12368000000	13130000000	14303000000	10737000000	11068000000	10523000000	8008100000	3829600000	179990000	260570000	297370000	348280000	314970000	374800000	397890000	433420000	325360000	335400000	318860000	242670000	6790200000	12282000000	12585000000	13571000000	8827200000	17617000000	15251000000	18258000000	10457000000	14901000000	12004000000
ENSECAP00000004525	ENSECAG00000006452	ENSECAP00000004525	YWHAG	tyrosine 3-monooxygenase/tryptophan 5-monooxygenase activation protein, gamma	16	12	12	67	60.1	60.1	24.938	218	125990000000	9276900000	9636300000	10573000000	15025000000	11413000000	8293900000	6597400000	11817000000	15037000000	9996400000	11742000000	6578000000	8999100000	662630000	688300000	755230000	1073200000	815210000	592420000	471250000	844080000	1074100000	714030000	838750000	469860000	14849000000	12261000000	9948100000	15888000000	9527200000	8937700000	5873800000	11621000000	16944000000	15012000000	9027000000
ENSECAP00000007588	ENSECAG00000009665	ENSECAP00000007588	DAG1	dystroglycan 1 (dystrophin-associated glycoprotein 1)	39	39	39	39.3	39.3	39.3	97.251	894	125660000000	7737700000	12095000000	9200000000	13275000000	7989200000	10232000000	10542000000	12683000000	13141000000	9490300000	12512000000	6760500000	2991900000	184230000	287980000	219050000	316070000	190220000	243630000	250990000	301980000	312890000	225960000	297900000	160960000	7666500000	13226000000	10552000000	15115000000	9770200000	12713000000	7761800000	15957000000	12820000000	14994000000	12305000000
ENSECAP00000006578	ENSECAG00000006772	ENSECAP00000006578	DYSF	dysferlin	106	106	103	55.9	55.9	54.8	239.5	2106	125550000000	8496900000	17622000000	8963300000	13476000000	7875700000	9031600000	13178000000	13590000000	13776000000	7549300000	7449200000	4546700000	1195800000	80923000	167830000	85365000	128340000	75007000	86015000	125500000	129430000	131200000	71898000	70945000	43302000	8713900000	18613000000	10668000000	16237000000	8832900000	15709000000	12559000000	15983000000	13021000000	12814000000	7736300000
ENSECAP00000019559	ENSECAG00000022166	ENSECAP00000019559	AKAP12	A kinase (PRKA) anchor protein 12	106	106	106	67.3	67.3	67.3	168.57	1554	125500000000	12221000000	6861900000	19941000000	9414400000	12201000000	4161900000	22813000000	8562200000	4034700000	5286600000	8513500000	11490000000	1696000000	165150000	92728000	269470000	127220000	164880000	56241000	308280000	115710000	54523000	71441000	115050000	155270000	11319000000	8839000000	24756000000	11401000000	11213000000	8312300000	21948000000	9945500000	5503500000	10760000000	9606200000
ENSECAP00000014697	ENSECAG00000017145	ENSECAP00000014697	CCT7	chaperonin containing TCP1, subunit 7 (eta)	48	48	48	72.5	72.5	72.5	59.149	541	124740000000	14038000000	9128400000	10774000000	9517500000	12543000000	5793300000	10132000000	8099800000	12668000000	5734100000	14456000000	11859000000	4301500000	484070000	314770000	371530000	328190000	432520000	199770000	349370000	279300000	436830000	197730000	498480000	408940000	15039000000	10072000000	11828000000	10897000000	12704000000	11998000000	9877500000	11292000000	12111000000	8276300000	12138000000
ENSECAP00000007267	ENSECAG00000008303	ENSECAP00000007267	LAMB1	laminin, beta 1	75	75	75	36.4	36.4	36.4	197.72	1796	124660000000	4858700000	18580000000	3701600000	13284000000	5632500000	15146000000	4770000000	16331000000	18077000000	15261000000	4765500000	4248600000	1780800000	69409000	265430000	52880000	189770000	80464000	216370000	68143000	233300000	258240000	218010000	68079000	60694000	6002000000	23135000000	4750100000	16840000000	6111900000	21362000000	4820200000	19247000000	19243000000	18394000000	5290300000
ENSECAP00000020709	ENSECAG00000023192	ENSECAP00000020709	GYG1	glycogenin 1	10	10	10	33.6	33.6	33.6	30.842	274	123800000000	6874400000	8900200000	7059000000	8431100000	15644000000	8028800000	6041700000	11020000000	14430000000	11165000000	10609000000	15592000000	11254000000	624950000	809110000	641730000	766460000	1422200000	729890000	549250000	1001900000	1311800000	1015000000	964470000	1417500000	10241000000	16058000000	9300400000	12504000000	13887000000	10879000000	9802200000	9098300000	17686000000	9142000000	9847600000
ENSECAP00000004398	ENSECAG00000006182	ENSECAP00000004398	COQ5	coenzyme Q5 homolog, methyltransferase (S. cerevisiae)	27	27	27	70.3	70.3	70.3	37.18	327	123080000000	9703100000	10958000000	9760000000	11046000000	8337400000	8460100000	9148000000	9302700000	14289000000	10458000000	8363500000	13253000000	6154000000	485150000	547910000	488000000	552320000	416870000	423000000	457400000	465130000	714440000	522910000	418180000	662630000	8545900000	13142000000	9912200000	12519000000	8280600000	12313000000	7493400000	10163000000	10086000000	12395000000	8031600000
ENSECAP00000019426	ENSECAG00000021428	ENSECAP00000019426	GYS1	Equus caballus glycogen synthase 1 (muscle) (GYS1), mRNA.	47	47	44	55.1	55.1	53.1	83.895	737	122840000000	5706000000	13473000000	8408500000	13250000000	6799600000	14376000000	8731500000	9314200000	15039000000	10568000000	9037700000	8140900000	3509800000	163030000	384950000	240240000	378580000	194270000	410740000	249470000	266120000	429680000	301930000	258220000	232600000	6727900000	16251000000	9093600000	14817000000	6236100000	18210000000	8324500000	10911000000	13608000000	13367000000	8997900000
ENSECAP00000017684	ENSECAG00000020263	ENSECAP00000017684	ACOT13	acyl-CoA thioesterase 13	7	7	7	62.8	62.8	62.8	12.012	113	122590000000	15668000000	5082100000	11516000000	13263000000	10943000000	8449800000	10160000000	9979200000	15388000000	8311900000	8590500000	5234500000	20431000000	2611300000	847020000	1919300000	2210500000	1823900000	1408300000	1693400000	1663200000	2564700000	1385300000	1431800000	872410000	12229000000	11208000000	8098300000	14446000000	13603000000	10995000000	10386000000	11267000000	12431000000	6914200000	8708800000
ENSECAP00000016009	ENSECAG00000018332	ENSECAP00000016009	AK4	adenylate kinase 4	21	21	21	83	83	83	25.195	223	121760000000	11115000000	3557300000	13649000000	4097800000	16734000000	5289700000	18561000000	8988600000	4114100000	4361200000	23980000000	7316300000	8117600000	741000000	237150000	909910000	273190000	1115600000	352650000	1237400000	599240000	274270000	290750000	1598700000	487750000	9697900000	5119700000	18804000000	5789300000	17609000000	7696000000	18135000000	12164000000	5154000000	8240300000	15573000000
ENSECAP00000002024	ENSECAG00000002962	ENSECAP00000002024	ADIPOQ	adiponectin, C1Q and collagen domain containing	11	11	11	46.4	46.4	46.4	25.993	239	121450000000	8001800000	17902000000	12663000000	12762000000	4993300000	11418000000	11108000000	7997500000	6640600000	9970800000	10925000000	7067100000	9342200000	615520000	1377000000	974070000	981730000	384100000	878300000	854500000	615190000	510810000	766990000	840350000	543620000	7152100000	16827000000	15279000000	13226000000	4993100000	10968000000	9911000000	11868000000	8833000000	13822000000	16001000000
ENSECAP00000003687	ENSECAG00000004201	ENSECAP00000003687	FETUB	fetuin B	22	22	22	43.9	43.9	43.9	40.961	374	121420000000	22522000000	9706100000	14728000000	15789000000	15144000000	6215200000	10579000000	7481900000	3387200000	4231200000	5815700000	5818500000	5519000000	1023700000	441190000	669470000	717680000	688380000	282510000	480890000	340080000	153960000	192330000	264350000	264480000	20559000000	12209000000	16844000000	16142000000	18636000000	10786000000	16493000000	9824700000	3217600000	6448500000	6930900000
ENSECAP00000011785	ENSECAG00000013968	ENSECAP00000011785	NAXE	apolipoprotein A-I binding protein	16	16	16	53.8	53.8	53.8	31.463	288	121290000000	7972600000	9959500000	10050000000	10277000000	8469900000	9056400000	10630000000	10497000000	7327800000	10225000000	14456000000	12366000000	8663400000	569470000	711390000	717830000	734100000	604990000	646890000	759300000	749800000	523410000	730350000	1032600000	883260000	10183000000	11740000000	14465000000	12013000000	12541000000	10256000000	8367600000	11564000000	9144800000	12026000000	10818000000
ENSECAP00000006212	ENSECAG00000008111	ENSECAP00000006212	AK1	adenylate kinase 1	19	19	19	62	62	62	23.286	208	120670000000	13237000000	6170000000	12613000000	8184900000	12157000000	7065900000	13882000000	6322400000	7772200000	7395700000	13317000000	12550000000	10056000000	1103100000	514170000	1051100000	682080000	1013100000	588830000	1156800000	526870000	647680000	616310000	1109700000	1045800000	14225000000	8302400000	11979000000	10954000000	15599000000	12448000000	10685000000	8923100000	10847000000	10915000000	12542000000
ENSECAP00000010339	ENSECAG00000011854	ENSECAP00000010339	CFB	Uncharacterized protein	55	55	45	60.9	60.9	53.5	85.984	768	120430000000	16649000000	6830500000	13508000000	11452000000	13220000000	4096000000	17118000000	8057300000	5211100000	4311800000	11479000000	8500900000	3169300000	438140000	179750000	355470000	301380000	347890000	107790000	450470000	212030000	137140000	113470000	302090000	223710000	17629000000	9762500000	15199000000	16078000000	13549000000	7427500000	16405000000	9653700000	6529600000	7769300000	8795800000
ENSECAP00000019350	ENSECAG00000021601	ENSECAP00000019350	DNPEP	aspartyl aminopeptidase	25	25	25	57.7	57.7	57.7	51.975	473	120240000000	11014000000	11000000000	11791000000	11793000000	7583600000	6997000000	9078000000	7819000000	11978000000	7695900000	12921000000	10570000000	6679900000	611870000	611100000	655050000	655140000	421310000	388720000	504330000	434390000	665460000	427550000	717810000	587200000	10729000000	14612000000	12080000000	13855000000	10146000000	11466000000	8224200000	9388500000	9947000000	10774000000	11119000000
ENSECAP00000007049	ENSECAG00000008796	ENSECAP00000007049	PPIF	peptidylprolyl isomerase F	16	15	14	80.2	76	71.9	17.892	167	120160000000	13579000000	9024900000	7870300000	16360000000	11641000000	7085900000	7624300000	7712500000	12677000000	9092400000	10757000000	6735800000	10924000000	1234500000	820440000	715480000	1487300000	1058300000	644180000	693120000	701130000	1152400000	826590000	977950000	612340000	12918000000	10671000000	7221000000	12629000000	11559000000	9499500000	7052900000	8854200000	12075000000	8478400000	7565500000
ENSECAP00000002969	ENSECAG00000001034	ENSECAP00000002969	UNC45B	unc-45 homolog B (C. elegans)	71	71	71	66.8	66.8	66.8	103.54	932	119070000000	12915000000	8763900000	9305100000	8083100000	12228000000	7267600000	10807000000	8622400000	9954900000	7539500000	13821000000	9762700000	2018100000	218890000	148540000	157710000	137000000	207260000	123180000	183170000	146140000	168730000	127790000	234250000	165470000	13950000000	11703000000	12373000000	11117000000	13125000000	10945000000	10645000000	11181000000	11396000000	11497000000	13792000000
ENSECAP00000023013	ENSECAG00000014820	ENSECAP00000023013	DSP	desmoplakin	210	210	210	66.6	66.6	66.6	278.73	2386	118970000000	10739000000	6927400000	4271500000	11554000000	15226000000	5467200000	8004600000	9774300000	17173000000	6039600000	17945000000	5851000000	855920000	77262000	49838000	30730000	83122000	109540000	39332000	57587000	70319000	123550000	43450000	129100000	42093000	10271000000	9008500000	6005100000	12833000000	16368000000	9849400000	8564500000	11961000000	18588000000	9772800000	15345000000
ENSECAP00000008069	ENSECAG00000010106	ENSECAP00000008069	NCEH1	neutral cholesterol ester hydrolase 1	22	22	22	54.7	54.7	54.7	45.588	408	117830000000	4477500000	19918000000	5627800000	14231000000	5428700000	18459000000	4838200000	11586000000	15154000000	9351800000	5866900000	2892800000	5356000000	203520000	905380000	255810000	646840000	246760000	839050000	219920000	526660000	688800000	425080000	266680000	131490000	5309500000	22314000000	5627800000	16284000000	6687400000	25034000000	6026300000	15295000000	21812000000	16492000000	8115600000
ENSECAP00000011427	ENSECAG00000012838	ENSECAP00000011427	EPB41L2	erythrocyte membrane protein band 4.1-like 2	77	77	71	65.4	65.4	61.6	112.48	1003	117080000000	13606000000	7138500000	11528000000	11011000000	13498000000	5684800000	17576000000	7728500000	5749000000	4918000000	9117500000	9527900000	2090800000	242970000	127470000	205860000	196630000	241040000	101510000	313850000	138010000	102660000	87821000	162810000	170140000	13805000000	8338500000	14565000000	12294000000	13099000000	9569800000	18714000000	9578700000	7645500000	8205400000	10483000000
ENSECAP00000011789	ENSECAG00000013915	ENSECAP00000011789	ENSECAG00000013915	Uncharacterized protein ;Uncharacterized protein	29	29	29	86	86	86	26.674	243	117070000000	9912800000	13847000000	14968000000	9284600000	6766100000	10091000000	10314000000	8845900000	7169400000	9466400000	6834000000	9571200000	6161600000	521730000	728780000	787780000	488660000	356110000	531080000	542850000	465580000	377340000	498230000	359690000	503750000	9124600000	14861000000	14652000000	10883000000	7081700000	13363000000	9152200000	9822000000	7608900000	11747000000	7956300000
ENSECAP00000005145	ENSECAG00000007059	ENSECAP00000005145	HIST1H2BI	histone cluster 1, H2be ;histone cluster 1, H2bm ;Histone H2B ;Histone H2B ;histone cluster 1, H2bf ;histone cluster 1, H2bk ;Histone H2B ;histone cluster 1, H2bl ;histone cluster 1, H2bd ;histone cluster 1, H2bn ;histone cluster 2, H2bf	10	10	3	61.9	61.9	9.5	13.906	126	117030000000	11866000000	3490700000	7348300000	9354000000	13761000000	4798600000	11280000000	6110600000	16156000000	5298100000	19918000000	7648500000	16719000000	1695100000	498670000	1049800000	1336300000	1965800000	685510000	1611500000	872950000	2308100000	756870000	2845400000	1092600000	13389000000	4375700000	8428500000	10015000000	13843000000	4464700000	8157600000	5547300000	12564000000	7211400000	11596000000
ENSECAP00000017501	ENSECAG00000020005	ENSECAP00000017501	HRC	histidine rich calcium binding protein	37	37	37	58.8	58.8	58.8	77.26	687	116790000000	5383100000	12377000000	9537400000	13250000000	7462200000	8019700000	6670400000	11579000000	15316000000	8789500000	7707700000	10695000000	4171000000	192250000	442040000	340620000	473220000	266510000	286420000	238230000	413540000	546990000	313910000	275280000	381970000	6939700000	14768000000	12101000000	15504000000	7925300000	12579000000	6707600000	13613000000	18957000000	14451000000	8630500000
ENSECAP00000021701	ENSECAG00000023879	ENSECAP00000021701	IQGAP1	IQ motif containing GTPase activating protein 1	104	104	101	63.2	63.2	61.8	187.12	1639	116170000000	13114000000	10351000000	13210000000	9209200000	13221000000	6824900000	14729000000	8246400000	7457400000	4123300000	9002400000	6685300000	1383000000	156120000	123220000	157260000	109630000	157390000	81249000	175340000	98172000	88778000	49087000	107170000	79587000	12026000000	11487000000	14789000000	11218000000	13216000000	10398000000	14400000000	10833000000	8416300000	8582700000	11108000000
ENSECAP00000008555	ENSECAG00000009009	ENSECAP00000008555	ACTN2	actinin, alpha 2	60	52	47	62.3	56.9	50.9	102.98	894	116010000000	12182000000	13479000000	1383700000	14881000000	8445700000	7273100000	10051000000	7068700000	9368100000	19679000000	8010900000	4191900000	2231000000	234280000	259220000	26610000	286170000	162420000	139870000	193290000	135940000	180160000	378440000	154060000	80613000	12321000000	15909000000	2139900000	15261000000	8916900000	11558000000	8998400000	9339300000	9465800000	25859000000	7876400000
ENSECAP00000007506	ENSECAG00000008615	ENSECAP00000007506	C4A	Uncharacterized protein	83	83	83	54.5	54.5	54.5	193.02	1750	115860000000	17210000000	6760000000	12827000000	12123000000	10406000000	3368200000	16930000000	6415600000	3916200000	2974400000	16422000000	6504800000	1379300000	204880000	80477000	152700000	144330000	123880000	40097000	201550000	76376000	46622000	35410000	195500000	77439000	16483000000	8816300000	15380000000	12779000000	13283000000	6687200000	16405000000	8928400000	4362100000	4047000000	10230000000
ENSECAP00000015087	ENSECAG00000017216	ENSECAP00000015087	EHD4	EH-domain containing 4	46	46	35	86.9	86.9	78.6	56.39	496	115780000000	12552000000	10944000000	10962000000	9298600000	10598000000	7715400000	9216300000	5283500000	10283000000	8367900000	12923000000	7633300000	4288000000	464890000	405320000	406000000	344390000	392530000	285760000	341340000	195680000	380840000	309920000	478630000	282710000	12889000000	12203000000	12640000000	9196300000	10653000000	10341000000	8606400000	6799400000	10427000000	11051000000	13867000000
ENSECAP00000005609	ENSECAG00000007599	ENSECAP00000005609	ILK	integrin-linked kinase	37	37	37	65.3	65.3	65.3	51.389	452	115160000000	10759000000	11771000000	12703000000	10230000000	8653100000	7927700000	8679300000	11661000000	9864400000	7343400000	7594000000	7973800000	4798300000	448290000	490460000	529280000	426270000	360550000	330320000	361640000	485880000	411020000	305970000	316420000	332240000	11126000000	13191000000	13764000000	12182000000	9613100000	13314000000	8818900000	11072000000	11578000000	10140000000	8102500000
ENSECAP00000015275	ENSECAG00000017514	ENSECAP00000015275	ENSECAG00000017514	60S ribosomal protein L6 ;60S ribosomal protein L6	25	25	25	63.1	63.1	63.1	29.962	263	115090000000	10805000000	9614400000	10493000000	9269100000	9677500000	7488300000	10405000000	10608000000	11355000000	4961100000	11786000000	8633700000	8853400000	831130000	739570000	807120000	713000000	744430000	576020000	800350000	815970000	873450000	381630000	906610000	664130000	10473000000	11454000000	11417000000	11256000000	10957000000	13913000000	11211000000	12571000000	10329000000	11010000000	11283000000
ENSECAP00000017885	ENSECAG00000020415	ENSECAP00000017885	FAM162A	family with sequence similarity 162, member A	15	15	15	45.8	45.8	45.8	17.574	155	115050000000	6293400000	11074000000	6495800000	8736900000	6546900000	8216900000	6917000000	11035000000	16244000000	9205500000	15079000000	9207200000	14381000000	786680000	1384200000	811980000	1092100000	818360000	1027100000	864630000	1379400000	2030500000	1150700000	1884900000	1150900000	6991700000	13886000000	6351200000	13066000000	7282900000	12521000000	7107000000	12011000000	14048000000	9015000000	10867000000
ENSECAP00000009462	ENSECAG00000011574	ENSECAP00000009462	HDHD5	cat eye syndrome chromosome region, candidate 5	27	27	27	66.3	66.3	66.3	42.553	383	114790000000	4686500000	11101000000	7044100000	10721000000	5835200000	14312000000	9349200000	13173000000	11772000000	10766000000	9630200000	6401200000	6041700000	246660000	584270000	370740000	564250000	307120000	753290000	492060000	693310000	619570000	566650000	506850000	336910000	4719100000	12338000000	7904000000	12740000000	6397500000	22096000000	10090000000	16231000000	13086000000	12138000000	11389000000
ENSECAP00000014340	ENSECAG00000015982	ENSECAP00000014340	TXNRD1	Equus caballus thioredoxin reductase 1 (TXNRD1), mRNA.	31	31	30	64.9	64.9	62	56.332	513	114100000000	12481000000	8846200000	9831400000	7246900000	8391900000	8377500000	11260000000	7987200000	12384000000	7614400000	10335000000	9342000000	4563900000	499220000	353850000	393260000	289880000	335680000	335100000	450400000	319490000	495380000	304570000	413410000	373680000	10608000000	11731000000	12683000000	8596200000	8608000000	12992000000	10106000000	8159400000	12090000000	12377000000	11881000000
ENSECAP00000015306	ENSECAG00000017366	ENSECAP00000015306	ADSSL1	adenylosuccinate synthase like 1	27	27	27	64.5	64.5	64.5	43.774	394	113200000000	4314900000	12890000000	8064700000	12646000000	4973800000	8956000000	9557800000	12908000000	15113000000	8357600000	9703800000	5714100000	5957900000	227100000	678450000	424460000	665570000	261780000	471370000	503040000	679350000	795430000	439870000	510730000	300740000	4631300000	13608000000	10622000000	13138000000	7350100000	16243000000	8536400000	14744000000	10915000000	10563000000	7477700000
ENSECAP00000016124	ENSECAG00000018600	ENSECAP00000016124	ACTG1	Uncharacterized protein	40	17	2	93.6	64.5	12.5	41.792	375	112740000000	11178000000	10215000000	9731900000	9160600000	8564100000	4487500000	21138000000	5261200000	6520600000	4496900000	10438000000	11550000000	5637000000	558890000	510750000	486600000	458030000	428200000	224380000	1056900000	263060000	326030000	224840000	521880000	577500000	13148000000	11362000000	14347000000	8921500000	8175200000	5470200000	15129000000	5843900000	4217300000	6913200000	8107600000
ENSECAP00000003670	ENSECAG00000004903	ENSECAP00000003670	APOA4	apolipoprotein A-IV	46	46	45	76.1	76.1	74.5	43.251	381	112580000000	19683000000	8168400000	13939000000	10820000000	9749000000	4476600000	15595000000	7286800000	3074200000	3213600000	10142000000	6434300000	4503300000	787320000	326740000	557580000	432800000	389960000	179070000	623820000	291470000	122970000	128540000	405690000	257370000	20763000000	9691100000	16668000000	13246000000	12866000000	7361100000	14911000000	9330200000	3363800000	5020700000	7948800000
ENSECAP00000020849	ENSECAG00000023179	ENSECAP00000020849	RPL4	ribosomal protein L4	36	36	36	58.5	58.5	58.5	48.674	436	112300000000	13395000000	12033000000	10494000000	11582000000	9697500000	6632800000	8945600000	8949300000	7242500000	6969600000	8474200000	7888500000	6606200000	787970000	707810000	617310000	681300000	570440000	390160000	526210000	526430000	426030000	409980000	498480000	464030000	11568000000	13731000000	12824000000	12231000000	11891000000	11156000000	10295000000	8718300000	9361100000	11456000000	8330300000
ENSECAP00000019701	ENSECAG00000021929	ENSECAP00000019701	DNM1L	dynamin 1-like	60	60	60	74.8	74.8	74.8	78.33	703	111940000000	8714800000	10209000000	9312600000	9270200000	9286900000	7779400000	13336000000	9819700000	8157600000	8233200000	9421300000	8404100000	2332200000	181560000	212680000	194010000	193130000	193480000	162070000	277840000	204580000	169950000	171520000	196280000	175080000	8658000000	11726000000	11517000000	10800000000	10210000000	13926000000	9209700000	13735000000	12237000000	12987000000	12474000000
ENSECAP00000014242	ENSECAG00000016475	ENSECAP00000014242	HPX	hemopexin	32	32	32	68	68	68	51.357	462	111930000000	13492000000	6448400000	10873000000	10613000000	16030000000	4465500000	15581000000	7530800000	6276900000	3811700000	9448800000	7357300000	4477200000	539690000	257940000	434910000	424530000	641210000	178620000	623240000	301230000	251080000	152470000	377950000	294290000	13355000000	7165600000	15077000000	12050000000	14970000000	6820300000	17232000000	8663000000	6133700000	6404400000	9783800000
ENSECAP00000011220	ENSECAG00000013441	ENSECAP00000011220	APOO	apolipoprotein O	12	12	12	57.6	57.6	57.6	22.341	198	111700000000	7837300000	9413800000	5988500000	8910100000	9260500000	8439700000	7459100000	7982400000	19983000000	10338000000	10247000000	5842000000	11170000000	783730000	941380000	598850000	891010000	926050000	843970000	745910000	798240000	1998300000	1033800000	1024700000	584200000	7035700000	12229000000	8289100000	12016000000	6761300000	10158000000	8097100000	8747200000	14691000000	13312000000	9628400000
ENSECAP00000009479	ENSECAG00000011679	ENSECAP00000009479	TALDO1	transaldolase 1	24	24	24	55.1	55.1	55.1	33.82	305	111090000000	11929000000	8492600000	11322000000	9928900000	5545600000	3632200000	14425000000	5818000000	7671700000	8459700000	9552000000	14313000000	7935000000	852080000	606620000	808710000	709210000	396110000	259440000	1030400000	415570000	547980000	604260000	682290000	1022400000	11387000000	9179500000	13470000000	9987300000	7472600000	7127700000	10050000000	7806100000	10590000000	9488800000	11552000000
ENSECAP00000019150	ENSECAG00000020813	ENSECAP00000019150	HSPA4	heat shock 70kDa protein 4	74	74	70	77.5	77.5	73.8	94.596	840	110700000000	9672700000	11028000000	8683800000	9374500000	8375800000	6826500000	10810000000	7103400000	13332000000	5258800000	11694000000	8542600000	2259200000	197400000	225050000	177220000	191320000	170940000	139320000	220610000	144970000	272090000	107320000	238650000	174340000	8403600000	11858000000	10546000000	9992300000	8102100000	11299000000	10275000000	8611100000	11401000000	10115000000	9432300000
ENSECAP00000016602	ENSECAG00000018401	ENSECAP00000016602	CNDP2	CNDP dipeptidase 2 (metallopeptidase M20 family)	36	36	36	73.5	73.5	73.5	52.914	475	110540000000	11128000000	11480000000	12616000000	9091300000	9166800000	7725200000	12642000000	7448900000	7925000000	5779500000	7609500000	7927300000	3811700000	383720000	395870000	435030000	313490000	316100000	266390000	435950000	256860000	273270000	199290000	262400000	273360000	10408000000	12749000000	11712000000	9076400000	10719000000	12809000000	11652000000	8544000000	7605300000	7366100000	7259900000
ENSECAP00000016625	ENSECAG00000018515	ENSECAP00000016625	PCCB	propionyl CoA carboxylase, beta polypeptide	40	40	40	70.6	70.6	70.6	59.018	545	110280000000	5691100000	8252500000	6887200000	7697800000	8958700000	12107000000	9070400000	12439000000	12461000000	8867300000	7924500000	9925900000	3802800000	196250000	284570000	237490000	265440000	308920000	417490000	312770000	428920000	429690000	305770000	273260000	342270000	6418000000	9295400000	7614000000	8695000000	10062000000	14551000000	8680800000	14638000000	12811000000	14653000000	8847800000
ENSECAP00000015994	ENSECAG00000018348	ENSECAP00000015994	TPT1	tumor protein, translationally-controlled 1	10	10	10	50.6	50.6	50.6	19.074	168	109520000000	9608100000	5708200000	10116000000	9274000000	11101000000	7967500000	12219000000	9570900000	10068000000	5512100000	8520800000	9859800000	15646000000	1372600000	815460000	1445100000	1324900000	1585800000	1138200000	1745600000	1367300000	1438200000	787450000	1217300000	1408500000	10769000000	7770900000	10393000000	10214000000	9452400000	15845000000	9311400000	8074500000	10094000000	6659100000	7904300000
ENSECAP00000009720	ENSECAG00000011638	ENSECAP00000009720	EHD1	EH-domain containing 1	41	29	29	83.4	65.3	65.3	45.721	404	108810000000	9345900000	8383700000	6794300000	8967700000	10057000000	9851200000	9297000000	11801000000	7666700000	7686800000	9295700000	9664900000	4946000000	424810000	381080000	308830000	407620000	457110000	447780000	422590000	536430000	348490000	349400000	422530000	439310000	8248100000	9698000000	8192200000	8778100000	10326000000	16142000000	9306400000	15203000000	8525900000	10923000000	7122800000
ENSECAP00000009471	ENSECAG00000011560	ENSECAP00000009471	GSTO1	glutathione S-transferase omega 1	26	26	24	83.8	83.8	78.8	27.509	241	108570000000	24967000000	7301900000	15194000000	11398000000	9372800000	851090000	2787900000	1901400000	4149800000	3913700000	13890000000	12839000000	7237800000	1664400000	486790000	1012900000	759850000	624850000	56740000	185860000	126760000	276650000	260910000	925990000	855960000	28896000000	10221000000	15176000000	13596000000	10080000000	1804300000	3053400000	2543500000	5280900000	5556600000	13361000000
ENSECAP00000021144	ENSECAG00000023693	ENSECAP00000021144	ECI1	enoyl-CoA delta isomerase 1	6	6	6	20.2	20.2	20.2	27.494	247	107890000000	5446900000	8181400000	5937800000	10253000000	9626900000	7582200000	8718900000	17393000000	10166000000	12209000000	7539400000	4833500000	10789000000	544690000	818140000	593780000	1025300000	962690000	758220000	871890000	1739300000	1016600000	1220900000	753940000	483350000	3970700000	9906600000	5281900000	10996000000	7962100000	10122000000	10290000000	22174000000	8157400000	13256000000	13348000000
ENSECAP00000007179	ENSECAG00000008855	ENSECAP00000007179	GDI2	GDP dissociation inhibitor 2	47	35	35	78.2	60.1	60.1	49.034	431	107480000000	11734000000	10324000000	9577800000	11373000000	9881900000	6240200000	9806400000	6861900000	8612800000	6809400000	7602700000	8657900000	3838600000	419060000	368710000	342060000	406170000	352920000	222860000	350230000	245070000	307600000	243190000	271530000	309210000	11755000000	14292000000	9447900000	13870000000	10993000000	10969000000	8552000000	9519800000	10221000000	10406000000	5908200000
ENSECAP00000020663	ENSECAG00000023243	ENSECAP00000020663	PPP1R3A	protein phosphatase 1, regulatory subunit 3A	89	89	89	69.6	69.6	69.6	124.77	1107	107420000000	8589900000	6527700000	7098200000	7656400000	11496000000	7319600000	10231000000	8198100000	8936400000	7243800000	12144000000	11982000000	1732600000	138550000	105290000	114490000	123490000	185420000	118060000	165020000	132230000	144130000	116840000	195880000	193250000	8530200000	8101800000	9451400000	8808300000	12210000000	12800000000	10463000000	10203000000	9990600000	10932000000	11653000000
ENSECAP00000021698	ENSECAG00000024190	ENSECAP00000021698	UCHL3	ubiquitin carboxyl-terminal esterase L3 (ubiquitin thiolesterase)	22	22	22	80.4	80.4	80.4	26.166	230	107330000000	8527400000	7204900000	10778000000	7190500000	12464000000	6636200000	11480000000	7195000000	9820600000	6990400000	11719000000	7325400000	8944400000	710620000	600410000	898200000	599200000	1038700000	553010000	956690000	599580000	818380000	582530000	976620000	610450000	7637000000	7276700000	11063000000	7189400000	10630000000	10216000000	10451000000	8110100000	10610000000	11080000000	8391200000
ENSECAP00000019891	ENSECAG00000021805	ENSECAP00000019891	LAMB2	laminin, beta 2 (laminin S)	79	79	78	46.5	46.5	45.9	195.8	1801	106990000000	7875500000	16968000000	9670300000	12065000000	5353600000	5093600000	10690000000	7989200000	8384800000	6437500000	8849600000	7616900000	1188800000	87506000	188540000	107450000	134060000	59484000	56596000	118780000	88769000	93164000	71528000	98329000	84632000	7514300000	19696000000	9928800000	14227000000	6518400000	9160600000	10339000000	9707700000	9106100000	10899000000	8460200000
ENSECAP00000016610	ENSECAG00000019073	ENSECAP00000016610	UQCRH	Cytochrome b-c1 complex subunit 6	11	11	11	74.7	74.7	74.7	10.646	91	106780000000	7847900000	11156000000	10360000000	9784400000	7833900000	5133000000	14732000000	7330000000	11413000000	8749600000	5872800000	6563500000	15254000000	1121100000	1593700000	1480000000	1397800000	1119100000	733290000	2104600000	1047100000	1630400000	1249900000	838970000	937640000	7737200000	12613000000	9704000000	10662000000	8691900000	24674000000	10006000000	13915000000	13338000000	18776000000	4108400000
ENSECAP00000005062	ENSECAG00000006545	ENSECAP00000005062	NSFL1C	NSFL1 (p97) cofactor (p47)	31	31	31	75.3	75.3	75.3	36.758	336	106740000000	9722800000	9408500000	10798000000	8929300000	8775200000	6127200000	8183300000	8795400000	7924700000	8107100000	10758000000	9213400000	4851900000	441950000	427660000	490830000	405880000	398870000	278510000	371970000	399790000	360210000	368510000	488990000	418790000	11131000000	12499000000	12901000000	10604000000	9233500000	9450600000	10029000000	10368000000	8434400000	11361000000	11411000000
ENSECAP00000011839	ENSECAG00000014197	ENSECAP00000011839	ENSECAG00000014197	Uncharacterized protein ;Uncharacterized protein	7	7	7	85.7	85.7	85.7	11.065	98	106540000000	11834000000	9766400000	9610000000	7967000000	8828700000	5621400000	10692000000	9352400000	12740000000	3229900000	10998000000	5904100000	17757000000	1972300000	1627700000	1601700000	1327800000	1471400000	936900000	1782100000	1558700000	2123300000	538310000	1833000000	984010000	12652000000	14254000000	12580000000	11458000000	11331000000	9679000000	14698000000	11099000000	10898000000	12043000000	9722600000
ENSECAP00000009772	ENSECAG00000011735	ENSECAP00000009772	ITGA7	integrin, alpha 7	46	46	46	40.5	40.5	40.5	128.26	1172	106040000000	8335700000	9897400000	9836000000	10934000000	6154000000	7739500000	8978400000	11346000000	11609000000	5923800000	9132500000	6157400000	1860400000	146240000	173640000	172560000	191830000	107970000	135780000	157520000	199050000	203670000	103930000	160220000	108020000	8568200000	13309000000	10918000000	12567000000	6938700000	10250000000	7900400000	10884000000	12479000000	9942700000	10217000000
ENSECAP00000016240	ENSECAG00000018290	ENSECAP00000016240	GPD2	glycerol-3-phosphate dehydrogenase 2 (mitochondrial)	50	50	50	65.9	65.9	65.9	80.929	727	106010000000	2393700000	3429100000	3345000000	3537800000	7844100000	8022900000	2257600000	10830000000	16782000000	16439000000	14960000000	16170000000	2585600000	58382000	83636000	81584000	86289000	191320000	195680000	55063000	264150000	409320000	400950000	364880000	394380000	6936400000	10801000000	9586300000	10982000000	6492500000	9615500000	7280900000	9241100000	14061000000	13382000000	9615600000
ENSECAP00000001508	ENSECAG00000000527	ENSECAP00000001508	SLC4A1	Equus caballus solute carrier family 4, anion exchanger, member 1 (erythrocyte membrane protein band 3, Diego blood group) (SLC4A1), mRNA.	30	30	30	32.9	32.9	32.9	104.24	934	105940000000	6602100000	13284000000	5984200000	4825900000	7433000000	4592000000	7919900000	8880800000	17622000000	6353000000	14029000000	8418400000	2788000000	173740000	349590000	157480000	127000000	195600000	120840000	208420000	233700000	463750000	167180000	369180000	221540000	7467900000	17851000000	8804100000	6556800000	7977700000	8916600000	10096000000	10463000000	20526000000	10186000000	17846000000
ENSECAP00000003176	ENSECAG00000004671	ENSECAP00000003176	RPL7	Uncharacterized protein ;Equus caballus ribosomal protein L7 (RPL7), mRNA.	31	31	31	65.1	65.1	65.1	29.369	249	105800000000	12290000000	9391300000	11311000000	10057000000	6893600000	9421900000	9157000000	7944500000	8153800000	7773000000	6134300000	7271000000	8816500000	1024200000	782610000	942560000	838050000	574470000	785160000	763080000	662040000	679480000	647750000	511190000	605910000	10138000000	10511000000	10299000000	11392000000	8993300000	11989000000	11050000000	11583000000	9061300000	10185000000	7686400000
ENSECAP00000008133	ENSECAG00000009648	ENSECAP00000008133	CLIP1	CAP-GLY domain containing linker protein 1	126	126	115	69	69	65.4	162.12	1440	105550000000	4531500000	5664900000	5757500000	4428900000	5497700000	4334000000	26799000000	5027800000	6296400000	3520300000	6164200000	27527000000	1256500000	53947000	67439000	68542000	52725000	65449000	51595000	319030000	59855000	74957000	41908000	73384000	327700000	8516600000	11389000000	12099000000	8450500000	10636000000	13117000000	10344000000	9939700000	11513000000	11911000000	11718000000
ENSECAP00000021943	ENSECAG00000024418	ENSECAP00000021943	GLOD4	Glyoxalase domain-containing protein 4-like protein; Uncharacterized protein	26	26	26	80.2	80.2	80.2	33.316	298	105100000000	12008000000	11879000000	10225000000	11525000000	9661600000	6596600000	8058800000	8325500000	5153000000	7546800000	4915100000	9204300000	5838800000	667090000	659940000	568060000	640280000	536760000	366480000	447710000	462530000	286280000	419270000	273060000	511350000	12205000000	12776000000	11661000000	13588000000	10458000000	10814000000	9122800000	9560000000	9259000000	11962000000	7614500000
ENSECAP00000004460	ENSECAG00000005471	ENSECAP00000004460	HAGH	hydroxyacylglutathione hydrolase	20	20	20	66.5	66.5	66.5	31.616	284	105020000000	7890500000	7437000000	7882000000	8569500000	6322500000	8055900000	9389400000	9192500000	14027000000	6422900000	11387000000	8443700000	6563700000	493160000	464810000	492630000	535590000	395150000	503490000	586830000	574530000	876670000	401430000	711680000	527730000	7835900000	7523400000	7009500000	8725700000	7968600000	9728000000	6930000000	8894700000	10003000000	8057300000	9444400000
ENSECAP00000014454	ENSECAG00000016615	ENSECAP00000014454	NID1	nidogen 1	50	50	49	43.6	43.6	43.6	135.48	1241	104850000000	3521800000	13944000000	4426700000	11437000000	4771500000	15002000000	4446200000	12308000000	13028000000	10275000000	6035700000	5651700000	1872300000	62889000	249000000	79048000	204230000	85205000	267900000	79397000	219780000	232650000	183490000	107780000	100920000	3734000000	16126000000	5794300000	11397000000	4926100000	17245000000	4863200000	13270000000	12953000000	14723000000	6686900000
ENSECAP00000011250	ENSECAG00000013135	ENSECAP00000011250	PLS3	plastin 3	44	44	37	65.4	65.4	55.1	70.783	630	104640000000	11157000000	7550200000	8437700000	8870100000	12456000000	7718400000	9524800000	7356100000	7140100000	5890100000	10173000000	8362800000	2828000000	301530000	204060000	228050000	239730000	336660000	208610000	257430000	198810000	192970000	159190000	274950000	226020000	10674000000	9384100000	9329800000	10241000000	11659000000	8908600000	9549800000	9314100000	7890300000	9272400000	8773100000
ENSECAP00000017177	ENSECAG00000019711	ENSECAP00000017177	PGD	phosphogluconate dehydrogenase	33	33	33	66.5	66.5	66.5	53.239	483	104410000000	9360800000	5947600000	11388000000	7576000000	10709000000	4964400000	16757000000	6402200000	5024600000	5159900000	12784000000	8337500000	4015800000	360030000	228750000	437980000	291390000	411880000	190940000	644500000	246240000	193250000	198460000	491680000	320670000	8424300000	6890200000	10209000000	7209900000	10310000000	7912000000	12587000000	6907600000	6505800000	7450700000	19335000000
ENSECAP00000018335	ENSECAG00000020193	ENSECAP00000018335	TGFBI	transforming growth factor, beta-induced, 68kDa	45	45	45	76.9	76.9	76.9	72.582	666	104350000000	13048000000	8353600000	7531600000	12637000000	10329000000	4665300000	9730000000	6931100000	6229600000	5747300000	8623800000	10521000000	3366100000	420910000	269470000	242950000	407660000	333190000	150490000	313870000	223580000	200960000	185400000	278190000	339390000	12064000000	9358900000	8259000000	13522000000	11108000000	6495400000	10179000000	8851700000	7839800000	8440800000	8885000000
ENSECAP00000010542	ENSECAG00000012793	ENSECAP00000010542	CPT1B	carnitine palmitoyltransferase 1B (muscle)	35	35	34	50.4	50.4	49.1	88.089	772	103600000000	5738200000	6807400000	6671400000	8290100000	6133300000	7494400000	8353400000	10125000000	10569000000	11258000000	12789000000	9367200000	2656300000	147130000	174550000	171060000	212570000	157270000	192160000	214190000	259620000	270990000	288680000	327920000	240180000	5812400000	8575900000	7060400000	8613100000	7473400000	11074000000	9248000000	13184000000	8032600000	10704000000	11790000000
ENSECAP00000018392	ENSECAG00000019458	ENSECAP00000018392	UTRN	utrophin	172	171	167	50.9	50.9	49.8	390.95	3407	103110000000	7902300000	4539300000	7893200000	4807700000	15604000000	12901000000	7736900000	10537000000	5506800000	3117100000	9270000000	13294000000	589190000	45156000	25939000	45104000	27473000	89164000	73717000	44211000	60213000	31467000	17812000	52971000	75966000	11737000000	8401300000	15394000000	8434100000	10642000000	9934200000	11294000000	9900400000	9360100000	8253600000	11517000000
ENSECAP00000009701	ENSECAG00000011321	ENSECAP00000009701	F2	coagulation factor II (thrombin)	39	39	39	59.4	59.4	59.4	70.466	623	102750000000	16855000000	6123500000	10926000000	12733000000	12516000000	3796500000	13439000000	5906600000	4344700000	3169300000	5515900000	7427200000	3543200000	581210000	211150000	376760000	439070000	431590000	130910000	463430000	203670000	149820000	109290000	190200000	256110000	16405000000	9258000000	10488000000	14619000000	14525000000	5971400000	13841000000	8176600000	5397600000	4981700000	6043300000
ENSECAP00000015383	ENSECAG00000017553	ENSECAP00000015383	"SEPT2"	septin 2	30	30	30	76.5	76.5	76.5	41.553	361	102620000000	9733600000	8577400000	12033000000	8871200000	9843400000	5336100000	12867000000	6541700000	6435300000	4955900000	8640900000	8785300000	4886700000	463510000	408450000	572980000	422440000	468730000	254100000	612740000	311510000	306440000	236000000	411470000	418350000	9788700000	9037000000	13363000000	9406400000	9917100000	8569500000	10734000000	8349500000	7106200000	8109400000	6743500000
ENSECAP00000017797	ENSECAG00000020255	ENSECAP00000017797	DIABLO	diablo, IAP-binding mitochondrial protein	18	18	18	74.1	74.1	74.1	27.015	239	102500000000	10154000000	13166000000	7690300000	11347000000	4826400000	4927300000	7462800000	10130000000	7812800000	5341000000	10582000000	9062000000	7321500000	725290000	940390000	549300000	810500000	344740000	351950000	533050000	723610000	558060000	381500000	755850000	647290000	7540600000	13906000000	8899200000	11005000000	4838500000	12220000000	7967600000	11214000000	9226700000	14138000000	7837200000
ENSECAP00000010951	ENSECAG00000012941	ENSECAP00000010951	JMJD1C	jumonji domain containing 1C	9	9	9	5.1	5.1	5.1	271.38	2429	102220000000	8867300000	8636500000	144360000	462060000	95394000	8148100000	10147000000	11174000000	31179000000	17757000000	5474700000	135910000	837870000	72683000	70791000	1183300	3787400	781920	66788000	83168000	91589000	255560000	145550000	44875000	1114000	9579500000	9042600000	5881100000	15670000000	5599900000	5743800000	6939000000	5705500000	18426000000	9693300000	5282000000
ENSECAP00000012341	ENSECAG00000014740	ENSECAP00000012341	YWHAH	tyrosine 3-monooxygenase/tryptophan 5-monooxygenase activation protein, eta	17	14	13	50.2	43.3	43.3	24.875	217	102160000000	10018000000	7212300000	9437300000	9166700000	8033300000	6608600000	10713000000	7547600000	8167700000	6276300000	12504000000	6478800000	7297500000	715590000	515160000	674090000	654770000	573810000	472040000	765230000	539110000	583410000	448310000	893170000	462770000	10922000000	8673700000	12106000000	11505000000	8651500000	7893400000	12885000000	6571400000	8571600000	7389600000	9812000000
ENSECAP00000017862	ENSECAG00000020316	ENSECAP00000017862	RPS9	ribosomal protein S9	23	23	23	62.9	62.9	62.9	22.591	194	101720000000	10174000000	11852000000	9818900000	9582500000	6368100000	6842000000	8579700000	9585600000	8344000000	7197500000	6379900000	6999800000	9247600000	924930000	1077400000	892630000	871140000	578920000	622000000	779970000	871420000	758550000	654320000	579990000	636350000	10991000000	13396000000	11448000000	11663000000	8721400000	9865200000	10165000000	11286000000	7139600000	9319200000	6897900000
ENSECAP00000012141	ENSECAG00000014339	ENSECAP00000012141	ENSECAG00000014339	S-methyl-5-thioadenosine phosphorylase	25	25	12	81.3	81.3	27.9	31.138	283	101040000000	8487800000	7582200000	7246500000	6346600000	15497000000	9841900000	13735000000	12162000000	7237500000	2600900000	5920000000	4378400000	5317700000	446720000	399060000	381390000	334030000	815630000	517990000	722920000	640110000	380920000	136890000	311580000	230440000	8662500000	9847000000	8268300000	7473900000	15987000000	14322000000	14185000000	14430000000	6299100000	4628000000	5210000000
ENSECAP00000016549	ENSECAG00000018952	ENSECAP00000016549	PCCA	propionyl CoA carboxylase, alpha polypeptide	55	55	55	68.5	68.5	68.5	70.603	641	100940000000	5861600000	6797800000	6041500000	8564700000	7643900000	8819300000	6402000000	9783100000	13069000000	8468800000	12493000000	6993200000	2588200000	150300000	174300000	154910000	219610000	196000000	226140000	164150000	250850000	335110000	217150000	320330000	179310000	7037800000	10009000000	7021500000	11032000000	8358000000	12271000000	8095400000	11065000000	11497000000	10275000000	8230500000
ENSECAP00000009257	ENSECAG00000011458	ENSECAP00000009257	COX7A1	cytochrome c oxidase subunit VIIa polypeptide 1 (muscle)	6	6	6	41.2	41.2	41.2	8.9453	80	100730000000	7923100000	7908400000	3680500000	11074000000	8657600000	8243300000	6291900000	10023000000	11460000000	10350000000	7307200000	7813700000	20146000000	1584600000	1581700000	736090000	2214700000	1731500000	1648700000	1258400000	2004600000	2292000000	2069900000	1461400000	1562700000	22096000000	10853000000	4691300000	20656000000	11033000000	7200800000	3852800000	10619000000	16080000000	4494200000	1899000000
ENSECAP00000010567	ENSECAG00000012792	ENSECAP00000010567	MIF	macrophage migration inhibitory factor (glycosylation-inhibiting factor)	5	5	5	42.6	42.6	42.6	12.403	115	100540000000	8458300000	8735300000	9852500000	6829100000	8745100000	7362600000	9402500000	11710000000	8336400000	4117900000	9267200000	7725700000	20108000000	1691700000	1747100000	1970500000	1365800000	1749000000	1472500000	1880500000	2341900000	1667300000	823580000	1853400000	1545100000	7332500000	12747000000	9382200000	9462800000	5743000000	13186000000	12467000000	9938500000	8565700000	8032900000	10437000000
ENSECAP00000017556	ENSECAG00000018455	ENSECAP00000017556	FBN1	fibrillin 1	88	88	83	33.8	33.8	32.8	312.3	2873	98947000000	8820300000	13813000000	3289900000	7521200000	9145000000	7044000000	7668800000	9875700000	11246000000	7176700000	6790000000	6557300000	655280000	58413000	91474000	21787000	49809000	60563000	46649000	50787000	65402000	74475000	47528000	44967000	43426000	9785600000	17287000000	3651800000	9442900000	11795000000	8961200000	6987500000	11496000000	10342000000	6931700000	5346900000
ENSECAP00000007418	ENSECAG00000008767	ENSECAP00000007418	LTA4H	leukotriene A4 hydrolase	42	42	42	62.7	62.7	62.7	69.251	612	98737000000	11796000000	7121900000	9235400000	7890300000	9853500000	5385300000	6283000000	7578600000	10193000000	4169700000	13105000000	6125900000	2821100000	337010000	203480000	263870000	225440000	281530000	153870000	179510000	216530000	291230000	119130000	374420000	175030000	10528000000	8137700000	9704400000	9329600000	10686000000	8351200000	7445300000	9584100000	11061000000	5972200000	11203000000
ENSECAP00000006777	ENSECAG00000008739	ENSECAP00000006777	ENSECAG00000008739	Amine oxidase	22	22	9	30.3	30.3	14.4	84.744	763	98612000000	6584300000	5297100000	15244000000	5482200000	7501200000	5983200000	19637000000	6529400000	4104500000	4303900000	8294500000	9650500000	3521900000	235150000	189180000	544440000	195790000	267900000	213690000	701310000	233190000	146590000	153710000	296230000	344660000	6611400000	7024300000	14585000000	7193600000	7311600000	6645200000	18642000000	6910600000	4629100000	5429800000	7410200000
ENSECAP00000008091	ENSECAG00000010107	ENSECAP00000008091	TAGLN2	transgelin 2	21	21	20	77.9	77.9	71.1	23	204	98573000000	11764000000	9159600000	13350000000	7246800000	7334100000	4971300000	16882000000	7053900000	4915900000	3562200000	5509300000	6823200000	7582500000	904930000	704590000	1027000000	557440000	564170000	382410000	1298600000	542610000	378150000	274020000	423790000	524860000	9194800000	10296000000	14034000000	7819500000	7663700000	8015000000	13886000000	9096800000	4652600000	5933700000	4662100000
ENSECAP00000012039	ENSECAG00000014087	ENSECAP00000012039	CRYBG3	beta-gamma crystallin domain containing 3	8	8	8	8.1	8.1	8.1	125.21	1104	98190000000	12090000000	21230000	8793200	21544000	18313000000	24734000000	18142000000	0	7833300000	17025000000	1677600	0	1636500000	201500000	353840	146550	359060	305210000	412230000	302360000	0	130560000	283750000	27961	0	0	21695000	0	27425000	0	0	0	0	0	0	0
ENSECAP00000020433	ENSECAG00000022693	ENSECAP00000020433	SEPT7L	septin 7	42	42	40	70.4	70.4	68.2	48.456	415	98064000000	12541000000	8072300000	12478000000	9780500000	8575600000	3733000000	12418000000	7158900000	6653500000	4437200000	6263400000	5952100000	4669700000	597190000	384390000	594210000	465740000	408360000	177760000	591310000	340900000	316830000	211290000	298260000	283430000	13278000000	9391600000	12807000000	11960000000	10711000000	6210700000	11334000000	7438800000	7884100000	7360400000	6126400000
ENSECAP00000021653	ENSECAG00000024197	ENSECAP00000021653	DARS	Uncharacterized protein	44	44	44	73.7	73.7	73.7	57.064	501	97485000000	7693000000	6093900000	4664600000	9107900000	7688500000	4803500000	10912000000	10099000000	13933000000	6004500000	9414000000	7070600000	2634700000	207920000	164700000	126070000	246160000	207800000	129820000	294930000	272940000	376570000	162280000	254430000	191100000	6886300000	5737000000	5146000000	10067000000	9404800000	7036300000	8641800000	12440000000	14996000000	7469700000	9513100000
ENSECAP00000018194	ENSECAG00000020590	ENSECAP00000018194	ALDH5A1	aldehyde dehydrogenase 5 family, member A1	30	30	30	64.4	64.4	64.4	45.1	418	96823000000	10570000000	8688300000	9540300000	9839500000	6583600000	6142300000	8061600000	8446100000	7250500000	5408400000	9136800000	7155000000	5095900000	556330000	457280000	502120000	517870000	346500000	323280000	424300000	444530000	381610000	284650000	480890000	376580000	13504000000	9324400000	9179600000	11399000000	7314300000	7006500000	6283600000	8241400000	8347800000	6250900000	7521200000
ENSECAP00000016807	ENSECAG00000019269	ENSECAP00000016807	ENSECAG00000019269	Uncharacterized protein	28	28	27	88.2	88.2	85.3	30.614	279	96613000000	19316000000	4850600000	7569900000	5203900000	15268000000	3390100000	5104800000	3550200000	3056500000	2811600000	15343000000	11149000000	5683100000	1136200000	285330000	445290000	306110000	898120000	199420000	300280000	208840000	179790000	165390000	902520000	655800000	18316000000	4946100000	9456200000	5776000000	18373000000	5277900000	6273700000	5367900000	4296300000	4638700000	13125000000
ENSECAP00000022652	ENSECAG00000024827	ENSECAP00000022652	ATP1A2	ATPase, Na+/K+ transporting, alpha 2 polypeptide	66	44	43	55.1	37.1	36.1	112.15	1018	96185000000	5736300000	8710000000	5316400000	4779500000	10298000000	6128400000	8394200000	4723700000	12264000000	6629100000	13531000000	9674800000	2003900000	119510000	181460000	110760000	99573000	214540000	127680000	174880000	98411000	255500000	138110000	281890000	201560000	6665600000	9125200000	6851500000	5824500000	10676000000	7792600000	9482600000	5355200000	10561000000	11271000000	11231000000
ENSECAP00000018120	ENSECAG00000020674	ENSECAP00000018120	NDUFB3	NADH dehydrogenase (ubiquinone) 1 beta subcomplex, 3, 12kDa	7	7	7	57.1	57.1	57.1	11.138	98	95855000000	6048500000	6725100000	7626100000	4409300000	6748200000	10011000000	5402600000	12125000000	7469900000	7983600000	15350000000	5955100000	19171000000	1209700000	1345000000	1525200000	881860000	1349600000	2002200000	1080500000	2425000000	1494000000	1596700000	3070100000	1191000000	4633100000	8401200000	7131200000	4912700000	6217900000	13389000000	7178800000	11646000000	9084300000	15962000000	6228700000
ENSECAP00000016875	ENSECAG00000019382	ENSECAP00000016875	S100A10	Equus caballus S100 calcium binding protein A10 (S100A10), mRNA.	8	8	8	58.8	58.8	58.8	11.231	97	95826000000	10240000000	7470200000	7186200000	7053500000	11851000000	4957900000	7716500000	8391300000	10117000000	4187700000	9685500000	6969300000	23957000000	2560000000	1867600000	1796500000	1763400000	2962900000	1239500000	1929100000	2097800000	2529200000	1046900000	2421400000	1742300000	7379000000	4521600000	6802300000	6157400000	7561700000	10650000000	8618000000	5847400000	6399200000	7165700000	4447900000
ENSECAP00000011005	ENSECAG00000013062	ENSECAP00000011005	RPSA	40S ribosomal protein SA-like protein; Laminin receptor 1; Uncharacterized protein ;Equus caballus ribosomal protein SA (RPSA), mRNA. ;Uncharacterized protein	20	20	20	61.7	61.7	61.7	32.898	295	95718000000	11022000000	8263400000	8317900000	8769800000	11216000000	6216800000	9330000000	6852300000	6259900000	6633700000	6184700000	6651000000	7362900000	847830000	635650000	639840000	674600000	862810000	478210000	717690000	527100000	481530000	510280000	475750000	511620000	10447000000	10777000000	10722000000	10094000000	9550600000	10866000000	10827000000	8991100000	6385800000	8471800000	6425400000
ENSECAP00000022376	ENSECAG00000024786	ENSECAP00000022376	PSMC3	proteasome (prosome, macropain) 26S subunit, ATPase, 3	34	34	34	71.9	71.9	71.9	48.278	431	95702000000	9302700000	8603100000	7948100000	7820500000	7742700000	8418300000	10318000000	7442400000	6168700000	6194800000	6835700000	8906300000	3680800000	357790000	330890000	305700000	300790000	297800000	323780000	396850000	286250000	237260000	238260000	262910000	342550000	8057900000	10689000000	8771300000	8968200000	8627300000	10821000000	7922600000	8485900000	6793500000	6839100000	7149400000
ENSECAP00000008422	ENSECAG00000009663	ENSECAP00000008422	CDH2	Uncharacterized protein	29	29	27	37.9	37.9	36	96.819	874	95340000000	3484100000	16739000000	4760000000	12660000000	4855900000	9824100000	6035300000	9308000000	11378000000	7688900000	5330100000	3276000000	2648300000	96780000	464980000	132220000	351670000	134890000	272890000	167650000	258550000	316060000	213580000	148060000	91000000	3272500000	18883000000	5381700000	14175000000	5425500000	16494000000	5484500000	13096000000	10820000000	11648000000	5660900000
ENSECAP00000019045	ENSECAG00000021626	ENSECAP00000019045	DBT	dihydrolipoamide branched chain transacylase E2	34	34	34	65.4	65.4	65.4	51.515	465	95335000000	7579900000	7348800000	6119500000	7846700000	11816000000	5690900000	8289200000	8928700000	6754000000	5261800000	10229000000	9470500000	3404800000	270710000	262460000	218550000	280240000	422010000	203250000	296040000	318880000	241210000	187920000	365320000	338230000	9274700000	9503700000	7650600000	9789900000	12055000000	10279000000	10315000000	9940500000	7639500000	9286200000	9133600000
ENSECAP00000022528	ENSECAG00000024972	ENSECAP00000022528	OCIAD2	OCIA domain containing 2	19	19	19	92.2	92.2	92.2	16.836	154	95231000000	6828700000	10682000000	5271900000	6650700000	5252300000	10848000000	6302000000	8829000000	13004000000	8716100000	3834900000	9011400000	8657400000	620790000	971110000	479260000	604610000	477490000	986170000	572910000	802640000	1182200000	792370000	348630000	819220000	7155700000	13326000000	6594700000	8098300000	5525800000	11507000000	6020200000	11258000000	12531000000	14166000000	4924600000
ENSECAP00000006185	ENSECAG00000008160	ENSECAP00000006185	ADK	adenosine kinase	36	36	36	74	74	74	40.63	362	95148000000	8555100000	9655700000	10305000000	9722900000	7593400000	4889300000	8669600000	8021900000	8379300000	5974900000	6260500000	7121100000	4530900000	407390000	459790000	490700000	462990000	361590000	232820000	412840000	382000000	399010000	284520000	298120000	339100000	9818600000	11876000000	11174000000	11188000000	9103000000	9875300000	9146800000	8297100000	10850000000	10407000000	7068300000
ENSECAP00000003577	ENSECAG00000000700	ENSECAP00000003577	EPRS	glutamyl-prolyl-tRNA synthetase	98	98	97	64.4	64.4	64.4	170.3	1512	94580000000	8150900000	6810500000	14854000000	6637000000	8390800000	4315900000	8269200000	6528200000	8981200000	3954800000	10956000000	6731400000	1126000000	97034000	81077000	176830000	79012000	99890000	51379000	98443000	77717000	106920000	47081000	130430000	80136000	9245200000	9058600000	9853100000	9817400000	9419100000	8371600000	8677100000	8546300000	8982200000	7959000000	9352400000
ENSECAP00000017020	ENSECAG00000018511	ENSECAP00000017020	SORBS1	sorbin and SH3 domain containing 1	91	91	90	69.9	69.9	69.1	142.98	1291	94041000000	8801700000	7279000000	4656200000	8093900000	7444800000	4564600000	7916000000	6663700000	9872600000	3718300000	17203000000	7827300000	1541700000	144290000	119330000	76331000	132690000	122050000	74829000	129770000	109240000	161850000	60956000	282020000	128320000	9467200000	7805700000	6066900000	8828800000	9066200000	8266700000	9278600000	8689700000	10941000000	7935400000	12273000000
ENSECAP00000018349	ENSECAG00000020528	ENSECAP00000018349	TJP1	tight junction protein 1	104	104	103	69.6	69.6	69.6	194.47	1741	93577000000	8906500000	7045700000	8398100000	7700000000	10379000000	6058800000	7561300000	9025600000	6617300000	5510700000	10344000000	6030200000	1028300000	97873000	77425000	92286000	84616000	114060000	66580000	83091000	99182000	72718000	60557000	113670000	66266000	9643900000	8682100000	9476000000	8923000000	10043000000	10173000000	8626000000	11549000000	8145300000	10668000000	9449900000
ENSECAP00000011813	ENSECAG00000013793	ENSECAP00000011813	ACAD10	acyl-CoA dehydrogenase family, member 10	65	65	64	63.2	63.2	62.4	118.37	1059	93502000000	6075100000	7826700000	5969400000	7725800000	7222600000	7425400000	6712600000	9316400000	8247100000	7650900000	10690000000	8640100000	1461000000	94924000	122290000	93273000	120710000	112850000	116020000	104880000	145570000	128860000	119550000	167020000	135000000	6444700000	9519200000	8190000000	8158400000	8014700000	10116000000	6678500000	10268000000	10314000000	9844600000	11407000000
ENSECAP00000010451	ENSECAG00000012586	ENSECAP00000010451	ENSECAG00000012586	Uncharacterized protein	16	16	16	62	62	62	34.443	313	92805000000	7170700000	9673500000	7941900000	10475000000	9924700000	6636400000	6869100000	7399800000	9099400000	5537300000	8179400000	3897500000	6628900000	512190000	690960000	567280000	748240000	708910000	474030000	490650000	528560000	649960000	395520000	584240000	278390000	7640700000	13049000000	8569600000	13073000000	9022800000	11398000000	8658700000	8382800000	8612800000	7922700000	7165700000
ENSECAP00000007897	ENSECAG00000009756	ENSECAP00000007897	ENSECAG00000009756	Uncharacterized protein	13	13	11	40.7	40.7	34.8	44.416	408	92530000000	8001900000	9834300000	5572100000	10220000000	6992800000	5181300000	3247000000	9054200000	13182000000	6904400000	8050900000	6288800000	4023000000	347910000	427580000	242260000	444360000	304030000	225270000	141170000	393660000	573110000	300190000	350040000	273430000	8610600000	12039000000	6976700000	12594000000	8011800000	9057100000	5466400000	10944000000	13590000000	10371000000	6080400000
ENSECAP00000010853	ENSECAG00000013049	ENSECAP00000010853	BPHL	biphenyl hydrolase-like (serine hydrolase)	18	18	18	68	68	68	29.259	256	92323000000	7070100000	9616700000	7148900000	9875900000	4497000000	8772800000	4884300000	10044000000	10534000000	8677600000	4912100000	6289200000	6154800000	471340000	641110000	476600000	658390000	299800000	584850000	325620000	669580000	702290000	578510000	327470000	419280000	7765900000	10924000000	7780300000	11910000000	5080900000	11878000000	5215800000	11451000000	10844000000	10114000000	4778500000
ENSECAP00000016264	ENSECAG00000018333	ENSECAP00000016264	EZR	ezrin	67	54	51	84.1	70.1	67.7	69.367	586	92115000000	11767000000	7380400000	8724000000	5549100000	11419000000	4907000000	6166200000	6013700000	5797700000	5307200000	9942200000	9141600000	2709300000	346100000	217070000	256590000	163210000	335840000	144320000	181360000	176870000	170520000	156090000	292420000	268870000	10548000000	8438600000	8421000000	6502800000	12175000000	5711600000	8079200000	7105200000	8448500000	6810700000	11067000000
ENSECAP00000012457	ENSECAG00000014779	ENSECAP00000012457	PSMC4	proteasome (prosome, macropain) 26S subunit, ATPase, 4	39	39	39	88.3	88.3	88.3	47.396	418	91890000000	7461900000	6048100000	7300300000	7441300000	8823600000	7370100000	7793300000	7025600000	5256600000	4429900000	14621000000	8317800000	3675600000	298480000	241920000	292010000	297650000	352950000	294800000	311730000	281020000	210260000	177190000	584860000	332710000	8511200000	8612600000	10306000000	8663600000	11056000000	11297000000	8344700000	10215000000	7933300000	6430200000	9396600000
ENSECAP00000006036	ENSECAG00000007900	ENSECAP00000006036	ART3	ADP-ribosyltransferase 3	12	12	12	31.6	31.6	31.6	44.064	389	91749000000	7410000000	10276000000	7078500000	3895300000	6141900000	6065400000	7612000000	9013400000	8050900000	5890200000	14042000000	6273000000	4369000000	352860000	489350000	337070000	185490000	292470000	288830000	362480000	429210000	383380000	280490000	668660000	298710000	8878200000	9313500000	7044700000	7405200000	9089600000	6592700000	8393400000	9244600000	8864800000	7141400000	12094000000
ENSECAP00000002287	ENSECAG00000000558	ENSECAP00000002287	KIF5B	kinesin family member 5B	85	85	68	73.6	73.6	61.5	105.41	924	91462000000	10418000000	8830200000	10210000000	6551600000	7139800000	5387900000	9244500000	5795400000	6891600000	3977900000	8620200000	8394700000	1604600000	182770000	154920000	179130000	114940000	125260000	94525000	162180000	101670000	120910000	69788000	151230000	147280000	10051000000	9326800000	10958000000	7094900000	7812300000	8469300000	9379500000	6962000000	9579600000	7963000000	9860300000
ENSECAP00000015242	ENSECAG00000017656	ENSECAP00000015242	NDUFB7	NADH dehydrogenase (ubiquinone) 1 beta subcomplex, 7, 18kDa	7	7	7	39.4	39.4	39.4	16.608	142	91433000000	7110600000	10216000000	5574800000	7732400000	6731700000	6798700000	12152000000	6186400000	14511000000	2211900000	9295300000	2912000000	11429000000	888830000	1277000000	696850000	966550000	841460000	849830000	1519000000	773300000	1813900000	276480000	1161900000	364010000	8249600000	10913000000	7692000000	9441100000	9382000000	13753000000	10207000000	6450300000	14940000000	5752000000	5369400000
ENSECAP00000022102	ENSECAG00000024500	ENSECAP00000022102	ACSM5	acyl-CoA synthetase medium-chain family member 5	40	40	39	73.1	73.1	73.1	64.471	579	90698000000	8241200000	8601200000	8690800000	8051800000	4404300000	4866800000	6207200000	5993200000	9696800000	10467000000	6753400000	8724100000	2667600000	242390000	252980000	255610000	236820000	129540000	143140000	182560000	176270000	285200000	307850000	198630000	256590000	8729900000	9469500000	10112000000	10221000000	5782400000	9137300000	6938500000	6877900000	12645000000	12191000000	10490000000
ENSECAP00000016386	ENSECAG00000018648	ENSECAP00000016386	NHLRC2	NHL repeat containing 2	34	34	34	53.7	53.7	53.7	79.193	726	90369000000	6592400000	5802100000	7659500000	5569400000	7839300000	7238800000	11447000000	7404900000	6591800000	4811400000	12751000000	6661200000	3765400000	274680000	241760000	319150000	232060000	326640000	301620000	476960000	308540000	274660000	200470000	531280000	277550000	5716800000	6893900000	8891400000	6689900000	7250000000	8532700000	10063000000	8300500000	6592900000	7208800000	11549000000
ENSECAP00000013988	ENSECAG00000016169	ENSECAP00000013988	COL6A6	collagen, type VI, alpha 6	88	88	83	39.3	39.3	37.3	229.13	2110	90319000000	16099000000	4370000000	4655200000	9082400000	11633000000	1622800000	7563200000	5775800000	1827000000	5592600000	7746200000	14352000000	885480000	157830000	42843000	45639000	89043000	114050000	15910000	74149000	56625000	17912000	54830000	75943000	140710000	14108000000	5382400000	6029200000	10351000000	12064000000	3281500000	7360000000	7448900000	2793200000	8923900000	9826000000
ENSECAP00000020771	ENSECAG00000023341	ENSECAP00000020771	DHCR7	7-dehydrocholesterol reductase	16	16	16	26.5	26.5	26.5	54.583	475	89926000000	3765900000	7772300000	7220000000	5453400000	7656600000	11317000000	6239500000	6030300000	16501000000	6719100000	6208300000	5042400000	7493800000	313830000	647690000	601660000	454450000	638050000	943120000	519960000	502530000	1375100000	559920000	517360000	420200000	2233200000	12923000000	7181600000	8555700000	4468600000	15196000000	5351800000	9930600000	10508000000	15828000000	7809000000
ENSECAP00000019240	ENSECAG00000021326	ENSECAP00000019240	NRAP	nebulin-related anchoring protein	171	171	169	78.8	78.8	78	196.09	1724	89132000000	11488000000	5942400000	8725500000	4238100000	12037000000	4545900000	10365000000	3224100000	7370700000	2600400000	11065000000	7530200000	755360000	97356000	50359000	73945000	35916000	102010000	38525000	87841000	27323000	62464000	22037000	93770000	63815000	9870400000	7094500000	9835100000	5002000000	11879000000	6863400000	10751000000	4456800000	7782900000	4893100000	11959000000
ENSECAP00000003989	ENSECAG00000005662	ENSECAP00000003989	QDPR	quinoid dihydropteridine reductase	16	16	16	76.6	76.6	76.6	22.304	209	89064000000	13171000000	6366300000	10358000000	7059400000	9043800000	3736200000	8072300000	7327200000	5816300000	4881900000	6999400000	6231800000	6851100000	1013200000	489710000	796800000	543030000	695670000	287400000	620950000	563630000	447400000	375530000	538420000	479370000	8875000000	6753700000	7995200000	6313600000	8477800000	5251300000	7040900000	5981900000	6353200000	4636300000	7658700000
ENSECAP00000012368	ENSECAG00000014723	ENSECAP00000012368	LPP	LIM domain containing preferred translocation partner in lipoma	39	39	39	66.4	66.4	66.4	63.227	592	88123000000	10362000000	8189400000	6973400000	8199900000	7813300000	7222600000	8948300000	5640100000	7042900000	5105800000	7792600000	4832000000	3671800000	431770000	341230000	290560000	341660000	325550000	300940000	372850000	235000000	293460000	212740000	324690000	201330000	10399000000	8519200000	7917400000	8807500000	7844600000	11119000000	8659500000	6370000000	8176600000	7611100000	7021600000
ENSECAP00000000126	ENSECAG00000000207	ENSECAP00000000126	ACTA1	Uncharacterized protein	45	2	2	87.5	5.8	5.8	42.051	377	88089000000	893690000	23069000000	1268500000	9588700000	2177700000	11111000000	4354000000	10066000000	11952000000	9153800000	1195100000	3259300000	4404500000	44685000	1153400000	63427000	479430000	108880000	555570000	217700000	503300000	597620000	457690000	59753000	162970000	648210000	12727000000	960230000	6938600000	2392400000	6535700000	3073200000	6424100000	7649700000	5328200000	1295800000
ENSECAP00000021979	ENSECAG00000024467	ENSECAP00000021979	SH3RF2	SH3 domain containing ring finger 2	8	8	8	15.7	15.7	15.7	79.343	732	87681000000	246470000	15691000000	7053200000	22317000000	1282200000	7319900000	3885700000	9478200000	8835100000	7920500000	283870000	3367100000	2192000000	6161700	392280000	176330000	557940000	32054000	183000000	97142000	236960000	220880000	198010000	7096700	84178000	298710000	17055000000	6690200000	23022000000	1541000000	8757400000	5345100000	12717000000	9648200000	7774900000	352680000
ENSECAP00000018111	ENSECAG00000019797	ENSECAP00000018111	GART	phosphoribosylglycinamide formyltransferase, phosphoribosylglycinamide synthetase, phosphoribosylaminoimidazole synthetase	56	56	56	57.3	57.3	57.3	107.8	1010	87664000000	5294200000	8042000000	5850200000	7221500000	10640000000	6687000000	5920100000	7627300000	9356600000	7555800000	7612100000	5857000000	1826300000	110300000	167540000	121880000	150450000	221660000	139310000	123340000	158900000	194930000	157410000	158580000	122020000	6627100000	9706500000	6371300000	9315300000	6890300000	10465000000	6794900000	10063000000	11909000000	8869700000	6366400000
ENSECAP00000016396	ENSECAG00000018773	ENSECAP00000016396	RPS27A	ribosomal protein S27a ;Uncharacterized protein	20	20	6	73.3	73.3	33.7	19.552	172	87471000000	6289400000	4375000000	3836400000	4572900000	6268200000	6591100000	11548000000	7052700000	17402000000	6551700000	10184000000	2799800000	12496000000	898480000	625000000	548060000	653260000	895460000	941580000	1649700000	1007500000	2486000000	935950000	1454900000	399980000	9664400000	8557100000	9823800000	7017600000	7567200000	9369800000	5979700000	6663800000	9019600000	12907000000	13431000000
ENSECAP00000008298	ENSECAG00000010335	ENSECAP00000008298	BCL2L13	BCL2-like 13 (apoptosis facilitator)	29	29	29	67.5	67.5	67.5	51.218	468	87284000000	7030700000	6753600000	6614500000	6795300000	10454000000	6117100000	8083700000	7984500000	7565500000	4791200000	8814100000	6279600000	3967400000	319580000	306980000	300660000	308880000	475170000	278050000	367440000	362930000	343890000	217780000	400640000	285440000	8052700000	8662900000	8252400000	9240700000	11563000000	9835900000	10375000000	10855000000	8135000000	8289400000	10016000000
ENSECAP00000010465	ENSECAG00000012664	ENSECAP00000010465	HDHD2	haloacid dehalogenase-like hydrolase domain containing 2	14	14	14	66.8	66.8	66.8	29.1	265	87161000000	7154700000	5459600000	6727700000	5477000000	10956000000	8093500000	10536000000	6259700000	5694100000	5524600000	6770600000	8507800000	6704700000	550360000	419970000	517520000	421310000	842780000	622580000	810430000	481520000	438000000	424970000	520810000	654450000	7852000000	7652500000	8474800000	7506400000	12638000000	12686000000	9178600000	9381000000	9296000000	7242200000	10876000000
ENSECAP00000005629	ENSECAG00000007385	ENSECAP00000005629	FAM129A	family with sequence similarity 129, member A	54	54	54	60.3	60.3	60.3	101.33	916	87091000000	11147000000	7379600000	9459800000	6706600000	13585000000	3875300000	14092000000	4516100000	2563100000	2090500000	5704100000	5970800000	2124200000	271890000	179990000	230730000	163570000	331350000	94520000	343710000	110150000	62515000	50988000	139120000	145630000	9729700000	8265200000	10568000000	7716900000	11891000000	5946500000	12802000000	5766200000	3861100000	3465700000	6998800000
ENSECAP00000010536	ENSECAG00000012495	ENSECAP00000010536	GCDH	glutaryl-CoA dehydrogenase	23	23	23	64.2	64.2	64.2	48.202	438	86521000000	7213500000	7842400000	8242100000	7760600000	6352500000	5681900000	8305900000	6396000000	10195000000	4276000000	8643400000	5611900000	5768100000	480900000	522830000	549470000	517370000	423500000	378790000	553730000	426400000	679660000	285070000	576230000	374130000	7923600000	8593000000	8348700000	8267800000	6801700000	9089800000	5742000000	8722800000	7249800000	6002900000	4954800000
ENSECAP00000022569	ENSECAG00000025006	ENSECAP00000022569	TXNDC17	thioredoxin domain containing 17	11	11	11	69.9	69.9	69.9	13.917	123	86290000000	11640000000	7831400000	7160300000	7734800000	10524000000	8606800000	8256000000	6434000000	4212900000	2753300000	4073600000	7062900000	10786000000	1455000000	978930000	895030000	966850000	1315500000	1075800000	1032000000	804250000	526610000	344170000	509200000	882860000	12526000000	9891600000	8313700000	9189900000	11211000000	13548000000	8942600000	7409600000	7374400000	5577000000	5553900000
ENSECAP00000006109	ENSECAG00000007779	ENSECAP00000006109	MUT	methylmalonyl CoA mutase	45	45	45	56.9	56.9	56.9	83.172	750	86192000000	7269200000	7846500000	6216600000	10029000000	7559100000	9069900000	9049800000	8246800000	6723600000	6276300000	4360600000	3544100000	2462600000	207690000	224190000	177620000	286560000	215970000	259140000	258570000	235620000	192100000	179320000	124590000	101260000	7110600000	8783600000	7526100000	10519000000	8493300000	10636000000	7502000000	10628000000	7053500000	7723900000	5619400000
ENSECAP00000020223	ENSECAG00000022375	ENSECAP00000020223	PSMD2	proteasome (prosome, macropain) 26S subunit, non-ATPase, 2	53	53	53	54.3	54.3	54.3	100.6	913	85863000000	5915400000	5911900000	8020400000	6164100000	6226100000	6867000000	8323500000	6564700000	6300000000	7118600000	11042000000	7409600000	1717300000	118310000	118240000	160410000	123280000	124520000	137340000	166470000	131290000	126000000	142370000	220830000	148190000	5822400000	6829900000	9454500000	7052300000	6236900000	10341000000	8859500000	9005000000	7775900000	9116400000	10698000000
ENSECAP00000004752	ENSECAG00000002917	ENSECAP00000004752	OGDHL	oxoglutarate dehydrogenase-like	79	63	63	68.4	59.1	59.1	114.84	1011	85481000000	4472000000	8638800000	1304000000	12360000000	8597900000	10948000000	4561300000	15075000000	8142800000	5484700000	4345700000	1551800000	1744500000	91266000	176300000	26612000	252240000	175470000	223430000	93087000	307650000	166180000	111930000	88688000	31669000	4668200000	9895200000	1963200000	11768000000	8372200000	14805000000	4737600000	17338000000	8831300000	8947800000	4074400000
ENSECAP00000019166	ENSECAG00000021223	ENSECAP00000019166	EIF4A2	eukaryotic translation initiation factor 4A2	33	33	17	70	70	39.8	46.402	407	85074000000	7134600000	4578700000	6346400000	5560900000	7006300000	6478100000	9462000000	6376500000	8273000000	5258400000	12487000000	6112800000	3698900000	310200000	199070000	275930000	241780000	304620000	281660000	411390000	277240000	359700000	228630000	542890000	265770000	5794300000	5504100000	6193600000	5458700000	8948500000	9108200000	10233000000	8246300000	7420700000	6820100000	12014000000
ENSECAP00000014588	ENSECAG00000016724	ENSECAP00000014588	PSMC2	proteasome (prosome, macropain) 26S subunit, ATPase, 2	41	41	41	80.6	80.6	80.6	48.647	433	84911000000	7826900000	7023900000	8229600000	8106400000	6931500000	4852300000	8400000000	5836900000	7196400000	6883200000	7318000000	6305700000	3032500000	279530000	250850000	293920000	289520000	247550000	173300000	300000000	208460000	257010000	245830000	261360000	225200000	7397900000	8608600000	9238900000	8328200000	7277700000	9768400000	8584000000	7959500000	6525600000	8195100000	7775100000
ENSECAP00000021647	ENSECAG00000024086	ENSECAP00000021647	PSMA1	Proteasome subunit alpha type	27	27	27	77.6	77.6	77.6	29.586	263	84662000000	7687000000	7339300000	8468700000	5719900000	9402500000	5276900000	7929900000	5898100000	5907600000	6093700000	9424900000	5514200000	4980100000	452180000	431720000	498160000	336460000	553090000	310400000	466460000	346940000	347510000	358450000	554410000	324360000	8388500000	9593300000	9330800000	8158100000	9375000000	8308800000	7039400000	6897300000	7256000000	9240400000	8283600000
ENSECAP00000006750	ENSECAG00000008724	ENSECAP00000006750	MPST	mercaptopyruvate sulfurtransferase	21	21	21	72.7	72.7	72.7	33.036	297	84467000000	3970300000	5658000000	6204900000	5028500000	6085100000	6651900000	5680200000	7531300000	9187200000	6152500000	13268000000	9050000000	5631200000	264690000	377200000	413660000	335230000	405670000	443460000	378680000	502090000	612480000	410170000	884500000	603330000	5443200000	6862000000	7144600000	7570700000	6691400000	11799000000	6913000000	9706700000	9174800000	11631000000	10512000000
ENSECAP00000006819	ENSECAG00000008762	ENSECAP00000006819	HOGA1	4-hydroxy-2-oxoglutarate aldolase 1	17	17	17	44	44	44	35.334	327	84330000000	6406500000	9356900000	4698300000	7271900000	6329200000	6934000000	5900000000	10391000000	6829400000	7567700000	5865900000	6778900000	5622000000	427100000	623800000	313220000	484790000	421950000	462270000	393330000	692750000	455290000	504510000	391060000	451920000	7229200000	12177000000	5437200000	10374000000	7630800000	10927000000	5799500000	10718000000	8652500000	8761500000	5990100000
ENSECAP00000018390	ENSECAG00000020796	ENSECAP00000018390	PRKAB2	Equus caballus protein kinase, AMP-activated, beta 2 non-catalytic subunit (PRKAB2), mRNA.	19	19	17	82.4	82.4	78.3	30.31	272	84159000000	4728500000	6148800000	7964900000	5696500000	8307700000	7521300000	9035000000	5058000000	6081700000	5620300000	10565000000	7431700000	6011400000	337750000	439200000	568920000	406890000	593400000	537230000	645360000	361290000	434400000	401450000	754630000	530840000	6004500000	6855200000	9989200000	6048700000	6588600000	9471000000	9365600000	6179200000	5300200000	6419100000	10528000000
ENSECAP00000021001	ENSECAG00000022878	ENSECAP00000021001	DNM1	dynamin 1	22	13	13	26	16.5	16.5	97.758	866	83930000000	4156700000	11362000000	4741500000	4328800000	213760000	11291000000	153150000	22543000000	19142000000	5504900000	409280000	85409000	1748600000	86598000	236710000	98782000	90183000	4453300	235220000	3190600	469640000	398790000	114680000	8526600	1779400	6534600000	5389300000	8853000000	5630200000	5648900000	2898700000	4394700000	3417000000	7838700000	0	4658400000
ENSECAP00000018367	ENSECAG00000020715	ENSECAP00000018367	SNTA1	syntrophin, alpha 1	27	25	25	68.7	68.7	68.7	43.482	403	83816000000	6107700000	7362000000	5189400000	6456900000	8225900000	7567600000	6864000000	7349300000	6873700000	6941600000	9194600000	5683400000	4190800000	305390000	368100000	259470000	322840000	411290000	378380000	343200000	367460000	343690000	347080000	459730000	284170000	6416700000	9178900000	6366000000	8264300000	8027700000	10116000000	7938600000	7543600000	8813100000	6449600000	6358500000
ENSECAP00000020661	ENSECAG00000023208	ENSECAP00000020661	NAA50	N(alpha)-acetyltransferase 50, NatE catalytic subunit	13	13	13	56.5	56.5	56.5	19.256	168	83527000000	13613000000	4712500000	679350000	15600000000	496310000	328810000	12492000000	13476000000	9059500000	519220000	437750000	12111000000	7593400000	1237600000	428410000	61759000	1418200000	45119000	29892000	1135700000	1225100000	823590000	47201000	39796000	1101000000	6010400000	7049200000	7615400000	7314800000	5538100000	7273600000	6840000000	6646400000	6954700000	8156000000	6572600000
ENSECAP00000013818	ENSECAG00000016277	ENSECAP00000013818	SGCD	sarcoglycan, delta (35kDa dystrophin-associated glycoprotein)	21	21	21	60.2	60.2	60.2	32.132	289	83384000000	5608400000	6871900000	5783100000	7708800000	6847900000	4765600000	4385500000	9842500000	10876000000	5930700000	8978700000	5785100000	4388700000	295180000	361680000	304370000	405730000	360420000	250820000	230820000	518030000	572430000	312140000	472570000	304480000	6639400000	10920000000	7784900000	8672200000	6806800000	9873400000	7411700000	11693000000	10873000000	8330400000	6425900000
ENSECAP00000009933	ENSECAG00000012169	ENSECAP00000009933	ATP5D	ATP synthase, H+ transporting, mitochondrial F1 complex, delta subunit	7	7	7	83.9	83.9	83.9	12.97	124	83237000000	12234000000	9509300000	10756000000	10978000000	2358700000	3478200000	8653900000	3828500000	5020100000	3525800000	8335200000	4559300000	16647000000	2446800000	1901900000	2151300000	2195500000	471740000	695650000	1730800000	765690000	1004000000	705170000	1667000000	911850000	5708600000	9525000000	5292800000	5834400000	3410100000	7222300000	3823300000	5809600000	6760100000	11470000000	10218000000
ENSECAP00000014923	ENSECAG00000017242	ENSECAP00000014923	RSU1	Uncharacterized protein	20	20	20	92.2	92.2	92.2	27.508	243	83093000000	8219700000	9034400000	8124500000	6362300000	6071000000	6229300000	5985100000	8581500000	9059400000	4179900000	6208200000	5037400000	6924400000	684980000	752860000	677040000	530190000	505920000	519110000	498760000	715120000	754950000	348330000	517350000	419780000	7941200000	9425500000	8422700000	8314600000	7467500000	11642000000	7295100000	9344800000	10364000000	7385200000	8825400000
ENSECAP00000016423	ENSECAG00000018686	ENSECAP00000016423	PPA1	pyrophosphatase (inorganic) 1	27	27	27	72.6	72.6	72.6	30.479	270	82962000000	8470300000	8123400000	10072000000	6244300000	7949300000	3240000000	12548000000	3542000000	5182200000	3652400000	7808700000	6129700000	5925900000	605020000	580240000	719410000	446020000	567810000	231430000	896280000	253000000	370160000	260880000	557760000	437830000	8850400000	9734500000	12199000000	6817400000	10157000000	5639200000	9646200000	4342900000	5305100000	5356000000	7253000000
ENSECAP00000016496	ENSECAG00000018950	ENSECAP00000016496	SMPX	small muscle protein, X-linked	11	11	11	90.9	90.9	90.9	9.5008	88	82802000000	12268000000	9610900000	3148000000	9656200000	11317000000	3218200000	8443400000	4000500000	7066100000	3893900000	6615600000	3565200000	16560000000	2453500000	1922200000	629610000	1931200000	2263400000	643640000	1688700000	800090000	1413200000	778780000	1323100000	713050000	12954000000	10668000000	6171000000	9039200000	12098000000	7893500000	7911400000	8189300000	7370600000	6431800000	6431200000
ENSECAP00000019486	ENSECAG00000021990	ENSECAP00000019486	COQ7	coenzyme Q7 homolog, ubiquinone (yeast)	19	19	19	74.1	74.1	74.1	21.898	193	82787000000	5743200000	8022500000	4665900000	8313500000	6387200000	6629000000	7345700000	7256300000	8859400000	4085500000	9877100000	5602300000	6899000000	478600000	668540000	388820000	692790000	532260000	552410000	612140000	604690000	738280000	340460000	823090000	466860000	5478400000	8474600000	6407100000	9308000000	7407600000	8315100000	7518100000	9980400000	8990000000	5781100000	9203300000
ENSECAP00000021952	ENSECAG00000024479	ENSECAP00000021952	LCLAT1	lysocardiolipin acyltransferase 1	23	23	23	40.3	40.3	40.3	45.112	380	82488000000	7428500000	7376900000	7969900000	7728100000	9655400000	3015900000	7355200000	7381400000	3801400000	5283900000	9771900000	5719200000	3928000000	353740000	351280000	379520000	368010000	459780000	143620000	350250000	351500000	181020000	251610000	465330000	272340000	5550300000	10210000000	10071000000	9966500000	7335700000	14734000000	7875300000	10397000000	8319100000	11984000000	7502400000
ENSECAP00000001771	ENSECAG00000002544	ENSECAP00000001771	PCBP1	Equus caballus poly(rC) binding protein 1 (PCBP1), mRNA.	18	18	12	74.4	74.4	61	37.497	356	82142000000	12765000000	7909600000	6990100000	7224100000	7939400000	3590200000	7291700000	5142700000	7416400000	3883700000	6781000000	5208100000	4831900000	750860000	465270000	411180000	424950000	467020000	211190000	428920000	302510000	436260000	228450000	398890000	306360000	9096700000	7816100000	8860900000	7509900000	7348200000	6959500000	7231300000	6138100000	7114700000	6805500000	5923100000
ENSECAP00000007080	ENSECAG00000008958	ENSECAP00000007080	SOD1	Equus caballus superoxide dismutase 1, soluble (SOD1), mRNA.	16	16	16	76.7	76.7	76.7	15.882	150	82071000000	7556000000	5073400000	6294400000	6403000000	6637500000	3072100000	10138000000	8483500000	5197900000	4263400000	11197000000	7755300000	9119100000	839560000	563710000	699380000	711440000	737500000	341340000	1126400000	942610000	577550000	473720000	1244100000	861700000	7088500000	5077900000	5743200000	5822400000	8359700000	5542800000	7173200000	7752600000	3102700000	6754700000	12474000000
ENSECAP00000019435	ENSECAG00000021927	ENSECAP00000019435	RPL18	Equus caballus ribosomal protein L18 (RPL18), mRNA.	16	16	16	63.8	63.8	63.8	21.592	188	82003000000	9737900000	5855300000	7416100000	7845100000	6085600000	5150800000	8782400000	6690700000	6766700000	5165800000	5921800000	6585000000	11715000000	1391100000	836480000	1059400000	1120700000	869380000	735830000	1254600000	955820000	966670000	737970000	845980000	940720000	9613100000	6912700000	8036200000	9775600000	8045000000	6349200000	8260900000	6017400000	6790200000	7204900000	6945500000
ENSECAP00000008698	ENSECAG00000010779	ENSECAP00000008698	NDUFAB1	NADH dehydrogenase (ubiquinone) 1, alpha/beta subcomplex, 1, 8kDa	8	8	8	28.8	28.8	28.8	17.252	156	81950000000	6517400000	12319000000	4515500000	7158300000	5478600000	6787400000	11637000000	7949800000	5324200000	7122200000	3731200000	3409400000	10244000000	814680000	1539800000	564440000	894790000	684830000	848430000	1454600000	993720000	665520000	890280000	466400000	426180000	6720800000	12253000000	3766600000	6242100000	8418800000	6300300000	6152700000	5821200000	6635600000	8375100000	3202300000
ENSECAP00000014122	ENSECAG00000016434	ENSECAP00000014122	RAP1A	Uncharacterized protein ;Uncharacterized protein	18	18	7	67.4	67.4	35.3	21.029	184	81796000000	6817500000	8544300000	6701900000	7392800000	3989300000	4414100000	9526200000	4763700000	7132700000	5583200000	9975400000	6954500000	8179600000	681750000	854430000	670190000	739280000	398930000	441410000	952620000	476370000	713270000	558320000	997540000	695450000	6919000000	10843000000	7649300000	11275000000	6004200000	8392100000	7288400000	6905200000	7132700000	7086500000	3873900000
ENSECAP00000022720	ENSECAG00000025060	ENSECAP00000022720	MYH3	myosin, heavy chain 3, skeletal muscle, embryonic	54	5	4	16.2	3.4	3	222.9	1933	81554000000	14176000000	12895000000	4492800000	10911000000	365780000	9174800000	23507000000	1746400000	17754000	277390000	3036000000	953340000	807460000	140360000	127670000	44484000	108030000	3621600	90840000	232740000	17291000	175780	2746500	30059000	9439100	25555000000	17279000000	3397800000	9387700000	3786600000	11927000000	9305300000	5679600000	0	0	8148300000
ENSECAP00000012452	ENSECAG00000014306	ENSECAP00000012452	PSMD11	proteasome (prosome, macropain) 26S subunit, non-ATPase, 11	36	36	36	71.7	71.7	71.7	47.264	421	81540000000	6655300000	7842500000	6900100000	8702300000	6038700000	4749400000	9294000000	5748000000	6365600000	3807600000	9624500000	5812400000	3020000000	246490000	290460000	255560000	322310000	223660000	175900000	344220000	212890000	235760000	141020000	356460000	215270000	6552100000	8532600000	8777800000	8433100000	6677400000	7394400000	8306500000	7358000000	6264300000	6578500000	10084000000
ENSECAP00000011107	ENSECAG00000013265	ENSECAP00000011107	VAPB	VAMP (vesicle-associated membrane protein)-associated protein B and C	18	18	18	67.9	67.9	67.9	24.859	224	80849000000	4923600000	7790900000	5073500000	5720800000	7041100000	7637200000	5076200000	5724000000	11104000000	7173900000	6979300000	6603900000	5774900000	351690000	556500000	362400000	408630000	502930000	545510000	362580000	408860000	793180000	512420000	498520000	471710000	6325200000	8467700000	5988600000	6490400000	7197000000	10898000000	5708000000	6724000000	8558900000	8854500000	7209200000
ENSECAP00000013130	ENSECAG00000015209	ENSECAP00000013130	COPS4	COP9 signalosome subunit 4	29	29	29	78.3	78.3	78.3	46.681	410	80647000000	8028700000	5422600000	5971800000	6704200000	6897600000	5805400000	9052000000	5766600000	8029600000	2807900000	10440000000	5720700000	3101800000	308800000	208560000	229680000	257850000	265290000	223280000	348150000	221790000	308830000	108000000	401520000	220030000	7362800000	7091600000	7083500000	7417500000	7183100000	6815000000	8946400000	6917100000	7346500000	4632400000	7174800000
ENSECAP00000012974	ENSECAG00000015195	ENSECAP00000012974	EHD3	EH-domain containing 3	45	35	28	78.7	71	59.7	60.796	534	80576000000	6802300000	6397400000	3537100000	6244800000	8771300000	5321300000	7896400000	9405500000	10250000000	4581700000	7802800000	3565300000	2877700000	242940000	228480000	126330000	223030000	313260000	190040000	282010000	335910000	366070000	163630000	278670000	127330000	6914000000	7865100000	6375900000	5639200000	8987700000	11624000000	9277800000	14851000000	7329800000	5211600000	7537300000
ENSECAP00000007806	ENSECAG00000009926	ENSECAP00000007806	RAB1A	RAB1A, member RAS oncogene family	23	23	12	84.7	84.7	47.5	22.372	202	80509000000	5034300000	6838100000	6194800000	6587200000	6366200000	7618300000	8997300000	6339300000	6063300000	6219300000	5762400000	8488100000	5367200000	335620000	455870000	412990000	439140000	424410000	507890000	599820000	422620000	404220000	414620000	384160000	565870000	4835700000	8280200000	7735200000	6880000000	6081700000	8606000000	8756600000	7183200000	6563800000	8955600000	6288900000
ENSECAP00000000374	ENSECAG00000000341	ENSECAP00000000374	TUBB2B	tubulin, beta 2B class IIb ;tubulin, beta 2A class IIa	36	10	9	76.6	29.2	26.5	49.953	445	80448000000	12961000000	8070400000	11656000000	8197400000	8599000000	3355100000	9067600000	4663400000	5711200000	2523800000	2533400000	3109000000	4022400000	648070000	403520000	582800000	409870000	429950000	167760000	453380000	233170000	285560000	126190000	126670000	155450000	10587000000	9405200000	13431000000	8294400000	6671100000	4648000000	9541900000	3750700000	6163100000	3859800000	2841300000
ENSECAP00000010194	ENSECAG00000011931	ENSECAP00000010194	IDH1	isocitrate dehydrogenase 1 (NADP+), soluble	39	37	37	74.3	70.5	70.5	47.606	420	80161000000	8187800000	6010100000	7805700000	5570300000	6134100000	4883200000	8328700000	4935500000	5370100000	5121800000	9304100000	8509200000	3083100000	314910000	231160000	300220000	214240000	235930000	187820000	320330000	189830000	206540000	196990000	357850000	327280000	8204800000	7456900000	8421900000	7010600000	7988100000	6895800000	5974800000	6258600000	5492100000	6387000000	7924500000
ENSECAP00000020197	ENSECAG00000022787	ENSECAP00000020197	BCAP31	B-cell receptor-associated protein 31	23	23	23	45.5	45.5	45.5	27.847	244	80140000000	9199500000	10269000000	6129800000	5890100000	5494600000	4790800000	4258800000	6303700000	6533200000	8091100000	8133100000	5045800000	6164600000	707660000	789950000	471520000	453090000	422660000	368520000	327600000	484900000	502560000	622390000	625620000	388140000	8072800000	8911100000	8150600000	5326800000	4321500000	7643300000	4320200000	7451200000	6995900000	8776000000	8746900000
ENSECAP00000013563	ENSECAG00000015874	ENSECAP00000013563	COQ10A	coenzyme Q10 homolog A (S. cerevisiae)	17	17	17	63.7	63.7	63.7	23.238	204	80116000000	3911200000	7153300000	3711600000	5993300000	7298600000	5452100000	5334100000	7474100000	13941000000	5624600000	7207500000	7014500000	5007300000	244450000	447080000	231970000	374580000	456160000	340750000	333380000	467130000	871330000	351540000	450470000	438410000	4370100000	10198000000	3837800000	7361500000	6487400000	8783800000	5618500000	7899000000	12070000000	6760600000	6725400000
ENSECAP00000018221	ENSECAG00000020632	ENSECAP00000018221	RPL3L	ribosomal protein L3-like	27	27	25	54.9	54.9	50.5	46.213	406	79966000000	7158800000	6201900000	5959700000	7134700000	7069000000	5335800000	7052500000	6346400000	9725600000	5843700000	7577100000	4560700000	3807900000	340900000	295330000	283790000	339750000	336620000	254090000	335840000	302210000	463120000	278270000	360810000	217180000	7075500000	8894300000	6594900000	8999500000	7023800000	7001800000	5423800000	7111000000	10408000000	7389400000	6786000000
ENSECAP00000013529	ENSECAG00000015953	ENSECAP00000013529	PPP1CB	protein phosphatase 1, catalytic subunit, beta isozyme	21	21	7	69.3	69.3	33.7	36.839	323	79884000000	7382400000	5729700000	5830500000	8428500000	6534800000	5521500000	10020000000	6657200000	7867300000	5437000000	5628500000	4847000000	4699100000	434260000	337040000	342970000	495800000	384400000	324790000	589390000	391600000	462780000	319820000	331090000	285120000	9180000000	7223000000	8157000000	11620000000	6958200000	7814700000	8197200000	7702200000	8591800000	6679800000	4888100000
ENSECAP00000020082	ENSECAG00000022334	ENSECAP00000020082	DCTN2	dynactin 2 (p50)	29	29	29	67.5	67.5	67.5	44.535	403	79172000000	9652800000	6279700000	8135400000	6716000000	7462400000	4408000000	11369000000	3796800000	4403300000	3290000000	7264600000	6394000000	3770100000	459660000	299030000	387400000	319810000	355350000	209910000	541380000	180800000	209680000	156670000	345930000	304480000	8888300000	6676000000	9528700000	6672200000	8268000000	5721100000	9324900000	5069200000	5746100000	5273600000	6993200000
ENSECAP00000000044	ENSECAG00000000064	ENSECAP00000000044	ELOC	transcription elongation factor B (SIII), polypeptide 1 (15kDa, elongin C)	9	9	9	66.1	66.1	66.1	12.473	112	79099000000	7969400000	8948100000	6391000000	7265500000	8197700000	4112300000	6137200000	6706200000	7477700000	4494000000	6273500000	5126300000	11300000000	1138500000	1278300000	913010000	1037900000	1171100000	587470000	876740000	958020000	1068200000	642000000	896220000	732330000	7805700000	10079000000	6316600000	8160700000	7782100000	6740100000	5260400000	7502800000	9538800000	5644600000	5515100000
ENSECAP00000007727	ENSECAG00000009396	ENSECAP00000007727	PABPC4	poly(A) binding protein, cytoplasmic 4 (inducible form)	46	46	33	59.1	59.1	41.4	72.349	660	78957000000	8306900000	8142900000	6039600000	8139500000	6011900000	6180200000	7767200000	4416300000	8744600000	5182500000	5361100000	4665000000	2322300000	244320000	239500000	177630000	239400000	176820000	181770000	228450000	129890000	257190000	152430000	157680000	137200000	7068300000	9450400000	6071100000	7629700000	6310800000	10239000000	6552700000	6742600000	8011100000	9497400000	5865300000
ENSECAP00000019024	ENSECAG00000021530	ENSECAP00000019024	NUTF2	nuclear transport factor 2	6	6	6	76.4	76.4	76.4	14.478	127	78875000000	11674000000	5536500000	7623600000	6651400000	7065500000	5487400000	7672600000	5319100000	6087600000	3522000000	7539800000	4695100000	11268000000	1667800000	790930000	1089100000	950200000	1009400000	783920000	1096100000	759870000	869650000	503150000	1077100000	670720000	8156000000	8521100000	7388900000	6273900000	6809700000	4276900000	5707000000	4970300000	5588100000	4445200000	7320800000
ENSECAP00000018599	ENSECAG00000020866	ENSECAP00000018599	SCCPDH	saccharopine dehydrogenase (putative)	18	18	18	65.1	65.1	65.1	40.339	367	78868000000	6731500000	6819800000	5410500000	7996100000	7877300000	8271100000	5391400000	7662200000	6750000000	4988700000	6385800000	4583700000	4639300000	395970000	401170000	318270000	470360000	463370000	486530000	317140000	450720000	397060000	293450000	375630000	269630000	7352200000	9215500000	5938800000	10783000000	7723200000	9230200000	7112200000	6643400000	6754400000	6682900000	5789400000
ENSECAP00000020666	ENSECAG00000023080	ENSECAP00000020666	PPP1R12B	protein phosphatase 1, regulatory subunit 12B	69	69	69	59.7	59.7	59.7	100.93	901	78793000000	7069000000	7040900000	3780000000	6054900000	6597600000	6652900000	4868900000	8497400000	8102600000	4528500000	8516400000	7083800000	1575900000	141380000	140820000	75599000	121100000	131950000	133060000	97377000	169950000	162050000	90569000	170330000	141680000	7109900000	8504300000	5595700000	6524000000	5986200000	9142400000	5804300000	9437900000	8364700000	8487100000	8508400000
ENSECAP00000009268	ENSECAG00000011265	ENSECAP00000009268	GSTZ1	glutathione S-transferase zeta 1	16	16	16	60.8	60.8	60.8	28.113	250	78764000000	10532000000	7605100000	7017300000	7394100000	6908400000	4976000000	5232700000	5969100000	4929600000	5859900000	8516700000	3823100000	6058800000	810180000	585010000	539790000	568780000	531410000	382770000	402520000	459160000	379200000	450760000	655130000	294090000	8994000000	9446700000	8046900000	7824900000	6433800000	7059000000	5776200000	6255100000	5865000000	6880000000	10351000000
ENSECAP00000013218	ENSECAG00000015370	ENSECAP00000013218	MECR	mitochondrial trans-2-enoyl-CoA reductase	22	22	22	76.2	76.2	76.2	40.762	374	78342000000	6811600000	6950300000	5626000000	6281900000	6353600000	4270400000	6210700000	4847800000	5631100000	6848700000	11224000000	7286500000	3917100000	340580000	347520000	281300000	314090000	317680000	213520000	310540000	242390000	281550000	342430000	561180000	364320000	5763400000	8084400000	6346300000	7564600000	5606800000	5975300000	5552500000	5514400000	5415100000	6633400000	8876400000
ENSECAP00000016586	ENSECAG00000019069	ENSECAP00000016586	S100A11	S100 calcium binding protein A11	7	7	7	49	49	49	11.403	102	77375000000	9973200000	6141700000	9686800000	4125300000	5101100000	4995900000	7525000000	5957400000	5661700000	3917100000	6381700000	7907700000	15475000000	1994600000	1228300000	1937400000	825060000	1020200000	999180000	1505000000	1191500000	1132300000	783420000	1276300000	1581500000	9386000000	6489700000	8666400000	5365500000	4725800000	5377000000	9392800000	4576800000	5013000000	4906400000	8300400000
ENSECAP00000012086	ENSECAG00000013738	ENSECAP00000012086	SLC25A13	solute carrier family 25 (aspartate/glutamate carrier), member 13	42	32	32	65.1	56.1	56.1	73.703	670	77298000000	4679600000	7319800000	5013600000	6360900000	7603800000	6372900000	7412600000	7747600000	7478300000	4943700000	8183000000	4181600000	2273500000	137640000	215290000	147460000	187080000	223640000	187440000	218020000	227870000	219950000	145400000	240680000	122990000	4965200000	6744800000	4274400000	5020200000	7585000000	10841000000	8489500000	9659300000	13288000000	6414600000	6775100000
ENSECAP00000011516	ENSECAG00000013411	ENSECAP00000011516	TTC38	tetratricopeptide repeat domain 38	30	30	30	70.3	70.3	70.3	52.468	468	77207000000	6112800000	7077400000	5950200000	6781900000	6786800000	5827100000	6928600000	5983900000	4549300000	5775700000	7340700000	8092200000	2757400000	218310000	252760000	212510000	242210000	242390000	208110000	247450000	213710000	162480000	206280000	262170000	289010000	5576600000	8284200000	7023800000	7950900000	7556300000	7918900000	6949000000	7023200000	6643100000	7392600000	8167200000
ENSECAP00000013861	ENSECAG00000016248	ENSECAP00000013861	JPH1	junctophilin 1	25	25	25	46.5	46.5	46.5	58.082	535	77008000000	10021000000	10696000000	247690000	11018000000	16386000000	14939000000	10294000000	809140000	931840000	937340000	300120000	426470000	2852100000	371160000	396160000	9173800	408070000	606900000	553300000	381270000	29968000	34513000	34716000	11116000	15795000	3427200000	7829400000	2944500000	4754100000	6006200000	8370500000	3812800000	7698900000	7254300000	10022000000	3622700000
ENSECAP00000020382	ENSECAG00000022967	ENSECAP00000020382	C1orf170	PPARGC1 and ESRR induced regulator, muscle 1	23	23	23	56.1	56.1	56.1	67.376	643	76959000000	4259500000	7080700000	5270700000	4795000000	5728700000	8757300000	6310800000	6465400000	9177300000	8093800000	5034200000	5986300000	2405000000	133110000	221270000	164710000	149840000	179020000	273660000	197210000	202040000	286790000	252930000	157320000	187070000	4705400000	8041600000	6387900000	5327400000	6125000000	11791000000	6381800000	8368000000	10590000000	9418300000	6084600000
ENSECAP00000009883	ENSECAG00000011835	ENSECAP00000009883	PSMA5	proteasome (prosome, macropain) subunit, alpha type, 5	15	15	15	63.1	63.1	63.1	26.411	241	76682000000	8725800000	5794300000	8248800000	7149400000	7564600000	4439800000	8072500000	5927100000	5512700000	4168400000	5990900000	5087400000	6971100000	793260000	526750000	749890000	649940000	687690000	403620000	733860000	538820000	501160000	378950000	544620000	462490000	7184100000	7200100000	9384600000	7737800000	7283600000	7122800000	7354900000	7584500000	5681200000	4666300000	5263800000
ENSECAP00000005965	ENSECAG00000007955	ENSECAP00000005965	HNRNPU	heterogeneous nuclear ribonucleoprotein U (scaffold attachment factor A)	40	40	40	52.4	52.4	52.4	67.034	595	76469000000	9559000000	8099300000	7835800000	6881700000	6441600000	4090800000	5788000000	7906600000	5482700000	3154000000	6076200000	5153900000	2549000000	318630000	269980000	261190000	229390000	214720000	136360000	192930000	263550000	182760000	105130000	202540000	171800000	12695000000	8262400000	7944700000	10580000000	9136500000	6296300000	5435700000	7352600000	6726500000	4610300000	5730100000
ENSECAP00000010539	ENSECAG00000012321	ENSECAP00000010539	ANXA4	annexin A4	33	33	33	77.6	77.6	77.6	36.067	321	76356000000	6892400000	6246500000	6275600000	7745100000	5656700000	3652900000	8958800000	5643400000	5448800000	5462000000	6282600000	8091000000	3319800000	299670000	271590000	272850000	336740000	245940000	158820000	389510000	245370000	236900000	237480000	273160000	351780000	6327400000	8057500000	9864900000	9390400000	7027100000	7243300000	7785500000	6510300000	6619200000	7941300000	5590700000
ENSECAP00000017987	ENSECAG00000019476	ENSECAP00000017987	ACTN1	actinin, alpha 1	63	63	41	69.3	69.3	53.6	101.09	879	76282000000	9724300000	5389500000	3180900000	7175200000	6157700000	3042600000	10727000000	5338600000	6096500000	7711800000	7293000000	4444100000	1467000000	187010000	103640000	61171000	137990000	118420000	58512000	206300000	102660000	117240000	148300000	140250000	85463000	9450200000	5407700000	4226200000	7676000000	9081400000	5104100000	11736000000	6706400000	6252300000	7154100000	9270700000
ENSECAP00000010291	ENSECAG00000011792	ENSECAP00000010291	SPTB	spectrin, beta, erythrocytic	154	146	146	67.8	64.9	64.9	268.97	2337	76257000000	5548900000	6230500000	4125000000	4769300000	7539100000	2960800000	5723200000	7187600000	11353000000	4090000000	12304000000	4425600000	577700000	42037000	47201000	31250000	36131000	57114000	22430000	43358000	54452000	86006000	30985000	93211000	33527000	6237000000	8107800000	5321700000	6196400000	7853900000	4759300000	6061300000	8226800000	9895200000	7066000000	10342000000
ENSECAP00000005483	ENSECAG00000005572	ENSECAP00000005483	DCTN1	dynactin 1	86	86	86	64.7	64.7	64.7	141.7	1280	76011000000	10370000000	5760500000	7752900000	6021400000	8012200000	3891400000	8756700000	5362900000	4793200000	3784500000	6827700000	4677300000	1226000000	167260000	92912000	125050000	97120000	129230000	62765000	141240000	86499000	77310000	61041000	110120000	75440000	9135900000	5552900000	8273600000	6184600000	8185500000	6075200000	8794600000	5921800000	6129800000	5427000000	8644100000
ENSECAP00000008898	ENSECAG00000011023	ENSECAP00000008898	ENSECAG00000011023	Uncharacterized protein	19	19	19	60.3	60.3	60.3	35.688	335	75975000000	7785600000	6635400000	8973400000	9199600000	5148200000	7203800000	3709000000	5686800000	4395800000	6456600000	5789000000	4991800000	5065000000	519040000	442360000	598230000	613310000	343220000	480250000	247270000	379120000	293050000	430440000	385930000	332790000	7925500000	11158000000	10434000000	11348000000	4497300000	4991300000	4202900000	4484700000	5577100000	7252800000	5142200000
ENSECAP00000008720	ENSECAG00000010786	ENSECAP00000008720	PGAM4	phosphoglycerate mutase family member 4	21	12	12	80.3	58.7	58.7	23.667	208	75598000000	9078900000	4725000000	11501000000	5169700000	6670800000	3414900000	7516100000	3832200000	5529400000	2355800000	9888700000	5915700000	6872500000	825360000	429540000	1045500000	469970000	606430000	310440000	683280000	348380000	502670000	214160000	898980000	537790000	11153000000	4829400000	12222000000	4767300000	5458800000	4797000000	7144300000	3791400000	6502800000	5078700000	12850000000
ENSECAP00000012762	ENSECAG00000014477	ENSECAP00000012762	GANAB	glucosidase, alpha; neutral AB	46	46	46	50.6	50.6	50.6	109.06	966	75592000000	6793300000	7203400000	9001900000	6419500000	4836100000	4455700000	6809100000	4228300000	6336100000	4726000000	9464400000	5318000000	1643300000	147680000	156600000	195690000	139550000	105130000	96864000	148020000	91920000	137740000	102740000	205750000	115610000	6302500000	8383600000	10193000000	7315800000	5454100000	7215000000	7414300000	4901200000	6101500000	6556600000	9679700000
ENSECAP00000022977	ENSECAG00000010552	ENSECAP00000022977	ENSECAG00000010552	paralemmin 2	60	60	60	60.8	60.8	60.8	120.66	1092	75588000000	10616000000	5387800000	6927000000	6526000000	6759000000	5188500000	7237700000	6744100000	4633700000	4100000000	6114000000	5354400000	1574800000	221170000	112250000	144310000	135960000	140810000	108090000	150790000	140500000	96535000	85416000	127370000	111550000	9074300000	6100200000	7348500000	6413400000	6440200000	6923700000	7429700000	7254700000	5449900000	6240600000	6559500000
ENSECAP00000012739	ENSECAG00000014532	ENSECAP00000012739	USP5	ubiquitin specific peptidase 5 (isopeptidase T)	47	47	46	58.6	58.6	57.5	95.646	856	75548000000	7261800000	5175300000	7507600000	5516200000	6481500000	5718800000	7935500000	5648600000	5448300000	4375900000	7200500000	7277600000	1937100000	186200000	132700000	192500000	141440000	166190000	146640000	203470000	144840000	139700000	112200000	184630000	186600000	7116000000	6588300000	9057100000	6073200000	6099000000	8931500000	7873700000	6864000000	6787200000	6344500000	9596200000
ENSECAP00000020819	ENSECAG00000023185	ENSECAP00000020819	PSMC5	26S protease regulatory subunit 8-like protein; Uncharacterized protein	34	34	33	74.6	74.6	71.7	45.626	406	75518000000	7172600000	7506200000	6643000000	6059500000	7642300000	5339700000	6262800000	5111800000	5896100000	3893200000	7782200000	6208800000	3146600000	298860000	312760000	276790000	252480000	318430000	222490000	260950000	212990000	245670000	162220000	324260000	258700000	6370800000	8496600000	8354400000	6916800000	7551500000	8206500000	5395600000	6450700000	7025500000	6298900000	9298300000
ENSECAP00000008477	ENSECAG00000010625	ENSECAP00000008477	AAMDC	adipogenesis associated, Mth938 domain containing	15	15	15	89.3	89.3	89.3	13.303	122	75272000000	6082300000	7955800000	5768400000	7937400000	6133900000	5444400000	2984300000	6184300000	5958300000	5616600000	6241000000	8965600000	8363600000	675810000	883970000	640940000	881940000	681550000	604940000	331590000	687140000	662030000	624070000	693450000	996180000	6805400000	10832000000	8798800000	8418400000	7041400000	7620100000	3130200000	7614100000	6472600000	9823100000	7987800000
ENSECAP00000015090	ENSECAG00000017534	ENSECAP00000015090	HPRT1	hypoxanthine phosphoribosyltransferase 1	13	13	11	63.3	63.3	59.5	23.873	210	74654000000	6906800000	3429900000	8832200000	4250700000	10954000000	5536100000	9758700000	5223800000	3604300000	3377900000	7695000000	5084500000	5742600000	531290000	263840000	679400000	326980000	842640000	425850000	750670000	401830000	277250000	259840000	591920000	391110000	6138400000	4803400000	7750300000	4696300000	10225000000	6842800000	9089800000	5676200000	3979400000	5421300000	7777400000
ENSECAP00000006853	ENSECAG00000008775	ENSECAP00000006853	MYLK3	myosin light chain kinase 3	39	39	39	53.2	53.2	53.2	86.221	795	74625000000	8318100000	5064600000	6820600000	5995500000	5773900000	3711900000	4907100000	5990500000	8557400000	5235200000	8021600000	6228400000	2332000000	259940000	158270000	213140000	187360000	180430000	116000000	153350000	187200000	267420000	163600000	250670000	194640000	5985500000	7867100000	7605900000	7964200000	5540400000	5533300000	5841400000	6989100000	10083000000	7467900000	8582200000
ENSECAP00000016893	ENSECAG00000018832	ENSECAP00000016893	GSTM3	glutathione S-transferase mu 3 (brain)	24	24	24	74.9	74.9	74.9	26.907	227	74482000000	8493300000	1632700000	5709100000	2286400000	13292000000	1763000000	11878000000	3258300000	3186800000	824590000	14262000000	7895600000	4381300000	499610000	96040000	335830000	134490000	781860000	103710000	698710000	191670000	187460000	48505000	838950000	464450000	8954600000	1849100000	5650400000	2762700000	12429000000	2831400000	11272000000	4074600000	4157700000	1969200000	13136000000
ENSECAP00000019847	ENSECAG00000022437	ENSECAP00000019847	PSMA6	proteasome (prosome, macropain) subunit, alpha type, 6	16	16	16	55.7	55.7	55.7	27.399	246	74316000000	6652600000	5072400000	6643400000	7402700000	6987300000	5241400000	7924000000	6100800000	4870200000	4129300000	8076200000	5215400000	4371500000	391330000	298380000	390790000	435450000	411020000	308310000	466120000	358870000	286480000	242900000	475070000	306790000	8306300000	7152800000	8116600000	5967900000	9650600000	6531500000	7481900000	7535100000	4412800000	5371700000	5451600000
ENSECAP00000003057	ENSECAG00000001810	ENSECAP00000003057	ENSECAG00000001810	Uncharacterized protein	30	30	19	48	48	31.2	62.037	565	74018000000	10550000000	3044700000	11908000000	7564600000	6632300000	351410000	4912100000	1391800000	3581800000	3004500000	15318000000	5758500000	2643500000	376780000	108740000	425300000	270160000	236870000	12550000	175430000	49705000	127920000	107300000	547060000	205660000	17335000000	1955600000	7818400000	4236700000	16400000000	2368500000	12402000000	3592000000	1818700000	2204600000	8481100000
ENSECAP00000019598	ENSECAG00000021868	ENSECAP00000019598	NCL	nucleolin	41	41	41	46.7	46.7	46.7	69.186	640	73989000000	9834200000	5335400000	7522500000	7006500000	5690600000	5683000000	8252700000	4786700000	4675000000	5034300000	5716500000	4451500000	2386700000	317230000	172110000	242660000	226020000	183570000	183320000	266210000	154410000	150810000	162400000	184400000	143600000	8741900000	6142200000	8415400000	7305000000	7168800000	7320500000	6845800000	7077500000	5656400000	7658400000	6606500000
ENSECAP00000019872	ENSECAG00000022429	ENSECAP00000019872	ATP5S	ATP synthase, H+ transporting, mitochondrial Fo complex, subunit s (factor B)	16	16	16	63.7	63.7	63.7	23.639	204	73878000000	5501900000	5434000000	5872800000	6018100000	4160300000	5743600000	4448000000	6760900000	7841000000	7200700000	7149200000	7747100000	5682900000	423220000	418000000	451750000	462930000	320020000	441820000	342150000	520070000	603150000	553900000	549940000	595930000	5689400000	7298400000	6189400000	7117700000	5208100000	8029000000	4309200000	9788900000	8026100000	10161000000	6466800000
ENSECAP00000008115	ENSECAG00000009896	ENSECAP00000008115	SERPINB1	Leukocyte elastase inhibitor	31	31	30	77	77	74.4	43.006	379	73822000000	15245000000	2041700000	10788000000	2709500000	11615000000	1359900000	8238400000	2641700000	2059900000	1090000000	8979700000	7052700000	3691100000	762250000	102090000	539420000	135480000	580730000	67997000	411920000	132080000	102990000	54499000	448980000	352640000	13740000000	2782700000	12460000000	3707300000	11375000000	3000800000	6283000000	3311800000	2452100000	2490400000	10824000000
ENSECAP00000006855	ENSECAG00000008769	ENSECAP00000006855	VAPA	VAMP (vesicle-associated membrane protein)-associated protein A, 33kDa	22	22	22	79.5	79.5	79.5	19.375	171	73446000000	5064400000	7272100000	4887000000	4449400000	5096000000	7091500000	4637700000	6481400000	7734800000	10026000000	7603800000	3101800000	6676900000	460400000	661100000	444270000	404490000	463280000	644680000	421610000	589220000	703160000	911460000	691260000	281980000	4216700000	8729000000	5401600000	4362400000	3904900000	10141000000	4245300000	6584800000	6651500000	8707000000	4911700000
ENSECAP00000008024	ENSECAG00000010157	ENSECAP00000008024	RPL15	ribosomal protein L15 ;Ribosomal protein L15	18	18	18	60.3	60.3	60.3	24.146	204	73298000000	6572500000	7499400000	7373900000	7394700000	3936000000	6322000000	5144700000	6105800000	3842100000	7154800000	6032700000	5919600000	6663500000	597500000	681770000	670360000	672240000	357820000	574730000	467700000	555070000	349280000	650440000	548420000	538150000	7569300000	8875500000	7987700000	9215900000	4805200000	10313000000	5718800000	7542300000	5525000000	8197100000	6401300000
ENSECAP00000017499	ENSECAG00000019862	ENSECAP00000017499	PAICS	phosphoribosylaminoimidazole carboxylase, phosphoribosylaminoimidazole succinocarboxamide synthetase	37	37	37	78.6	78.6	78.6	47.06	425	73172000000	6476800000	5396400000	8455700000	5572800000	8436000000	4786800000	7704700000	4795200000	4905100000	5049300000	5983900000	5608900000	3658600000	323840000	269820000	422790000	278640000	421800000	239340000	385230000	239760000	245250000	252470000	299200000	280440000	6795200000	7128400000	11062000000	7219100000	8179600000	6875200000	9505000000	6343700000	5492200000	6254200000	6280000000
ENSECAP00000000030	ENSECAG00000000047	ENSECAP00000000030	MPC2	mitochondrial pyruvate carrier 2	7	7	7	46.5	46.5	46.5	14.215	127	72466000000	3435000000	6138700000	3576600000	4148100000	4797900000	7280800000	5814900000	6402000000	10240000000	6975900000	9571200000	4084900000	9058300000	429380000	767340000	447070000	518510000	599740000	910110000	726860000	800250000	1280100000	871980000	1196400000	510620000	2952000000	5966200000	3870200000	5080400000	3528000000	6148700000	6385800000	5313700000	8503900000	10319000000	8703300000
ENSECAP00000010340	ENSECAG00000012210	ENSECAP00000010340	CAPNS1	calpain, small subunit 1	20	20	20	67.2	67.2	67.2	28.099	265	72311000000	5374100000	3656900000	5088200000	5100200000	7250700000	4478300000	7929600000	5894100000	8132300000	2922900000	10107000000	6376800000	6573700000	488550000	332440000	462560000	463660000	659150000	407110000	720870000	535830000	739300000	265720000	918800000	579710000	5122000000	3875200000	4599500000	5385500000	6649700000	6358500000	7428300000	6547600000	9214500000	5625700000	8960100000
ENSECAP00000001875	ENSECAG00000000817	ENSECAP00000001875	NAP1L4	nucleosome assembly protein 1-like 4	14	14	12	43.7	43.7	41.1	42.696	375	72260000000	8468100000	5561300000	7952700000	6334700000	6254100000	4316500000	8938100000	3677900000	4594900000	5244800000	4908900000	6008300000	4817400000	564540000	370760000	530180000	422310000	416940000	287760000	595880000	245190000	306330000	349660000	327260000	400550000	7979100000	7451000000	8167300000	6790300000	6561200000	6262600000	6241200000	4753200000	4587500000	4687400000	6634900000
ENSECAP00000023104	ENSECAG00000027679	ENSECAP00000023104	ATP8	ATP synthase protein 8	6	6	6	50.7	50.7	50.7	7.8612	67	72052000000	6986500000	1891400000	10503000000	3372200000	5046000000	266190000	4722400000	9162900000	8492200000	8525100000	8826200000	4257900000	18013000000	1746600000	472840000	2625800000	843050000	1261500000	66547000	1180600000	2290700000	2123000000	2131300000	2206500000	1064500000	10098000000	4744900000	6718100000	3703000000	10266000000	1699400000	1248100000	8293800000	9178100000	7619400000	12670000000
ENSECAP00000022988	ENSECAG00000022942	ENSECAP00000022988	CAPN1	calpain 1, (mu/I) large subunit	47	47	47	55.8	55.8	55.8	81.885	713	71621000000	4359700000	5419600000	5874300000	5714500000	5995900000	4530400000	6728300000	4866000000	5869400000	4548600000	11378000000	6336700000	1836400000	111790000	138970000	150620000	146520000	153740000	116160000	172520000	124770000	150500000	116630000	291750000	162480000	4271600000	6598100000	7832100000	5961800000	5669400000	6049800000	7761800000	5860900000	6865400000	8679400000	13562000000
ENSECAP00000013427	ENSECAG00000015659	ENSECAP00000013427	KLHL41	kelch-like family member 41	44	44	43	61.6	61.6	60.5	68.278	607	71282000000	15963000000	2228000000	4579600000	1889700000	10899000000	1343600000	6537800000	2035600000	2880700000	632130000	12748000000	9545500000	2376100000	532090000	74267000	152650000	62989000	363290000	44786000	217930000	67852000	96024000	21071000	424940000	318180000	13297000000	2686200000	4928600000	2078800000	13284000000	3383800000	7769600000	2392600000	4054100000	1582300000	11863000000
ENSECAP00000005364	ENSECAG00000007378	ENSECAP00000005364	C14orf2	chromosome 14 open reading frame 2	2	2	2	23.3	23.3	23.3	6.8791	60	71188000000	4425500000	10559000000	8869600000	8869900000	4198500000	4292500000	4482800000	3467800000	4822400000	10063000000	2163200000	4973900000	17797000000	1106400000	2639700000	2217400000	2217500000	1049600000	1073100000	1120700000	866950000	1205600000	2515700000	540810000	1243500000	0	6087600000	6464000000	0	4119200000	5360300000	5167600000	5533400000	0	6462900000	0
ENSECAP00000006508	ENSECAG00000008422	ENSECAP00000006508	CA3	Equus caballus carbonic anhydrase III, muscle specific (CA3), mRNA.	24	24	24	88.5	88.5	88.5	29.511	260	71134000000	14194000000	289520000	20632000000	3145400000	7982400000	235520000	17856000000	1036800000	47262000	901480000	2152600000	2661500000	4445900000	887130000	18095000	1289500000	196590000	498900000	14720000	1116000000	64798000	2953900	56343000	134540000	166340000	15877000000	356060000	22218000000	4194800000	7312800000	378300000	16640000000	1385200000	20456000	764060000	1586000000
ENSECAP00000008873	ENSECAG00000010080	ENSECAP00000008873	PDK3	pyruvate dehydrogenase kinase, isozyme 3	29	29	27	67.8	67.8	67.8	42.525	369	70641000000	6438100000	3829500000	5310200000	3830500000	6413400000	4420700000	8974600000	5588800000	5208800000	3349700000	11252000000	6025300000	3363900000	306570000	182360000	252870000	182400000	305400000	210510000	427360000	266130000	248040000	159510000	535790000	286920000	6449700000	4522000000	5650400000	4129500000	7609500000	5537700000	7717800000	5755900000	5773900000	4777600000	10506000000
ENSECAP00000014514	ENSECAG00000016788	ENSECAP00000014514	COQ3	coenzyme Q3 methyltransferase	15	15	15	48.1	48.1	48.1	37.752	335	70544000000	5018300000	6353300000	5112500000	7258400000	6413300000	5700400000	5341800000	6219500000	6915000000	4620100000	6274600000	5317000000	4409000000	313650000	397080000	319530000	453650000	400830000	356270000	333860000	388720000	432190000	288750000	392160000	332310000	4409400000	8076200000	6434200000	8173000000	6492800000	9058700000	6222700000	9393100000	7580700000	7510100000	5288000000
ENSECAP00000008853	ENSECAG00000010852	ENSECAP00000008853	RPS4X	Equus caballus ribosomal protein S4 (RPS4), mRNA.	25	25	25	73.3	73.3	73.3	29.466	262	70342000000	5046700000	10178000000	8654000000	7057000000	2120500000	7667100000	4847300000	5760000000	6633800000	5516900000	2639000000	4221500000	4396400000	315420000	636130000	540880000	441060000	132530000	479190000	302960000	360000000	414610000	344800000	164930000	263840000	6515200000	12338000000	9769600000	9090300000	2887200000	10005000000	5891300000	6528500000	5274600000	7772500000	2871900000
ENSECAP00000019413	ENSECAG00000021999	ENSECAP00000019413	GNB1	guanine nucleotide binding protein (G protein), beta polypeptide 1	18	18	11	62.9	62.9	39.4	37.347	340	70118000000	7677700000	7433200000	5557400000	6510100000	6422100000	2013300000	5738300000	3342700000	8207500000	4015500000	7180000000	6020600000	5393700000	590600000	571780000	427500000	500780000	494010000	154870000	441410000	257130000	631350000	308880000	552310000	463130000	7675800000	7818200000	7369100000	6808700000	7652800000	5304000000	6561100000	5335700000	6916200000	6203300000	8825700000
ENSECAP00000010939	ENSECAG00000012967	ENSECAP00000010939	PRKAA2	Equus caballus protein kinase, AMP-activated, alpha 2 catalytic subunit (PRKAA2), mRNA.	32	32	26	64.9	64.9	51.6	59.021	521	70058000000	7697400000	4671700000	7050100000	5678200000	6185300000	2619900000	7518700000	4401600000	6009300000	3379900000	8671400000	6174400000	3046000000	334670000	203120000	306530000	246880000	268930000	113910000	326900000	191370000	261270000	146950000	377020000	268450000	5655600000	5666000000	7228400000	5528000000	6897200000	5212900000	7238100000	5360400000	5548800000	5786200000	7902000000
ENSECAP00000003810	ENSECAG00000005267	ENSECAP00000003810	BAG3	BCL2-associated athanogene 3	35	35	35	79.1	79.1	79.1	54.906	516	70025000000	6108400000	7303900000	3016800000	7323000000	5272800000	4355200000	5671600000	8404100000	8330300000	5967600000	4331500000	3939400000	2059500000	179660000	214820000	88730000	215380000	155080000	128090000	166810000	247180000	245010000	175520000	127400000	115860000	5729800000	7798100000	3427000000	8006600000	6140700000	7028400000	4842900000	9507700000	7913800000	8075400000	4513000000
ENSECAP00000013027	ENSECAG00000015142	ENSECAP00000013027	TOMM70	translocase of outer mitochondrial membrane 70 homolog A (S. cerevisiae)	42	42	42	67.8	67.8	67.8	64.557	575	69880000000	5610400000	7151100000	5123600000	4551100000	4257200000	7272200000	6022700000	6868200000	7390800000	5765400000	4765600000	5102000000	2254200000	180980000	230680000	165280000	146810000	137330000	234590000	194280000	221550000	238410000	185980000	153730000	164580000	5266300000	7525200000	5715300000	5602300000	4401600000	8645600000	5260400000	7520400000	7849600000	6978500000	4618100000
ENSECAP00000007189	ENSECAG00000008676	ENSECAP00000007189	HNRNPA1	Equus caballus heterogeneous nuclear ribonucleoprotein A1 (HNRNPA1), mRNA.	31	30	14	60.6	60.6	30.3	38.803	373	69536000000	8149900000	5633000000	8793900000	5690100000	6092800000	3282700000	8913800000	4319400000	3504500000	4621000000	5176100000	5358900000	3863100000	452770000	312950000	488550000	316120000	338490000	182370000	495210000	239970000	194700000	256720000	287560000	297720000	7632400000	6765900000	8426700000	6921600000	6276000000	4626800000	8527600000	4453600000	5122500000	5404800000	6066300000
ENSECAP00000001971	ENSECAG00000002635	ENSECAP00000001971	ZADH2	zinc binding alcohol dehydrogenase domain containing 2	18	18	18	48	48	48	37.991	358	69518000000	3511700000	5826400000	3393500000	5737200000	6692800000	5708600000	5653100000	7390600000	11530000000	4413600000	6098800000	3561000000	4634500000	234110000	388430000	226230000	382480000	446190000	380580000	376870000	492710000	768690000	294240000	406590000	237400000	4286000000	6951000000	4178200000	6082600000	7206200000	7018700000	6300200000	7786800000	9636300000	6527600000	6479600000
ENSECAP00000022806	ENSECAG00000026808	ENSECAP00000022806	APRT	adenine phosphoribosyltransferase	11	11	11	61.7	61.7	61.7	16.252	154	69490000000	6408500000	4110800000	9489600000	4810100000	7777300000	4024400000	8318200000	5021400000	3670200000	2148200000	8494200000	5216900000	7721100000	712050000	456750000	1054400000	534450000	864150000	447150000	924240000	557930000	407810000	238690000	943800000	579660000	6453000000	3955700000	10646000000	5430500000	7339000000	7864100000	7460700000	5766900000	5058700000	5260500000	8103300000
ENSECAP00000018856	ENSECAG00000021387	ENSECAP00000018856	MYOM3	Uncharacterized protein	53	53	53	55.9	55.9	55.9	97.736	866	69109000000	9714400000	3883200000	4453800000	6546400000	8406200000	4121500000	6091400000	6534000000	3238600000	4942800000	5263000000	5913700000	1502400000	211180000	84417000	96821000	142310000	182740000	89597000	132420000	142040000	70403000	107450000	114410000	128560000	8901000000	4599200000	5214900000	7244600000	8192500000	6099900000	6092400000	7446900000	4525900000	7637900000	7914000000
ENSECAP00000014710	ENSECAG00000017164	ENSECAP00000014710	PPIB	Equus caballus peptidylprolyl isomerase B (cyclophilin B) (PPIB), mRNA.	20	20	20	65.3	65.3	65.3	23.807	216	68732000000	7863100000	7711700000	6663000000	5462300000	5804400000	3774000000	7376100000	4524500000	5006300000	3676200000	7339200000	3530800000	5727600000	655260000	642640000	555250000	455190000	483700000	314500000	614680000	377040000	417190000	306350000	611600000	294240000	7365300000	9216300000	8618100000	7074300000	6265300000	6302300000	7545500000	5363000000	4561900000	5500700000	5255100000
ENSECAP00000019303	ENSECAG00000021191	ENSECAP00000019303	UGGT1	UDP-glucose glycoprotein glucosyltransferase 1	64	64	64	52.7	52.7	52.7	176.36	1548	68700000000	8241000000	9064900000	3256200000	7966000000	4561400000	4653300000	4865500000	7261100000	6399600000	2694800000	5547400000	4188700000	941100000	112890000	124180000	44606000	109120000	62485000	63744000	66651000	99468000	87666000	36916000	75992000	57379000	4477400000	7598600000	5105100000	6286600000	5937000000	8101300000	6777600000	6997100000	7329400000	5657000000	6594200000
ENSECAP00000012814	ENSECAG00000015089	ENSECAP00000012814	RPS8	ribosomal protein S8	20	20	20	68.1	68.1	68.1	22.182	191	68583000000	6960600000	8007500000	6106500000	7035000000	7107700000	4917500000	5328700000	4602700000	5045300000	3808800000	4785900000	4876700000	7620300000	773400000	889720000	678500000	781670000	789750000	546390000	592070000	511420000	560590000	423200000	531770000	541850000	7737900000	9102800000	6878900000	8487300000	5929800000	6657800000	5512100000	4926300000	7657300000	6409700000	6684300000
ENSECAP00000020399	ENSECAG00000022717	ENSECAP00000020399	PDIA6	protein disulfide isomerase family A, member 6	28	28	28	58	58	58	48.098	440	68519000000	9704700000	6766000000	7769700000	5971100000	5650100000	3662300000	5924300000	4688000000	5215800000	3223600000	5849400000	4093400000	4030500000	570860000	398000000	457040000	351240000	332360000	215430000	348490000	275770000	306810000	189630000	344080000	240790000	9017000000	8171300000	8276200000	6431900000	5719100000	7200600000	7361500000	5044500000	6886000000	5746400000	7356800000
ENSECAP00000018941	ENSECAG00000020912	ENSECAP00000018941	DTNA	dystrobrevin, alpha	39	38	26	41.2	40.3	30.3	84.273	747	68305000000	5767500000	4911400000	3839000000	4384500000	4695900000	4385300000	6036000000	4757700000	9003000000	4399200000	9811400000	6313900000	1552400000	131080000	111620000	87250000	99647000	106720000	99666000	137180000	108130000	204610000	99982000	222990000	143500000	5400600000	6020900000	5177000000	5235200000	5512300000	6926500000	5660200000	7308100000	9579700000	6130100000	8123400000
ENSECAP00000018225	ENSECAG00000020597	ENSECAP00000018225	ENSECAG00000020597	Proteasome subunit alpha type	15	15	15	67.5	67.5	67.5	25.902	234	68294000000	5254700000	4678600000	5386200000	5404700000	5071300000	5486900000	6744400000	4384200000	7803500000	6135600000	5228000000	6715700000	5253400000	404210000	359890000	414320000	415750000	390100000	422070000	518800000	337250000	600270000	471970000	402160000	516590000	6578100000	5256600000	6691200000	5409400000	5331600000	6668700000	5538200000	5151000000	6206000000	6783200000	6746200000
ENSECAP00000018699	ENSECAG00000021065	ENSECAP00000018699	RPL5	Equus caballus ribosomal protein L5 (RPL5), mRNA.	25	25	25	60.4	60.4	60.4	35.19	303	67953000000	5793200000	7066100000	4157100000	5188500000	5829900000	3585500000	7049500000	5959000000	7669500000	3479800000	8261500000	3913200000	6177500000	526660000	642380000	377920000	471690000	529990000	325950000	640860000	541730000	697230000	316350000	751040000	355750000	6200400000	7335300000	5656800000	7027000000	6282100000	4758100000	6959200000	7147800000	6358300000	3947900000	5599500000
ENSECAP00000016864	ENSECAG00000019352	ENSECAP00000016864	ENSECAG00000019352	Uncharacterized protein	81	15	15	61.5	18.8	18.8	134.92	1215	67411000000	9058300000	4753700000	8240500000	5839100000	3982500000	1294000000	7080400000	2691100000	3451600000	3672200000	11022000000	6325300000	963010000	129400000	67909000	117720000	83416000	56893000	18485000	101150000	38444000	49309000	52460000	157460000	90361000	10232000000	5762000000	9809700000	7865000000	4191300000	2567200000	7687300000	3218000000	3130400000	4270600000	9306500000
ENSECAP00000017248	ENSECAG00000019710	ENSECAP00000017248	NT5C1A	5-nucleotidase, cytosolic IA	25	25	25	76.8	76.8	76.8	40.455	366	67270000000	3626800000	5128600000	3120800000	6210800000	4879800000	7300200000	2698400000	5468500000	11192000000	7953600000	4630600000	5060500000	3540500000	190880000	269930000	164250000	326890000	256830000	384220000	142020000	287810000	589030000	418610000	243720000	266340000	3427400000	6510800000	3979000000	6460600000	4132000000	9447500000	3362400000	6525400000	12547000000	12382000000	4821600000
ENSECAP00000019663	ENSECAG00000021777	ENSECAP00000019663	ACTN4	actinin, alpha 4	52	35	35	69.7	51.1	51.1	86.529	747	67143000000	7511000000	3877000000	3375300000	6761100000	7958500000	3626000000	10610000000	5270500000	3579200000	3941600000	6544400000	4088200000	1526000000	170700000	88113000	76710000	153660000	180870000	82408000	241140000	119790000	81345000	89581000	148740000	92914000	7953500000	4293000000	4723300000	8618700000	7136800000	4422500000	8394100000	6242500000	4422400000	4405900000	6245500000
ENSECAP00000016225	ENSECAG00000017805	ENSECAP00000016225	HSD17B4	Equus caballus hydroxysteroid (17-beta) dehydrogenase 4 (HSD17B4), mRNA.	45	45	45	71.6	71.6	71.6	79.505	735	67031000000	4193500000	10013000000	4569000000	8707000000	3630800000	7808700000	3787300000	6805300000	6706400000	5862300000	2978000000	1969800000	1862000000	116490000	278140000	126920000	241860000	100860000	216910000	105200000	189040000	186290000	162840000	82722000	54716000	4410000000	10279000000	5295300000	10836000000	4814100000	9465600000	4162800000	7724300000	8177600000	7845800000	3403000000
ENSECAP00000015992	ENSECAG00000018254	ENSECAP00000015992	UCHL1	Equus caballus ubiquitin carboxyl-terminal esterase L1 (ubiquitin thiolesterase) (UCHL1), mRNA.	14	14	14	93	93	93	15.786	142	66903000000	6976900000	4353700000	4526000000	3542200000	6711100000	2502400000	5691200000	3154300000	11444000000	6581900000	8766200000	2652400000	9557500000	996700000	621960000	646580000	506020000	958730000	357490000	813030000	450610000	1634900000	940270000	1252300000	378910000	7140500000	4875000000	4502400000	5198700000	7761700000	5092600000	4404100000	3773300000	9279800000	8920500000	5123300000
ENSECAP00000021219	ENSECAG00000023502	ENSECAP00000021219	PREP	prolyl endopeptidase	48	48	48	64.3	64.3	64.3	78.916	695	66879000000	3115500000	6489100000	3693700000	9752400000	4470400000	5008200000	5278600000	7417100000	8377300000	3284500000	7135100000	2857200000	1453900000	67728000	141070000	80297000	212010000	97182000	108870000	114750000	161240000	182120000	71403000	155110000	62113000	3650400000	8002100000	4587500000	10312000000	4949000000	7474400000	5901300000	8546100000	9501800000	5149100000	5494100000
ENSECAP00000006675	ENSECAG00000008548	ENSECAP00000006675	RPL7A	Uncharacterized protein	20	20	14	52.3	52.3	37.9	26.871	235	66759000000	6786700000	6375900000	6015700000	7629500000	7225000000	3515700000	5789800000	4483600000	4632400000	4737300000	4700200000	4866700000	9536900000	969540000	910840000	859390000	1089900000	1032100000	502240000	827110000	640520000	661770000	676760000	671450000	695240000	7247500000	8593400000	7312600000	9156100000	8114500000	6484800000	7121600000	6849100000	4319300000	7418100000	4184500000
ENSECAP00000013929	ENSECAG00000015966	ENSECAP00000013929	SERPINB6	serpin peptidase inhibitor, clade B (ovalbumin), member 6	25	25	23	70.4	70.4	65.7	43.558	382	66337000000	9119900000	2526600000	1848200000	5128900000	14844000000	3448900000	4827100000	6026700000	6112500000	1734700000	6971700000	3748500000	3158900000	434280000	120310000	88012000	244230000	706840000	164230000	229860000	286990000	291070000	82603000	331980000	178500000	9371200000	2563400000	2511200000	5509300000	13225000000	2805200000	5376800000	6644400000	5045500000	2187900000	6711800000
ENSECAP00000001625	ENSECAG00000002088	ENSECAP00000001625	ATP5J2	ATP synthase, H+ transporting, mitochondrial Fo complex, subunit F2	3	3	3	32.2	32.2	32.2	10.332	87	66228000000	1645800000	2316300000	10473000000	9604300000	4289300000	2962400000	2393800000	3534300000	9323500000	4806600000	7691700000	7187600000	16557000000	411440000	579070000	2618100000	2401100000	1072300000	740590000	598460000	883570000	2330900000	1201600000	1922900000	1796900000	1722500000	5188700000	5848000000	6756100000	1854500000	8631200000	6931200000	10628000000	11047000000	6520100000	8601600000
ENSECAP00000006627	ENSECAG00000007979	ENSECAP00000006627	PLG	Plasminogen Plasmin heavy chain A Plasmin light chain B	50	50	50	56.2	56.2	56.2	91.714	817	66212000000	10576000000	4392500000	5189200000	6119600000	6854700000	2692900000	6102700000	2167800000	4808900000	2959600000	8487200000	5861000000	1471400000	235020000	97611000	115320000	135990000	152330000	59843000	135610000	48174000	106870000	65769000	188600000	130240000	12403000000	5160200000	6293000000	7349800000	8110400000	2740300000	6219000000	3011400000	4589300000	4182700000	4584300000
ENSECAP00000017433	ENSECAG00000019671	ENSECAP00000017433	ANXA11	annexin A11	32	31	30	48.3	46.5	46.5	54.331	503	66199000000	9563100000	4860000000	6136400000	4761700000	6496400000	3025100000	8094700000	3917300000	4191600000	3234200000	6834300000	5084300000	3484200000	503320000	255790000	322970000	250620000	341920000	159210000	426040000	206170000	220610000	170220000	359700000	267600000	8932300000	6098300000	6914800000	5072400000	8564000000	5786200000	6923200000	6191600000	4597300000	5803200000	6250500000
ENSECAP00000000493	ENSECAG00000000594	ENSECAP00000000493	ENSECAG00000000594	Uncharacterized protein	12	12	11	54.4	54.4	48.7	29.669	263	66065000000	5198000000	7132300000	6941800000	6680400000	3344200000	5640700000	5578500000	6454600000	5309300000	4997200000	3782000000	5006500000	6006000000	472540000	648390000	631080000	607300000	304020000	512790000	507130000	586780000	482660000	454290000	343820000	455140000	4996500000	8742300000	7891400000	8401500000	4819700000	9247200000	6688100000	7927800000	6934500000	7572200000	7680300000
ENSECAP00000018963	ENSECAG00000021479	ENSECAP00000018963	AASS	aminoadipate-semialdehyde synthase	50	50	50	54.9	54.9	54.9	102.28	924	65729000000	5063500000	2990100000	6574200000	3438500000	7032700000	4573900000	8905300000	7434200000	3115000000	3237900000	5865100000	7498500000	1565000000	120560000	71192000	156530000	81868000	167440000	108900000	212030000	177000000	74167000	77093000	139650000	178530000	4951700000	3194900000	6594000000	3694200000	7623900000	7082100000	9577600000	7458900000	4125000000	4995400000	7068400000
ENSECAP00000005182	ENSECAG00000006844	ENSECAP00000005182	CALD1	caldesmon 1	58	58	58	74.7	74.7	74.7	61.024	530	65439000000	7045700000	5512100000	6365900000	4983600000	7551400000	2790700000	6715500000	5358600000	4365700000	2822100000	6698600000	5228900000	2726600000	293570000	229670000	265240000	207650000	314640000	116280000	279810000	223270000	181910000	117590000	279110000	217870000	7441500000	6640400000	8180200000	5729000000	6877300000	5749300000	7687400000	5499600000	4688900000	5644200000	6464300000
ENSECAP00000019554	ENSECAG00000021880	ENSECAP00000019554	EIF3A	eukaryotic translation initiation factor 3, subunit A	105	105	105	59	59	59	162.35	1345	65370000000	5937900000	4776600000	6150100000	5284100000	5635000000	4406600000	7566100000	5202600000	5238100000	3318100000	6105900000	5748600000	1146800000	104170000	83801000	107900000	92703000	98860000	77308000	132740000	91273000	91897000	58212000	107120000	100850000	5823400000	5785500000	7199300000	5846100000	5977400000	7035900000	7339600000	6113400000	5941600000	5578100000	6713400000
ENSECAP00000002532	ENSECAG00000003601	ENSECAP00000002532	PSMC1	proteasome (prosome, macropain) 26S subunit, ATPase, 1	42	42	42	85.9	85.9	85.9	49.181	440	65335000000	6113900000	5814200000	5794300000	4813300000	6888700000	3809100000	6853400000	4568000000	4453700000	3917300000	7159600000	5149600000	2613400000	244550000	232570000	231770000	192530000	275550000	152360000	274140000	182720000	178150000	156690000	286380000	205980000	5573200000	6402100000	7080800000	6041700000	6768400000	6928500000	6880600000	5496600000	5514000000	6385500000	6289100000
ENSECAP00000017681	ENSECAG00000019992	ENSECAP00000017681	PIP5K1B	phosphatidylinositol-4-phosphate 5-kinase, type I, beta	6	5	5	19.1	16.2	16.2	55.484	487	65274000000	0	8444400000	3369100000	8490800000	5863300000	5278900000	6688500000	8581700000	6425900000	5584100000	29987000	6517500000	3435500000	0	444440000	177320000	446880000	308590000	277830000	352030000	451670000	338200000	293900000	1578300	343030000	0	13780000000	0	0	9445500000	13164000000	0	6086300000	9193200000	0	0
ENSECAP00000012312	ENSECAG00000014291	ENSECAP00000012312	PAFAH1B1	platelet-activating factor acetylhydrolase 1b, regulatory subunit 1 (45kDa)	32	32	32	72.4	72.4	72.4	45.312	399	65067000000	5651400000	4198900000	3839700000	5914700000	9258500000	2618000000	6846000000	4405300000	7860100000	1373100000	8298400000	4802900000	2829000000	245710000	182560000	166950000	257160000	402540000	113820000	297650000	191540000	341740000	59699000	360800000	208820000	5784400000	5266700000	4745100000	6747800000	7404000000	4367700000	6803000000	5020400000	5882400000	3102400000	6151100000
ENSECAP00000020330	ENSECAG00000022803	ENSECAP00000020330	GSTK1	glutathione S-transferase kappa 1	14	14	14	69.9	69.9	69.9	25.6	226	64819000000	6456000000	6059200000	3842300000	8151500000	3922700000	3870400000	3976400000	5522800000	5624900000	5773000000	6057800000	5562200000	4321300000	430400000	403950000	256150000	543440000	261520000	258020000	265100000	368190000	375000000	384860000	403850000	370820000	5799400000	6864000000	4333500000	7482900000	4029300000	6064500000	3458100000	6666600000	6278300000	5498700000	5817600000
ENSECAP00000011734	ENSECAG00000013924	ENSECAP00000011734	SERPIND1	serpin peptidase inhibitor, clade D (heparin cofactor), member 1	28	28	28	60.9	60.9	60.9	56.693	496	64552000000	7415800000	3315700000	6302400000	6786900000	6100000000	2434200000	8393600000	4203700000	2548900000	2842000000	6453000000	7755200000	2689700000	308990000	138150000	262600000	282790000	254170000	101430000	349740000	175160000	106210000	118420000	268870000	323140000	6331500000	3384800000	7771600000	6359900000	6996000000	4126300000	9003600000	4605300000	3021700000	3961400000	7450500000
ENSECAP00000012129	ENSECAG00000013685	ENSECAP00000012129	TNXB	tenascin XB	152	152	152	41.7	41.7	41.7	445.38	4096	64508000000	3187400000	3138900000	3457900000	5670500000	2987800000	2739700000	10427000000	3791700000	3888300000	4890700000	5763700000	14564000000	358380000	17708000	17439000	19210000	31503000	16599000	15220000	57930000	21065000	21602000	27171000	32021000	80909000	3245400000	4201900000	4938000000	6364400000	3434600000	4628200000	11071000000	5156000000	4169300000	8336600000	5576000000
ENSECAP00000005466	ENSECAG00000006949	ENSECAP00000005466	CTNNB1	Equus caballus catenin (cadherin-associated protein), beta 1, 88kDa (CTNNB1), mRNA.	38	33	33	58	52.6	52.6	85.51	781	64496000000	1964600000	10047000000	3209900000	5980600000	2802600000	7383700000	3032800000	5595700000	10662000000	6439300000	4897900000	2480100000	1535600000	46775000	239210000	76425000	142400000	66729000	175800000	72209000	133230000	253860000	153320000	116620000	59050000	2087000000	11174000000	3760000000	7340800000	2922200000	9465400000	3155100000	7727400000	9044600000	8802700000	4270800000
ENSECAP00000021566	ENSECAG00000023841	ENSECAP00000021566	POSTN	periostin, osteoblast specific factor	58	58	25	63.8	63.8	27.8	93.028	836	64420000000	10121000000	4689100000	17956000000	3952800000	6578600000	3633400000	8820100000	5359800000	949170000	579160000	1386500000	393600000	1651800000	259520000	120230000	460420000	101350000	168680000	93163000	226160000	137430000	24338000	14850000	35550000	10092000	10238000000	4975600000	18540000000	4338200000	7833100000	5216000000	7928700000	7112800000	2238000000	1176500000	1972100000
ENSECAP00000011670	ENSECAG00000013982	ENSECAP00000011670	TUBA8	tubulin, alpha 8	32	15	12	62.8	33.6	25.2	50.065	449	64355000000	1985200000	11020000000	1666200000	8466200000	1174400000	7323700000	1385800000	5905400000	11449000000	6666500000	3491800000	3820000000	3064500000	94533000	524770000	79344000	403150000	55924000	348750000	65991000	281210000	545210000	317450000	166270000	181900000	1759300000	12867000000	2016200000	9922000000	1076700000	11702000000	1438400000	6493100000	13668000000	10179000000	3839900000
ENSECAP00000019964	ENSECAG00000022497	ENSECAP00000019964	AFM	afamin	34	34	29	54.6	54.6	48.7	67.847	593	64242000000	10696000000	3101600000	6084500000	5471000000	9193700000	2920000000	9542400000	4273100000	2596000000	2625300000	4168200000	3570100000	1946700000	324120000	93986000	184380000	165790000	278600000	88486000	289160000	129490000	78665000	79555000	126310000	108190000	8856600000	4327300000	7831900000	6094600000	10917000000	4894400000	10701000000	6106000000	4307000000	3468700000	5871000000
ENSECAP00000011773	ENSECAG00000014090	ENSECAP00000011773	RPL10A	ribosomal protein L10a	16	16	16	54.6	54.6	54.6	24.631	216	63982000000	6247000000	4397700000	4356800000	4989900000	6277300000	4106600000	6421000000	3638800000	5900200000	5318800000	6237000000	6091200000	6398200000	624700000	439770000	435680000	498990000	627730000	410660000	642100000	363880000	590020000	531880000	623700000	609120000	7299700000	5310200000	4955200000	4939600000	7586400000	5654700000	4826100000	7178000000	5520700000	6114700000	5391500000
ENSECAP00000019309	ENSECAG00000021492	ENSECAP00000019309	ADSL	Uncharacterized protein	32	32	32	61.4	61.4	61.4	53.97	474	63980000000	4910400000	5015600000	4653400000	5513800000	5500200000	3661600000	4789900000	4972100000	7094600000	3617500000	7915300000	6335300000	2781700000	213500000	218070000	202320000	239730000	239140000	159200000	208260000	216180000	308460000	157280000	344140000	275450000	4529000000	6113000000	5467900000	6306200000	5798600000	7422700000	5848600000	5839400000	7682900000	6975800000	8219000000
ENSECAP00000014833	ENSECAG00000016396	ENSECAP00000014833	DDX1	DEAD (Asp-Glu-Ala-Asp) box helicase 1	55	55	55	72.5	72.5	72.5	82.543	739	63945000000	6159100000	5472800000	5580900000	4637700000	6722300000	5211400000	6277100000	3858300000	4977600000	4360800000	5542100000	5145400000	1639600000	157930000	140330000	143100000	118910000	172370000	133630000	160950000	98930000	127630000	111820000	142100000	131930000	6551800000	6837800000	6568400000	5499000000	7422500000	8244400000	6390000000	6105000000	6361600000	5946600000	6950600000
ENSECAP00000017044	ENSECAG00000019121	ENSECAP00000017044	TRAP1	TNF receptor-associated protein 1	42	42	42	57.6	57.6	57.6	77.239	677	63479000000	5573100000	5296800000	6078200000	5820300000	4323100000	3480600000	5487400000	5961700000	6718100000	3980200000	6155700000	4604200000	1627700000	142900000	135820000	155850000	149240000	110850000	89246000	140700000	152870000	172260000	102060000	157840000	118060000	4772300000	4790100000	5730600000	5772800000	4726400000	6180200000	5458800000	6435400000	6737900000	6061500000	6690600000
ENSECAP00000008759	ENSECAG00000010805	ENSECAP00000008759	PGM5	phosphoglucomutase 5	30	30	30	68.4	68.4	68.4	48.409	433	63434000000	8314300000	1822500000	2702800000	3272800000	9750000000	1588200000	10766000000	2601400000	2832600000	1197800000	13217000000	5368300000	2643100000	346430000	75938000	112620000	136370000	406250000	66175000	448560000	108390000	118020000	49910000	550720000	223680000	9040300000	2397500000	3590400000	3869700000	9528700000	2562900000	8952100000	3207900000	3716600000	2075900000	12227000000
ENSECAP00000005495	ENSECAG00000007500	ENSECAP00000005495	RPL27	ribosomal protein L27	12	12	12	66.9	66.9	66.9	15.798	136	63012000000	5700500000	3639900000	4369600000	4078900000	5950800000	3593600000	6652000000	5636700000	5960400000	6171100000	5448300000	5810600000	10502000000	950090000	606640000	728260000	679810000	991800000	598940000	1108700000	939450000	993410000	1028500000	908040000	968430000	4278900000	4190200000	4958500000	4995100000	5734200000	6133800000	5425300000	5871700000	6072200000	7540200000	7649200000
ENSECAP00000012228	ENSECAG00000014560	ENSECAP00000012228	KPNB1	karyopherin (importin) beta 1	32	32	32	42	42	42	96.078	866	62796000000	4408300000	3492800000	4908500000	3030800000	6105400000	5102200000	4866600000	5162600000	5943900000	6102300000	6771600000	6900900000	1610200000	113030000	89560000	125860000	77713000	156550000	130830000	124790000	132370000	152410000	156470000	173630000	176950000	4607100000	5071400000	5591300000	4103600000	5468700000	7362000000	5979700000	7300700000	5949000000	6962300000	7276100000
ENSECAP00000013335	ENSECAG00000015766	ENSECAP00000013335	SNCA	synuclein, alpha (non A4 component of amyloid precursor)	13	13	13	65.7	65.7	65.7	14.548	140	62734000000	5443400000	7432800000	6421400000	8023300000	2607500000	1976500000	4407700000	3642100000	6773800000	4357600000	8009400000	3638900000	10456000000	907230000	1238800000	1070200000	1337200000	434590000	329410000	734620000	607010000	1129000000	726260000	1334900000	606480000	6922400000	7784500000	6618700000	8096700000	2689700000	3837600000	4167300000	4165200000	7451400000	6209500000	8323400000
ENSECAP00000021024	ENSECAG00000023426	ENSECAP00000021024	GRTP1	growth hormone regulated TBC protein 1	24	24	24	32	32	32	78.987	703	62588000000	4128900000	5830000000	3981900000	7179200000	2983400000	2873200000	3674500000	6030000000	9788400000	4477900000	7719800000	3921000000	1526500000	100700000	142190000	97121000	175100000	72767000	70078000	89621000	147070000	238740000	109220000	188290000	95634000	3624600000	7125200000	4558600000	8444100000	3338100000	5909500000	4545300000	6814800000	9812600000	8389500000	6450700000
ENSECAP00000022847	ENSECAG00000026879	ENSECAP00000022847	TXNRD2	thioredoxin reductase 2	30	29	29	66	62.9	62.9	53.234	491	62546000000	5211400000	6445400000	3853800000	5531600000	4741600000	4060500000	4631200000	5231600000	6536600000	4266600000	7879800000	4156400000	2501900000	208460000	257810000	154150000	221270000	189660000	162420000	185250000	209260000	261460000	170660000	315190000	166260000	4988700000	6851100000	4749600000	5380400000	4937500000	6674900000	4577800000	6794100000	6489900000	5282700000	4747100000
ENSECAP00000009546	ENSECAG00000011509	ENSECAP00000009546	PSMA3	proteasome (prosome, macropain) subunit, alpha type, 3	18	18	18	57.3	57.3	57.3	28.434	255	62537000000	5446600000	4197100000	5407200000	4272300000	5250100000	4682000000	8993700000	5420600000	4146300000	2435800000	6923800000	5361700000	4810500000	418970000	322850000	415940000	328630000	403850000	360160000	691820000	416970000	318940000	187370000	532600000	412440000	4534000000	4651100000	5095500000	4377000000	6921400000	5379200000	7664000000	7153200000	4938800000	3884400000	5247400000
ENSECAP00000021721	ENSECAG00000023991	ENSECAP00000021721	CTNNA1	catenin (cadherin-associated protein), alpha 1, 102kDa	65	65	57	68.8	68.8	61.4	100.02	905	62503000000	5165600000	8388500000	6210800000	5179800000	5140700000	3747200000	6162200000	3864700000	6827300000	2530800000	5651400000	3634300000	1329900000	109910000	178480000	132150000	110210000	109380000	79728000	131110000	82227000	145260000	53846000	120240000	77326000	5534000000	8386600000	6745200000	5701800000	5511300000	5440400000	6099700000	4581000000	7346500000	3955300000	5249200000
ENSECAP00000011982	ENSECAG00000014168	ENSECAP00000011982	PSMA7	proteasome (prosome, macropain) subunit, alpha type, 7	19	19	15	74.5	74.5	53.2	24.34	216	61767000000	5762800000	4194700000	4644200000	5165000000	4744400000	4847000000	5857400000	4758100000	6395800000	4130700000	6097300000	5170200000	5147300000	480230000	349560000	387010000	430410000	395360000	403920000	488120000	396510000	532990000	344220000	508110000	430850000	5737100000	5419600000	5766600000	5484600000	5506400000	9002900000	5341800000	6576900000	5530900000	5193100000	5842800000
ENSECAP00000002321	ENSECAG00000003055	ENSECAP00000002321	NDUFV3	NADH dehydrogenase (ubiquinone) flavoprotein 3, 10kDa	10	10	10	63.6	63.6	63.6	12.234	110	61691000000	4277900000	4077400000	3569500000	3524200000	5872100000	5795600000	6345600000	6591500000	7704100000	5666800000	3738100000	4527800000	8813000000	611130000	582490000	509930000	503460000	838870000	827940000	906520000	941640000	1100600000	809540000	534020000	646830000	4547000000	6549600000	4436200000	4335700000	7335200000	11357000000	5992600000	9143800000	5135100000	5214300000	5274400000
ENSECAP00000020277	ENSECAG00000019706	ENSECAP00000020277	MYH8	myosin, heavy chain 8, skeletal muscle, perinatal	64	9	2	18.2	3.7	1.1	223.08	1939	61683000000	11972000000	10387000000	1218000000	7384700000	11508000000	2751000000	1552300000	3341400000	6422000000	1628200000	816670000	2702200000	610730000	118530000	102840000	12059000	73116000	113940000	27238000	15369000	33083000	63584000	16120000	8085800	26755000	18820000000	18605000000	478290000	6883900000	12813000000	2231700000	1119000000	2602900000	5794100000	2502000000	1403400000
ENSECAP00000021232	ENSECAG00000023598	ENSECAP00000021232	PDPR	pyruvate dehydrogenase phosphatase regulatory subunit	48	48	48	48.6	48.6	48.6	100.27	884	61623000000	4650700000	3902100000	4895800000	4565000000	6008500000	3256400000	5125600000	5640200000	6159200000	3657000000	8076700000	5686100000	1433100000	108160000	90747000	113860000	106160000	139730000	75730000	119200000	131170000	143240000	85047000	187830000	132240000	4955200000	4167000000	5661200000	5293500000	6648500000	5802300000	6067200000	6873600000	5404800000	5322300000	7186400000
ENSECAP00000022650	ENSECAG00000025080	ENSECAP00000022650	ENSECAG00000025080	Ribosomal protein L19 ;Ribosomal protein L19	17	17	17	44.6	44.6	44.6	23.335	195	61468000000	6023700000	5893300000	5762700000	4936000000	4670700000	3802300000	6030100000	4639700000	4144400000	5699400000	5448500000	4416600000	10245000000	1003900000	982220000	960450000	822670000	778450000	633720000	1005000000	773290000	690740000	949910000	908090000	736110000	6265200000	6380300000	6254000000	6546000000	5814400000	4920400000	4120300000	5122000000	4405300000	4711200000	3876300000
ENSECAP00000009055	ENSECAG00000011033	ENSECAP00000009055	MPI	mannose phosphate isomerase	21	21	21	52	52	52	46.517	423	61341000000	5710800000	2817900000	5221600000	4452800000	7064300000	5526400000	6060400000	5222000000	3838700000	4933000000	5269800000	5223900000	3228500000	300570000	148310000	274820000	234360000	371800000	290870000	318970000	274840000	202040000	259630000	277360000	274940000	5530400000	3661800000	5199400000	5129700000	7734700000	8113000000	5371100000	7185400000	4851200000	4639500000	4396900000
ENSECAP00000007748	ENSECAG00000009727	ENSECAP00000007748	RAC1	ras-related C3 botulinum toxin substrate 1 (rho family, small GTP binding protein Rac1)	11	11	5	38.7	38.7	19.6	22.284	199	61260000000	8039400000	4893400000	5265400000	5585500000	6885000000	3653800000	6397000000	5148400000	4483600000	2766700000	4379300000	3762400000	7657500000	1004900000	611680000	658180000	698190000	860630000	456720000	799620000	643550000	560460000	345830000	547410000	470300000	6454300000	5083200000	6223900000	6379400000	5373300000	4742800000	5598200000	6178000000	5240100000	4320800000	5983900000
ENSECAP00000007757	ENSECAG00000009738	ENSECAP00000007757	RPS19	ribosomal protein S19	16	16	16	64.7	64.7	64.7	16.616	150	61234000000	5289900000	6694300000	7405400000	5820900000	2818700000	4720600000	5545800000	3798000000	4620800000	4543100000	5127300000	4848900000	6123400000	528990000	669430000	740540000	582090000	281870000	472060000	554580000	379800000	462080000	454310000	512730000	484890000	5868100000	8719700000	9281900000	9034600000	2520000000	6330100000	4917200000	4983900000	3387700000	5841500000	2650000000
ENSECAP00000015471	ENSECAG00000017371	ENSECAP00000015471	SMTN	smoothelin	34	34	34	32.6	32.6	32.6	99.022	913	60927000000	2169400000	7215100000	1649200000	7280100000	4251400000	3942000000	3809300000	8225900000	8227100000	5646000000	5355200000	3156600000	1353900000	48208000	160340000	36649000	161780000	94475000	87599000	84651000	182800000	182820000	125470000	119000000	70147000	2638900000	8474900000	2378400000	7586700000	5251900000	6681700000	4024800000	8252100000	6335500000	8529400000	4699300000
ENSECAP00000007241	ENSECAG00000009065	ENSECAP00000007241	RPS2	ribosomal protein S2	20	20	20	61.4	61.4	61.4	31.26	293	60822000000	5196100000	6748300000	9085900000	5295700000	3813500000	3820600000	4282900000	5615100000	4772500000	4243800000	2738400000	5209200000	3379000000	288670000	374910000	504770000	294210000	211860000	212260000	237940000	311950000	265140000	235770000	152130000	289400000	4469900000	8544500000	8901600000	5868800000	2454500000	7182500000	4403600000	5114400000	6357300000	8583900000	3331400000
ENSECAP00000019884	ENSECAG00000022464	ENSECAP00000019884	MTX2	metaxin 2	17	17	17	71.5	71.5	71.5	29.655	263	60713000000	4538600000	4539600000	4881500000	3455700000	3079800000	3868700000	6346300000	4879800000	9270000000	3804600000	6817900000	5230800000	5519400000	412600000	412690000	443780000	314160000	279980000	351700000	576940000	443620000	842730000	345870000	619810000	475520000	4853700000	5929200000	6589100000	4142300000	3971300000	4445000000	5504400000	4782800000	8265800000	4929200000	6461100000
ENSECAP00000005950	ENSECAG00000007937	ENSECAP00000005950	HIST2H2AA4	Histone H2A	6	6	2	54.6	54.6	25.4	14.095	130	60358000000	6313800000	1530500000	2652800000	3668200000	5868500000	1209500000	7809800000	4886200000	8510600000	2945500000	9978900000	4983900000	12072000000	1262800000	306100000	530550000	733640000	1173700000	241900000	1562000000	977250000	1702100000	589100000	1995800000	996780000	5632300000	2130700000	5694300000	3565900000	7401300000	2877100000	8979500000	5627000000	8321500000	5532300000	9945000000
ENSECAP00000017379	ENSECAG00000019579	ENSECAP00000017379	Spi2-8	Uncharacterized protein	26	5	5	46	13.7	13.7	46.873	422	60322000000	10020000000	5020100000	6140900000	4944600000	5013700000	3860900000	5354400000	4090800000	3511900000	3191300000	3485100000	5687900000	4021400000	668000000	334670000	409390000	329640000	334250000	257390000	356960000	272720000	234130000	212750000	232340000	379200000	9838000000	3452300000	9254400000	6736300000	5333100000	3455000000	6467900000	3958300000	2270300000	3118200000	3256500000
ENSECAP00000009497	ENSECAG00000011409	ENSECAP00000009497	TIMM44	translocase of inner mitochondrial membrane 44 homolog (yeast)	31	31	31	55.6	55.6	55.6	46.803	414	60125000000	3653100000	6571500000	3369700000	5344100000	4264600000	4155800000	4204300000	5359700000	9844400000	4560500000	4440900000	4356500000	2505200000	152210000	273810000	140400000	222670000	177690000	173160000	175180000	223320000	410180000	190020000	185040000	181520000	3739800000	7941800000	4293100000	6775600000	5433500000	7532600000	4077700000	6055000000	7913100000	6313300000	5175300000
ENSECAP00000011367	ENSECAG00000013617	ENSECAP00000011367	ABHD10	abhydrolase domain containing 10	17	17	17	53.3	53.3	53.3	33.753	306	59942000000	4921400000	3737300000	5155400000	5285300000	5991900000	4373500000	4504400000	4620000000	4954100000	3401600000	8019300000	4977400000	3746400000	307580000	233580000	322210000	330330000	374490000	273340000	281530000	288750000	309630000	212600000	501210000	311090000	4597500000	4308800000	5856800000	4859000000	4983900000	5011700000	4616600000	5107700000	5165400000	4311300000	6962400000
ENSECAP00000021337	ENSECAG00000023911	ENSECAP00000021337	NDUFB1	NADH dehydrogenase (ubiquinone) 1 beta subcomplex, 1, 7kDa	6	6	6	53.4	53.4	53.4	7.0152	58	59613000000	3535200000	5981500000	4530100000	5347300000	3378100000	3327600000	5432800000	5704800000	10100000000	4403200000	4136200000	3736200000	19871000000	1178400000	1993800000	1510000000	1782400000	1126000000	1109200000	1810900000	1901600000	3366500000	1467700000	1378700000	1245400000	3771100000	7872800000	6386000000	8691400000	3465400000	7752100000	7312300000	6789200000	7623400000	10611000000	5627300000
ENSECAP00000019889	ENSECAG00000022474	ENSECAP00000019889	CALU	calumenin	32	32	32	75.2	75.2	75.2	37.076	315	59445000000	6249900000	1280200000	6261000000	2494800000	8269100000	1961000000	7526500000	2543700000	2494900000	1484300000	11005000000	7874100000	3715300000	390620000	80009000	391320000	155930000	516820000	122560000	470410000	158980000	155930000	92769000	687810000	492130000	5942300000	2173800000	8397200000	3185100000	6867000000	3825800000	7590500000	3534600000	3039900000	3212600000	10267000000
ENSECAP00000018884	ENSECAG00000021359	ENSECAP00000018884	ENSECAG00000021359	Reticulon	6	6	6	21.1	21.1	21.1	21.288	190	59392000000	1885700000	3073900000	4386700000	2810500000	2941400000	4082900000	8758500000	4377400000	4399500000	4881400000	14654000000	3139600000	9898700000	314280000	512320000	731120000	468410000	490230000	680490000	1459800000	729560000	733250000	813560000	2442400000	523270000	2160500000	5580300000	8572100000	5262600000	3024700000	5904000000	12061000000	3599900000	4972700000	4740700000	4685300000
ENSECAP00000007047	ENSECAG00000008944	ENSECAP00000007047	CSRP1	cysteine and glycine-rich protein 1	15	15	15	72	72	72	20.561	193	58922000000	6672900000	3886900000	7544700000	3570100000	5225300000	3123800000	8069300000	4037800000	4071200000	2858900000	5830900000	4030600000	4910200000	556070000	323910000	628720000	297500000	435440000	260320000	672440000	336490000	339270000	238240000	485910000	335890000	6757500000	4128200000	8152300000	5149200000	6120000000	3867700000	9275100000	5333700000	4602700000	3372100000	7110900000
ENSECAP00000002918	ENSECAG00000004353	ENSECAP00000002918	FAHD1	fumarylacetoacetate hydrolase domain containing 1	15	15	15	70.1	70.1	70.1	25.342	231	58879000000	4451400000	7315000000	6114300000	5502100000	4061300000	5130200000	5285200000	5037700000	5992300000	3351000000	3135900000	3502400000	3925300000	296760000	487670000	407620000	366810000	270760000	342010000	352350000	335840000	399490000	223400000	209060000	233490000	3873200000	7402100000	5570800000	4948100000	3331500000	7480700000	4855100000	6552000000	6321500000	5270100000	3500000000
ENSECAP00000003385	ENSECAG00000004925	ENSECAP00000003385	YWHAQ	tyrosine 3-monooxygenase/tryptophan 5-monooxygenase activation protein, theta	24	17	17	72.7	59.2	59.2	27.764	245	58747000000	5275300000	3843000000	4667600000	4453500000	6512600000	2964000000	7885500000	4014600000	4356000000	2287800000	8493100000	3993800000	4196200000	376810000	274500000	333400000	318100000	465190000	211710000	563250000	286760000	311140000	163410000	606650000	285270000	5782500000	5067100000	6758900000	5217800000	6192200000	4131900000	6733500000	4927600000	4366300000	4186500000	6141100000
ENSECAP00000012466	ENSECAG00000014646	ENSECAP00000012466	KNG1	kininogen 1	31	31	31	48.2	48.2	48.2	72.382	653	58651000000	11866000000	3731600000	6561700000	5686800000	5885100000	1269000000	7662500000	2908600000	3104700000	1534600000	4317600000	4122900000	2022400000	409160000	128680000	226260000	196100000	202930000	43757000	264230000	100300000	107060000	52919000	148880000	142170000	11049000000	4304100000	6238000000	6657400000	7829200000	2687300000	6784000000	3883900000	3131200000	3811000000	3258900000
ENSECAP00000013536	ENSECAG00000015898	ENSECAP00000013536	CMBL	carboxymethylenebutenolidase homolog (Pseudomonas)	18	18	18	53.9	53.9	53.9	28.086	245	58307000000	6295400000	3869100000	4835600000	4205500000	3810000000	3002400000	4025700000	4888100000	7313900000	4881600000	7072000000	4107300000	4164800000	449670000	276360000	345400000	300390000	272150000	214450000	287550000	349150000	522420000	348690000	505140000	293380000	5862800000	5663000000	4626200000	5469900000	5109600000	7348600000	4232300000	7021300000	7145600000	6314200000	5209100000
ENSECAP00000008784	ENSECAG00000010584	ENSECAP00000008784	DYNC1LI1	dynein, cytoplasmic 1, light intermediate chain 1	43	43	43	77.9	77.9	77.9	53.435	488	58186000000	5184200000	4197200000	4615700000	4737200000	5209600000	5200100000	4691200000	5278000000	5029100000	3538800000	5923300000	4582100000	1877000000	167230000	135390000	148890000	152810000	168050000	167740000	151330000	170260000	162230000	114150000	191070000	147810000	4639900000	5575400000	5856900000	5048000000	6813500000	6998000000	5555000000	6666800000	5390700000	5997700000	6659800000
ENSECAP00000022295	ENSECAG00000024709	ENSECAP00000022295	COPS2	COP9 signalosome subunit 2	35	35	35	68.6	68.6	68.6	51.928	446	58168000000	5650100000	4458100000	5182100000	4343400000	5790400000	3619000000	5733600000	5021700000	5751900000	2381300000	6407400000	3828500000	2769900000	269050000	212290000	246770000	206830000	275730000	172330000	273030000	239130000	273900000	113400000	305120000	182310000	4616100000	5209500000	5810200000	5255800000	4895800000	6267800000	5936800000	5280000000	5041800000	4284800000	6797300000
ENSECAP00000003502	ENSECAG00000004311	ENSECAP00000003502	RPS16	ribosomal protein S16	16	16	16	68.1	68.1	68.1	17.899	160	58136000000	2461900000	7357100000	7015000000	4444300000	2045600000	7112600000	5304500000	6487900000	4436200000	4800200000	2095300000	4575600000	4844700000	205160000	613090000	584590000	370360000	170470000	592710000	442040000	540660000	369680000	400020000	174610000	381300000	3188400000	9990200000	10796000000	6747900000	2236500000	11496000000	5197100000	6756600000	5429000000	6517500000	2241400000
ENSECAP00000020748	ENSECAG00000023189	ENSECAP00000020748	DDAH2	dimethylarginine dimethylaminohydrolase 2	19	18	18	77.1	74.3	74.3	29.977	288	58110000000	8139600000	5799200000	7738300000	5887500000	5542600000	1856300000	6222100000	4268200000	2822400000	2473800000	3389000000	3971500000	3418300000	478800000	341130000	455190000	346320000	326040000	109190000	366010000	251070000	166020000	145520000	199350000	233620000	9075500000	6000800000	7785900000	5628600000	6738700000	4186700000	6422600000	4540700000	3481100000	2690400000	3385000000
ENSECAP00000003764	ENSECAG00000003512	ENSECAP00000003764	PCYT2	phosphate cytidylyltransferase 2, ethanolamine	27	27	27	64.6	64.6	64.6	41.193	359	58029000000	2655600000	6410600000	2905000000	6524900000	2603700000	5993900000	5494100000	6355800000	6023100000	5529400000	3561200000	3972100000	2523000000	115460000	278720000	126300000	283690000	113200000	260600000	238870000	276340000	261880000	240410000	154830000	172700000	2677700000	7444700000	3582200000	7085700000	3793900000	8527700000	4664000000	7872400000	7233900000	6991500000	4181400000
ENSECAP00000021424	ENSECAG00000023998	ENSECAP00000021424	RTCB	tRNA-splicing ligase RtcB homolog	35	35	35	62.4	62.4	62.4	55.196	505	57903000000	7426900000	5399300000	5300300000	5468100000	4537500000	2967100000	5316200000	3230000000	5120600000	3071500000	6368200000	3697300000	2412600000	309460000	224970000	220840000	227840000	189060000	123630000	221510000	134580000	213360000	127980000	265340000	154050000	6040500000	5634800000	5412100000	5379500000	4633400000	5483300000	5084000000	3948300000	5056400000	4994100000	5284900000
ENSECAP00000005189	ENSECAG00000005863	ENSECAP00000005189	TKT	transketolase	38	38	36	60	60	58.3	64.768	595	57512000000	9358600000	5264800000	8376900000	5800100000	4533200000	1716000000	6788700000	3415400000	2483700000	1877500000	4323500000	3573200000	2212000000	359950000	202490000	322190000	223080000	174350000	66002000	261110000	131360000	95527000	72212000	166290000	137430000	9033700000	5338800000	9171800000	6537700000	5828700000	3115600000	7538400000	3640400000	3023900000	3497700000	5046600000
ENSECAP00000006869	ENSECAG00000007845	ENSECAP00000006869	PSMD1	proteasome (prosome, macropain) 26S subunit, non-ATPase, 1	48	48	48	48.5	48.5	48.5	105.8	953	57392000000	4191500000	4093400000	5102100000	3840400000	3605600000	3615400000	5968300000	4897600000	4904800000	3016000000	9091100000	5066200000	1221100000	89182000	87093000	108550000	81711000	76715000	76924000	126990000	104210000	104360000	64170000	193430000	107790000	3885800000	5100600000	5967400000	4557500000	4063500000	5842200000	5554000000	5546900000	4670400000	4657900000	8611000000
ENSECAP00000019171	ENSECAG00000021637	ENSECAP00000019171	PSMB1	proteasome (prosome, macropain) subunit, beta type, 1	16	16	16	70.1	70.1	70.1	26.248	241	57351000000	4923800000	4304700000	5060600000	4473600000	5628600000	4340600000	4537100000	4702500000	4919100000	3111000000	7484200000	3865400000	4411600000	378760000	331130000	389280000	344120000	432970000	333890000	349010000	361730000	378390000	239310000	575710000	297340000	5066800000	5120100000	5790200000	4214200000	5616500000	5763000000	4201200000	5413000000	3232900000	3880500000	5939200000
ENSECAP00000008740	ENSECAG00000010809	ENSECAP00000008740	CACNA2D1	calcium channel, voltage-dependent, alpha 2/delta subunit 1	41	41	41	48.6	48.6	48.6	104.44	922	57333000000	3318600000	5057700000	4657000000	4218500000	4224700000	5753700000	4904700000	5817700000	5238500000	5515200000	4940000000	3687000000	1170100000	67727000	103220000	95041000	86093000	86218000	117420000	100100000	118730000	106910000	112550000	100820000	75244000	4023500000	5586400000	4968200000	4641700000	4590700000	8340300000	5066300000	7036800000	5792000000	7049300000	4642100000
ENSECAP00000003746	ENSECAG00000005331	ENSECAP00000003746	ISOC1	isochorismatase domain containing 1	8	8	8	47.4	47.4	47.4	21.34	196	57212000000	5125300000	2293100000	6203200000	3080000000	5865100000	2758300000	9130700000	2639600000	4834700000	4088900000	7138500000	4055100000	5721200000	512530000	229310000	620320000	308000000	586510000	275830000	913070000	263960000	483470000	408890000	713850000	405510000	5496700000	2927100000	6881400000	3974500000	8624900000	4225300000	7883600000	3644300000	5958000000	3690300000	6951100000
ENSECAP00000014555	ENSECAG00000016948	ENSECAP00000014555	H3F3B	Histone H3 ;Histone H3	12	12	3	68.4	68.4	33.1	15.328	136	57134000000	8900500000	2170800000	3287000000	6206300000	7205800000	1686100000	6082200000	3448100000	4872900000	1229300000	6631900000	5413100000	14284000000	2225100000	542700000	821750000	1551600000	1801500000	421540000	1520500000	862040000	1218200000	307330000	1658000000	1353300000	9522400000	2925300000	3406200000	6405800000	8382600000	2640100000	7466800000	5355600000	5993200000	2412500000	6145900000
ENSECAP00000003495	ENSECAG00000005078	ENSECAP00000003495	ENSECAG00000005078	Uncharacterized protein	18	13	4	57.7	44.1	23.4	36.961	338	56852000000	6298000000	3795600000	4467700000	4486400000	3897800000	1885700000	12301000000	3699600000	2185400000	4214800000	4706100000	4914800000	3790200000	419870000	253040000	297850000	299090000	259850000	125710000	820050000	246640000	145690000	280990000	313740000	327650000	4660600000	2504000000	6009300000	3926100000	4145000000	2977500000	6637400000	6193800000	3196600000	5150200000	7020200000
ENSECAP00000017694	ENSECAG00000020148	ENSECAP00000017694	SGCB	sarcoglycan, beta (43kDa dystrophin-associated glycoprotein)	13	13	13	54.4	54.4	54.4	33.903	307	56791000000	4277100000	5104600000	3538500000	4983600000	5336400000	3518300000	4928600000	4133400000	7818000000	3654000000	5479600000	4018600000	3549400000	267320000	319040000	221160000	311470000	333520000	219890000	308040000	258340000	488630000	228370000	342470000	251160000	3439000000	6655800000	6464600000	5546000000	4366700000	6746200000	6330900000	6492400000	6148100000	5325000000	5666900000
ENSECAP00000005450	ENSECAG00000007010	ENSECAP00000005450	CLU	Equus caballus clusterin (CLU), mRNA.	25	25	24	45.2	45.2	45.2	52.153	449	56772000000	8016800000	3717400000	6940100000	5813200000	5425000000	2105300000	6679900000	3002200000	2730100000	1232400000	7358300000	3751400000	2580600000	364400000	168970000	315460000	264240000	246590000	95694000	303630000	136460000	124090000	56020000	334470000	170520000	6677700000	4256400000	7706100000	6074300000	4770900000	3482100000	6472800000	3913500000	2807500000	2505500000	7238700000
ENSECAP00000009352	ENSECAG00000011339	ENSECAP00000009352	SGCA	sarcoglycan, alpha (50kDa dystrophin-associated glycoprotein)	18	18	18	51.2	51.2	51.2	37.17	336	56760000000	2936500000	4217500000	3530000000	4585500000	6521900000	4717300000	6143000000	4512800000	6628100000	4430400000	5267600000	3268900000	3338800000	172740000	248090000	207650000	269730000	383640000	277490000	361350000	265460000	389890000	260610000	309860000	192290000	3213800000	5367100000	4518600000	4926400000	5807500000	7786900000	5029900000	6124500000	6492000000	6427700000	5405800000
ENSECAP00000001347	ENSECAG00000000795	ENSECAP00000001347	ADHFE1	alcohol dehydrogenase, iron containing, 1	23	23	23	64.7	64.7	64.7	48.157	447	56667000000	5951800000	4397900000	4113800000	4902600000	4654600000	5439000000	4191400000	6033300000	5128900000	3244400000	4510100000	4099100000	2575800000	270540000	199900000	186990000	222850000	211570000	247230000	190520000	274240000	233130000	147470000	205010000	186320000	4623800000	4347300000	4155200000	4947200000	4822700000	7251700000	3669300000	7699200000	5269700000	4472100000	4873700000
ENSECAP00000001827	ENSECAG00000000939	ENSECAP00000001827	FAH	fumarylacetoacetate hydrolase (fumarylacetoacetase)	20	20	20	62.8	62.8	62.8	46.132	419	56618000000	8735200000	1956700000	6377400000	2980700000	7448000000	1820300000	5710700000	2235000000	1975400000	1537800000	9897600000	5943600000	2696100000	415960000	93178000	303680000	141940000	354670000	86683000	271940000	106430000	94065000	73228000	471320000	283030000	8877400000	3077300000	8089200000	4006300000	7499200000	2584000000	6193200000	2409300000	2030100000	2772100000	7715600000
ENSECAP00000005430	ENSECAG00000005517	ENSECAP00000005430	ME2	Malic enzyme	33	32	32	65.9	64.4	64.4	65.315	584	56413000000	4379400000	2532900000	3420200000	4886100000	7455600000	6140400000	5193100000	9709600000	2812300000	3484900000	4218000000	2180200000	1819800000	141270000	81706000	110330000	157610000	240500000	198080000	167520000	313210000	90721000	112420000	136060000	70330000	4060800000	2806600000	3492500000	4961100000	8052100000	7895500000	5042700000	11396000000	3353700000	4373200000	5026100000
[truncated: 5,768 more rows]
[truncated: 2 more columns]

## Sheet: Legend
Coloumn header	Legend explanation
[truncated: 19 more rows]
