# Supplementary material for: Quantitative proteome comparison of human hearts with those of model organisms
Source: PLoS Biol. 2021 Apr 19;19(4):e3001144. doi: 10.1371/journal.pbio.3001144 (PMC8084454; doi:10.1371/journal.pbio.3001144)
Supplement: S6 Table — Proteomic investigation of zebrafish samples from atria (A) and ventricle (V) resulted in identification of 7,158 proteins. (XLSX) [file pbio.3001144.s007.xlsx]

## Sheet: S6 Table overview
S6 Table: All Proteins identified in zebrafish heart tissue. Proteomic investigation of zebrafish samples from atria (A) and ventricle (V) resulted in identification of 7,158 proteins.

## Sheet: All proteins_zebrafish
S6 Table - All proteins identified in zebrafish cardiac biopsies
Canonical Protein ID v5	geneID	Canonical Protein ID v4	gene_name_manual	Fasta headers	Peptides	Razor + unique peptides	Unique peptides	Sequence coverage [%]	Unique + razor sequence coverage [%]	Unique sequence coverage [%]	Mol. weight [kDa]	Sequence length	Intensity	Intensity Z1A	Intensity Z1V	Intensity Z2A	Intensity Z2V	Intensity Z3A	Intensity Z3V	iBAQ	iBAQ Z1A	iBAQ Z1V	iBAQ Z2A	iBAQ Z2V	iBAQ Z3A	iBAQ Z3V	LFQ intensity Z1A	LFQ intensity Z1V	LFQ intensity Z2A	LFQ intensity Z2V	LFQ intensity Z3A	LFQ intensity Z3V	Only identified by site
ENSDARP00000108536	ENSDARG00000090637	ENSDARP00000108536	myh6	myosin, heavy polypeptide 6, cardiac muscle, alpha	333	333	236	85.1	85.1	66.7	222.8	1936	5413700000000	1476100000000	449860000000	927640000000	492650000000	424440000000	187910000000	53601000000	14615000000	4454000000	9184600000	4877700000	4202400000	1860500000	1652900000000	79721000000	1451300000000	93825000000	1822100000000	135510000000
ENSDARP00000073415	ENSDARG00000079782	ENSDARP00000073415	vmhcl	ventricular myosin heavy chain-like	322	256	145	81.6	67.9	44.5	224.16	1943	4434900000000	33275000000	1175600000000	19049000000	1153600000000	14314000000	574630000000	43910000000	329450000	11640000000	188600000	11421000000	141720000	5689400000	42510000000	891690000000	25886000000	1105900000000	49758000000	1549900000000
ENSDARP00000120315	ENSDARG00000031952	ENSDARP00000120260	mb	myoglobin	30	30	30	100	100	100	15.583	147	3392100000000	272840000000	773380000000	207450000000	680920000000	134070000000	285920000000	339210000000	27284000000	77338000000	20745000000	68092000000	13407000000	28592000000	272410000000	562700000000	323210000000	587310000000	501760000000	807180000000
ENSDARP00000058628	ENSDARG00000055618	ENSDARP00000058628	acta1b	actin, alpha 1b, skeletal muscle	46	46	1	80.4	80.4	8	41.974	377	2938300000000	385790000000	496340000000	318290000000	515760000000	160010000000	179000000000	146910000000	19289000000	24817000000	15915000000	25788000000	8000500000	8950000000	432510000000	299290000000	446130000000	342580000000	563070000000	483640000000
ENSDARP00000060309	ENSDARG00000070083	ENSDARP00000060309	atp5b	ATP synthase, H+ transporting, mitochondrial F1 complex, beta polypeptide	41	41	41	72.8	72.8	72.8	56.474	529	2105100000000	191170000000	483250000000	155960000000	456000000000	77665000000	170850000000	77968000000	7080500000	17898000000	5776200000	16889000000	2876500000	6327600000	222430000000	353650000000	248200000000	370880000000	304500000000	402400000000
ENSDARP00000027947	ENSDARG00000010149	ENSDARP00000027947	atp5a1	ATP synthase, H+ transporting, mitochondrial F1 complex, alpha subunit 1, cardiac muscle	74	74	74	80.2	80.2	80.2	59.743	551	1914300000000	221030000000	486770000000	132820000000	375760000000	79231000000	154720000000	63810000000	7367700000	16226000000	4427300000	12525000000	2641000000	5157300000	252090000000	329480000000	202670000000	344370000000	313430000000	404180000000
ENSDARP00000100779	ENSDARG00000079078	ENSDARP00000101541	si:ch211-5k11.8	hemoglobin alpha adult-1	20	20	6	96.5	96.5	27.3	15.565	143	1647500000000	306530000000	197240000000	298640000000	176250000000	158240000000	58551000000	205940000000	38316000000	24655000000	37330000000	22031000000	19780000000	7318900000	330350000000	155600000000	445660000000	136280000000	677680000000	115070000000
ENSDARP00000063799	ENSDARG00000043457	ENSDARP00000063799	gapdh	glyceraldehyde-3-phosphate dehydrogenase	41	41	37	96.7	96.7	96.7	35.784	333	1523200000000	217970000000	316680000000	147680000000	255630000000	67838000000	101330000000	89600000000	12822000000	18628000000	8687000000	15037000000	3990500000	5960800000	216470000000	201430000000	233290000000	191200000000	303760000000	229020000000
ENSDARP00000048394	ENSDARG00000032976	ENSDARP00000048394	cmlc1	cardiac myosin light chain-1	32	32	26	92.3	92.3	86.2	21.865	196	1503700000000	188610000000	231240000000	127070000000	306850000000	75693000000	126520000000	115670000000	14508000000	17788000000	9774300000	23604000000	5822600000	9732200000	216070000000	135260000000	221330000000	205640000000	283850000000	258900000000
ENSDARP00000109518	ENSDARG00000097238		hbba1	ba1 globin, like ;ba1 globin	18	18	16	98	98	91.2	16.389	148	1288800000000	234430000000	151570000000	239390000000	116640000000	112950000000	56549000000	117170000000	21312000000	13779000000	21763000000	10604000000	10269000000	5140800000	235980000000	87971000000	299470000000	70204000000	342760000000	82881000000
ENSDARP00000096504	ENSDARG00000092553	ENSDARP00000096504	slc25a5	solute carrier family 25 alpha, member 5	44	44	26	90.3	90.3	60.4	32.763	298	1204600000000	125180000000	290990000000	90635000000	254310000000	54954000000	91254000000	60229000000	6259000000	14549000000	4531700000	12715000000	2747700000	4562700000	134320000000	234700000000	142220000000	232070000000	159860000000	220850000000
ENSDARP00000040012	ENSDARG00000019096	ENSDARP00000040012	myl7	myosin, light polypeptide 7, regulatory	29	29	29	93	93	93	19.02	172	1200200000000	153200000000	212720000000	112470000000	220530000000	48840000000	105050000000	120020000000	15320000000	21272000000	11247000000	22053000000	4884000000	10505000000	187510000000	159870000000	184490000000	190460000000	250270000000	218610000000
ENSDARP00000034733	ENSDARG00000023963	ENSDARP00000034733	tpm4a	tropomyosin 4a	71	71	41	92.6	92.6	71.1	32.641	284	1137800000000	212040000000	203450000000	114640000000	153410000000	52383000000	79694000000	71114000000	13252000000	12716000000	7164700000	9588300000	3273900000	4980900000	232110000000	143760000000	191210000000	137590000000	286420000000	220250000000
ENSDARP00000019957	ENSDARG00000000563	ENSDARP00000019957	ttn.1	titin b	1672	1672	1579	62.9	62.9	60.4	3026.1	27263	1100100000000	155640000000	276640000000	116420000000	228500000000	46406000000	69542000000	724220000	102460000	182120000	76644000	150430000	30551000	45781000	166670000000	176990000000	170160000000	186190000000	160480000000	161710000000
ENSDARP00000063661	ENSDARG00000043371	ENSDARP00000063661	mdh2	malate dehydrogenase 2, NAD (mitochondrial)	36	36	36	92.6	92.6	92.6	35.42	337	1080000000000	126390000000	245450000000	96272000000	212230000000	31763000000	76875000000	49092000000	5745000000	11157000000	4376000000	9646700000	1443800000	3494300000	126090000000	192010000000	141550000000	193440000000	141700000000	198590000000
ENSDARP00000112199	ENSDARG00000086583	ENSDARP00000112199	apoa1b	apolipoprotein A-Ib	41	41	41	87.2	87.2	87.2	30.139	257	1018900000000	171320000000	202960000000	147360000000	144480000000	67438000000	52081000000	78378000000	13178000000	15612000000	11336000000	11114000000	5187600000	4006200000	193660000000	117960000000	217820000000	106130000000	253440000000	112520000000
ENSDARP00000115698	ENSDARG00000071090	ENSDARP00000095652	actn2b	actinin, alpha 2	98	98	73	88.3	88.3	70	103.21	894	963870000000	107160000000	278820000000	65754000000	212420000000	27858000000	60599000000	18186000000	2021800000	5260700000	1240600000	4007900000	525620000	1143400000	102320000000	187670000000	99516000000	178840000000	108100000000	178270000000
ENSDARP00000018850	ENSDARG00000011665	ENSDARP00000119413	aldoaa	aldolase a, fructose-bisphosphate, a	50	50	22	84.3	84.3	44.2	39.74	364	937910000000	112980000000	237660000000	65016000000	188030000000	31769000000	64826000000	39080000000	4707500000	9902600000	2709000000	7834800000	1323700000	2701100000	98780000000	169920000000	95568000000	152090000000	113070000000	177480000000
ENSDARP00000060165	ENSDARG00000041068	ENSDARP00000060165	got2a	glutamic-oxaloacetic transaminase 2a, mitochondrial (aspartate aminotransferase 2)	57	57	47	83.6	83.6	67.8	47.586	428	871770000000	72872000000	247760000000	55078000000	209790000000	23546000000	59142000000	32288000000	2699000000	9176300000	2039900000	7770000000	872080000	2190400000	72295000000	148330000000	85979000000	155380000000	82921000000	159800000000
ENSDARP00000123883	ENSDARG00000007294	ENSDARP00000123883	aco2	aconitase 2, mitochondrial	78	78	78	80.4	80.4	80.4	85.589	790	805660000000	93154000000	204100000000	64085000000	176150000000	25806000000	55000000000	21202000000	2451400000	5371100000	1686400000	4635500000	679090000	1447400000	99061000000	152260000000	95426000000	170870000000	103380000000	146860000000
ENSDARP00000027389	ENSDARG00000003795	ENSDARP00000027389	idh2	isocitrate dehydrogenase 2 (NADP+), mitochondrial	29	29	29	46.5	46.5	46.5	50.919	447	802090000000	99880000000	169170000000	68924000000	191390000000	26170000000	46274000000	33420000000	4161700000	7048700000	2871800000	7974500000	1090400000	1928100000	96112000000	118810000000	100010000000	122850000000	98115000000	109560000000
ENSDARP00000120798	ENSDARG00000011615	ENSDARP00000120798	mybpc3	myosin binding protein C, cardiac	147	147	145	87.1	87.1	86.4	143.57	1276	697610000000	23859000000	250680000000	14344000000	192160000000	5669800000	65760000000	9179100000	313930000	3298500000	188730000	2528500000	74603000	865260000	25475000000	195950000000	25471000000	182520000000	24448000000	185530000000
ENSDARP00000013329	ENSDARG00000019644	ENSDARP00000013329	ldhba	lactate dehydrogenase Ba	36	36	23	91.6	91.6	68.9	36.246	334	623820000000	85214000000	141540000000	54546000000	144370000000	22439000000	39333000000	38989000000	5325900000	8846300000	3409100000	9023100000	1402400000	2458300000	82063000000	107100000000	92656000000	100640000000	87439000000	96118000000
ENSDARP00000093027	ENSDARG00000019231	ENSDARP00000093027	spna2	spectrin alpha 2	296	296	295	85.6	85.6	85.6	284.93	2480	622170000000	85860000000	159330000000	57454000000	133530000000	25608000000	41225000000	4320600000	596250000	1106500000	398990000	927310000	177830000	286280000	85646000000	110220000000	86524000000	111260000000	88746000000	105660000000
ENSDARP00000120742	ENSDARG00000039007	ENSDARP00000120742	eno3	enolase 3, (beta, muscle)	56	56	50	79	79	68.7	51.208	467	577460000000	45369000000	150800000000	35100000000	126110000000	16731000000	51380000000	26248000000	2062200000	6854700000	1595500000	5732400000	760500000	2335500000	60319000000	109320000000	53610000000	101550000000	69364000000	130280000000
ENSDARP00000099532	ENSDARG00000028213	ENSDARP00000099532	ttn.2	titin a	1662	1570	1570	56.8	54.4	54.4	3486.7	31319	543650000000	86525000000	119980000000	74564000000	103890000000	28660000000	32572000000	309240000	49218000	68248000	42414000	59095000	16303000	18528000	88859000000	74392000000	99685000000	80701000000	92846000000	76647000000
ENSDARP00000112163	ENSDARG00000016687	ENSDARP00000007240	acadvl	acyl-Coenzyme A dehydrogenase, very long chain	54	54	51	72.7	72.7	71.2	71.084	659	541850000000	50501000000	154140000000	31173000000	121930000000	16717000000	40331000000	15051000000	1402800000	4281700000	865930000	3387000000	464360000	1120300000	53316000000	106200000000	52721000000	100880000000	56536000000	104760000000
ENSDARP00000025702	ENSDARG00000016771	ENSDARP00000025702	tfa	transferrin-a	84	84	82	83.4	83.4	82.2	73.532	675	537720000000	83486000000	87735000000	89870000000	85503000000	37881000000	26315000000	13115000000	2036200000	2139900000	2191900000	2085400000	923930000	641840000	94652000000	52490000000	122290000000	54195000000	139670000000	55439000000
ENSDARP00000003389	ENSDARG00000001788	ENSDARP00000003389	atp5o	ATP synthase, H+ transporting, mitochondrial F1 complex, O subunit	26	26	26	86.1	86.1	86.1	22.482	209	537540000000	52474000000	127890000000	41260000000	110050000000	27768000000	43886000000	41349000000	4036500000	9837700000	3173800000	8465100000	2136000000	3375800000	62391000000	84006000000	59971000000	94789000000	94651000000	102730000000
ENSDARP00000037871	ENSDARG00000035327	ENSDARP00000037871	ckma	creatine kinase, muscle a	39	37	26	75.1	71.7	54.6	42.814	381	479810000000	76677000000	95768000000	50523000000	91981000000	18905000000	31722000000	25253000000	4035600000	5040400000	2659100000	4841100000	994990000	1669600000	79371000000	59251000000	74572000000	61396000000	86600000000	81811000000
ENSDARP00000113858	ENSDARG00000029439	ENSDARP00000113858	atp2a2a	ATPase, Ca++ transporting, cardiac muscle, slow twitch 2a	62	62	26	45.7	45.7	23.5	114.89	1042	443350000000	71962000000	98451000000	47595000000	87630000000	19696000000	25499000000	10311000000	1673500000	2289600000	1106900000	2037900000	458040000	593000000	74978000000	58444000000	69134000000	65855000000	76572000000	56202000000
ENSDARP00000070807	ENSDARG00000054191	ENSDARP00000070807	pgk1	phosphoglycerate kinase 1	47	47	47	95.7	95.7	95.7	44.732	417	436890000000	46939000000	108280000000	26465000000	107610000000	13872000000	33894000000	17475000000	1877500000	4331300000	1058600000	4304200000	554880000	1355700000	45126000000	74395000000	44087000000	71877000000	48525000000	77613000000
ENSDARP00000111947	ENSDARG00000013317	ENSDARP00000124162	pygmb	phosphorylase, glycogen (muscle) b	96	96	61	78.1	78.1	55.1	96.864	842	425780000000	54359000000	108250000000	36029000000	86487000000	17187000000	28243000000	8188100000	1045400000	2081800000	692870000	1663200000	330520000	543130000	52758000000	75828000000	51571000000	68120000000	53471000000	67381000000
ENSDARP00000057637	ENSDARG00000039452	ENSDARP00000057637	hk1	hexokinase 1	90	90	84	79.5	79.5	77.1	102.76	918	410510000000	47516000000	115080000000	38794000000	98950000000	12240000000	23718000000	7602000000	879930000	2131000000	718400000	1832400000	226660000	439220000	49917000000	63330000000	48412000000	63256000000	45851000000	53415000000
ENSDARP00000081533	ENSDARG00000076821	ENSDARP00000081533	ENSDARG00000076821	myomesin 1	130	130	126	66.1	66.1	65	184.51	1656	401750000000	50359000000	109110000000	31519000000	90632000000	11900000000	27327000000	4058100000	508680000	1102100000	318370000	915480000	120210000	276030000	52136000000	77311000000	49577000000	80024000000	45622000000	69387000000
ENSDARP00000110339	ENSDARG00000003933	ENSDARP00000110339	pkma	pyruvate kinase, muscle, a	50	50	47	79.9	79.9	77.9	58.057	566	401570000000	51387000000	99158000000	29960000000	96039000000	13837000000	28151000000	14342000000	1835300000	3541300000	1070000000	3430000000	494200000	1005400000	41008000000	63824000000	41085000000	60836000000	51948000000	72532000000
ENSDARP00000092223	ENSDARG00000069615	ENSDARP00000092223	ckmt2a	creatine kinase, mitochondrial 2a (sarcomeric)	42	42	33	74.8	74.8	63.1	46.895	417	396730000000	21331000000	128310000000	9377400000	107860000000	4675200000	31598000000	18892000000	1015800000	6110200000	446540000	5136000000	222630000	1504700000	17895000000	86991000000	15319000000	84358000000	16887000000	85950000000
ENSDARP00000032730	ENSDARG00000023536	ENSDARP00000032730	nnt	nicotinamide nucleotide transhydrogenase	60	60	57	44.9	44.9	41.6	112.78	1079	393700000000	42536000000	111010000000	29626000000	79899000000	12151000000	33219000000	8947800000	966730000	2523000000	673310000	1815900000	276150000	754970000	44714000000	73308000000	50605000000	68953000000	49376000000	82924000000
ENSDARP00000070488	ENSDARG00000060594	ENSDARP00000070488	hadhab	hydroxyacyl-Coenzyme A dehydrogenase/3-ketoacyl-Coenzyme A thiolase/enoyl-Coenzyme A hydratase, alpha subunit b	72	72	63	72.9	72.9	67.2	82.846	763	392580000000	41924000000	117670000000	31234000000	90069000000	11199000000	23722000000	9347100000	998180000	2801700000	743670000	2144500000	266640000	564800000	45699000000	71970000000	43068000000	58224000000	42110000000	63630000000
ENSDARP00000124963	ENSDARG00000020610	ENSDARP00000124963	tnnt2a	troponin T2a, cardiac	31	31	30	53.5	53.5	52.8	33.941	282	387980000000	50026000000	68760000000	40258000000	79422000000	18588000000	27558000000	43109000000	5558400000	7640000000	4473100000	8824700000	2065400000	3062000000	50917000000	48961000000	60538000000	72366000000	63246000000	85244000000
ENSDARP00000120304	ENSDARG00000015866	ENSDARP00000058963	apoa2	apolipoprotein A-II	20	20	20	80.9	80.9	80.9	15.537	141	381920000000	66895000000	67735000000	67399000000	50782000000	19997000000	25410000000	47740000000	8361900000	8466800000	8424900000	6347700000	2499600000	3176200000	77649000000	49391000000	99020000000	47061000000	132290000000	56507000000
ENSDARP00000074186	ENSDARG00000057128	ENSDARP00000074186	hadhaa	hydroxyacyl-Coenzyme A dehydrogenase/3-ketoacyl-Coenzyme A thiolase/enoyl-Coenzyme A hydratase, alpha subunit a	67	58	58	75.2	69.6	69.6	81.874	761	373470000000	31627000000	117410000000	21038000000	94128000000	6047100000	26905000000	9576000000	810940000	3010600000	539430000	2413500000	155050000	689870000	28800000000	80123000000	28016000000	69198000000	30848000000	70599000000
ENSDARP00000122284	ENSDARG00000011553	ENSDARP00000122284	atp5f1	ATP synthase, H+ transporting, mitochondrial F0 complex, subunit b, isoform 1	36	36	36	67.5	67.5	67.5	28.169	252	363600000000	33973000000	103130000000	23746000000	104450000000	7280200000	21774000000	25971000000	2426700000	7366300000	1696100000	7460600000	520010000	1555300000	34622000000	59068000000	30315000000	50695000000	31286000000	56599000000
ENSDARP00000024900	ENSDARG00000043257	ENSDARP00000024900	ckbb	creatine kinase, brain b	40	40	30	92.1	92.1	71.4	42.883	381	359080000000	59617000000	78779000000	35961000000	71707000000	12614000000	19734000000	18899000000	3137800000	4146300000	1892700000	3774000000	663890000	1038600000	55911000000	48151000000	58041000000	44872000000	57790000000	49361000000
ENSDARP00000067447	ENSDARG00000045888	ENSDARP00000067447	acat1	acetyl-Coenzyme A acetyltransferase 1 (acetoacetyl Coenzyme A thiolase)	35	35	35	78.1	78.1	78.1	44.342	420	352650000000	44096000000	87743000000	25446000000	87706000000	11751000000	21453000000	15332000000	1917200000	3814900000	1106300000	3813300000	510930000	932740000	42902000000	59463000000	40956000000	51858000000	47257000000	53772000000
ENSDARP00000025613	ENSDARG00000012076	ENSDARP00000025613	apoa1a	apolipoprotein A-Ia	38	38	38	84.7	84.7	84.7	30.256	262	349890000000	70374000000	57316000000	72489000000	46616000000	24446000000	16370000000	23326000000	4691600000	3821100000	4832600000	3107700000	1629700000	1091300000	64889000000	32256000000	98194000000	31523000000	74749000000	33338000000
ENSDARP00000075994	ENSDARG00000058656	ENSDARP00000075994	desma	desmin a	70	70	65	93.4	93.4	89.3	55.726	488	340500000000	31504000000	74071000000	22765000000	77388000000	17815000000	28197000000	9458300000	875110000	2057500000	632370000	2149700000	494850000	783240000	31363000000	50363000000	37228000000	58986000000	63550000000	68713000000
ENSDARP00000115012	ENSDARG00000078429	ENSDARP00000115012	vtg4	vitellogenin 4	119	104	29	82.4	75.6	24.7	149.24	1363	339320000000	43713000000	40966000000	22633000000	34690000000	37728000000	28619000000	4189100000	539670000	505760000	279410000	428270000	465780000	353320000	40755000000	27786000000	31824000000	29543000000	148030000000	69260000000
ENSDARP00000074190	ENSDARG00000057147	ENSDARP00000074190	HADHB	hydroxyacyl-Coenzyme A dehydrogenase/3-ketoacyl-Coenzyme A thiolase/enoyl-Coenzyme A hydratase (trifunctional protein), beta subunit	37	37	37	69.9	69.9	69.9	50.216	471	334400000000	27356000000	91295000000	21098000000	75526000000	9737400000	29648000000	13376000000	1094300000	3651800000	843930000	3021000000	389500000	1185900000	35410000000	66834000000	31952000000	69687000000	36082000000	64909000000
ENSDARP00000014456	ENSDARG00000013623	ENSDARP00000014456	vdac2	voltage-dependent anion channel 2	28	28	27	72.8	72.8	69.3	30.284	283	327370000000	34034000000	84072000000	23599000000	74575000000	10923000000	20506000000	20460000000	2127100000	5254500000	1475000000	4661000000	682660000	1281600000	35652000000	64205000000	33155000000	66992000000	41936000000	54728000000
ENSDARP00000092484	ENSDARG00000069735	ENSDARP00000092484	hbaa2	si:ch211-5k11.6	15	14	14	76.2	69.9	69.9	15.413	143	326440000000	82383000000	34370000000	64610000000	25601000000	26465000000	8976900000	40804000000	10298000000	4296300000	8076300000	3200200000	3308100000	1122100000	78519000000	29245000000	66112000000	16898000000	86287000000	22229000000
ENSDARP00000038799	ENSDARG00000025635	ENSDARP00000038799	atp5h	ATP synthase, H+ transporting, mitochondrial F0 complex, subunit d	25	25	25	94.4	94.4	94.4	18.258	161	323790000000	34897000000	102290000000	29871000000	58650000000	11130000000	25013000000	29435000000	3172500000	9298900000	2715600000	5331800000	1011900000	2273900000	36345000000	57121000000	27615000000	48629000000	35274000000	60781000000
ENSDARP00000023121	ENSDARG00000017772	ENSDARP00000023121	mdh1aa	malate dehydrogenase 1Aa, NAD (soluble)	33	33	33	78.4	78.4	78.4	36.257	333	320070000000	38700000000	78567000000	38297000000	63956000000	12995000000	18177000000	18828000000	2276500000	4621600000	2252800000	3762100000	764390000	1069200000	42967000000	54397000000	42326000000	46847000000	44273000000	48953000000
ENSDARP00000060055	ENSDARG00000040988	ENSDARP00000060055	tpi1b	triosephosphate isomerase 1b	25	25	20	91.1	91.1	71.4	26.826	248	317470000000	30459000000	98998000000	25270000000	65498000000	10573000000	17556000000	18675000000	1791700000	5823400000	1486500000	3852800000	621950000	1032700000	33032000000	62225000000	29153000000	45398000000	29883000000	55021000000
ENSDARP00000109890	ENSDARG00000003854	ENSDARP00000109890	acsl1b	acyl-CoA synthetase long-chain family member 1b	58	58	54	61.6	61.6	57.9	81.631	729	305020000000	13268000000	102760000000	8573800000	87272000000	4226200000	25480000000	7821100000	340210000	2634900000	219840000	2237700000	108360000	653330000	15578000000	75114000000	13606000000	77641000000	15345000000	62860000000
ENSDARP00000066929	ENSDARG00000045514	ENSDARP00000066929	atp5c1	ATP synthase, H+ transporting, mitochondrial F1 complex, gamma polypeptide 1	33	33	33	80.5	80.5	80.5	32.148	292	304110000000	36199000000	93145000000	21140000000	69437000000	8633300000	17972000000	21722000000	2585700000	6653200000	1510000000	4959800000	616670000	1283700000	35294000000	53899000000	26370000000	48938000000	29067000000	46109000000
ENSDARP00000003738	ENSDARG00000022456	ENSDARP00000003738	eno1a	enolase 1a, (alpha)	39	33	28	70.8	57.9	50.9	47.073	432	302100000000	30731000000	73972000000	20686000000	66847000000	11714000000	28250000000	16784000000	1707300000	4109500000	1149200000	3713700000	650800000	1569500000	38214000000	46471000000	31861000000	44217000000	45821000000	63959000000
ENSDARP00000005930	ENSDARG00000071691	ENSDARP00000005930	uqcrc2b	ubiquinol-cytochrome c reductase core protein IIb	36	36	36	90.5	90.5	90.5	48.122	454	299130000000	32887000000	77976000000	22462000000	67954000000	11816000000	18632000000	14244000000	1566100000	3713100000	1069600000	3235900000	562660000	887240000	33440000000	49409000000	29377000000	53214000000	36514000000	46966000000
ENSDARP00000075490	ENSDARG00000002791	ENSDARP00000075490	atp1a1a.2	ATPase, Na+/K+ transporting, alpha 1a polypeptide, tandem duplicate 1	68	68	30	51	51	21.4	113.38	1028	295210000000	44378000000	65621000000	30877000000	60580000000	11802000000	15742000000	6709300000	1008600000	1491400000	701740000	1376800000	268220000	357770000	46195000000	42241000000	42623000000	43611000000	45709000000	43879000000
ENSDARP00000039143	ENSDARG00000023290	ENSDARP00000039143	fabp3	fatty acid binding protein 3, muscle and heart	26	26	25	95.5	95.5	95.5	14.882	133	288100000000	7971400000	94165000000	6928900000	74616000000	2467000000	27759000000	28810000000	797140000	9416500000	692890000	7461600000	246700000	2775900000	11107000000	70614000000	11481000000	68451000000	10022000000	62700000000
ENSDARP00000059885	ENSDARG00000040856	ENSDARP00000059885	ldha	lactate dehydrogenase A4	29	24	24	64.3	59.8	59.8	36.246	333	282890000000	49932000000	46409000000	36491000000	37411000000	20442000000	21212000000	18859000000	3328800000	3093900000	2432700000	2494100000	1362800000	1414100000	57843000000	31712000000	48717000000	31341000000	66965000000	42958000000
ENSDARP00000094021	ENSDARG00000070395	ENSDARP00000105809	cs	citrate synthase	28	28	28	62.4	62.4	62.4	51.783	468	282570000000	32285000000	76622000000	18400000000	53645000000	8622800000	24585000000	14872000000	1699200000	4032800000	968440000	2823400000	453830000	1294000000	30748000000	48477000000	29644000000	47725000000	35665000000	55436000000
ENSDARP00000054986	ENSDARG00000037746	ENSDARP00000054986	actb1	actin, beta 1	45	23	1	98.7	70.9	4.5	41.766	375	280370000000	54330000000	28845000000	42815000000	38141000000	21615000000	16693000000	14018000000	2716500000	1442200000	2140700000	1907000000	1080700000	834640000	60636000000	17146000000	64328000000	35036000000	61706000000	38066000000
ENSDARP00000074570	ENSDARG00000057454	ENSDARP00000074570	immt	inner membrane protein, mitochondrial (mitofilin)	69	69	69	73.7	73.7	73.7	83.199	757	273950000000	36741000000	76815000000	16297000000	60724000000	7664200000	17300000000	7024400000	942090000	1969600000	417870000	1557000000	196520000	443590000	32862000000	51094000000	27676000000	53837000000	32874000000	45292000000
ENSDARP00000091816	ENSDARG00000002414	ENSDARP00000091816	glud1b	glutamate dehydrogenase 1b	43	43	25	80.1	80.1	57.4	59.977	542	266440000000	34376000000	64198000000	26035000000	54816000000	10490000000	17233000000	8594700000	1108900000	2070900000	839850000	1768300000	338400000	555910000	33397000000	45600000000	34924000000	43609000000	44005000000	36840000000
ENSDARP00000028571	ENSDARG00000028546	ENSDARP00000028571	ndufs1	NADH dehydrogenase (ubiquinone) Fe-S protein 1	55	55	55	72.6	72.6	72.6	79.46	731	265240000000	30049000000	82814000000	20199000000	63602000000	6170300000	14302000000	6168300000	698800000	1925900000	469750000	1479100000	143500000	332610000	31206000000	50282000000	32420000000	51713000000	25287000000	37364000000
ENSDARP00000075658	ENSDARG00000058358	ENSDARP00000075658	krt8	keratin 8	63	61	41	81.2	81.2	62.5	57.759	520	264770000000	42152000000	37493000000	49177000000	48910000000	18143000000	13881000000	9130100000	1453500000	1292900000	1695800000	1686600000	625620000	478650000	47257000000	22916000000	64333000000	31366000000	62095000000	29593000000
ENSDARP00000101082	ENSDARG00000076892	ENSDARP00000074169	nme2b.1	NME/NM23 nucleoside diphosphate kinase 2b, tandem duplicate 2	16	16	16	81	81	81	17.123	153	262150000000	19709000000	90813000000	15107000000	68987000000	2690400000	20820000000	23832000000	1791700000	8255700000	1373300000	6271500000	244580000	1892700000	12520000000	55707000000	17886000000	47317000000	9995300000	53866000000
ENSDARP00000009474	ENSDARG00000034270	ENSDARP00000009474	ogdha	oxoglutarate (alpha-ketoglutarate) dehydrogenase a (lipoamide)	86	86	55	65.1	65.1	42.1	115.85	1024	260850000000	23713000000	81092000000	17654000000	61922000000	7636700000	17603000000	5670600000	515490000	1762900000	383780000	1346100000	166020000	382670000	27237000000	45964000000	24451000000	49082000000	25990000000	47603000000
ENSDARP00000108798	ENSDARG00000052304	ENSDARP00000108798	uqcrc1	ubiquinol-cytochrome c reductase core protein I	28	28	27	68.4	68.4	66.6	55.45	503	248750000000	22727000000	76360000000	18390000000	54324000000	7253300000	14727000000	11845000000	1082300000	3636200000	875720000	2586900000	345400000	701280000	25590000000	47660000000	25432000000	43623000000	22440000000	28338000000
ENSDARP00000002122	ENSDARG00000021346	ENSDARP00000002122	pdhb	pyruvate dehydrogenase (lipoamide) beta	23	23	23	73.3	73.3	73.3	39.308	359	248050000000	22462000000	71253000000	14614000000	59816000000	7607500000	16176000000	12403000000	1123100000	3562600000	730690000	2990800000	380380000	808800000	24294000000	42908000000	27912000000	56683000000	30443000000	43407000000
ENSDARP00000056766	ENSDARG00000038881	ENSDARP00000056766	acaa2	acetyl-CoA acyltransferase 2	37	37	37	92.4	92.4	92.4	41.786	397	247680000000	22633000000	77398000000	14110000000	48138000000	6754500000	18028000000	13036000000	1191200000	4073600000	742620000	2533600000	355500000	948840000	29525000000	45364000000	23064000000	41152000000	25330000000	39664000000
ENSDARP00000097494	ENSDARG00000075132	ENSDARP00000097494	fh	fumarate hydratase	38	38	38	71.3	71.3	71.3	54.861	509	247000000000	25898000000	77770000000	22176000000	53780000000	7043300000	14443000000	9148200000	959170000	2880400000	821320000	1991800000	260860000	534910000	27881000000	47696000000	28171000000	45048000000	31143000000	39480000000
ENSDARP00000017217	ENSDARG00000008785	ENSDARP00000017217	dldh	dihydrolipoamide dehydrogenase	33	33	33	72.4	72.4	72.4	53.62	507	241570000000	29570000000	69547000000	17256000000	45134000000	6826300000	18799000000	10980000000	1344100000	3161200000	784370000	2051600000	310290000	854490000	25133000000	42739000000	27398000000	42390000000	32009000000	41863000000
ENSDARP00000105206	ENSDARG00000068738	ENSDARP00000105206	cox5b2	cytochrome c oxidase subunit Vb 2	11	11	11	48.2	48.2	48.2	15.923	141	238730000000	23977000000	60563000000	16954000000	62654000000	7104400000	12531000000	59683000000	5994200000	15141000000	4238600000	15664000000	1776100000	3132800000	22403000000	38587000000	27819000000	41658000000	25084000000	35183000000
ENSDARP00000114052	ENSDARG00000092522	ENSDARP00000114052	nnt2	si:ch1073-139a18.1	40	37	37	38.5	34	34	83.924	802	238500000000	22382000000	67175000000	16107000000	54109000000	7320400000	17479000000	7693700000	722010000	2166900000	519580000	1745400000	236140000	563850000	24283000000	44797000000	28839000000	50221000000	32449000000	42388000000
ENSDARP00000113965	ENSDARG00000030490	ENSDARP00000113965	sptb	spectrin, beta, erythrocytic	211	211	199	76	76	72.1	272.82	2357	234780000000	29974000000	64556000000	22422000000	53170000000	7749900000	13683000000	1820000000	232360000	500440000	173810000	412170000	60076000	106070000	29817000000	39521000000	31744000000	42406000000	28208000000	35134000000
ENSDARP00000060161	ENSDARG00000041065	ENSDARP00000060161	hspb1	heat shock protein, alpha-crystallin-related, 1	23	23	23	76.4	76.4	76.4	22.408	199	227580000000	18069000000	49726000000	26894000000	44607000000	11624000000	15727000000	16255000000	1290600000	3551900000	1921000000	3186200000	830290000	1123400000	26060000000	39518000000	38296000000	48868000000	35405000000	38400000000
ENSDARP00000006339	ENSDARG00000020850	ENSDARP00000111742	eef1a1l2	eukaryotic translation elongation factor 1 alpha 1, like 1	35	35	18	79.4	79.4	61.7	50.047	462	227180000000	29579000000	50120000000	24617000000	36903000000	11962000000	14535000000	10818000000	1408500000	2386700000	1172300000	1757300000	569630000	692170000	36249000000	30580000000	40387000000	35161000000	38647000000	35755000000
ENSDARP00000073057	ENSDARG00000056160	ENSDARP00000073057	hspd1	heat shock 60kD protein 1 (chaperonin)	65	65	65	88.9	88.9	88.9	61.196	575	221480000000	27005000000	52581000000	20061000000	51613000000	8169100000	12090000000	6921300000	843890000	1643200000	626910000	1612900000	255290000	377830000	27495000000	34320000000	27217000000	37317000000	29816000000	32875000000
ENSDARP00000050237	ENSDARG00000092233	ENSDARP00000050237	vtg1	vitellogenin 1	117	59	26	77.9	43.8	21.1	149.23	1362	219370000000	29359000000	23858000000	14590000000	25814000000	28905000000	21339000000	2742100000	366980000	298220000	182380000	322670000	361310000	266730000	27598000000	13627000000	20454000000	17033000000	93271000000	48392000000
ENSDARP00000096468	ENSDARG00000012388	ENSDARP00000096468	cox4i1l	Uncharacterized protein	15	15	15	50.3	50.3	50.3	20.087	171	218490000000	17840000000	63287000000	20408000000	43744000000	10873000000	14288000000	24276000000	1982200000	7031900000	2267600000	4860400000	1208100000	1587500000	25450000000	47799000000	24602000000	48303000000	25705000000	30101000000
ENSDARP00000104823	ENSDARG00000029218	ENSDARP00000104823	slc25a12	solute carrier family 25 (mitochondrial carrier, Aralar), member 12	56	56	50	77.9	77.9	71.8	78.934	714	217070000000	21492000000	62366000000	13530000000	56161000000	6089400000	14754000000	5565800000	551070000	1599100000	346930000	1440000000	156140000	378320000	22660000000	43150000000	20816000000	40106000000	23705000000	37430000000
ENSDARP00000090766	ENSDARG00000068992	ENSDARP00000090766	hspa8	heat shock protein 8	56	55	14	65	65	22.2	71.179	649	216990000000	35199000000	50654000000	23563000000	35966000000	10811000000	12936000000	6382000000	1035300000	1489800000	693020000	1057800000	317980000	380460000	38945000000	31512000000	34927000000	31519000000	38633000000	34049000000
ENSDARP00000119179	ENSDARG00000022767	ENSDARP00000119179	apobb.1	apolipoprotein Bb	224	224	224	64	64	64	412.59	3730	216580000000	42431000000	37015000000	32593000000	34199000000	17476000000	12564000000	1128000000	221000000	192790000	169750000	178120000	91022000	65437000	47667000000	23540000000	48033000000	24550000000	59702000000	27327000000
ENSDARP00000064522	ENSDARG00000043944	ENSDARP00000064522	etfa	electron-transfer-flavoprotein, alpha polypeptide	25	25	25	79.9	79.9	79.9	35.802	339	216380000000	21420000000	60578000000	14236000000	56269000000	4711500000	16262000000	11388000000	1127400000	3188300000	749270000	2961500000	247980000	855900000	25801000000	44979000000	22688000000	44933000000	24879000000	46185000000
ENSDARP00000126712	ENSDARG00000086591	ENSDARP00000108465	CR354435.5	zgc:171759	20	20	0	66.5	66.5	0	27.149	248	216060000000	44459000000	29903000000	43653000000	35673000000	14195000000	9708500000	16620000000	3419900000	2300200000	3357900000	2744100000	1091900000	746810000	34100000000	17066000000	48869000000	23279000000	45060000000	25332000000
ENSDARP00000120028	ENSDARG00000058088	ENSDARP00000120028	aifm1	apoptosis-inducing factor, mitochondrion-associated 1	51	51	51	56.4	56.4	56.4	81.267	750	214200000000	18906000000	65338000000	11950000000	64869000000	5527800000	14988000000	7649900000	675220000	2333500000	426800000	2316800000	197420000	535300000	22299000000	39629000000	18296000000	36308000000	20383000000	40206000000
ENSDARP00000070002	ENSDARG00000053485	ENSDARP00000070002	aldh6a1	aldehyde dehydrogenase 6 family, member A1	40	40	40	80.6	80.6	80.6	57.119	525	213830000000	22566000000	62615000000	17289000000	49174000000	6079200000	13289000000	7636700000	805920000	2236300000	617460000	1756200000	217110000	474590000	27570000000	36319000000	27387000000	40779000000	26604000000	30913000000
ENSDARP00000034555	ENSDARG00000044562	ENSDARP00000034555	cycsb	cytochrome c, somatic b	16	16	12	79.8	79.8	58.7	11.456	104	211090000000	18092000000	57059000000	15627000000	53365000000	6375900000	13246000000	35181000000	3015300000	9509800000	2604500000	8894100000	1062700000	2207700000	21217000000	45815000000	20645000000	38446000000	25055000000	37985000000
ENSDARP00000046217	ENSDARG00000018566	ENSDARP00000046217	flnca	filamin C, gamma a (actin binding protein 280)	197	197	177	72	72	66.8	291.65	2719	209880000000	12710000000	64899000000	10788000000	56661000000	5654200000	17332000000	1408600000	85300000	435560000	72401000	380280000	37948000	116320000	14315000000	41277000000	16451000000	45147000000	21546000000	48449000000
ENSDARP00000111337	ENSDARG00000012609	ENSDARP00000111337	hpx	hemopexin	34	34	34	79.4	79.4	79.4	51.026	447	209330000000	36366000000	55210000000	30415000000	37593000000	8278900000	6883600000	7753000000	1346900000	2044800000	1126500000	1392300000	306630000	254950000	37428000000	25750000000	43987000000	26363000000	26155000000	16659000000
ENSDARP00000057089	ENSDARG00000039093	ENSDARP00000057089	got1	glutamic-oxaloacetic transaminase 1, soluble	24	24	24	90.9	90.9	90.9	19.559	176	205840000000	23113000000	47854000000	16761000000	50586000000	6465400000	10513000000	20584000000	2311300000	4785400000	1676100000	5058600000	646540000	1051300000	29420000000	39821000000	23405000000	47510000000	28436000000	32768000000
ENSDARP00000024560	ENSDARG00000005840	ENSDARP00000024560	got2b	glutamic-oxaloacetic transaminase 2b, mitochondrial (aspartate aminotransferase 2)	40	30	30	77.3	62.9	62.9	47.41	428	191660000000	20742000000	46954000000	18310000000	40755000000	5374800000	11039000000	7666500000	829690000	1878200000	732400000	1630200000	214990000	441580000	24734000000	38284000000	23492000000	41373000000	18965000000	27717000000
ENSDARP00000110546	ENSDARG00000018306	ENSDARP00000110546	srl	sarcalumenin	51	51	51	82.8	82.8	82.8	55.026	482	190440000000	22759000000	34394000000	22506000000	41640000000	10080000000	13702000000	7053300000	842920000	1273900000	833540000	1542200000	373320000	507470000	31771000000	28040000000	30981000000	31266000000	33682000000	24990000000
ENSDARP00000050602	ENSDARG00000030765	ENSDARP00000050602	hadh	hydroxyacyl-Coenzyme A dehydrogenase	30	30	30	87.7	87.7	87.7	33.336	309	188920000000	18032000000	54730000000	11906000000	43263000000	6590700000	13215000000	12595000000	1202200000	3648600000	793750000	2884200000	439380000	880980000	19680000000	39017000000	17030000000	36468000000	22191000000	39765000000
ENSDARP00000009909	ENSDARG00000012987	ENSDARP00000009909	gpia	glucose phosphate isomerase a	34	30	28	64.6	57.9	53	62.084	553	188870000000	17644000000	50662000000	15839000000	39312000000	7303800000	14718000000	6995300000	653480000	1876400000	586610000	1456000000	270510000	545130000	20924000000	29780000000	21644000000	31110000000	25817000000	32743000000
ENSDARP00000117212	ENSDARG00000028982	ENSDARP00000117212	pcca	propionyl-Coenzyme A carboxylase, alpha polypeptide	60	60	60	68.5	68.5	68.5	79.041	721	186140000000	23095000000	53198000000	11854000000	43606000000	6001800000	13611000000	4046400000	502070000	1156500000	257690000	947960000	130470000	295890000	22040000000	35552000000	19954000000	32365000000	22009000000	32412000000
ENSDARP00000088020	ENSDARG00000028087	ENSDARP00000088020	aldh2.2	aldehyde dehydrogenase 2, tandem duplicate 2 ;Uncharacterized protein	44	44	4	69	69	10.7	56.563	516	184160000000	23901000000	38826000000	21030000000	31075000000	8055800000	13114000000	6820600000	885230000	1438000000	778890000	1150900000	298360000	485700000	25189000000	28543000000	28508000000	27630000000	31286000000	30485000000
ENSDARP00000096581	ENSDARG00000036830	ENSDARP00000096581	krt17	keratin 23 (histone deacetylase inducible)	56	56	20	59.7	59.7	22.4	92.026	844	183150000000	22993000000	21031000000	57554000000	34168000000	10224000000	16354000000	3270600000	410580000	375550000	1027800000	610150000	182570000	292030000	20742000000	8614300000	93160000000	26450000000	31566000000	34263000000
ENSDARP00000024338	ENSDARG00000012387	ENSDARP00000024338	pdha1a	pyruvate dehydrogenase (lipoamide) alpha 1a	47	47	33	80.7	80.7	60.6	43.741	393	181300000000	18269000000	54128000000	11373000000	45793000000	4073700000	14548000000	8240900000	830420000	2460400000	516970000	2081500000	185170000	661260000	18768000000	36050000000	18291000000	31180000000	16492000000	33069000000
ENSDARP00000121437	ENSDARG00000003695	ENSDARP00000121437	vdac3	voltage-dependent anion channel 3	24	24	23	70.4	70.4	69.5	33.943	318	180660000000	17418000000	49989000000	14205000000	43146000000	6584100000	12531000000	11292000000	1088600000	3124300000	887840000	2696600000	411510000	783190000	27512000000	39494000000	26707000000	24301000000	35340000000	26250000000
ENSDARP00000025541	ENSDARG00000011400	ENSDARP00000025541	tnnc1a	troponin C type 1a (slow)	18	16	16	96.3	80.7	80.7	18.481	161	180120000000	9221500000	39577000000	4809900000	45985000000	4121400000	23127000000	30021000000	1536900000	6596200000	801650000	7664200000	686890000	3854500000	15461000000	27635000000	11712000000	43845000000	16941000000	56760000000
ENSDARP00000058402	ENSDARG00000039929	ENSDARP00000058402	ckmt2b	creatine kinase, mitochondrial 2b (sarcomeric)	40	31	28	76.8	64.9	61	46.296	413	178620000000	19850000000	52761000000	8815300000	42930000000	3433300000	15409000000	9401100000	1044700000	2776900000	463970000	2259500000	180700000	810990000	16172000000	38929000000	14685000000	35332000000	16738000000	30013000000
ENSDARP00000017410	ENSDARG00000009250	ENSDARP00000017410	etfb	electron-transfer-flavoprotein, beta polypeptide	31	31	31	86.2	86.2	86.2	27.543	254	177120000000	14908000000	49215000000	11170000000	45049000000	4000700000	13243000000	11808000000	993860000	3281000000	744660000	3003300000	266710000	882840000	16188000000	36600000000	15353000000	35619000000	16283000000	35835000000
ENSDARP00000061164	ENSDARG00000055809	ENSDARP00000061164	vtg2	vitellogenin 2	125	125	109	75.8	75.8	69.7	179.89	1631	173020000000	20319000000	20309000000	10822000000	16037000000	24166000000	15488000000	1901400000	223290000	223180000	118920000	176230000	265550000	170200000	25120000000	13367000000	18170000000	13800000000	75252000000	36507000000
ENSDARP00000023098	ENSDARG00000015918	ENSDARP00000023098	dlat	dihydrolipoamide S-acetyltransferase (E2 component of pyruvate dehydrogenase complex)	42	42	42	59.4	59.4	59.4	69.206	652	171650000000	15205000000	48869000000	10645000000	40233000000	5799100000	12945000000	5201600000	460750000	1480900000	322580000	1219200000	175730000	392280000	17281000000	29929000000	17242000000	30113000000	20051000000	36370000000
ENSDARP00000042199	ENSDARG00000034470	ENSDARP00000042199	aldoab	aldolase a, fructose-bisphosphate, b	46	18	18	93.7	51.1	51.1	39.525	364	171390000000	20951000000	34840000000	16540000000	32267000000	6847800000	14230000000	7790200000	952300000	1583600000	751830000	1466700000	311260000	646800000	27303000000	24956000000	32691000000	33261000000	33235000000	29917000000
ENSDARP00000053076	ENSDARG00000069734	ENSDARP00000053076	hbba2	zgc:92880	14	14	14	75.5	75.5	75.5	16.295	147	163160000000	30727000000	23609000000	39592000000	16563000000	10106000000	3131100000	18129000000	3414200000	2623300000	4399100000	1840300000	1122900000	347900000	46659000000	10708000000	47737000000	12416000000	40750000000	6184600000
ENSDARP00000082917	ENSDARG00000061764	ENSDARP00000082917	ahnak	AHNAK nucleoprotein	422	422	421	84.3	84.3	84.2	685.16	6417	160480000000	24771000000	27722000000	24651000000	28589000000	9886300000	11054000000	431410000	66587000	74520000	66267000	76853000	26576000	29714000	23830000000	18348000000	32939000000	23341000000	33914000000	25836000000
ENSDARP00000074719	ENSDARG00000057571	ENSDARP00000074719	pgam2	phosphoglycerate mutase 2 (muscle)	31	31	24	87.1	87.1	76.5	28.824	255	160350000000	10465000000	47928000000	12493000000	46382000000	5043200000	7849800000	12335000000	804980000	3686800000	960990000	3567800000	387940000	603830000	13976000000	29820000000	15259000000	30674000000	16661000000	24733000000
ENSDARP00000003744	ENSDARG00000003035	ENSDARP00000003744	hspa9	heat shock protein 9	60	60	59	71	71	71	73.951	682	159580000000	18577000000	44705000000	11773000000	35392000000	5139300000	11769000000	3989500000	464410000	1117600000	294330000	884810000	128480000	294220000	18302000000	24713000000	19930000000	22397000000	21689000000	29539000000
ENSDARP00000035103	ENSDARG00000056510	ENSDARP00000035103	gstk1	glutathione S-transferase kappa 1	23	23	21	80.8	80.8	80.8	25.907	229	158130000000	13226000000	56379000000	8285300000	33870000000	3788800000	10405000000	10542000000	881720000	3758600000	552350000	2258000000	252590000	693660000	14247000000	29993000000	14544000000	21643000000	18740000000	21951000000
ENSDARP00000051361	ENSDARG00000035438	ENSDARP00000051361	myhc4	myosin heavy chain 4	215	158	10	70.2	58.3	5.8	222.34	1937	156040000000	18302000000	442710000	34643000000	2554200000	1510400000	124120000	1514900000	177690000	4298200	336340000	24798000	14664000	1205000	17084000000	153740000	51714000000	758100000	7150500000	379190000
ENSDARP00000122502	ENSDARG00000092902	ENSDARP00000122502	LOC567740	Uncharacterized protein ;Uncharacterized protein	194	55	12	65	31.9	8.3	223.95	1939	153880000000	14515000000	37497000000	14096000000	23960000000	2905200000	16998000000	1523600000	143720000	371250000	139570000	237230000	28764000	168300000	15914000000	34499000000	15935000000	26419000000	15334000000	48445000000
ENSDARP00000106887	ENSDARG00000028343	ENSDARP00000106887	zgc:101560	zgc:101560	23	23	3	62.1	62.1	14.3	21.049	182	153240000000	12824000000	42137000000	4327100000	39399000000	895940000	16756000000	21892000000	1832000000	6019600000	618150000	5628500000	127990000	2393700000	2470900000	31635000000	1793900000	33546000000	2099400000	35474000000
ENSDARP00000017246	ENSDARG00000058128	ENSDARP00000017246	msna	moesin a	70	69	55	81.7	81.7	71.3	68.032	579	152690000000	21399000000	42045000000	13867000000	32788000000	4488100000	10440000000	4771500000	668720000	1313900000	433360000	1024600000	140250000	326240000	22994000000	27831000000	19569000000	21160000000	19034000000	26065000000
ENSDARP00000024492	ENSDARG00000019702	ENSDARP00000024492	aldocb	aldolase C, fructose-bisphosphate, b	36	30	29	73.8	69.1	69.1	39.259	363	151250000000	25656000000	34392000000	14578000000	27353000000	5996200000	8663800000	7202300000	1221700000	1637700000	694190000	1302500000	285530000	412560000	20648000000	20795000000	16826000000	23818000000	21422000000	25190000000
ENSDARP00000014578	ENSDARG00000005161	ENSDARP00000014578	gpib	glucose phosphate isomerase b	40	40	34	68.7	68.7	55.3	62.16	553	150920000000	11472000000	49534000000	8830000000	40021000000	2719100000	9742300000	5204100000	395600000	1708100000	304480000	1380000000	93762000	335940000	8385200000	28711000000	11806000000	28837000000	10413000000	27426000000
ENSDARP00000081539	ENSDARG00000075433	ENSDARP00000081539	myom2a	Uncharacterized protein	102	101	98	63.2	62.7	61.6	150.57	1366	149780000000	19151000000	42155000000	17467000000	30831000000	7337400000	7986300000	1849100000	236430000	520430000	215640000	380630000	90585000	98597000	19620000000	28662000000	19174000000	23907000000	20077000000	22420000000
ENSDARP00000021652	ENSDARG00000005359	ENSDARP00000021652	sucla2	succinate-CoA ligase, ADP-forming, beta subunit	35	35	35	75.1	75.1	75.1	50.03	466	149510000000	18849000000	38430000000	13450000000	33393000000	5134000000	9691300000	5750300000	724960000	1478100000	517300000	1284300000	197460000	372740000	18545000000	26402000000	17609000000	28697000000	17993000000	27268000000
ENSDARP00000027159	ENSDARG00000018119	ENSDARP00000027159	cox5ab	cytochrome c oxidase subunit Vab	15	15	11	67.5	67.5	52.3	17.058	151	148490000000	16932000000	35225000000	13170000000	35112000000	4131400000	7682800000	12374000000	1411000000	2935400000	1097500000	2926000000	344280000	640240000	14729000000	29022000000	14820000000	27533000000	11708000000	30367000000
ENSDARP00000011269	ENSDARG00000001993	ENSDARP00000011269	myhb	myosin, heavy chain b	202	96	66	68.7	42.4	31.9	222.84	1939	148270000000	34105000000	11017000000	63469000000	1128400000	9801700000	4046900000	1412100000	324810000	104920000	604470000	10746000	93350000	38542000	13241000000	2237600000	108320000000	1823300000	20177000000	4584400000
ENSDARP00000013777	ENSDARG00000001950	ENSDARP00000013777	ak1	adenylate kinase 1	27	27	27	89.7	89.7	89.7	21.442	194	147240000000	14177000000	45432000000	10554000000	33782000000	4257600000	11965000000	13386000000	1288900000	4130200000	959450000	3071100000	387050000	1087700000	14161000000	29738000000	15279000000	24070000000	18928000000	31198000000
ENSDARP00000041278	ENSDARG00000002344	ENSDARP00000041278	tubb4b	tubulin, beta 4B class IVb	32	32	0	75.3	75.3	0	49.786	445	146510000000	19687000000	30252000000	15117000000	27958000000	6598300000	10054000000	7325300000	984340000	1512600000	755840000	1397900000	329920000	502700000	19199000000	18178000000	23084000000	19037000000	21679000000	21128000000
ENSDARP00000002223	ENSDARG00000018002	ENSDARP00000002223	eci1	enoyl-CoA delta isomerase 1	20	20	20	59.9	59.9	59.9	36.396	329	146270000000	18546000000	39025000000	10340000000	32953000000	5265800000	9099200000	8125900000	1030300000	2168000000	574430000	1830700000	292550000	505510000	20690000000	21398000000	14001000000	26433000000	17241000000	24289000000
ENSDARP00000055503	ENSDARG00000038075	ENSDARP00000055503	cyc1	cytochrome c-1	16	16	16	54.7	54.7	54.7	33.714	307	141510000000	17176000000	41615000000	8412600000	32726000000	4081400000	9399000000	9433700000	1145100000	2774300000	560840000	2181800000	272100000	626600000	19662000000	26362000000	12850000000	21737000000	15124000000	27685000000
ENSDARP00000100434	ENSDARG00000076126	ENSDARP00000100434	CU695215.1	hm:zewp0073 ;actin, alpha, cardiac muscle 1a	46	1	0	80.4	8	0	41.974	377	141370000000	9968700000	22993000000	13199000000	26615000000	9081800000	19182000000	7068300000	498430000	1149600000	659940000	1330700000	454090000	959080000	16666000000	10393000000	17436000000	36968000000	39930000000	18764000000
ENSDARP00000090113	ENSDARG00000038910	ENSDARP00000090113	pccb	propionyl Coenzyme A carboxylase, beta polypeptide	47	47	47	81.7	81.7	81.7	60.927	558	141220000000	13273000000	44207000000	11411000000	33902000000	4407500000	9281100000	4413300000	414770000	1381500000	356600000	1059400000	137730000	290030000	16871000000	24760000000	16587000000	23880000000	14118000000	22881000000
ENSDARP00000015132	ENSDARG00000014794	ENSDARP00000015132	uqcrc2a	ubiquinol-cytochrome c reductase core protein IIa	25	25	25	66.1	66.1	66.1	49.188	460	140780000000	17780000000	32048000000	14058000000	34381000000	4639300000	11200000000	6120700000	773050000	1393400000	611210000	1494800000	201710000	486980000	18014000000	25878000000	20882000000	28323000000	21630000000	25762000000
ENSDARP00000103634	ENSDARG00000090113	ENSDARP00000103634	zgc:103587	fatty acid binding protein 11a ;fatty acid binding protein 11a	20	20	20	89.6	89.6	89.6	15.116	134	140090000000	9239100000	41300000000	5779000000	36917000000	3054800000	10376000000	23348000000	1539800000	6883300000	963160000	6152800000	509140000	1729300000	10760000000	25494000000	10052000000	20691000000	10903000000	22553000000
ENSDARP00000032575	ENSDARG00000006399	ENSDARP00000032575	ywhae1	tyrosine 3-monooxygenase/tryptophan 5-monooxygenase activation protein, epsilon polypeptide 1	29	29	16	82	82	58	29.072	255	139370000000	19830000000	34465000000	12646000000	29977000000	5623300000	8117500000	8198100000	1166500000	2027400000	743870000	1763300000	330780000	477500000	19989000000	19712000000	19965000000	19193000000	18428000000	19770000000
ENSDARP00000129044	ENSDARG00000097103		HIST4H4	zgc:165555 ;si:ch73-36p18.4 ;si:ch211-113a14.6 ;si:ch211-113a14.13 ;histone cluster 1, H4f ;histone cluster 1, H4h ;si:dkey-261m9.13 ;;si:ch211-113a14.26 ;histone cluster 1, H4i ;;;;;;;;si:dkey-108k21.18 ;;histone cluster 2, H4a ;histone cluster 1, H4i ;;;	17	17	17	66	66	66	11.367	103	136540000000	35714000000	16175000000	26502000000	19273000000	7587100000	8380500000	22756000000	5952300000	2695800000	4417000000	3212200000	1264500000	1396800000	30448000000	11965000000	31266000000	14753000000	23445000000	21564000000
ENSDARP00000126028	ENSDARG00000011146	ENSDARP00000126028	uqcrb	ubiquinol-cytochrome c reductase binding protein	16	16	16	88.3	88.3	88.3	13.357	111	136390000000	19904000000	42454000000	10287000000	30034000000	3327100000	5153300000	22731000000	3317300000	7075600000	1714600000	5005600000	554520000	858880000	16382000000	21444000000	11309000000	21137000000	17672000000	12294000000
ENSDARP00000126346	ENSDARG00000045461	ENSDARP00000126346	ECI2	enoyl-CoA delta isomerase 2	28	28	28	61.5	61.5	61.5	43.067	392	134470000000	15504000000	40617000000	8080000000	27816000000	3290300000	10817000000	7077300000	815980000	2137700000	425260000	1464000000	173170000	569290000	14260000000	31552000000	10994000000	34868000000	14095000000	24102000000
ENSDARP00000056318	ENSDARG00000038577	ENSDARP00000056318	cox6c	cytochrome c oxidase subunit VIc	10	10	10	64.5	64.5	64.5	8.4798	76	132840000000	23491000000	30145000000	8246800000	27422000000	4137200000	10224000000	33211000000	5872800000	7536200000	2061700000	6855500000	1034300000	2556100000	17587000000	28802000000	16255000000	18110000000	16407000000	20104000000
ENSDARP00000122226	ENSDARG00000038618	ENSDARP00000122226	cpt2	carnitine palmitoyltransferase II	56	56	56	67.3	67.3	67.3	74.916	669	129990000000	16269000000	38074000000	8100900000	29475000000	3540800000	9474400000	3714100000	464820000	1087800000	231460000	842160000	101170000	270700000	17493000000	28017000000	14903000000	22640000000	15874000000	20819000000
ENSDARP00000049792	ENSDARG00000042533	ENSDARP00000049792	gstm.1	glutathione S-transferase M	23	23	11	73.5	73.5	37	26.062	219	128610000000	25672000000	25867000000	19832000000	22148000000	7226500000	5876700000	9186400000	1833700000	1847600000	1416600000	1582000000	516180000	419770000	26744000000	15008000000	28576000000	18235000000	19837000000	14167000000
ENSDARP00000024752	ENSDARG00000003016	ENSDARP00000024752	eef2b	eukaryotic translation elongation factor 2b	72	72	37	68.4	68.4	35.5	95.497	858	128350000000	17429000000	29070000000	13778000000	27595000000	5441700000	6110600000	2852100000	387310000	646000000	306180000	613220000	120930000	135790000	19428000000	17338000000	21608000000	18750000000	17333000000	14900000000
ENSDARP00000046799	ENSDARG00000013422	ENSDARP00000046799	slc8a1a	solute carrier family 8 (sodium/calcium exchanger), member 1a	45	45	38	41.1	41.1	35.9	108.12	974	127820000000	13666000000	34054000000	11423000000	26000000000	4814800000	8042700000	3873300000	414110000	1031900000	346160000	787880000	145900000	243720000	17461000000	19529000000	19603000000	20893000000	17594000000	19072000000
ENSDARP00000018027	ENSDARG00000016721	ENSDARP00000018027	sdha	succinate dehydrogenase complex, subunit A, flavoprotein (Fp)	41	41	41	72.2	72.2	72.2	72.077	661	127450000000	13139000000	35286000000	6405900000	34144000000	2192100000	9330700000	3982700000	410590000	1102700000	200190000	1067000000	68502000	291590000	13538000000	24248000000	12681000000	28768000000	11074000000	21432000000
ENSDARP00000062517	ENSDARG00000042620	ENSDARP00000062517	gstr	zgc:162356	19	19	19	73.5	73.5	73.5	26.408	226	127020000000	17354000000	30799000000	7390900000	31565000000	3194900000	9400600000	9072900000	1239600000	2199900000	527920000	2254600000	228200000	671470000	16082000000	17950000000	13378000000	20079000000	14523000000	17882000000
ENSDARP00000017597	ENSDARG00000017781	ENSDARP00000017597	hsd17b10	hydroxysteroid (17-beta) dehydrogenase 10	20	20	20	81.2	81.2	81.2	27.057	260	125530000000	11323000000	36327000000	8434900000	28519000000	3074900000	7377900000	7384100000	666030000	2136900000	496170000	1677600000	180870000	433990000	17144000000	20775000000	13981000000	21697000000	13881000000	18876000000
ENSDARP00000007716	ENSDARG00000011841	ENSDARP00000007716	atp5l	ATP synthase, H+ transporting, mitochondrial F0 complex, subunit g	11	11	11	73.8	73.8	73.8	11.315	103	125220000000	15999000000	30674000000	8196500000	27257000000	2933500000	9541700000	15653000000	1999800000	3834300000	1024600000	3407200000	366690000	1192700000	11221000000	21626000000	11131000000	22614000000	15704000000	27130000000
ENSDARP00000129592	ENSDARG00000002523	ENSDARP00000038205	hsdl2	hydroxysteroid dehydrogenase like 2	38	38	38	93.3	93.3	93.3	44.42	415	125010000000	9218600000	40899000000	6310300000	35189000000	1604400000	7074200000	4464700000	329240000	1460700000	225370000	1256800000	57301000	252650000	9843200000	21302000000	8864000000	22914000000	6402200000	15605000000
ENSDARP00000112435	ENSDARG00000042853	ENSDARP00000112435	ivd	isovaleryl Coenzyme A dehydrogenase	28	28	28	73.9	73.9	73.9	46.44	425	123420000000	14641000000	35484000000	8112400000	30234000000	3442300000	7317200000	5610100000	665490000	1612900000	368750000	1374300000	156470000	332600000	14767000000	20881000000	11083000000	22481000000	11480000000	17472000000
ENSDARP00000108711	ENSDARG00000058371	ENSDARP00000108711	krt5	keratin 5	61	41	25	62.7	46.8	29.2	59.177	566	121980000000	11150000000	6218700000	51212000000	25545000000	6891800000	11493000000	4517800000	412950000	230320000	1896700000	946110000	255250000	425660000	12020000000	3738900000	61117000000	17096000000	21982000000	29248000000
ENSDARP00000027118	ENSDARG00000013078	ENSDARP00000027118	ywhaba	tyrosine 3-monooxygenase/tryptophan 5-monooxygenase activation protein, beta polypeptide a	26	21	13	79.5	70.5	42.2	27.647	244	121520000000	18681000000	27715000000	14733000000	24315000000	5149900000	6512600000	8101100000	1245400000	1847700000	982180000	1621000000	343330000	434180000	19100000000	18632000000	23698000000	20514000000	16299000000	17790000000
ENSDARP00000055018	ENSDARG00000056108	ENSDARP00000055018	ndufa4	NADH dehydrogenase (ubiquinone) 1 alpha subcomplex, 4	13	13	13	59.8	59.8	59.8	9.417	82	119970000000	17772000000	38045000000	8229300000	29046000000	2168700000	5456700000	19995000000	2961900000	6340800000	1371500000	4841000000	361450000	909450000	13201000000	18395000000	8180200000	20964000000	5492800000	11900000000
ENSDARP00000117024	ENSDARG00000038900	ENSDARP00000117024	acadm	acyl-Coenzyme A dehydrogenase, C-4 to C-12 straight chain	28	28	28	62.4	62.4	62.4	46.351	426	118920000000	12441000000	32624000000	7132500000	28301000000	4224800000	8793500000	5170300000	540930000	1418400000	310110000	1230500000	183680000	382330000	13116000000	24205000000	12452000000	23388000000	13950000000	19401000000
ENSDARP00000006510	ENSDARG00000013561	ENSDARP00000006510	pgm1	phosphoglucomutase 1	46	46	46	90.9	90.9	90.9	61.188	561	117310000000	13131000000	30658000000	7354900000	30763000000	3415800000	8115600000	3666000000	410330000	958050000	229840000	961360000	106740000	253610000	12605000000	20382000000	11371000000	22558000000	11279000000	18979000000
ENSDARP00000124278	ENSDARG00000052708	ENSDARP00000124278	tnni1b	troponin I, skeletal, slow b	21	17	15	48.8	42.9	39	23.526	205	117290000000	19430000000	19560000000	17264000000	12813000000	5293400000	6422500000	16756000000	2775700000	2794300000	2466200000	1830400000	756200000	917510000	31006000000	12786000000	22724000000	12579000000	24011000000	18865000000
ENSDARP00000126355	ENSDARG00000062054	ENSDARP00000126355	cpt1ab	carnitine palmitoyltransferase 1A (liver)	47	47	41	59.9	59.9	54	88.572	774	114730000000	9945500000	39494000000	5399500000	26499000000	2842200000	8588500000	3019300000	261720000	1039300000	142090000	697330000	74795000	226010000	10053000000	25123000000	7480000000	26774000000	9469300000	20463000000
ENSDARP00000101541	ENSDARG00000097011		hbaa1	hemoglobin alpha adult-1	18	4	4	95.8	20.3	20.3	15.522	143	112170000000	16929000000	12040000000	18674000000	10288000000	14940000000	6463700000	12463000000	1881000000	1337800000	2074800000	1143100000	1660000000	718190000	15770000000	7676600000	20558000000	6174200000	43046000000	14597000000
ENSDARP00000022592	ENSDARG00000011166	ENSDARP00000022592	cahz	carbonic anhydrase	20	20	20	81.5	81.5	81.5	28.677	260	111890000000	25323000000	15590000000	22649000000	11330000000	10031000000	3363200000	8606800000	1947900000	1199200000	1742200000	871540000	771600000	258710000	23273000000	9896900000	36437000000	11424000000	25730000000	8216500000
ENSDARP00000051848	ENSDARG00000035741	ENSDARP00000051848	slc25a11	solute carrier family 25 (mitochondrial carrier; oxoglutarate carrier), member 11	29	29	29	91.6	91.6	91.6	33.868	308	111640000000	8939400000	32217000000	8403300000	28384000000	8514300000	6906700000	5875700000	470500000	1695600000	442280000	1493900000	448120000	363510000	12467000000	29240000000	14516000000	21641000000	13652000000	21572000000
ENSDARP00000029635	ENSDARG00000028000	ENSDARP00000029635	pfkpa	phosphofructokinase, platelet a	50	50	33	62.3	62.3	45	86.18	787	111610000000	12404000000	30083000000	9424000000	24977000000	3974900000	7031300000	3282600000	364820000	884780000	277180000	734620000	116910000	206800000	12434000000	20237000000	11585000000	20169000000	12699000000	18481000000
ENSDARP00000066505	ENSDARG00000045230	ENSDARP00000066505	cox6b1	cytochrome c oxidase subunit VIb polypeptide 1	15	15	14	87.2	87.2	87.2	10.334	86	111540000000	7598900000	36533000000	5950000000	33980000000	3124600000	6901800000	18591000000	1266500000	6088800000	991660000	5663400000	520760000	1150300000	6687500000	24565000000	5204900000	21835000000	7538100000	17944000000
ENSDARP00000007735	ENSDARG00000070723	ENSDARP00000007735	ndufa9a	NADH dehydrogenase (ubiquinone) 1 alpha subcomplex, 9	40	40	40	65.5	65.5	65.5	42.902	380	110120000000	10513000000	33071000000	8031700000	28487000000	3699900000	8507600000	4078400000	389380000	1224800000	297470000	1055100000	137030000	315100000	12468000000	20873000000	11524000000	19743000000	11394000000	18317000000
ENSDARP00000108724	ENSDARG00000087359	ENSDARP00000108724	c3a.2	complement component c3b	120	120	73	60.7	60.7	41.8	185.31	1656	109190000000	20610000000	14422000000	17543000000	13324000000	9774500000	5304100000	1199800000	226490000	158490000	192780000	146410000	107410000	58287000	18580000000	10975000000	24375000000	10837000000	32693000000	14918000000
ENSDARP00000061957	ENSDARG00000042247	ENSDARP00000061957	ppiab	peptidylprolyl isomerase Ab (cyclophilin A)	13	13	11	76.8	76.8	59.8	17.489	164	109100000000	11997000000	19956000000	14531000000	23393000000	6169300000	8260300000	15585000000	1713900000	2850800000	2075800000	3341800000	881320000	1180000000	13607000000	15694000000	16364000000	16202000000	19904000000	20401000000
ENSDARP00000052687	ENSDARG00000012694	ENSDARP00000052687	c3a.1	complement component c3a	112	107	104	59	56.5	55.6	183.23	1643	108950000000	16308000000	14134000000	15082000000	14913000000	9413500000	5973800000	1266800000	189630000	164340000	175370000	173400000	109460000	69463000	16067000000	9280300000	21334000000	10056000000	31106000000	14829000000
ENSDARP00000034077	ENSDARG00000044975	ENSDARP00000034077	krt94	zgc:153629	41	35	33	87.2	78.2	75.6	47.785	431	108160000000	14774000000	19300000000	12630000000	26225000000	6967100000	4804200000	3863000000	527630000	689290000	451090000	936620000	248820000	171580000	15269000000	11923000000	19299000000	15786000000	20402000000	11106000000
ENSDARP00000060204	ENSDARG00000041088	ENSDARP00000060204	tufm	Tu translation elongation factor, mitochondrial	41	41	41	73.7	73.7	73.7	49.244	448	107550000000	12018000000	29603000000	9696900000	23483000000	3781500000	7620900000	3708700000	414420000	1020800000	334380000	809750000	130400000	262790000	12200000000	20483000000	12911000000	19940000000	11756000000	18374000000
ENSDARP00000095248	ENSDARG00000077777	ENSDARP00000095248	tmsb4x	thymosin, beta 4 x	10	10	10	97.7	97.7	97.7	4.9805	44	107490000000	16908000000	18943000000	14808000000	14015000000	11484000000	7209000000	53746000000	8454100000	9471300000	7404200000	7007400000	5741800000	3604500000	20366000000	17662000000	18400000000	9822700000	32671000000	15012000000
ENSDARP00000098175	ENSDARG00000007526	ENSDARP00000098175	ndufs2	NADH dehydrogenase (ubiquinone) Fe-S protein 2	29	29	29	69.2	69.2	69.2	52.712	464	107440000000	9916400000	31503000000	9248200000	31060000000	2965700000	5765300000	4297500000	396660000	1260100000	369930000	1242400000	118630000	230610000	10701000000	19963000000	10704000000	19708000000	7435700000	12839000000
ENSDARP00000099928	ENSDARG00000077402	ENSDARP00000099928	fb78f10	ubiquinol-cytochrome c reductase, Rieske iron-sulfur polypeptide 1 ;ubiquinol-cytochrome c reductase, Rieske iron-sulfur polypeptide 1	28	28	28	72.2	72.2	72.2	29.714	273	106880000000	12329000000	26590000000	8331900000	18601000000	5002400000	10032000000	7125500000	821950000	1772700000	555460000	1240100000	333490000	668830000	15982000000	20193000000	15060000000	23624000000	18668000000	25634000000
ENSDARP00000108691	ENSDARG00000052960	ENSDARP00000069401	nppa	natriuretic peptide precursor A	15	15	15	79.9	79.9	79.9	15.073	139	106580000000	22812000000	7287300000	21217000000	7420200000	7408300000	2947700000	13322000000	2851500000	910910000	2652200000	927530000	926040000	368460000	29770000000	3489000000	41633000000	4589700000	48356000000	8038600000
ENSDARP00000114580	ENSDARG00000035322	ENSDARP00000114580	myh7bb	myosin, heavy chain 7B, cardiac muscle, beta b ;myosin, heavy chain 7B, cardiac muscle, beta	41	8	8	12.2	2.1	2.1	224.47	1935	105430000000	15931000000	12384000000	12975000000	12994000000	5026800000	10206000000	1023600000	154670000	120240000	125970000	126150000	48804000	99089000	13186000000	10632000000	16589000000	15152000000	32192000000	43008000000
ENSDARP00000041699	ENSDARG00000032102	ENSDARP00000041699	prdx3	peroxiredoxin 3	15	15	15	52.3	52.3	52.3	30.34	281	105330000000	10872000000	29184000000	7818500000	23656000000	3146900000	8364800000	5015600000	517700000	1389700000	372310000	1126500000	149850000	398320000	12076000000	15961000000	10206000000	19904000000	12992000000	18592000000
ENSDARP00000011243	ENSDARG00000003216	ENSDARP00000011243	anxa2a	annexin A2a	37	37	37	79.8	79.8	79.8	38.138	337	104610000000	18459000000	22860000000	9264300000	17871000000	4394300000	8605600000	5811700000	1025500000	1270000000	514680000	992810000	244130000	478090000	15263000000	13788000000	16192000000	11791000000	21543000000	20272000000
ENSDARP00000111399	ENSDARG00000040298	ENSDARP00000111762	apoa4b.1	apolipoprotein A-IV	32	32	10	78.8	78.8	31.4	29.449	255	104320000000	20470000000	18738000000	18675000000	14823000000	7942500000	4620300000	6519700000	1279400000	1171100000	1167200000	926420000	496400000	288770000	22057000000	11327000000	24308000000	11313000000	26392000000	11573000000
ENSDARP00000071587	ENSDARG00000054849	ENSDARP00000071587	bcat2	branched chain aminotransferase 2, mitochondrial	19	19	18	46.4	46.4	44.2	46.349	414	103490000000	12484000000	32309000000	7295800000	20949000000	2823200000	8484800000	5446600000	657030000	1700500000	383990000	1102600000	148590000	446570000	13384000000	19672000000	9048400000	18779000000	10310000000	22071000000
ENSDARP00000123538	ENSDARG00000088383	ENSDARP00000123538	cox5aa	cytochrome c oxidase subunit Vaa ;cytochrome c oxidase subunit Vaa	11	7	7	66	44	44	15.896	141	103430000000	11819000000	25805000000	10578000000	21868000000	3262900000	4719400000	10343000000	1181900000	2580500000	1057800000	2186800000	326290000	471940000	14257000000	21965000000	17921000000	27024000000	6573800000	14667000000
ENSDARP00000040041	ENSDARG00000019202	ENSDARP00000006028	ldb3b	LIM domain binding 3b	23	23	23	91.8	91.8	91.8	31.483	292	103400000000	8729800000	34445000000	6315900000	24947000000	2100800000	8754300000	7953500000	671520000	2649600000	485840000	1919000000	161600000	673410000	9137500000	21802000000	8334800000	18889000000	8243000000	22214000000
ENSDARP00000105094	ENSDARG00000045367	ENSDARP00000105094	tuba1b	tubulin, alpha 1b	32	32	4	65.7	65.7	9.4	49.969	449	103180000000	15912000000	18501000000	15271000000	18830000000	6390900000	7166600000	4913600000	757710000	880980000	727170000	896650000	304330000	341270000	20568000000	14063000000	19718000000	15460000000	19121000000	17581000000
ENSDARP00000055709	ENSDARG00000038207	ENSDARP00000055709	aldh4a1	aldehyde dehydrogenase 4 family, member A1	40	40	40	70.6	70.6	70.6	65.568	592	103030000000	12938000000	29328000000	8425600000	25427000000	2515700000	6344900000	3122200000	392070000	888720000	255320000	770520000	76233000	192270000	12176000000	19236000000	10897000000	17923000000	11135000000	15678000000
ENSDARP00000110377	ENSDARG00000003081	ENSDARP00000110377	mybphb	myosin binding protein Hb	37	37	35	53.3	53.3	53.3	57.147	529	102430000000	40891000000	2574500000	25858000000	925360000	10313000000	534280000	3793700000	1514500000	95350000	957720000	34273000	381970000	19788000	36260000000	1618900000	32067000000	889030000	30011000000	1569800000
ENSDARP00000006973	ENSDARG00000014230	ENSDARP00000006973	dlst	dihydrolipoamide S-succinyltransferase	21	21	21	42.8	42.8	42.8	48.683	458	102010000000	12701000000	29420000000	7202600000	20960000000	3561100000	7172400000	5100500000	635040000	1471000000	360130000	1048000000	178050000	358620000	13263000000	17941000000	11069000000	17119000000	12422000000	18810000000
ENSDARP00000056711	ENSDARG00000038834	ENSDARP00000056711	etfdh	electron-transferring-flavoprotein dehydrogenase	43	43	43	75.4	75.4	75.4	68.93	617	100330000000	9413100000	26005000000	6580700000	30376000000	2209500000	6491900000	3459500000	324590000	896720000	226920000	1047400000	76189000	223860000	8774100000	21700000000	8221400000	21066000000	7907600000	16657000000
ENSDARP00000039656	ENSDARG00000033683	ENSDARP00000039656	tpma	alpha-tropomyosin	52	31	14	89.4	67.6	37.7	32.722	284	100140000000	9264600000	19668000000	11327000000	18875000000	2749900000	4618800000	6258800000	579040000	1229200000	707920000	1179700000	171870000	288670000	10302000000	5771400000	16813000000	4484700000	15298000000	11148000000
ENSDARP00000118521	ENSDARG00000056167	ENSDARP00000108249	hspe1	heat shock 10 protein 1 (chaperonin 10)	11	11	11	76	76	76	11.02	100	99844000000	9951900000	23121000000	10545000000	24174000000	3286300000	4529200000	14263000000	1421700000	3303000000	1506400000	3453500000	469480000	647030000	14031000000	13796000000	9484900000	15706000000	9911200000	14156000000
ENSDARP00000004708	ENSDARG00000013333	ENSDARP00000004708	ndufa10	NADH dehydrogenase (ubiquinone) 1 alpha subcomplex, 10	29	29	29	77.7	77.7	77.7	40.288	355	98571000000	11648000000	35925000000	7061700000	25407000000	1997300000	3593700000	4693900000	554660000	1710700000	336270000	1209800000	95111000	171130000	8417500000	20411000000	8074300000	20330000000	6802600000	11298000000
ENSDARP00000064737	ENSDARG00000044092	ENSDARP00000064737	atpif1b	ATPase inhibitory factor 1b	20	20	20	74.8	74.8	74.8	12.191	107	97574000000	14432000000	28044000000	4966300000	18957000000	2955000000	8073800000	10842000000	1603600000	3116000000	551810000	2106300000	328330000	897090000	14985000000	20012000000	10543000000	16737000000	11090000000	17821000000
ENSDARP00000033622	ENSDARG00000025566	ENSDARP00000033622	slc25a3b	solute carrier family 25 (mitochondrial carrier; phosphate carrier), member 3b	25	25	19	53.9	53.9	39.9	39.378	356	95962000000	16775000000	22010000000	11595000000	17279000000	3493800000	6914500000	4798100000	838760000	1100500000	579770000	863950000	174690000	345720000	14919000000	16758000000	14780000000	17039000000	13072000000	13444000000
ENSDARP00000022302	ENSDARG00000010478	ENSDARP00000022302	hsp90aa1.1	heat shock protein 90, alpha (cytosolic), class A member 1, tandem duplicate 1	64	64	41	68.3	68.3	41.7	83.318	725	95446000000	21549000000	19752000000	9069900000	15994000000	3084100000	6015200000	2807200000	633780000	580930000	266760000	470420000	90708000	176920000	12192000000	17437000000	13526000000	18864000000	12849000000	15842000000
ENSDARP00000062555	ENSDARG00000042644	ENSDARP00000062555	sod2	superoxide dismutase 2, mitochondrial	14	14	14	71.9	71.9	71.9	25.008	224	95374000000	10470000000	25147000000	7655000000	17041000000	3681900000	8539200000	11922000000	1308700000	3143400000	956870000	2130100000	460240000	1067400000	10850000000	20815000000	13288000000	21880000000	10497000000	17703000000
ENSDARP00000001565	ENSDARG00000001578	ENSDARP00000001565	echs1	enoyl Coenzyme A hydratase, short chain, 1, mitochondrial	21	21	21	60.5	60.5	60.5	31.252	291	92404000000	8506300000	23105000000	8701900000	19938000000	3079000000	8210200000	5133600000	472570000	1283600000	483440000	1107700000	171060000	456120000	18764000000	18727000000	16902000000	14710000000	9939600000	16464000000
ENSDARP00000120440	ENSDARG00000037266	ENSDARP00000112447	myoz2b	myozenin 2b	21	21	21	92.2	92.2	92.2	28.614	257	91285000000	11236000000	22892000000	9415800000	22552000000	2685400000	4438300000	7021900000	864310000	1760900000	724290000	1734800000	206570000	341410000	12358000000	12381000000	11233000000	14492000000	10911000000	13239000000
ENSDARP00000042055	ENSDARG00000045297	ENSDARP00000063383	phb2a	prohibitin 2a	25	25	14	83.1	83.1	53	33.357	302	91253000000	7767700000	27410000000	5772100000	25377000000	2486500000	6581000000	4345400000	369890000	1305200000	274860000	1208400000	118400000	313380000	7804000000	17537000000	7942400000	15817000000	9265500000	17000000000
ENSDARP00000128898	ENSDARG00000090286	ENSDARP00000112233	serpina1	serine (or cysteine) proteinase inhibitor, clade A (alpha-1 antiproteinase, antitrypsin), member 1	28	28	8	50	50	13.8	48.286	434	90558000000	24151000000	16539000000	12652000000	10005000000	5840400000	3989800000	4766200000	1271100000	870480000	665880000	526580000	307390000	209990000	21802000000	10164000000	18410000000	9090400000	22398000000	8315900000
ENSDARP00000092307	ENSDARG00000044537	ENSDARP00000092307	calm1a	calmodulin 1b ;calmodulin 1a ;calmodulin 2a (phosphorylase kinase, delta) ;calmodulin 1a ;calmodulin 3a (phosphorylase kinase, delta) ;calmodulin 3b (phosphorylase kinase, delta)	21	21	20	99.3	99.3	94.6	16.837	149	90326000000	16924000000	19228000000	9884700000	14910000000	4943500000	6548700000	10036000000	1880400000	2136400000	1098300000	1656700000	549280000	727640000	18283000000	11882000000	15224000000	14215000000	20456000000	11294000000
ENSDARP00000020595	ENSDARG00000009978	ENSDARP00000020595	icn	ictacalcin	13	13	8	63.2	63.2	49.5	10.407	95	89398000000	12101000000	11022000000	16576000000	14470000000	5361100000	12153000000	29799000000	4033600000	3674000000	5525300000	4823200000	1787000000	4050900000	19204000000	7963600000	27491000000	10704000000	23145000000	22801000000
ENSDARP00000054663	ENSDARG00000037539	ENSDARP00000054663	tnnc1b	troponin C type 1b (slow)	18	18	16	96.3	96.3	80.7	18.436	161	88889000000	34530000000	1042900000	20760000000	721270000	11810000000	290770000	14815000000	5755000000	173820000	3460000000	120210000	1968400000	48462000	25495000000	656840000	30999000000	767140000	39632000000	1141800000
ENSDARP00000110274	ENSDARG00000060797	ENSDARP00000110274	pfkmb	phosphofructokinase, muscle b	46	43	33	47.9	44.2	36.9	98.152	899	88806000000	6195400000	27547000000	5381700000	21716000000	2846300000	7140600000	2466800000	172100000	765180000	149490000	603220000	79064000	198350000	8337100000	15675000000	8973600000	15300000000	10165000000	17857000000
ENSDARP00000003030	ENSDARG00000007959	ENSDARP00000003030	hibadhb	3-hydroxyisobutyrate dehydrogenase b	19	19	16	65.7	65.7	60.8	34.633	329	88660000000	8839400000	20448000000	7491500000	21901000000	3445300000	7019300000	5910700000	589290000	1363200000	499430000	1460000000	229690000	467950000	10856000000	14824000000	11576000000	14392000000	14567000000	17818000000
ENSDARP00000090664	ENSDARG00000068940	ENSDARP00000090664	atp5ib	ATP synthase, H+ transporting, mitochondrial F0 complex, subunit e, duplicate b	11	11	8	77.5	77.5	52.1	8.3165	71	86707000000	7969200000	25637000000	6153400000	19019000000	2662000000	7261000000	21677000000	1992300000	6409300000	1538400000	4754700000	665500000	1815300000	10734000000	18651000000	12643000000	26622000000	10032000000	15660000000
ENSDARP00000014757	ENSDARG00000030781	ENSDARP00000111801	acads	acyl-Coenzyme A dehydrogenase, C-2 to C-3 short chain	28	28	28	61.7	61.7	61.7	43.548	405	86631000000	7122400000	30142000000	4393000000	17083000000	2318500000	6294400000	5096000000	418970000	1773000000	258410000	1004900000	136380000	370260000	6661000000	20794000000	6290800000	14941000000	8431000000	16543000000
ENSDARP00000105799	ENSDARG00000044968	ENSDARP00000105799	vcla	vinculin a	85	85	85	62.9	62.9	62.9	124.04	1131	86347000000	13156000000	20378000000	8831700000	20283000000	3510800000	4765300000	1166900000	177780000	275380000	119350000	274090000	47443000	64395000	12252000000	11805000000	12280000000	12798000000	12713000000	12034000000
ENSDARP00000026895	ENSDARG00000011459	ENSDARP00000026895	gsna	gelsolin a	37	37	35	54	54	52.1	80.624	729	85882000000	23379000000	6655400000	13281000000	7449800000	6730000000	2732700000	3578400000	974130000	277310000	553390000	310410000	280420000	113860000	20478000000	4084400000	19203000000	6574200000	19515000000	5401100000
ENSDARP00000077445	ENSDARG00000055620	ENSDARP00000077445	acad9	acyl-CoA dehydrogenase family, member 9	54	51	51	64	62.4	62.4	69.64	630	85323000000	9918500000	24262000000	7150500000	19330000000	2811700000	5815500000	2370100000	275510000	673950000	198630000	536960000	78103000	161540000	11817000000	16219000000	9922500000	18023000000	9041100000	15453000000
ENSDARP00000035494	ENSDARG00000027600	ENSDARP00000035494	pdlim5b	PDZ and LIM domain 5b	31	31	30	57.8	57.8	56.4	66.521	628	85015000000	8437100000	21664000000	7427000000	22043000000	3206900000	5895100000	2429000000	241060000	618970000	212200000	629810000	91627000	168430000	7499200000	14545000000	10040000000	16525000000	11138000000	13229000000
ENSDARP00000040396	ENSDARG00000025350	ENSDARP00000040396	prdx2	peroxiredoxin 2	21	21	17	81.2	81.2	65	21.851	197	84656000000	15846000000	12682000000	11993000000	11985000000	6151200000	5222200000	6046800000	1131800000	905860000	856650000	856060000	439370000	373010000	15858000000	10805000000	19489000000	12004000000	21725000000	12455000000
ENSDARP00000067933	ENSDARG00000074201	ENSDARP00000067933	flna	filamin A, alpha (actin binding protein 280)	138	125	124	58.3	54.5	54	279.57	2614	84362000000	14907000000	12325000000	13620000000	18456000000	4803400000	4637500000	643980000	113790000	94082000	103970000	140880000	36668000	35401000	15616000000	8225400000	17755000000	12207000000	16371000000	11612000000
ENSDARP00000072597	ENSDARG00000005333	ENSDARP00000072597	tln1	talin 1	177	177	156	76.6	76.6	70.8	271.42	2544	84071000000	12418000000	22596000000	7233500000	17136000000	3237100000	6590900000	596250000	88072000	160250000	51302000	121530000	22958000	46744000	13237000000	13242000000	10569000000	14102000000	11277000000	15077000000
ENSDARP00000005644	ENSDARG00000014313	ENSDARP00000005644	atp5j	ATP synthase, H+ transporting, mitochondrial F0 complex, subunit F6	10	10	10	50.9	50.9	50.9	12.244	112	84008000000	14275000000	24958000000	4091700000	9133800000	2440700000	5752700000	10501000000	1784400000	3119800000	511460000	1141700000	305090000	719090000	15067000000	19264000000	6090400000	11886000000	12502000000	15678000000
ENSDARP00000075289	ENSDARG00000058041	ENSDARP00000075289	ndufa8	NADH dehydrogenase (ubiquinone) 1 alpha subcomplex, 8	15	15	15	82	82	82	20.006	172	83972000000	6878400000	26540000000	8807500000	18244000000	3748000000	4727800000	9330200000	764270000	2948900000	978610000	2027100000	416450000	525310000	7916900000	19195000000	9845000000	19419000000	7627800000	11132000000
ENSDARP00000052440	ENSDARG00000077846	ENSDARP00000052440	ctnna1	catenin (cadherin-associated protein), alpha 1	77	77	67	80.6	80.6	72.7	100.52	907	83842000000	7327900000	20667000000	6551500000	23166000000	3057400000	6315800000	1783900000	155910000	439730000	139390000	492890000	65050000	134380000	8753300000	13707000000	9451500000	14700000000	10475000000	15239000000
ENSDARP00000023819	ENSDARG00000017571	ENSDARP00000023819	mccc2	methylcrotonoyl-Coenzyme A carboxylase 2 (beta)	45	45	45	74.2	74.2	74.2	61.721	566	83432000000	9107900000	22919000000	7605700000	19599000000	2377500000	6365800000	2979700000	325280000	818540000	271630000	699950000	84911000	227350000	10490000000	14606000000	10918000000	15547000000	8834400000	16688000000
ENSDARP00000115285	ENSDARG00000056322	ENSDARP00000115285	ldb3a	LIM-domain binding factor 3a	19	19	19	37.6	37.6	37.6	69.972	649	82941000000	7756400000	26361000000	6156100000	19880000000	2074300000	5224400000	3949600000	369350000	1255300000	293150000	946690000	98778000	248780000	8578700000	16259000000	9913800000	13716000000	7814400000	14317000000
ENSDARP00000095029	ENSDARG00000036840	ENSDARP00000095029	krt15	keratin 15	47	35	32	69.8	58	56.5	48.878	460	82183000000	18491000000	9400400000	13765000000	11555000000	8696000000	3726400000	3043800000	684840000	348160000	509830000	427980000	322070000	138010000	16797000000	5467100000	17220000000	6647900000	26328000000	9022100000
ENSDARP00000070658	ENSDARG00000054046	ENSDARP00000070658	mccc1	methylcrotonoyl-Coenzyme A carboxylase 1 (alpha)	41	41	39	60.6	60.6	59.6	78.019	711	81437000000	10583000000	25086000000	4835200000	19641000000	1912600000	4360700000	2627000000	341390000	809230000	155970000	633570000	61697000	140670000	11262000000	15228000000	8499200000	15429000000	9621000000	11960000000
ENSDARP00000109682	ENSDARG00000086153	ENSDARP00000109682	me2	malic enzyme 2, NAD(+)-dependent, mitochondrial ;malic enzyme 2, NAD(+)-dependent, mitochondrial	47	47	46	80.6	80.6	79	64.931	581	81213000000	6271900000	25988000000	4644800000	20847000000	1996700000	6809700000	2388600000	184470000	764370000	136610000	613140000	58727000	200280000	7465800000	16339000000	8331900000	17513000000	7219800000	14810000000
ENSDARP00000058383	ENSDARG00000039914	ENSDARP00000058383	gapdhs	glyceraldehyde-3-phosphate dehydrogenase, spermatogenic	26	22	22	83	79.4	79.4	36.093	335	80426000000	14080000000	14830000000	9990000000	11793000000	3365500000	5959600000	4233000000	741030000	780530000	525790000	620680000	177130000	313660000	12406000000	8195200000	15507000000	8134900000	11930000000	13177000000
ENSDARP00000094070	ENSDARG00000039346	ENSDARP00000094070	ndufa5	NADH dehydrogenase (ubiquinone) 1 alpha subcomplex, 5	18	18	18	90.5	90.5	90.5	13.223	116	79757000000	5931200000	24524000000	6110100000	23356000000	2491600000	3268100000	9969600000	741400000	3065500000	763760000	2919500000	311450000	408510000	7783400000	17446000000	8412300000	14920000000	8209100000	10613000000
ENSDARP00000115224	ENSDARG00000003046	ENSDARP00000115224	sorbs2a	sorbin and SH3 domain containing 2a	57	57	52	41	41	37.9	140.72	1258	79469000000	4233800000	27215000000	2660000000	19701000000	1406000000	7235500000	1346900000	71759000	461280000	45084000	333920000	23831000	122640000	4994700000	18545000000	4356200000	18434000000	6698900000	19627000000
ENSDARP00000006882	ENSDARG00000002305	ENSDARP00000006882	me3	malic enzyme 3, NADP(+)-dependent, mitochondrial	38	38	35	77.8	77.8	70.5	66.74	603	78985000000	8069200000	23186000000	7396000000	18391000000	3115000000	5121300000	2468300000	252160000	724560000	231120000	574720000	97344000	160040000	9000100000	15370000000	8509900000	14083000000	10043000000	14616000000
ENSDARP00000013902	ENSDARG00000015385	ENSDARP00000013902	ndufs3	NADH dehydrogenase (ubiquinone) Fe-S protein 3, (NADH-coenzyme Q reductase)	26	26	26	69.8	69.8	69.8	29.484	255	78922000000	7948400000	23897000000	5847500000	20315000000	2783200000	5592700000	5637300000	567750000	1706900000	417680000	1451100000	198800000	399480000	8318700000	17517000000	8884400000	19932000000	8316400000	13467000000
ENSDARP00000004139	ENSDARG00000009933	ENSDARP00000004139	lmnb2	lamin B2	73	73	66	81	81	77.7	65.933	583	78519000000	15864000000	14376000000	10861000000	13749000000	5848500000	4530300000	2181100000	440660000	399330000	301690000	381920000	162460000	125840000	16247000000	8778600000	15916000000	11214000000	16597000000	10584000000
ENSDARP00000094415	ENSDARG00000030278	ENSDARP00000094415	idh3a	isocitrate dehydrogenase 3 (NAD+) alpha	32	32	32	63.6	63.6	63.6	39.983	365	78009000000	8938400000	18135000000	7585600000	16048000000	2040500000	6575200000	3900500000	446920000	906770000	379280000	802420000	102030000	328760000	10601000000	14234000000	8949800000	13396000000	11361000000	14030000000
ENSDARP00000052929	ENSDARG00000036438	ENSDARP00000052929	ndufv1	NADH dehydrogenase (ubiquinone) flavoprotein 1	31	31	31	62.4	62.4	62.4	53.69	492	76797000000	8136600000	25209000000	5151400000	20400000000	1484500000	3756800000	3339000000	353770000	1096000000	223980000	886950000	64544000	163340000	8469600000	14586000000	7868200000	14520000000	4502700000	9278200000
ENSDARP00000112940	ENSDARG00000021987	ENSDARP00000112940	plecb	plectin b	343	343	313	64.9	64.9	60	518.89	4530	76091000000	4132600000	22419000000	5734100000	23935000000	1429000000	7824800000	274700000	14919000	80934000	20701000	86409000	5158700	28248000	4894600000	13207000000	9342800000	16045000000	5793000000	16804000000
ENSDARP00000032688	ENSDARG00000021564	ENSDARP00000032688	zgc:56235	voltage-dependent anion channel 3	20	18	18	77.9	71.5	71.5	30.044	281	74963000000	7932700000	15384000000	5017000000	21918000000	2677100000	7351400000	4997500000	528850000	1025600000	334460000	1461200000	178470000	490090000	9576000000	12820000000	9948900000	12733000000	11325000000	15712000000
ENSDARP00000062263	ENSDARG00000075768	ENSDARP00000062263	sdhb	succinate dehydrogenase complex, subunit B, iron sulfur (Ip)	19	19	19	51.8	51.8	51.8	31.74	280	74608000000	8018500000	21971000000	5640700000	18286000000	1564100000	4893000000	3926700000	422030000	1156400000	296880000	962410000	82323000	257520000	8173400000	13849000000	6997100000	13098000000	6528600000	11256000000
ENSDARP00000128775	ENSDARG00000032725	ENSDARP00000107110	rps27a	ribosomal protein S27a	16	16	2	64.1	64.1	17.9	17.999	156	73701000000	14325000000	9672900000	8604000000	11854000000	3205200000	4583700000	12284000000	2387500000	1612200000	1434000000	1975600000	534190000	763950000	11812000000	11759000000	15662000000	11768000000	14502000000	13230000000
ENSDARP00000089263	ENSDARG00000036402	ENSDARP00000089263	LOC553451		119	111	97	74.6	69.6	63	164.11	1416	73613000000	10753000000	18064000000	7642600000	13810000000	3192500000	5374000000	897720000	131140000	220290000	93203000	168410000	38933000	65536000	10869000000	10816000000	10986000000	11843000000	11987000000	12223000000
ENSDARP00000096118	ENSDARG00000013335	ENSDARP00000096118	anxa6	annexin A6	51	51	51	77.8	77.8	77.8	64.141	568	73485000000	6301400000	21205000000	7097000000	17551000000	2605700000	5736100000	2099600000	180040000	605870000	202770000	501460000	74449000	163890000	8073400000	11250000000	10479000000	13771000000	9125700000	13991000000
ENSDARP00000058661	ENSDARG00000040109	ENSDARP00000058661	dbt	dihydrolipoamide branched chain transacylase E2	31	31	31	57.8	57.8	57.8	53.98	493	72605000000	7627900000	21277000000	4527100000	18023000000	2570600000	4917500000	2593100000	272430000	759880000	161680000	643680000	91809000	175620000	6885500000	13592000000	8189000000	12406000000	9826900000	11713000000
ENSDARP00000066372	ENSDARG00000045132	ENSDARP00000066372	vdac1	voltage-dependent anion channel 1	20	20	20	73.5	73.5	73.5	30.626	283	72382000000	7761900000	17703000000	7991200000	17774000000	3425200000	3304300000	4523900000	485120000	1106400000	499450000	1110900000	214070000	206520000	10994000000	11772000000	11306000000	10975000000	8756800000	9532000000
ENSDARP00000071656	ENSDARG00000054907	ENSDARP00000071656	cox7a3	cytochrome c oxidase subunit VIIa polypeptide 3	7	7	7	66.1	66.1	66.1	12.591	115	72243000000	7501600000	17188000000	5035500000	20137000000	3386100000	4562400000	12040000000	1250300000	2864700000	839250000	3356200000	564350000	760400000	8818000000	11182000000	6847200000	13412000000	10916000000	12388000000
ENSDARP00000124593	ENSDARG00000044753	ENSDARP00000124593	idh3b	isocitrate dehydrogenase 3 (NAD+) beta	25	25	24	61.9	61.9	60.6	41.987	383	71524000000	6409000000	17912000000	6541800000	17968000000	2489300000	4756900000	3576200000	320450000	895580000	327090000	898420000	124460000	237850000	8615500000	10887000000	8629500000	9965800000	9102900000	11089000000
ENSDARP00000069096	ENSDARG00000052712	ENSDARP00000069096	suclg1	succinate-CoA ligase, GDP-forming, alpha subunit	18	18	18	56.8	56.8	56.8	34.173	324	71024000000	7151800000	18720000000	6356400000	16317000000	1843000000	5593900000	5463300000	550140000	1440000000	488960000	1255200000	141770000	430300000	6673100000	14146000000	9497100000	11528000000	7999100000	11481000000
ENSDARP00000031098	ENSDARG00000021984	ENSDARP00000031098	ndufa2	NADH dehydrogenase (ubiquinone) 1 alpha subcomplex, 2	11	11	11	93.1	93.1	93.1	11.076	101	70845000000	7216900000	19565000000	7680500000	17940000000	2402000000	2821600000	8855600000	902110000	2445700000	960060000	2242500000	300250000	352700000	6669700000	12598000000	11218000000	14840000000	7596900000	9061600000
ENSDARP00000063848	ENSDARG00000043493	ENSDARP00000063848	cltca	clathrin, heavy polypeptide a (Hc)	96	96	36	62.7	62.7	26.1	191.82	1680	70703000000	11759000000	16110000000	7718700000	13078000000	3765100000	4319500000	785590000	130660000	179000000	85763000	145310000	41834000	47995000	11781000000	10294000000	11264000000	10737000000	12200000000	9570000000
ENSDARP00000059346	ENSDARG00000040555	ENSDARP00000059346	bckdha	branched chain keto acid dehydrogenase E1, alpha polypeptide	31	31	31	73.5	73.5	73.5	50.779	446	69640000000	9681200000	18320000000	6855000000	16327000000	1979700000	4304800000	2901700000	403380000	763320000	285620000	680300000	82488000	179370000	8447700000	11376000000	8345900000	9919400000	7275500000	9321200000
ENSDARP00000120922	ENSDARG00000003869	ENSDARP00000120922	decr1	2,4-dienoyl CoA reductase 1, mitochondrial	21	21	21	67.3	67.3	67.3	35.539	333	68022000000	5776700000	19912000000	3641300000	14372000000	2693200000	5202900000	4001300000	339800000	1171300000	214190000	845430000	158420000	306050000	7208600000	14096000000	5069300000	12285000000	8742800000	15064000000
ENSDARP00000048721	ENSDARG00000032469	ENSDARP00000048721	ampd3b	adenosine monophosphate deaminase 3b	56	56	44	63.5	63.5	53.1	90.174	779	67925000000	6617700000	18267000000	5629600000	16862000000	2217000000	5971300000	1835800000	178860000	493700000	152150000	455720000	59919000	161390000	7611600000	13220000000	8141000000	12603000000	7448500000	12362000000
ENSDARP00000012048	ENSDARG00000020008	ENSDARP00000012048	vcp	valosin containing protein	75	75	75	79.2	79.2	79.2	89.423	806	67866000000	10253000000	14515000000	7044400000	13590000000	3269100000	4284200000	1508100000	227840000	322550000	156540000	302010000	72646000	95204000	10033000000	9010600000	11277000000	10593000000	11523000000	11542000000
ENSDARP00000074525	ENSDARG00000057414	ENSDARP00000098348	phb	prohibitin	23	23	23	88.6	88.6	88.6	29.685	271	67602000000	5221600000	15331000000	7146900000	15789000000	2663000000	4458900000	4225100000	326350000	958190000	446680000	986820000	166440000	278680000	7444600000	12754000000	7258100000	13218000000	9243500000	13101000000
ENSDARP00000114134	ENSDARG00000058693	ENSDARP00000114134	cast	calpastatin	55	54	54	72.8	72.1	72.1	86.225	828	66736000000	7300900000	14497000000	7656600000	15612000000	3220400000	5903800000	1516700000	165930000	329470000	174010000	354820000	73191000	134180000	8037700000	9418700000	10726000000	11429000000	10241000000	14559000000
ENSDARP00000092760	ENSDARG00000069846	ENSDARP00000092760	zgc:162944	zgc:162944	18	18	17	82.1	82.1	75.4	24.07	224	66616000000	9727800000	17754000000	7004600000	11002000000	5004800000	4183100000	4758300000	694840000	1268200000	500330000	785860000	357480000	298790000	9907300000	11372000000	8679300000	7926600000	11527000000	9499100000
ENSDARP00000108289	ENSDARG00000036815	ENSDARP00000108289	atp1a3b	ATPase, Na+/K+ transporting, alpha 3b polypeptide	64	42	23	57.4	36.7	20.5	100.33	920	66610000000	5546400000	21970000000	3581500000	17132000000	1634500000	4842500000	1586000000	132060000	523100000	85274000	407890000	38917000	115300000	6138800000	13418000000	7014800000	14589000000	6839700000	12493000000
ENSDARP00000004830	ENSDARG00000005039	ENSDARP00000004830	gstp1	glutathione S-transferase pi 1	21	21	12	77.4	77.4	56.2	23.526	208	66511000000	9583000000	17425000000	7771400000	11498000000	1887000000	3691100000	5542600000	798590000	1452100000	647610000	958200000	157250000	307590000	11329000000	8697700000	12579000000	7805900000	10357000000	8640800000
ENSDARP00000063092	ENSDARG00000042975	ENSDARP00000063092	auh	AU RNA binding protein/enoyl-Coenzyme A hydratase	19	19	19	62.2	62.2	62.2	34.739	325	66482000000	8311100000	16793000000	6229400000	15000000000	2760300000	4100800000	3165800000	395760000	799670000	296640000	714300000	131440000	195280000	9093500000	13030000000	9104400000	12362000000	9273700000	8544600000
ENSDARP00000087872	ENSDARG00000063908	ENSDARP00000087872	mt-co2	cytochrome c oxidase II, mitochondrial	7	7	7	30.4	30.4	30.4	25.985	230	66233000000	10672000000	12917000000	2449500000	18686000000	2299200000	4995700000	11039000000	1778600000	2152800000	408250000	3114300000	383200000	832620000	7674200000	7809500000	8840900000	12612000000	8176300000	14185000000
ENSDARP00000079877	ENSDARG00000060554	ENSDARP00000079877	mut	methylmalonyl Coenzyme A mutase	43	43	43	57.9	57.9	57.9	83.517	757	66207000000	8351100000	17666000000	5376200000	15275000000	2316000000	4867900000	1789400000	225710000	477460000	145300000	412840000	62593000	131570000	9331300000	11569000000	7877100000	10879000000	8722700000	11712000000
ENSDARP00000025885	ENSDARG00000002021	ENSDARP00000025885	pygb	phosphorylase, glycogen; brain	76	58	56	73.2	57.5	54.3	97.412	843	65428000000	6097600000	19081000000	5818500000	15370000000	2658800000	4088000000	1308600000	121950000	381620000	116370000	307400000	53175000	81761000	6944800000	11543000000	6667600000	12390000000	7910500000	11170000000
ENSDARP00000017456	ENSDARG00000004665	ENSDARP00000017456	hspa5	heat shock protein 5	47	45	45	59.7	59.7	59.7	71.99	650	64876000000	10529000000	12795000000	7713600000	11394000000	3536400000	3546500000	2162500000	350950000	426510000	257120000	379780000	117880000	118220000	10509000000	7341600000	11065000000	8862200000	12803000000	9519300000
ENSDARP00000113555	ENSDARG00000054588	ENSDARP00000113555	cox6a2	cytochrome c oxidase subunit VIa polypeptide 2	3	3	3	64.1	64.1	64.1	11.271	103	64854000000	2766300000	23723000000	3507700000	18745000000	1282500000	3703300000	12971000000	553260000	4744500000	701540000	3749100000	256510000	740670000	5490700000	17653000000	4179900000	8955900000	4182600000	5492000000
ENSDARP00000082539	ENSDARG00000061736	ENSDARP00000082539	ank3a	ankyrin 3a	100	100	77	27.5	27.5	23.1	436.68	3980	64756000000	4905600000	20880000000	3890600000	18944000000	1488600000	4328700000	294350000	22298000	94909000	17685000	86108000	6766300	19676000	5266500000	12726000000	5227700000	13546000000	4622700000	12585000000
ENSDARP00000084170	ENSDARG00000062236	ENSDARP00000084170	ndrg4	N-myc downstream regulated gene 4	22	22	22	69.8	69.8	69.8	40.852	371	64755000000	5508200000	18858000000	4776700000	14318000000	1579500000	4123200000	3809100000	324010000	1109300000	280980000	842230000	92914000	242540000	5626800000	12398000000	5027000000	9886200000	6149900000	9842400000
ENSDARP00000009258	ENSDARG00000005451	ENSDARP00000009258	gdi2	GDP dissociation inhibitor 2	48	48	39	92.4	92.4	75.7	50.586	448	64615000000	9156000000	15343000000	8327200000	11717000000	3196600000	3286100000	2393100000	339110000	568260000	308410000	433950000	118390000	121710000	8900400000	9019200000	11167000000	10764000000	8983000000	8272400000
ENSDARP00000125356	ENSDARG00000096003	ENSDARP00000125277	USMG5	up-regulated during skeletal muscle growth 5 homolog (mouse)	3	3	3	46.6	46.6	46.6	6.3383	58	63994000000	6068200000	19514000000	8781600000	14458000000	2898500000	2201100000	21331000000	2022700000	6504600000	2927200000	4819300000	966170000	733700000	7510600000	11781000000	10457000000	12090000000	6109300000	6532400000
ENSDARP00000029477	ENSDARG00000014717	ENSDARP00000029477	dync1h1	dynein, cytoplasmic 1, heavy chain 1	224	224	224	47	47	47	522.36	4548	63436000000	8255400000	16283000000	5921000000	15002000000	2643000000	3981400000	243050000	31630000	62387000	22686000	57480000	10126000	15255000	9020100000	10182000000	8467600000	10924000000	8883300000	9074200000
ENSDARP00000016453	ENSDARG00000017624	ENSDARP00000016453	krt4	keratin 4	55	25	24	68.2	36.6	36.6	53.997	497	62315000000	10991000000	8008400000	11506000000	12757000000	4597400000	4347500000	2225500000	392550000	286010000	410930000	455600000	164190000	155270000	9495400000	6840200000	11721000000	10694000000	11786000000	9241500000
ENSDARP00000015293	ENSDARG00000010312	ENSDARP00000015293	cp	ceruloplasmin	60	60	60	52.7	52.7	52.7	124.38	1087	61586000000	12067000000	7608200000	10689000000	7629700000	5471200000	3162400000	1162000000	227680000	143550000	201680000	143960000	103230000	59667000	10706000000	4642900000	15063000000	6613600000	15901000000	6761800000
ENSDARP00000053403	ENSDARG00000069975	ENSDARP00000053403	csrp3	cysteine and glycine-rich protein 3 (cardiac LIM protein)	15	15	14	75.1	75.1	71.5	20.879	193	61501000000	1401600000	22823000000	870820000	22998000000	383080000	5313700000	6150100000	140160000	2282300000	87082000	2299800000	38308000	531370000	1930000000	11923000000	1196800000	12803000000	1273400000	15068000000
ENSDARP00000121190	ENSDARG00000092170	ENSDARP00000121190	apoc1	apolipoprotein C-I like	10	10	10	58.8	58.8	58.8	9.8561	85	61305000000	10525000000	11378000000	9801000000	7081000000	4059400000	5669900000	20435000000	3508200000	3792600000	3267000000	2360300000	1353100000	1890000000	17020000000	6751200000	21524000000	5644600000	22254000000	12010000000
ENSDARP00000055429	ENSDARG00000038028	ENSDARP00000055429	ndufa6	NADH dehydrogenase (ubiquinone) 1 alpha subcomplex, 6	13	13	13	83.6	83.6	83.6	15.105	128	60985000000	7418400000	18815000000	5630700000	14078000000	2124400000	3453600000	7623100000	927300000	2351900000	703840000	1759800000	265550000	431700000	7465500000	15351000000	5764800000	11112000000	4298600000	6554800000
ENSDARP00000039787	ENSDARG00000029064	ENSDARP00000039787	uqcrq	ubiquinol-cytochrome c reductase, complex III subunit VII	11	11	11	97.6	97.6	97.6	9.5468	82	60098000000	6055900000	20167000000	2182400000	10023000000	1828000000	5001700000	10016000000	1009300000	3361100000	363730000	1670500000	304670000	833610000	6674500000	16329000000	5539100000	9953700000	8107900000	10766000000
ENSDARP00000120266	ENSDARG00000020618	ENSDARP00000120266	zgc:112056	chromosome 21 open reading frame 33	18	18	18	71.8	71.8	71.8	27.837	262	59940000000	10034000000	17591000000	5348400000	10568000000	1507500000	3844100000	4281400000	716690000	1256500000	382030000	754860000	107680000	274580000	7245100000	9854500000	7990700000	10731000000	6726000000	8479400000
ENSDARP00000110768	ENSDARG00000018404	ENSDARP00000020775	krt18	keratin 18	55	51	46	80.3	77	72.9	48.63	431	59900000000	9002000000	11935000000	5803000000	11855000000	3009500000	3318200000	1871900000	281310000	372960000	181340000	370460000	94047000	103690000	9827000000	7786500000	8108500000	9929500000	9012600000	8551600000
ENSDARP00000054204	ENSDARG00000037259	ENSDARP00000054204	ndufb6	NADH dehydrogenase (ubiquinone) 1 beta subcomplex, 6	12	12	12	71.9	71.9	71.9	15.027	128	59663000000	5986200000	17836000000	4622700000	14012000000	1786200000	3152800000	8523300000	855170000	2548000000	660390000	2001700000	255170000	450390000	6142400000	10420000000	5888700000	14327000000	6004000000	10659000000
ENSDARP00000054690	ENSDARG00000037559	ENSDARP00000054690	uba1	ubiquitin-like modifier activating enzyme 1	65	65	62	63.9	63.9	63.1	118.25	1058	59330000000	6434300000	13869000000	6293900000	13303000000	2510300000	4449700000	1022900000	110940000	239120000	108510000	229360000	43282000	76720000	7195400000	9138300000	8688800000	9480200000	8155800000	9946300000
ENSDARP00000108139	ENSDARG00000088357	ENSDARP00000108139	acadl	acyl-Coenzyme A dehydrogenase, long chain	25	25	25	45.9	45.9	45.9	49.452	442	59276000000	7405300000	17549000000	4962300000	15059000000	1124600000	3465800000	2577200000	321970000	763000000	215750000	654730000	48895000	150690000	6837600000	12591000000	6400100000	13167000000	3583000000	8146000000
ENSDARP00000073195	ENSDARG00000056314	ENSDARP00000073195	a2ml	alpha-2-macroglobulin-like	60	60	10	43.9	43.9	8.2	160.42	1448	59129000000	10368000000	7197600000	8872200000	7463700000	6094600000	2787300000	869540000	152470000	105850000	130470000	109760000	89626000	40989000	10322000000	4948900000	12246000000	5599200000	22898000000	7862800000
ENSDARP00000110238	ENSDARG00000012881	ENSDARP00000110238	slc4a1a	solute carrier family 4, anion exchanger, member 1a	43	43	43	34.4	34.4	34.4	101.46	905	58949000000	16775000000	4551100000	13385000000	3709300000	7931100000	1462800000	1551300000	441450000	119770000	352240000	97613000	208710000	38496000	16450000000	3349200000	21806000000	3122900000	20006000000	2882800000
ENSDARP00000055185	ENSDARG00000037867	ENSDARP00000055185	atp5j2	si:ch211-194i10.5	6	6	6	43.8	43.8	43.8	10.281	89	58232000000	2902800000	17782000000	3964900000	12515000000	1947300000	3395100000	14558000000	725690000	4445500000	991230000	3128800000	486830000	848780000	5635200000	12474000000	5338100000	9495800000	7042400000	7939800000
ENSDARP00000108190	ENSDARG00000018426	ENSDARP00000108190	aldh7a1	aldehyde dehydrogenase 7 family, member A1	25	25	25	47.1	47.1	47.1	59.086	541	58107000000	8278300000	15974000000	6613900000	12492000000	2073300000	3352000000	2905300000	413910000	798680000	330690000	624620000	103670000	167600000	10072000000	8413300000	8672000000	9600700000	8235000000	7976900000
ENSDARP00000089338	ENSDARG00000016545	ENSDARP00000089338	zgc:154046	carnitine O-acetyltransferase	37	37	29	57	57	51.6	71.438	630	57789000000	7086100000	17109000000	3729900000	14171000000	1759000000	3136900000	1992700000	244350000	589960000	128620000	488670000	60654000	108170000	7036700000	10641000000	5873900000	9029900000	5891600000	7951000000
ENSDARP00000022310	ENSDARG00000017049	ENSDARP00000022310	adsl	adenylosuccinate lyase	36	36	36	69.1	69.1	69.1	54.578	482	57549000000	5214900000	15240000000	3598700000	18482000000	1458200000	3933800000	2502100000	226730000	662620000	156470000	803550000	63398000	171030000	6465200000	10102000000	5681100000	10691000000	4847900000	9566100000
ENSDARP00000124085	ENSDARG00000095897	ENSDARP00000124085	atp5e	ATP synthase, H+ transporting, mitochondrial F1 complex, epsilon subunit	5	5	5	68.6	68.6	68.6	5.7087	51	57476000000	10121000000	13479000000	5054000000	11536000000	1730900000	4273600000	19159000000	3373600000	4493100000	1684700000	3845400000	576970000	1424500000	9226300000	12927000000	6325800000	9632800000	9167700000	7546900000
ENSDARP00000104674	ENSDARG00000022101	ENSDARP00000104674	obscnb	obscurin, cytoskeletal calmodulin and titin-interacting RhoGEF	241	241	241	38.9	38.9	38.9	683.33	6143	56892000000	4475500000	8414500000	3603500000	19208000000	3641700000	5023000000	173980000	13687000	25732000	11020000	58740000	11137000	15361000	7434300000	8714000000	8137900000	9377900000	8327400000	10096000000
ENSDARP00000093898	ENSDARG00000052589	ENSDARP00000093898	p4hb	procollagen-proline, 2-oxoglutarate 4-dioxygenase (proline 4-hydroxylase), beta polypeptide	42	42	42	58.3	58.3	58.3	56.633	509	56387000000	8746300000	10812000000	6744700000	12458000000	3006400000	3148600000	1818900000	282140000	348790000	217570000	401860000	96981000	101570000	8752700000	5918800000	10576000000	8521400000	10730000000	8447400000
ENSDARP00000129330	ENSDARG00000097785		CR762436.3	histone cluster 2, H3c ;histone cluster 2, H3c ;histone cluster 2, H3c ;;histone cluster 2, H3c ;si:dkey-261m9.16 ;;histone cluster 2, H3c	12	12	1	64	64	23.5	15.388	136	53874000000	12936000000	7186100000	9526300000	9733900000	1941900000	2969500000	13468000000	3234100000	1796500000	2381600000	2433500000	485480000	742370000	11064000000	4837100000	15615000000	7806400000	9131100000	6146300000
ENSDARP00000023177	ENSDARG00000021124	ENSDARP00000023177	cfl1	cofilin 1	18	18	18	77	77	77	18.77	165	53831000000	7244100000	13192000000	5674700000	11081000000	2311300000	2050600000	5383100000	724410000	1319200000	567470000	1108100000	231130000	205060000	10004000000	8569200000	8379100000	8494300000	7426000000	5309800000
ENSDARP00000082533	ENSDARG00000077582	ENSDARP00000082533	ank3b	ankyrin 3b	89	69	67	26.6	22.7	22.4	427.29	3888	53059000000	5913100000	13591000000	4481800000	12170000000	2332700000	3676500000	269330000	30016000	68987000	22750000	61776000	11841000	18663000	6480500000	9165400000	5788600000	10096000000	7541900000	9595800000
ENSDARP00000029074	ENSDARG00000020741	ENSDARP00000029074	fga	fibrinogen alpha chain	51	51	51	70.8	70.8	70.8	75.291	684	52887000000	10668000000	8974600000	8078500000	6502700000	4990200000	3495000000	1229900000	248080000	208710000	187870000	151230000	116050000	81278000	10891000000	5151700000	11344000000	4459500000	16763000000	7731200000
ENSDARP00000095217	ENSDARG00000054458	ENSDARP00000095217	slmapa	sarcolemma associated protein a	49	49	49	45.1	45.1	45.1	94.378	823	52606000000	8326500000	10366000000	6003300000	10288000000	2473600000	3954400000	974190000	154190000	191960000	111170000	190510000	45808000	73229000	8693800000	8626500000	9770200000	8367600000	11041000000	9903100000
ENSDARP00000121255	ENSDARG00000071196	ENSDARP00000121255	cavin2b	serum deprivation response b	25	25	24	48.9	48.9	47.5	51.442	474	52601000000	11555000000	9733400000	4579500000	10576000000	2922700000	4389100000	3287500000	722170000	608340000	286220000	661010000	182670000	274320000	8151000000	7080700000	6607900000	7057000000	8568200000	8720600000
ENSDARP00000003641	ENSDARG00000009212	ENSDARP00000003641	ppiaa	peptidylprolyl isomerase Aa (cyclophilin A)	10	10	10	59.1	59.1	59.1	17.404	164	52095000000	11232000000	6524100000	7743900000	7760500000	2806200000	3727300000	7442200000	1604500000	932010000	1106300000	1108600000	400880000	532470000	7423200000	4737100000	9711500000	7070500000	9834900000	10535000000
ENSDARP00000109990	ENSDARG00000055064	ENSDARP00000109990	prdx5	peroxiredoxin 5	11	11	11	65.8	65.8	65.8	20.201	190	52093000000	5003900000	13566000000	4362600000	12250000000	1639200000	4706300000	4341100000	417000000	1130500000	363550000	1020800000	136600000	392190000	6687600000	9452000000	5886700000	8804900000	7382300000	8417800000
ENSDARP00000106906	ENSDARG00000007264	ENSDARP00000106906	nipsnap2	glioblastoma amplified sequence	17	17	16	69.9	69.9	64.3	33.572	286	51809000000	8568500000	13427000000	3048100000	12357000000	1312500000	3066400000	3453900000	571230000	895120000	203210000	823820000	87501000	204430000	6474000000	10487000000	5215500000	8655200000	3655000000	8082300000
ENSDARP00000125918	ENSDARG00000000103	ENSDARP00000125918	myh10	myosin, heavy chain 10, non-muscle	165	163	128	66.1	65.2	53.1	231.16	1992	51679000000	10763000000	3816900000	9137000000	7816100000	4509900000	3429300000	496920000	103490000	36701000	87856000	75154000	43365000	32974000	9966800000	2646100000	12383000000	6669000000	12046000000	7812800000
ENSDARP00000124401	ENSDARG00000025254	ENSDARP00000108765	s100a10b	S100 calcium binding protein A10b	8	8	8	52	52	52	11.157	100	51670000000	9315200000	7660000000	6533200000	9895300000	2058100000	2507500000	10334000000	1863000000	1532000000	1306600000	1979100000	411610000	501500000	8489800000	3844800000	8722400000	4753300000	8124800000	8021700000
ENSDARP00000059226	ENSDARG00000051986	ENSDARP00000059226	ndufs8a	NADH dehydrogenase (ubiquinone) Fe-S protein 8a	12	12	6	43.3	43.3	34.3	23.703	210	51505000000	5850200000	15143000000	2863100000	9917900000	2102600000	5562800000	4292100000	487520000	1261900000	238590000	826490000	175210000	463560000	5962700000	14883000000	4912300000	12799000000	5164500000	11289000000
ENSDARP00000120745	ENSDARG00000075016	ENSDARP00000098989	apobb.2	apolipoprotein B, like	122	122	122	50.9	50.9	50.9	278.87	2534	51306000000	9852000000	7735800000	8867500000	6834400000	5083100000	2925900000	427550000	82100000	64465000	73895000	56954000	42359000	24382000	9312600000	4586100000	13149000000	5039400000	16056000000	6112100000
ENSDARP00000067585	ENSDARG00000045978	ENSDARP00000067585	chchd6b	coiled-coil-helix-coiled-coil-helix domain containing 6b	29	29	27	77	77	73.9	25.924	226	51250000000	6722100000	14873000000	4060400000	14168000000	1497000000	2178600000	3014700000	395420000	874890000	238840000	833420000	88059000	128150000	7253300000	9562500000	5926700000	10998000000	4846300000	5014400000
ENSDARP00000003519	ENSDARG00000018966	ENSDARP00000003519	cyb5r1	cytochrome b5 reductase 1	29	29	23	56.6	56.6	53.3	34.161	304	51179000000	5687800000	14743000000	4398400000	9983100000	1875800000	4010300000	3411900000	379180000	982900000	293220000	665540000	125050000	267360000	6277300000	8343600000	6846700000	7504100000	8038500000	12674000000
ENSDARP00000072101	ENSDARG00000077504	ENSDARP00000072101	si:ch211-103n10.5	si:ch211-103n10.5	16	16	15	40.9	40.9	35.8	18.818	176	51125000000	13422000000	11273000000	10243000000	6796000000	2625600000	1780300000	8520900000	2237000000	1878800000	1707100000	1132700000	437600000	296720000	13617000000	3092200000	13290000000	2295000000	9205100000	4250200000
ENSDARP00000120247	ENSDARG00000057904	ENSDARP00000120247	nme3	non-metastatic cells 3, protein expressed in	8	8	8	49.4	49.4	49.4	20.492	180	50969000000	7199000000	9232200000	2651500000	10835000000	2128000000	6246900000	4633500000	654460000	839290000	241040000	984990000	193460000	567900000	11648000000	7409900000	10475000000	8529600000	13857000000	9834100000
ENSDARP00000006047	ENSDARG00000005578	ENSDARP00000006047	ugp2a	UDP-glucose pyrophosphorylase 2a	39	39	25	69.2	69.2	48.7	56.878	507	50358000000	4909400000	15131000000	3272400000	11607000000	1046700000	4211300000	1865100000	181830000	560390000	121200000	429880000	38766000	155970000	5644000000	9951600000	4754800000	9527000000	4425600000	9703200000
ENSDARP00000069804	ENSDARG00000030598	ENSDARP00000069804	nampta	nicotinamide phosphoribosyltransferase a	42	42	42	78.3	78.3	78.3	55.931	493	50070000000	2628800000	17637000000	1561900000	15760000000	703250000	3956800000	1615200000	84800000	568950000	50384000	508400000	22686000	127640000	3193600000	11420000000	2914200000	11765000000	2586300000	9627300000
ENSDARP00000129394	ENSDARG00000007354	ENSDARP00000026546	pdia3	protein disulfide isomerase family A, member 3	54	54	53	72.8	72.8	71.3	54.736	492	48957000000	7988400000	8508100000	7241400000	7102100000	2939400000	2713000000	1688200000	275460000	293380000	249700000	244900000	101360000	93550000	9640300000	5300800000	9587500000	5675700000	10395000000	7331500000
ENSDARP00000114437	ENSDARG00000001014	ENSDARP00000114437	myh9b	myosin, heavy polypeptide 9b, non-muscle	161	133	113	70.6	59	50.8	196.35	1686	48757000000	12203000000	3819100000	7640000000	7853000000	2871400000	2999500000	535800000	134090000	41968000	83956000	86296000	31554000	32962000	10462000000	2433700000	9801700000	5270600000	9666200000	7408600000
ENSDARP00000114665	ENSDARG00000069942	ENSDARP00000114665	ndufv3	NADH dehydrogenase (ubiquinone) flavoprotein 3	33	33	28	81.7	81.7	70	53.17	514	48323000000	5276800000	20625000000	3710900000	7325900000	1010700000	2063000000	1558800000	170220000	665320000	119710000	236320000	32604000	66549000	6055000000	7447900000	6287800000	7652400000	5262600000	5561800000
ENSDARP00000125774	ENSDARG00000096359	ENSDARP00000125774	eppk1	epiplakin 1	121	121	121	65.7	65.7	65.7	611.71	5476	47928000000	6321800000	10740000000	6660300000	8934500000	2256800000	2739800000	157140000	20727000	35212000	21837000	29294000	7399300	8983100	6607000000	6440500000	7375800000	7642700000	7814400000	7421700000
ENSDARP00000085102	ENSDARG00000062590	ENSDARP00000085102	pleca	plectin a	313	285	283	57.1	52	51.5	543	4762	47231000000	7490200000	9522300000	6317800000	8653100000	3016700000	3332400000	161750000	25651000	32611000	21636000	29634000	10331000	11412000	7374600000	5771300000	8384000000	6295300000	9184500000	7681500000
ENSDARP00000066624	ENSDARG00000045302	ENSDARP00000066624	smpx	small muscle protein, X-linked	8	8	8	88	88	88	8.9922	83	46998000000	3537400000	13118000000	2117700000	13108000000	964580000	4637700000	7833000000	589560000	2186400000	352940000	2184700000	160760000	772950000	2964000000	7327300000	3613300000	10006000000	4414800000	10307000000
ENSDARP00000129493	ENSDARG00000074747	ENSDARP00000099894	brwd1	bromodomain and WD repeat domain containing 1	2	2	2	1.2	1.2	1.2	241.03	2129	46966000000	0	22702000000	123800000	238700000	1128700	23878000000	527700000	0	255080000	1391000	2682100	12682	268290000	0	0	0	0	0	43269000000	+
ENSDARP00000096545	ENSDARG00000071498	ENSDARP00000105979	fhl1a	four and a half LIM domains 1a	35	35	35	76.1	76.1	76.1	34.216	297	46894000000	2169800000	13997000000	2148300000	10447000000	1803800000	5517800000	2758500000	127640000	823340000	126370000	614510000	106110000	324570000	4021600000	9044300000	3531600000	9905700000	5563800000	9510100000
ENSDARP00000125063	ENSDARG00000003706	ENSDARP00000125063	ryr2b	ryanodine receptor 2b (cardiac)	180	180	172	39.4	39.4	38.2	553.88	4893	46252000000	7614400000	10682000000	5427200000	9010700000	2323200000	2873300000	182810000	30096000	42221000	21451000	35615000	9182400	11357000	7288500000	6707500000	7157400000	6286200000	8084500000	6526300000
ENSDARP00000112736	ENSDARG00000021242	ENSDARP00000112736	mvp	major vault protein	69	69	69	78.4	78.4	78.4	97.311	870	46118000000	3541600000	6974600000	3372900000	8348400000	2192700000	3901300000	1024800000	78703000	154990000	74954000	185520000	48727000	86695000	4395000000	5464800000	4839200000	6649700000	8526100000	10591000000
ENSDARP00000127295	ENSDARG00000078696	ENSDARP00000099972	synpo2lb	synaptopodin 2-like b	54	54	50	53.1	53.1	51	127.02	1184	45935000000	4598800000	11726000000	3916500000	12082000000	1578300000	3820800000	1208800000	121020000	308570000	103070000	317950000	41533000	100550000	6615900000	8859400000	5978500000	8978900000	5645300000	8172600000
ENSDARP00000092205	ENSDARG00000069608	ENSDARP00000092205	palm2	paralemmin 2	89	89	89	58.1	58.1	58.1	141.41	1266	45078000000	4870800000	15046000000	3493400000	8752200000	1184400000	3736700000	704350000	76106000	235090000	54584000	136750000	18506000	58386000	4938500000	7538100000	4131000000	7952900000	5020600000	7802700000
ENSDARP00000016602	ENSDARG00000019732	ENSDARP00000016602	mtch2	mitochondrial carrier homolog 2	12	12	12	44.3	44.3	44.3	33.044	300	44704000000	5218500000	8482200000	5102500000	8931300000	1658500000	3118300000	3725400000	434880000	706850000	425210000	744280000	138210000	259860000	6473500000	7162900000	6322200000	6526500000	6711400000	9254100000
ENSDARP00000049650	ENSDARG00000079113	ENSDARP00000049650	ENSDARG00000079113	Uncharacterized protein	54	54	48	76.6	76.6	68.3	60.41	517	44631000000	6173300000	9900000000	6251600000	8768600000	2480600000	3426600000	1394700000	192920000	309380000	195360000	274020000	77518000	107080000	6639800000	7374100000	7335800000	7278100000	7429300000	7095400000
ENSDARP00000056279	ENSDARG00000012801	ENSDARP00000056279	pfkpb	phosphofructokinase, platelet b	39	23	23	53.4	36.7	36.7	86.325	792	44546000000	3969200000	14517000000	3166800000	9914300000	1646800000	3157300000	1392100000	124040000	453640000	98963000	309820000	51464000	98664000	5385500000	7886200000	4872000000	7152400000	5630300000	8610300000
ENSDARP00000004700	ENSDARG00000013044	ENSDARP00000004700	ndufv2	NADH dehydrogenase (ubiquinone) flavoprotein 2	12	12	12	52.9	52.9	52.9	26.595	244	44147000000	5360700000	12379000000	3157800000	11786000000	1452100000	2592400000	2759200000	335040000	773660000	197360000	736630000	90754000	162030000	5109800000	8015300000	4953300000	7748200000	6085400000	6985300000
ENSDARP00000038227	ENSDARG00000026369	ENSDARP00000038227	dbi	diazepam binding inhibitor (GABA receptor modulator, acyl-CoA binding protein)	13	13	13	93.1	93.1	93.1	9.6609	87	43954000000	3849900000	17090000000	1990200000	9952700000	485950000	2414500000	8790800000	769980000	3418000000	398030000	1990500000	97189000	482890000	3952500000	7578300000	3422700000	10020000000	1953400000	5539000000
ENSDARP00000020361	ENSDARG00000005643	ENSDARP00000020361	gcat	glycine C-acetyltransferase	28	28	28	69.4	69.4	69.4	46.453	431	43274000000	7467800000	11459000000	4288600000	9774400000	1562400000	2033000000	1881500000	324690000	498210000	186460000	424970000	67929000	88391000	6093900000	6359900000	6917800000	7617100000	5202100000	5311100000
ENSDARP00000069273	ENSDARG00000052856	ENSDARP00000069273	khdrbs1a	KH domain containing, RNA binding, signal transduction associated 1a	20	20	18	31.6	31.6	28.9	40.321	370	42910000000	10797000000	8332100000	5426400000	5998900000	2078100000	2165000000	3065000000	771220000	595150000	387600000	428490000	148440000	154640000	10387000000	5794900000	7739800000	4618300000	6319900000	5148100000
ENSDARP00000003281	ENSDARG00000013144	ENSDARP00000003281	atp1b1a	ATPase, Na+/K+ transporting, beta 1a polypeptide	26	26	26	69.6	69.6	69.6	35.177	306	42850000000	5193100000	10953000000	2390400000	8994700000	1145200000	3504300000	2255300000	273320000	576460000	125810000	473410000	60276000	184440000	5452700000	8809300000	5014800000	7886900000	5858700000	8073000000
ENSDARP00000126705	ENSDARG00000076075	ENSDARP00000088086	myh7ba	myosin, heavy chain 7B, cardiac muscle, beta a	45	4	2	13.8	2.1	1	224.43	1945	42817000000	231300000	13484000000	797250000	5917700000	103530000	3290900000	419770000	2267600	132200000	7816200	58016000	1015000	32263000	3173400000	2141300000	1920000000	0	0	0
ENSDARP00000035859	ENSDARG00000022995	ENSDARP00000035859	clic4	chloride intracellular channel 4	24	24	22	80.2	80.2	75.4	28.37	252	42622000000	4791300000	12988000000	2450800000	9470400000	1335000000	3141900000	2841500000	319420000	865900000	163390000	631360000	89003000	209460000	4869000000	8324700000	3813800000	6117100000	4947200000	6876600000
ENSDARP00000055160	ENSDARG00000037860	ENSDARP00000055160	cox6b2	cytochrome c oxidase subunit VIb polypeptide 2	12	11	11	82.6	82.6	82.6	10.087	86	42603000000	8567900000	8067500000	4828700000	7698300000	1738800000	2161000000	6086200000	1224000000	1152500000	689820000	1099800000	248410000	308720000	7304900000	6633900000	6311200000	8670100000	7769800000	5699900000
ENSDARP00000114008	ENSDARG00000014239	ENSDARP00000114008	esyt1b	extended synaptotagmin-like protein 1b	88	88	85	57.4	57.4	55.9	175.08	1558	42564000000	6159200000	10947000000	4239400000	9170700000	1574700000	3153200000	478250000	69204000	123000000	47634000	103040000	17694000	35429000	5875900000	7447500000	5572400000	6736200000	5167700000	8493400000
ENSDARP00000014978	ENSDARG00000029150	ENSDARP00000014978	hsp90ab1	heat shock protein 90, alpha (cytosolic), class B member 1	60	52	43	71.2	60.7	53.5	83.356	725	42446000000	4973700000	10331000000	5048100000	7779100000	2228500000	2800600000	1212800000	142110000	295170000	144230000	222260000	63672000	80017000	6364900000	5327400000	7431200000	6132000000	7579700000	7279200000
ENSDARP00000053284	ENSDARG00000036684	ENSDARP00000053284	ndufa7	NADH dehydrogenase (ubiquinone) 1 alpha subcomplex, 7	13	13	13	91.3	91.3	91.3	11.587	104	42156000000	3558000000	17054000000	1924700000	9340400000	1025700000	2289100000	6022300000	508280000	2436200000	274960000	1334300000	146530000	327010000	4956000000	10648000000	4101400000	9717300000	5102200000	5955800000
ENSDARP00000030881	ENSDARG00000027355	ENSDARP00000030881	slc25a4	solute carrier family 25 (mitochondrial carrier; adenine nucleotide translocator), member 4	28	12	11	64.1	25.2	25.2	32.688	298	42088000000	5334500000	9798100000	2255600000	10302000000	1011600000	1672000000	1913100000	242480000	445370000	102530000	468260000	45984000	76000000	3838800000	8011000000	3397300000	9627200000	1504700000	7573100000
ENSDARP00000042412	ENSDARG00000030722	ENSDARP00000042412	xirp1	xin actin-binding repeat containing 1	127	127	127	52.8	52.8	52.8	258.39	2297	41908000000	2799200000	12490000000	1923000000	12490000000	794620000	3591000000	317480000	21206000	94620000	14568000	94619000	6019900	27204000	3761000000	8787600000	3246900000	10123000000	3437600000	8859500000
ENSDARP00000073559	ENSDARG00000056583	ENSDARP00000073559	ndufs6	NADH dehydrogenase (ubiquinone) Fe-S protein 6	6	6	6	47.3	47.3	47.3	14.232	129	41857000000	5153400000	12373000000	4099700000	12002000000	560760000	1558800000	6976200000	858900000	2062200000	683280000	2000400000	93460000	259800000	4632700000	8205700000	5879000000	9728800000	4600000000	4720600000
ENSDARP00000092923	ENSDARG00000069922	ENSDARP00000092923	popdc2	popeye domain containing 2	17	17	17	33.8	33.8	33.8	41.032	370	41311000000	6280200000	10786000000	5162000000	8945100000	1574600000	2771200000	3177800000	483090000	829710000	397070000	688090000	121120000	213170000	4990300000	6151600000	5454000000	5770900000	6379600000	7880400000
ENSDARP00000027654	ENSDARG00000017235	ENSDARP00000027654	eif5a	eukaryotic translation initiation factor 5A	17	17	14	91	91	81.3	16.879	155	41309000000	7525400000	6607000000	6084400000	7716600000	1787600000	2221500000	5163600000	940680000	825880000	760550000	964580000	223450000	277690000	6574700000	5433300000	7038200000	5734500000	5555800000	5559500000
ENSDARP00000115580	ENSDARG00000002768	ENSDARP00000020027	pvalb2	parvalbumin 2	16	16	11	89	89	62.4	11.622	109	41010000000	11975000000	3418300000	5460800000	1164600000	2250800000	565940000	4556700000	1330600000	379810000	606750000	129400000	250090000	62882000	13198000000	1524000000	10947000000	1259700000	7142500000	1339800000
ENSDARP00000067802	ENSDARG00000046119	ENSDARP00000067802	rps3	ribosomal protein S3	28	28	28	85.7	85.7	85.7	26.878	245	39870000000	5947500000	6508900000	5528600000	6407700000	2634300000	2253700000	2098400000	313030000	342570000	290980000	337250000	138650000	118620000	6849400000	4985900000	8023200000	5797200000	7584700000	6598100000
ENSDARP00000006705	ENSDARG00000011538	ENSDARP00000006705	hspb7	heat shock protein family, alpha-crystallin-related, b7	13	13	13	92.5	92.5	92.5	17.504	161	39772000000	2463700000	12346000000	2412900000	11816000000	1000800000	2473400000	4419200000	273750000	1371800000	268100000	1312900000	111200000	274830000	2828000000	7426600000	2792900000	6278100000	3255400000	6337200000
ENSDARP00000101100	ENSDARG00000075758	ENSDARP00000101100	ywhabb	tyrosine 3-monooxygenase/tryptophan 5-monooxygenase activation protein, beta polypeptide b	23	10	7	74.8	37.2	29.8	27.406	242	39146000000	5222200000	10500000000	3499000000	8482800000	1694700000	1939200000	2609700000	348150000	700030000	233260000	565520000	112980000	129280000	5875700000	5661600000	6166300000	6514500000	4630000000	3993300000
ENSDARP00000028837	ENSDARG00000026726	ENSDARP00000107339	anxa1a	annexin A1a	37	37	37	73.8	73.8	73.8	37.754	340	39097000000	7260800000	5470700000	7475300000	5641400000	2336400000	2297100000	2057700000	382150000	287930000	393440000	296910000	122970000	120900000	7338300000	4324900000	8320200000	4469300000	7034800000	6486700000
ENSDARP00000075862	ENSDARG00000058549	ENSDARP00000075862	smyd1b	SET and MYND domain containing 1b	16	16	16	54.3	54.3	54.3	32.224	278	38890000000	4859000000	13567000000	2051200000	8940800000	577360000	1823600000	2430600000	303690000	847930000	128200000	558800000	36085000	113970000	5190100000	5831400000	3003900000	4839600000	2454600000	3934900000
ENSDARP00000024635	ENSDARG00000020123	ENSDARP00000024635	adck3	aarF domain containing kinase 3	35	35	30	64.9	64.9	57.4	68.951	619	38795000000	4126400000	9025600000	2859500000	8419900000	1316000000	3257100000	1492100000	158710000	347140000	109980000	323840000	50615000	125270000	4821500000	8719800000	4158100000	7325600000	4785600000	7175600000
ENSDARP00000045696	ENSDARG00000031435	ENSDARP00000045696	zgc:56493	zgc:56493	10	10	10	73.1	73.1	73.1	12.014	108	38512000000	5815300000	7223000000	3124800000	10083000000	994370000	3277900000	5501700000	830760000	1031900000	446400000	1440400000	142050000	468280000	3937200000	4491300000	6204000000	5396100000	7758300000	5857400000
ENSDARP00000070561	ENSDARG00000053973	ENSDARP00000070561	fetub	fetuin B	26	26	26	48.1	48.1	48.1	56.75	499	38494000000	7095200000	7476800000	6147600000	5592500000	3335000000	1834000000	1603900000	295640000	311530000	256150000	233020000	138960000	76416000	5978700000	3609000000	8246100000	3825200000	7889700000	3768000000
ENSDARP00000006201	ENSDARG00000005423	ENSDARP00000006201	pgam1a	phosphoglycerate mutase 1a	20	13	7	74.4	63.8	39.8	28.912	254	38285000000	3643400000	11628000000	2058200000	6344800000	1293500000	3448900000	2945000000	280260000	894450000	158330000	488060000	99496000	265300000	3863900000	8673900000	4736700000	6375700000	4123700000	8106100000
ENSDARP00000106922	ENSDARG00000021135	ENSDARP00000117422	dhrs4	dehydrogenase/reductase (SDR family) member 2	15	15	15	50.4	50.4	50.4	29.374	276	38011000000	3079000000	10214000000	1983200000	9300500000	1087200000	3171200000	2923900000	236850000	785720000	152550000	715430000	83632000	243940000	4343600000	7378400000	4535200000	6214700000	4187000000	7802800000
ENSDARP00000075860	ENSDARG00000058548	ENSDARP00000075860	bves	blood vessel epicardial substance	21	21	21	54.5	54.5	54.5	40.339	352	37986000000	3537700000	10229000000	2964200000	6047300000	1877400000	3113000000	2922000000	272130000	786810000	228010000	465170000	144420000	239460000	4792100000	8074400000	3312100000	4726900000	5472400000	5425000000
ENSDARP00000016228	ENSDARG00000008969	ENSDARP00000016228	fgb	fibrinogen, B beta polypeptide	40	40	40	72.2	72.2	72.2	54.407	485	37820000000	6414300000	6853600000	4506300000	5557800000	2965500000	2463700000	1304200000	221180000	236330000	155390000	191650000	102260000	84956000	6289100000	4057900000	6346600000	3482000000	8130900000	5121100000
ENSDARP00000011338	ENSDARG00000006290	ENSDARP00000011338	ndufs5	NADH dehydrogenase (ubiquinone) Fe-S protein 5	15	15	15	86.8	86.8	86.8	12.395	106	37707000000	3500700000	12349000000	4229000000	8274700000	1407300000	2640800000	5386800000	500100000	1764100000	604140000	1182100000	201040000	377260000	3567400000	8422300000	4448200000	6329800000	3207000000	5191800000
ENSDARP00000117628	ENSDARG00000036456	ENSDARP00000117628	anxa4	annexin A4	34	34	34	78.5	78.5	78.5	35.634	321	37523000000	6055100000	5916800000	4353800000	8182700000	1940100000	2861900000	1563400000	252300000	246530000	181410000	340940000	80838000	119240000	6227700000	4499700000	5526900000	5431800000	6409900000	6191600000
ENSDARP00000006424	ENSDARG00000012709	ENSDARP00000006424	agla	amylo-1, 6-glucosidase, 4-alpha-glucanotransferase a	74	74	69	47.3	47.3	44.3	174.19	1539	37513000000	3692600000	9709900000	3234000000	9480100000	1378200000	3153500000	416810000	41029000	107890000	35933000	105330000	15313000	35039000	4816400000	6403100000	4523300000	7145700000	4691800000	6854100000
ENSDARP00000121323	ENSDARG00000016319	ENSDARP00000121323	c9	complement component 9	40	40	40	53.3	53.3	53.3	72.713	673	37506000000	6022900000	8293500000	4766500000	4432000000	3481600000	1531100000	1013700000	162780000	224150000	128820000	119780000	94097000	41380000	6092300000	3817200000	7515400000	3631100000	8286100000	3945600000
ENSDARP00000032935	ENSDARG00000014571	ENSDARP00000032935	ctnnb1	catenin (cadherin-associated protein), beta 1	39	39	7	59.4	59.4	14	85.568	780	37396000000	4418500000	9244800000	3297200000	7686800000	1301900000	2669200000	890380000	105200000	220110000	78505000	183020000	30997000	63552000	5111200000	6802200000	5631500000	6318700000	5414000000	7475800000
ENSDARP00000094764	ENSDARG00000023648	ENSDARP00000094764	idh3g	isocitrate dehydrogenase 3 (NAD+) gamma	19	18	18	60.6	57.8	57.8	42.772	391	37141000000	5646000000	9942600000	2547000000	7544400000	1391800000	2809700000	2063400000	313670000	552370000	141500000	419130000	77322000	156100000	4527200000	6147500000	4292100000	6659500000	4881800000	5957200000
ENSDARP00000003949	ENSDARG00000018693	ENSDARP00000003949	cdh2	cadherin 2, neuronal	36	36	36	43.2	43.2	43.2	99.048	893	37013000000	3743800000	8767200000	2251200000	9143700000	838170000	3733500000	822510000	83196000	194830000	50027000	203190000	18626000	82967000	4752000000	7079800000	4606700000	7664200000	4246900000	8209800000
ENSDARP00000111776	ENSDARG00000043970	ENSDARP00000038757	lrpprc	leucine-rich PPR-motif containing	95	95	95	64.7	64.7	64.7	161.97	1447	36972000000	3512700000	10628000000	2501600000	9745200000	921830000	2740800000	393320000	37370000	113060000	26613000	103670000	9806700	29158000	4603000000	6524900000	4140700000	6404400000	3511200000	6255300000
ENSDARP00000101847	ENSDARG00000077231	ENSDARP00000101847	vwf	von Willebrand factor	83	83	83	31.2	31.2	31.2	307.76	2812	36880000000	9481700000	3204100000	8576900000	3156500000	2629100000	784980000	295040000	75854000	25633000	68615000	25252000	21033000	6279800	10026000000	2326600000	9609900000	2656800000	9555300000	2197800000
ENSDARP00000070001	ENSDARG00000053493	ENSDARP00000070001	aldh1a2	aldehyde dehydrogenase 1 family, member A2	31	29	28	56.4	54.8	53.1	56.579	518	36840000000	5694400000	5468100000	5324900000	5110500000	2820700000	2561900000	1473600000	227780000	218720000	213000000	204420000	112830000	102480000	6069300000	3628900000	6886800000	4320600000	11623000000	5260400000
ENSDARP00000117208	ENSDARG00000061688	ENSDARP00000117208	arvcfb	armadillo repeat gene deleted in velocardiofacial syndrome b	54	54	53	62.5	62.5	61.5	110.5	986	36216000000	2296600000	10678000000	2120800000	10422000000	955650000	3054800000	787320000	49927000	232120000	46104000	226560000	20775000	66409000	3433500000	7294400000	3602400000	8416400000	3484500000	8152000000
ENSDARP00000118105	ENSDARG00000079230	ENSDARP00000118105	SORBS1	sorbin and SH3 domain containing 1	47	47	46	74	74	72.6	70.022	624	36066000000	2504800000	11624000000	1113100000	9537700000	588420000	3151800000	1060800000	73669000	341880000	32737000	280520000	17307000	92699000	2323800000	7283100000	1830500000	8423500000	2804700000	7549900000
ENSDARP00000093629	ENSDARG00000051756	ENSDARP00000093629	pdhx	pyruvate dehydrogenase complex, component X	21	21	21	50.6	50.6	50.6	52.368	496	36016000000	3452700000	10540000000	3210300000	7663600000	1444600000	2823400000	1565900000	150120000	458280000	139580000	333200000	62811000	122760000	4282100000	8096500000	4069100000	5399200000	4097000000	7283400000
ENSDARP00000107576	ENSDARG00000044914	ENSDARP00000107576	suclg2	succinate-CoA ligase, GDP-forming, beta subunit	36	36	36	72.2	72.2	72.2	46.438	432	36005000000	4070800000	10409000000	2488800000	9860300000	1171800000	2375500000	1384800000	156570000	400360000	95722000	379240000	45067000	91366000	4505100000	5518800000	4615900000	6193600000	4890300000	5953800000
ENSDARP00000071589	ENSDARG00000054848	ENSDARP00000071589	pdk4	pyruvate dehydrogenase kinase, isozyme 4	24	24	24	64.3	64.3	64.3	47.073	414	35829000000	4466600000	10155000000	2218900000	8887700000	831160000	2538400000	1557800000	194200000	441510000	96473000	386420000	36137000	110370000	5178700000	6135100000	4574400000	8287600000	4992700000	5426600000
ENSDARP00000076810	ENSDARG00000059295	ENSDARP00000076810	LOC564077	Uncharacterized protein	27	27	27	53.5	53.5	53.5	56.581	507	35681000000	709310000	13870000000	462490000	10957000000	179680000	3208000000	1551300000	30840000	603040000	20108000	476400000	7812000	139480000	1140100000	8024700000	811680000	8460600000	743280000	6591400000
ENSDARP00000063876	ENSDARG00000043511	ENSDARP00000063876	prdx6	peroxiredoxin 6	23	23	23	75.9	75.9	75.9	26.09	232	35168000000	5670900000	8072900000	2993400000	7086900000	1316800000	2960200000	2344500000	378060000	538190000	199560000	472460000	87785000	197350000	4609500000	4914000000	4401900000	6658000000	4895900000	5388800000
ENSDARP00000002844	ENSDARG00000005191	ENSDARP00000002844	ahcy	S-adenosylhomocysteine hydrolase	33	33	33	59.6	59.6	59.6	47.964	433	34893000000	6015400000	6492300000	4858400000	7896300000	1399600000	1565500000	1661500000	286450000	309150000	231350000	376010000	66648000	74548000	5941900000	4060200000	6223800000	5042300000	5026000000	4943300000
ENSDARP00000111380	ENSDARG00000016676	ENSDARP00000111380	gnao1a	guanine nucleotide binding protein (G protein), alpha activating activity polypeptide O, a	17	17	12	52.3	52.3	35.6	39.976	354	34798000000	9997200000	2739700000	6949200000	2121700000	3251000000	515990000	2174900000	624830000	171230000	434330000	132610000	203190000	32249000	10537000000	452210000	10959000000	506330000	10602000000	813670000
ENSDARP00000041841	ENSDARG00000028889	ENSDARP00000041841	ndufb10	NADH dehydrogenase (ubiquinone) 1 beta subcomplex, 10	13	13	13	66.5	66.5	66.5	20.215	170	34761000000	3676500000	10249000000	1857200000	8299700000	1148100000	2107100000	3160100000	334230000	931740000	168840000	754520000	104370000	191560000	4935100000	7390300000	3108700000	5661500000	3889900000	5221300000
ENSDARP00000098301	ENSDARG00000074552	ENSDARP00000098301	ndufs7	NADH dehydrogenase (ubiquinone) Fe-S protein 7, (NADH-coenzyme Q reductase)	11	11	11	50.9	50.9	50.9	24.404	218	34733000000	4527900000	10137000000	2264200000	11048000000	672400000	1127800000	2481000000	323420000	724080000	161730000	789110000	48029000	80558000	2487800000	5506800000	3291300000	5623300000	3433000000	3052300000
ENSDARP00000072687	ENSDARG00000092126	ENSDARP00000072687	vtg5	vitellogenin 5	115	26	23	79.9	25.1	23.4	149.26	1363	34635000000	3935400000	4796200000	2433200000	4029400000	3611400000	1857500000	449800000	51109000	62288000	31600000	52330000	46901000	24123000	4375900000	2495600000	2870400000	3110200000	10359000000	5486600000
ENSDARP00000022528	ENSDARG00000019404	ENSDARP00000022528	atp5d	ATP synthase, H+ transporting, mitochondrial F1 complex, delta subunit	9	9	9	68.6	68.6	68.6	16.885	159	34405000000	5766000000	9641300000	984100000	5442100000	1339000000	4032400000	6881100000	1153200000	1928300000	196820000	1088400000	267790000	806490000	3788400000	7564300000	3020700000	7177400000	5543900000	6716400000
ENSDARP00000060821	ENSDARG00000095863	ENSDARP00000060821	afp4	zgc:161979	12	12	12	56.9	56.9	56.9	14.194	130	34290000000	8721500000	8006100000	6688500000	2438600000	2105700000	1382500000	3810000000	969060000	889560000	743170000	270950000	233970000	153610000	5545200000	3188600000	7842900000	2123800000	12371000000	3346200000
ENSDARP00000102708	ENSDARG00000076780	ENSDARP00000102708	acadsb	acyl-CoA dehydrogenase, short/branched chain	27	27	27	64.2	64.2	64.2	46.598	422	34200000000	3403700000	10829000000	2084900000	7435800000	825990000	2236000000	1710000000	170190000	541430000	104250000	371790000	41299000	111800000	3539800000	6042400000	3557800000	5354600000	2950500000	3906200000
ENSDARP00000041530	ENSDARG00000034826	ENSDARP00000041530	park7	parkinson disease (autosomal recessive, early onset) 7	17	17	17	78.8	78.8	78.8	19.764	189	34132000000	4521000000	7545900000	2847000000	8534000000	1606000000	2109600000	3792400000	502330000	838430000	316330000	948230000	178450000	234400000	4980900000	4177800000	4537200000	6126400000	6109000000	4820200000
ENSDARP00000095031	ENSDARG00000070801	ENSDARP00000095031	opa1	optic atrophy 1 (human) ;optic atrophy 1 (human)	71	71	71	59.2	59.2	59.2	111.33	966	33827000000	4302500000	9876700000	2799500000	7278200000	1224100000	2481700000	615040000	78227000	179580000	50900000	132330000	22256000	45122000	5098800000	6535900000	3841300000	6668200000	4173100000	5353900000
ENSDARP00000121591	ENSDARG00000045089	ENSDARP00000121591	si:ch211-270n8.1	C-reactive protein, pentraxin-related	8	8	8	47.5	47.5	47.5	28.932	255	33791000000	4356800000	5472200000	5107500000	3618300000	2594300000	2304100000	3754500000	484090000	608020000	567500000	402030000	288260000	256010000	4200400000	2785100000	8424200000	3202200000	8128700000	3914500000
ENSDARP00000114396	ENSDARG00000043180	ENSDARP00000114396	gpd1b	glycerol-3-phosphate dehydrogenase 1b	21	21	16	51.1	51.1	43.7	41.514	380	33724000000	4273500000	8189600000	2910100000	10359000000	1062300000	1751300000	1349000000	170940000	327580000	116410000	414360000	42491000	70052000	4059400000	4758800000	4093300000	6910200000	5210000000	4901600000
ENSDARP00000123299	ENSDARG00000007219	ENSDARP00000123299	actn1	actinin, alpha 1	64	52	36	64.9	57.8	46.5	104.2	902	33699000000	4128400000	6382800000	3100700000	8751400000	666020000	3265900000	648050000	79392000	122750000	59629000	168300000	12808000	62806000	7136700000	4509700000	7381400000	5214600000	5293700000	4000700000
ENSDARP00000091056	ENSDARG00000069100	ENSDARP00000118280	aldh9a1a.1	aldehyde dehydrogenase 9 family, member A1a, tandem duplicate 1	28	28	11	53.7	53.7	22.4	55.261	508	33567000000	4720000000	7137100000	3715800000	6000400000	1740000000	2590400000	1118900000	157330000	237900000	123860000	200010000	58001000	86346000	4925500000	4921100000	5587400000	6440400000	6891700000	5603800000
ENSDARP00000128327	ENSDARG00000036162	ENSDARP00000108805	hnrnpa0b	heterogeneous nuclear ribonucleoprotein A0b	23	23	22	50.3	50.3	50.3	33.687	326	33263000000	6375400000	6633500000	3473300000	5070400000	2364600000	2546000000	2078900000	398460000	414590000	217080000	316900000	147780000	159130000	6910100000	4529800000	7389700000	4805300000	8597600000	4553200000
ENSDARP00000109508	ENSDARG00000090364	ENSDARP00000108601	zgc:123103	zgc:158580	21	21	11	48.6	48.6	32.7	38.345	333	33188000000	6765300000	5558700000	5274900000	3812900000	3912100000	2311500000	2370600000	483240000	397050000	376780000	272350000	279440000	165110000	6451100000	3967700000	7821200000	3031200000	9489000000	4257600000
ENSDARP00000122475	ENSDARG00000044943	ENSDARP00000122475	npepps	aminopeptidase puromycin sensitive	48	48	48	51.5	51.5	51.5	103.92	925	33034000000	4643300000	7613700000	3118900000	8222200000	1291100000	1958700000	660690000	92866000	152270000	62378000	164440000	25822000	39174000	5000700000	5352300000	5700500000	5872300000	4903100000	4832600000
ENSDARP00000091902	ENSDARG00000069464	ENSDARP00000091902	cox7a1	cytochrome c oxidase subunit VIIa polypeptide 1 (muscle)	3	3	3	28.1	28.1	28.1	10.187	89	32997000000	2262400000	5966200000	1419200000	11496000000	1052300000	2758900000	5499400000	377060000	994360000	236540000	1916000000	175380000	459810000	3293700000	5062900000	3781300000	8396700000	6009100000	8035900000
ENSDARP00000094530	ENSDARG00000006526	ENSDARP00000094530	fn1b	fibronectin 1b	99	99	96	51.4	51.4	50.3	275.77	2500	32894000000	4725300000	6740700000	3545600000	6405200000	2404000000	2324900000	265280000	38107000	54360000	28593000	51655000	19387000	18749000	5178300000	4249000000	4719000000	5083000000	7624100000	5487100000
ENSDARP00000062337	ENSDARG00000042510	ENSDARP00000062337	acot20	si:dkey-11e23.4	27	27	27	66.3	66.3	66.3	48.601	439	32577000000	3694300000	8993700000	2988500000	8824000000	760760000	1564400000	1357400000	153930000	374740000	124520000	367670000	31698000	65185000	4276000000	5505700000	3514600000	5742900000	3995700000	4972300000
ENSDARP00000066805	ENSDARG00000045428	ENSDARP00000066805	mcee	methylmalonyl CoA epimerase	9	9	9	60.6	60.6	60.6	18.926	175	32365000000	3951700000	12101000000	1649100000	5811300000	948540000	2745200000	2697100000	329310000	1008400000	137430000	484280000	79045000	228770000	3976900000	9868600000	3227500000	5185500000	3758400000	5765500000
ENSDARP00000040203	ENSDARG00000031164	ENSDARP00000040203	tuba8l2	tubulin, alpha 8 like 2	29	11	3	65.9	24.3	7.1	50.158	449	32314000000	4402500000	6449200000	2686100000	7114000000	1260700000	3260600000	1538800000	209640000	307100000	127910000	338760000	60035000	155270000	4427900000	6110300000	4754400000	7520000000	3955600000	6770300000
ENSDARP00000024860	ENSDARG00000036279	ENSDARP00000024860	lamc1	laminin, gamma 1	71	71	71	40.8	40.8	40.8	176.2	1593	31789000000	3096600000	9834000000	1865300000	7143700000	755650000	2944500000	402390000	39197000	124480000	23611000	90426000	9565200	37272000	2861000000	6205600000	3205500000	6447500000	2877900000	7098300000
ENSDARP00000061000	ENSDARG00000041619	ENSDARP00000061000	gnb2l1	guanine nucleotide binding protein (G protein), beta polypeptide 2-like 1	22	22	22	78.5	78.5	78.5	35.122	317	31743000000	5442300000	5238800000	5170500000	5532000000	2206300000	1621400000	1587100000	272110000	261940000	258530000	276600000	110310000	81069000	4681500000	4488400000	5225100000	6123700000	4420900000	4175200000
ENSDARP00000047158	ENSDARG00000029722	ENSDARP00000047158	hmgb2a	high-mobility group box 2a	19	18	18	41.8	38.5	38.5	24.096	213	31608000000	4581000000	5977500000	4633600000	4858400000	2732900000	2061800000	5268000000	763490000	996260000	772260000	809730000	455480000	343630000	3923700000	3731800000	7299800000	4373200000	9060900000	5754400000
ENSDARP00000044327	ENSDARG00000044142	ENSDARP00000044327	acss1	acyl-CoA synthetase short-chain family member 1	35	35	35	49.9	49.9	49.9	76.688	693	31485000000	2908000000	8273000000	2829600000	8463600000	1084900000	2111500000	983910000	90876000	258530000	88424000	264490000	33903000	65985000	3140900000	4897700000	5133600000	6537900000	3543000000	4772100000
ENSDARP00000060549	ENSDARG00000041314	ENSDARP00000060549	ndufb9	NADH dehydrogenase (ubiquinone) 1 beta subcomplex, 9	17	17	17	80	80	80	21.04	175	31301000000	5157300000	9370700000	1240100000	5843800000	869770000	3153900000	3477900000	573030000	1041200000	137780000	649320000	96641000	350430000	4740800000	7982800000	3778300000	5244000000	4321400000	6271800000
ENSDARP00000076902	ENSDARG00000059362	ENSDARP00000076902	cavin1b	polymerase I and transcript release factor b	28	28	25	53.5	53.5	45.8	51.774	454	31042000000	4964800000	6851400000	3473600000	7447100000	2114500000	1887200000	1940200000	310300000	428210000	217100000	465440000	132150000	117950000	5057700000	3114500000	4704600000	4152400000	5451600000	4104100000
ENSDARP00000105955	ENSDARG00000044299	ENSDARP00000105955	lmnb1	lamin B1	55	50	50	69.8	65.3	65.3	68.308	603	30762000000	6472000000	5748600000	4596600000	4816300000	2114600000	1701700000	831400000	174920000	155370000	124230000	130170000	57153000	45992000	5763900000	3544600000	6205800000	3938900000	6600900000	4284900000
ENSDARP00000064310	ENSDARG00000043795	ENSDARP00000064310	arhgdia	Rho GDP dissociation inhibitor (GDI) alpha	18	18	18	86.7	86.7	86.7	23.047	203	30595000000	4132400000	7171400000	3174800000	6593200000	1639500000	2343200000	3399500000	459160000	796820000	352750000	732580000	182160000	260360000	3701500000	4376300000	4133200000	4647000000	4976600000	5801100000
ENSDARP00000056285	ENSDARG00000038559	ENSDARP00000056285	h1f0	H1 histone family, member 0	8	8	7	24.6	24.6	20.1	21.206	199	30516000000	6330500000	4334100000	3201600000	3808700000	2059900000	2853700000	6103100000	1266100000	866830000	640310000	761740000	411980000	570750000	5494200000	5279200000	4283400000	5946700000	8044500000	6182400000
ENSDARP00000124670	ENSDARG00000002632	ENSDARP00000124670	anxa11b	annexin A11b	26	25	25	50.5	48.7	48.7	51.469	485	30188000000	5168100000	6417600000	3283000000	5161400000	1491400000	2113600000	1677100000	287120000	356530000	182390000	286740000	82853000	117420000	4636200000	4109500000	4902700000	4190000000	3360500000	4909600000
ENSDARP00000020399	ENSDARG00000008982	ENSDARP00000020399	casq2	calsequestrin 2	16	16	16	39.4	39.4	39.4	47.33	409	30052000000	3585800000	7557500000	2770900000	6562800000	1059900000	2541200000	2732000000	325980000	687040000	251900000	596620000	96354000	231020000	2959300000	5979000000	3124800000	6186400000	2943700000	6451900000
ENSDARP00000118435	ENSDARG00000054867	ENSDARP00000118435	hibch	3-hydroxyisobutyryl-Coenzyme A hydrolase	24	24	23	68.2	68.2	66.4	42.413	384	30027000000	4514500000	8143700000	2253000000	7263100000	792780000	2011000000	1154900000	173630000	313220000	86653000	279350000	30492000	77347000	4005800000	6313600000	3971000000	7170300000	3261100000	4279600000
ENSDARP00000069948	ENSDARG00000053254	ENSDARP00000069948	mylpfa	myosin light chain, phosphorylatable, fast skeletal muscle a ;myosin light chain, phosphorylatable, fast skeletal muscle b	25	25	24	95.9	95.9	85.2	18.865	169	29969000000	3250700000	163610000	11920000000	49662000	263160000	12721000	2724400000	295520000	14874000	1083700000	4514700	23924000	1156400	1528000000	44976000	19495000000	20175000	1089300000	11313000
ENSDARP00000024947	ENSDARG00000018820	ENSDARP00000024947	flncb	filamin C, gamma b (actin binding protein 280)	136	117	117	53.7	48.5	48.5	294.55	2743	29639000000	3502400000	6824700000	3031500000	5799600000	1726600000	2342700000	217930000	25753000	50181000	22291000	42644000	12696000	17225000	4201600000	4197400000	4853200000	4941000000	5755800000	5631600000
ENSDARP00000013441	ENSDARG00000003570	ENSDARP00000013441	hsp90b1	heat shock protein 90, beta (grp94), member 1	54	54	54	60	60	60	91.281	793	29635000000	5656900000	4830200000	4325100000	4873700000	1568600000	2083400000	740880000	141420000	120750000	108130000	121840000	39215000	52086000	6292400000	3491400000	6989800000	4234300000	6313700000	3608600000
ENSDARP00000072678	ENSDARG00000092419	ENSDARP00000072678	vtg7	vitellogenin 7	107	33	33	72.5	27.8	27.8	148.99	1358	29302000000	1806600000	2758100000	1234200000	3118300000	3937900000	3703900000	375660000	23161000	35361000	15823000	39978000	50486000	47485000	4701700000	2661900000	2639400000	3596700000	18680000000	9832500000
ENSDARP00000011213	ENSDARG00000015247	ENSDARP00000011213	f8	coagulation factor VIII, procoagulant component	71	71	71	37.3	37.3	37.3	247.93	2147	29261000000	6347400000	4067300000	4711100000	3431000000	2020700000	1587100000	304800000	66119000	42368000	49074000	35740000	21049000	16532000	7028200000	2735900000	7893500000	3105200000	6250900000	2813900000
ENSDARP00000051054	ENSDARG00000052840	ENSDARP00000051054	ndufs4	NADH dehydrogenase (ubiquinone) Fe-S protein 4, (NADH-coenzyme Q reductase)	11	11	11	66.1	66.1	66.1	19.005	168	28981000000	1302200000	9328100000	1496800000	8925500000	407700000	1424300000	2898100000	130220000	932810000	149680000	892550000	40770000	142430000	2611100000	7045400000	4382200000	8266100000	3210200000	3754600000
ENSDARP00000027005	ENSDARG00000004930	ENSDARP00000027005	lmo7a	LIM domain only 7a	78	78	78	34.3	34.3	34.3	207.43	1826	28942000000	4087700000	7862300000	2550500000	6350100000	1108900000	1890200000	307900000	43486000	83641000	27133000	67554000	11797000	20109000	3622200000	4315500000	3324600000	4604900000	3936700000	4627300000
ENSDARP00000100503	ENSDARG00000004906	ENSDARP00000100503	stip1	stress-induced-phosphoprotein 1 (Hsp70/Hsp90-organizing protein)	59	59	59	73.8	73.8	73.8	61.668	542	28848000000	4501200000	7468600000	2389600000	6854200000	1210500000	1750700000	759170000	118450000	196540000	62885000	180370000	31854000	46072000	4351400000	3841300000	4103400000	4215300000	4143200000	3623600000
ENSDARP00000013402	ENSDARG00000004909	ENSDARP00000013402	cat	catalase	40	40	39	74.3	74.3	74.3	59.702	526	28832000000	3499900000	8523000000	2690900000	6207600000	880540000	2191600000	873690000	106060000	258270000	81543000	188110000	26683000	66413000	3639700000	5931200000	4191100000	4461500000	3360100000	3686500000
ENSDARP00000044153	ENSDARG00000032242	ENSDARP00000044153	tnnt2c	troponin T2c, cardiac	3	2	2	5.9	3.1	3.1	34.654	290	28610000000	2484900000	5227600000	1744800000	9682500000	1253600000	1758400000	3178900000	276100000	580850000	193860000	1075800000	139290000	195380000	3321600000	2258900000	2750800000	6286100000	4469300000	3176300000
ENSDARP00000047376	ENSDARG00000040248	ENSDARP00000047376	crata	carnitine O-acetyltransferase a	37	29	29	53.6	48	48	71.261	631	28609000000	3099300000	9149700000	2100000000	6944000000	574430000	1672700000	986530000	106870000	315510000	72413000	239450000	19808000	57681000	3386700000	4477000000	3641400000	5018700000	2333100000	4042500000
ENSDARP00000060967	ENSDARG00000041589	ENSDARP00000060967	adprhl1	ADP-ribosylhydrolase like 1	16	16	16	53.4	53.4	53.4	39.2	350	28592000000	2537600000	8107400000	2300400000	5786300000	686750000	2051700000	1588500000	140980000	450410000	127800000	321460000	38153000	113980000	4588200000	5298400000	4610700000	4641300000	5351100000	5331900000
ENSDARP00000104288	ENSDARG00000005368	ENSDARP00000104288	mcamb	melanoma cell adhesion molecule b	38	38	38	57.1	57.1	57.1	70.492	630	28487000000	1674700000	8906600000	1264400000	9174800000	554460000	2309600000	918940000	54023000	287310000	40788000	295960000	17886000	74503000	2137300000	5550800000	1973700000	5399600000	2506800000	5687700000
ENSDARP00000092551	ENSDARG00000077383	ENSDARP00000092551	anxa11a	annexin A11a	35	35	33	44.7	44.7	43	55.747	526	28475000000	5146900000	5827700000	3973000000	4418200000	2121200000	1623600000	1423700000	257350000	291380000	198650000	220910000	106060000	81179000	4636000000	4049200000	5072700000	4288400000	5013100000	4623200000
ENSDARP00000113805	ENSDARG00000017901	ENSDARP00000113805	tln2a	talin 2a	110	97	81	62.8	58	51.1	229.74	2157	28295000000	3980600000	7526500000	2783500000	6517300000	1088100000	1754100000	250400000	35226000	66607000	24633000	57675000	9629600	15523000	3780300000	4298500000	3221000000	4943400000	3382500000	4049000000
ENSDARP00000105632	ENSDARG00000040184	ENSDARP00000105632	syncrip	synaptotagmin binding, cytoplasmic RNA interacting protein	37	37	28	48.3	48.3	38	77.041	694	28107000000	4404300000	6242800000	3421000000	4414200000	1436700000	2062100000	826690000	129540000	183610000	100620000	129830000	42255000	60650000	4277700000	3991600000	4744800000	4451500000	4955800000	4745000000
ENSDARP00000124805	ENSDARG00000091136	ENSDARP00000124805	zgc:174259	zgc:174259	18	18	2	37.3	37.3	5.9	46.721	410	28096000000	7674900000	5655400000	3995300000	2315600000	1389000000	1229900000	1404800000	383750000	282770000	199760000	115780000	69449000	61493000	6880400000	3770900000	5614200000	1494100000	6534700000	2837000000
ENSDARP00000006065	ENSDARG00000020785	ENSDARP00000006065	lama4	laminin, alpha 4	66	66	65	32.3	32.3	32	207.48	1871	28027000000	2198000000	8600600000	1572200000	7694000000	789360000	2425600000	301370000	23635000	92479000	16905000	82731000	8487700	26081000	2372200000	5961800000	2743300000	6173600000	2872500000	5736800000
ENSDARP00000067953	ENSDARG00000051783	ENSDARP00000067953	rplp0	ribosomal protein, large, P0	17	17	17	53.8	53.8	53.8	34.425	316	27992000000	4124400000	5384700000	3426000000	5420200000	1529400000	2075900000	1866100000	274960000	358980000	228400000	361350000	101960000	138400000	5159800000	3599700000	4963900000	5047400000	5182200000	5277200000
ENSDARP00000113049	ENSDARG00000013415	ENSDARP00000113049	lmna	lamin A	59	59	58	63.4	63.4	63.3	73.671	659	27830000000	2298100000	8238000000	2765400000	6632300000	781400000	2622500000	647210000	53445000	191580000	64312000	154240000	18172000	60989000	2683500000	4345800000	4174000000	6184000000	2805300000	6574700000
ENSDARP00000102672	ENSDARG00000074012	ENSDARP00000102672	si:ch1073-159d7.7	Uncharacterized protein	15	14	2	48.4	48.4	9.9	16.503	161	27792000000	5485900000	3357900000	7603600000	3347700000	1755400000	1112400000	4632000000	914320000	559650000	1267300000	557960000	292570000	185400000	6731800000	1866200000	7071800000	1806900000	4969800000	2701700000
ENSDARP00000121564	ENSDARG00000054942	ENSDARP00000121564	lgals2a	lectin, galactoside-binding, soluble, 2a	9	9	9	95.5	95.5	95.5	15.264	134	27770000000	5347000000	5342400000	3013100000	6172600000	1272500000	1204500000	3471200000	668370000	667790000	376630000	771570000	159060000	150570000	3968000000	3619300000	4189200000	4952400000	5084100000	3923400000
ENSDARP00000070004	ENSDARG00000053484	ENSDARP00000070004	syne2b	spectrin repeat containing, nuclear envelope 2b	310	310	307	36.9	36.9	36.6	1112.9	9778	27684000000	4933100000	6170300000	4171000000	5249500000	1289900000	1584300000	55368000	9866300	12341000	8342100	10499000	2579900	3168600	4791500000	3664900000	4975500000	4099600000	4544700000	3742900000
ENSDARP00000064375	ENSDARG00000043848	ENSDARP00000064375	sod1	superoxide dismutase 1, soluble	16	16	16	93.5	93.5	93.5	15.953	154	27652000000	4331200000	6335600000	2698600000	5935100000	803520000	1729700000	2765200000	433120000	633560000	269860000	593510000	80352000	172970000	5133600000	4163300000	4333100000	3863100000	3471100000	4058300000
ENSDARP00000124483	ENSDARG00000057317	ENSDARP00000074386	nexn	nexilin (F actin binding protein)	65	65	64	58.1	58.1	57.3	101.75	861	27601000000	4094000000	9242900000	2026000000	4626300000	917890000	1849700000	836410000	124060000	280090000	61394000	140190000	27815000	56051000	3868000000	4112100000	2409000000	4205300000	2667200000	4499300000
ENSDARP00000040556	ENSDARG00000033201	ENSDARP00000040556	zgc:101840		12	12	7	78.7	78.7	54	21.95	202	27571000000	4041300000	7432000000	2222200000	4945200000	667090000	1529000000	3063400000	449030000	825780000	246910000	549460000	74121000	169890000	3247900000	3985400000	3972200000	4626000000	3137000000	4202000000
ENSDARP00000009817	ENSDARG00000096829		blvrb	biliverdin reductase B (flavin reductase (NADPH)) ;biliverdin reductase B (flavin reductase (NADPH))	12	12	12	55.1	55.1	55.1	22.653	207	27497000000	6605400000	3151600000	6560100000	2269600000	2313000000	669580000	2499700000	600490000	286510000	596370000	206320000	210270000	60871000	7070600000	2171000000	8161700000	2118900000	8362300000	1494800000
ENSDARP00000054273	ENSDARG00000028533	ENSDARP00000054273	macf1a	microtubule-actin crosslinking factor 1	181	179	178	27.1	26.8	26.7	899.22	7964	27419000000	2791300000	12117000000	5293900000	3142100000	903300000	1494300000	60662000	6175300	26808000	11712000	6951500	1998500	3305900	3035800000	3409000000	3043600000	3390800000	2835100000	3672300000
ENSDARP00000006553	ENSDARG00000003991	ENSDARP00000110234	fhl2b	four and a half LIM domains 2b	32	32	10	91	91	34.4	32.441	279	27239000000	7181300000	1533000000	7966500000	936750000	2422900000	391680000	1362000000	359070000	76649000	398320000	46837000	121150000	19584000	8022000000	959640000	11343000000	785480000	7532100000	1272300000
ENSDARP00000084267	ENSDARG00000062272	ENSDARP00000084267	afg3l2	AFG3 ATPase family gene 3-like 2 (S. cerevisiae)	51	51	45	53	53	44.6	88.695	800	27164000000	3604300000	8194900000	2395200000	6467800000	843310000	1557700000	590530000	78354000	178150000	52069000	140600000	18333000	33863000	3472700000	4557500000	2883300000	4027800000	3283700000	3767500000
ENSDARP00000101565	ENSDARG00000077991	ENSDARP00000101565	WDR1	WD repeat domain 1	33	33	33	50.5	50.5	50.5	66.838	606	27158000000	2755600000	6983200000	2779000000	6771600000	810000000	1221300000	936490000	95022000	240800000	95827000	233500000	27931000	42113000	2993900000	4761300000	3885800000	4702600000	2951600000	3590200000
ENSDARP00000018923	ENSDARG00000003032	ENSDARP00000018923	eif4a1b	eukaryotic translation initiation factor 4A, isoform 1B	30	30	15	63.5	63.5	32	46.122	406	27116000000	3518100000	4901000000	3875700000	6282800000	1543700000	1229700000	1129800000	146590000	204210000	161490000	261780000	64321000	51238000	3638500000	3489000000	4034200000	4649400000	4382600000	3111200000
ENSDARP00000096258	ENSDARG00000071378	ENSDARP00000096258	si:dkey-78l4.14	chromosome 19 open reading frame 70	5	5	5	55.9	55.9	55.9	11.752	111	26791000000	2653300000	6956200000	2096500000	6424000000	421610000	1872200000	4465200000	442220000	1159400000	349420000	1070700000	70269000	312030000	3275800000	5091200000	5103500000	6491600000	4499700000	4000300000
ENSDARP00000006315	ENSDARG00000015006	ENSDARP00000006315	dnm1l	dynamin 1-like	50	50	45	73.4	73.4	65.7	77.262	691	26671000000	3331700000	6878000000	2292300000	6648000000	1011600000	1724100000	567470000	70887000	146340000	48773000	141450000	21523000	36683000	3445700000	4408400000	3124800000	5036000000	3174400000	4548800000
ENSDARP00000121890	ENSDARG00000042469	ENSDARP00000062277	ndufa12	NADH dehydrogenase (ubiquinone) 1 alpha subcomplex, 12	15	15	15	89.2	89.2	89.2	16.261	139	26634000000	1768700000	8371500000	2153000000	6365400000	756380000	1733300000	3329200000	221090000	1046400000	269120000	795670000	94548000	216660000	3160000000	6385100000	3530100000	5012500000	2854900000	3453200000
ENSDARP00000112851	ENSDARG00000005944	ENSDARP00000112851	GNB1x	guanine nucleotide binding protein (G protein), beta polypeptide 1b ;guanine nucleotide binding protein (G protein), beta polypeptide 1b	20	20	1	66.8	66.8	5.3	37.303	340	26561000000	5116100000	2904100000	3761100000	3492100000	2456300000	1421400000	2043100000	393550000	223390000	289320000	268620000	188950000	109340000	7763500000	1896400000	7101700000	2149800000	5722600000	2941100000
ENSDARP00000098791	ENSDARG00000078113	ENSDARP00000098791	atp5ia	ATP synthase, H+ transporting, mitochondrial F0 complex, subunit e, duplicate a	9	6	6	78.9	53.5	53.5	8.3736	71	26499000000	870300000	9438100000	2049400000	6487200000	803290000	1892100000	6624600000	217570000	2359500000	512340000	1621800000	200820000	473020000	1433900000	5645400000	3283600000	5201900000	2197100000	5095000000
ENSDARP00000003468	ENSDARG00000008243	ENSDARP00000003468	cct8	chaperonin containing TCP1, subunit 8 (theta)	39	39	39	70.7	70.7	70.7	59.3	546	26390000000	3573300000	5685900000	3315400000	5691100000	1402700000	1339400000	776160000	105100000	167230000	97512000	167390000	41256000	39395000	3713000000	3195500000	4538900000	3324000000	4604000000	3022200000
ENSDARP00000012950	ENSDARG00000011170	ENSDARP00000012950	ndrg2	N-myc downstream regulated gene 2	19	19	19	62.2	62.2	62.2	40.467	368	26286000000	3353600000	7031900000	2296300000	6072500000	857150000	1386000000	1546200000	197270000	413640000	135080000	357210000	50420000	81531000	3182300000	4402100000	2445500000	3935500000	3156900000	3137100000
ENSDARP00000122279	ENSDARG00000033789	ENSDARP00000122279	ndufb7	NADH dehydrogenase (ubiquinone) 1 beta subcomplex, 7	7	7	7	70.8	70.8	70.8	14.483	120	26257000000	4124800000	6055600000	2660000000	6543300000	779080000	1151400000	3751000000	589250000	865080000	380010000	934760000	111300000	164490000	4634600000	3773500000	3805200000	3954500000	3289600000	3088100000
ENSDARP00000123183	ENSDARG00000019181	ENSDARP00000123183	rpsa	ribosomal protein SA	20	20	20	59.1	59.1	59.1	34.012	308	26173000000	3571900000	5296600000	3171700000	5456400000	1558400000	1494000000	2013300000	274760000	407430000	243980000	419730000	119870000	114920000	4033700000	2964400000	4856600000	3973600000	5413800000	3906500000
ENSDARP00000090963	ENSDARG00000041569	ENSDARP00000090963	ces2	carboxylesterase 2 (intestine, liver)	24	24	12	45.9	45.9	26.8	60.634	555	26015000000	4680500000	4452000000	4019300000	4656600000	1695400000	1353000000	1040600000	187220000	178080000	160770000	186260000	67814000	54120000	5254700000	2773000000	6240900000	2782700000	6188500000	3124900000
ENSDARP00000118006	ENSDARG00000021252	ENSDARP00000016831	cct6a	chaperonin containing TCP1, subunit 6A (zeta 1)	31	31	31	58	58	58	57.68	531	26014000000	4430300000	5851100000	3622300000	4231000000	1518500000	1252100000	963490000	164090000	216710000	134160000	156700000	56242000	46374000	4257200000	3889000000	4626300000	3815400000	4805800000	3261000000
ENSDARP00000117066	ENSDARG00000007791	ENSDARP00000117066	ppp2r1ba	protein phosphatase 2 (formerly 2A), regulatory subunit A (PR 65), alpha isoform	36	36	15	65.9	65.9	30.6	65.422	589	25895000000	3930700000	6191600000	2950200000	4743300000	1192900000	1520300000	809220000	122830000	193490000	92194000	148230000	37278000	47511000	3530900000	4002300000	3671700000	3816400000	3964900000	3898400000
ENSDARP00000103325	ENSDARG00000078318	ENSDARP00000103325	tmod1	tropomodulin 1	29	29	28	69.4	69.4	66.3	40.012	356	25756000000	2842400000	2825700000	1884700000	7235700000	1482200000	3089600000	1226500000	135350000	134560000	89748000	344560000	70582000	147130000	3690100000	2092300000	3536500000	4910100000	5376500000	6272300000
ENSDARP00000054229	ENSDARG00000037281	ENSDARP00000054229	fgg	fibrinogen, gamma polypeptide	38	38	38	66.6	66.6	66.6	48.832	431	25609000000	4717000000	5084100000	2847000000	4451200000	1843800000	1469600000	984950000	181420000	195540000	109500000	171200000	70914000	56522000	4495600000	3005300000	4453600000	2654800000	5536200000	3220200000
ENSDARP00000087500	ENSDARG00000042049	ENSDARP00000087500	zgc:112425		14	14	14	58.9	58.9	58.9	18.454	185	25480000000	5076200000	4949000000	3031400000	6469100000	1297700000	1190900000	2123400000	423020000	412420000	252620000	539090000	108140000	99244000	4313400000	3050500000	3042900000	2530500000	4654500000	3282300000
ENSDARP00000020656	ENSDARG00000018146	ENSDARP00000020656	gpx1a	glutathione peroxidase 1a	13	13	13	83.8	83.8	83.8	16.407	142	25375000000	3864200000	4219000000	3031500000	5006700000	1451200000	2042700000	2537500000	386420000	421900000	303150000	500670000	145120000	204270000	4479000000	3098900000	4342100000	3610100000	5623800000	4333300000
ENSDARP00000062568	ENSDARG00000042658	ENSDARP00000062568	acad8	acyl-Coenzyme A dehydrogenase family, member 8	23	23	23	60.8	60.8	60.8	45.227	418	25356000000	2950400000	7032900000	2039600000	5059400000	895600000	1612500000	1102500000	128280000	305780000	88677000	219980000	38939000	70110000	3603400000	4072400000	3218300000	3844400000	3658200000	3507600000
ENSDARP00000110392	ENSDARG00000087803	ENSDARP00000110392	NDUFC2	NADH dehydrogenase (ubiquinone) 1, subcomplex unknown, 2, 14.5kDa	5	5	5	51.6	51.6	51.6	7.8519	64	25280000000	3649700000	6757500000	1596900000	5964100000	676890000	2161200000	6320000000	912420000	1689400000	399220000	1491000000	169220000	540300000	4232700000	3935900000	3553400000	2289900000	5329400000	4699400000
ENSDARP00000064973	ENSDARG00000044254	ENSDARP00000064973	anxa3b	annexin A3b	36	36	36	80.6	80.6	80.6	37.653	340	25168000000	3739600000	5142800000	3263800000	4818100000	2094700000	1232600000	1048700000	155820000	214280000	135990000	200760000	87280000	51356000	4290600000	2943600000	5103200000	3166000000	6354500000	2956000000
ENSDARP00000041959	ENSDARG00000032575	ENSDARP00000041959	ywhaz	tyrosine 3-monooxygenase/tryptophan 5-monooxygenase activation protein, zeta polypeptide	27	24	21	77	77	70.5	27.962	244	25156000000	4674100000	5251600000	3264500000	3990800000	1090800000	1663600000	1677100000	311610000	350110000	217630000	266050000	72718000	110910000	6037700000	3024400000	7548500000	3679700000	4613900000	3933300000
ENSDARP00000110052	ENSDARG00000027009	ENSDARP00000110052	zgc:85777	zgc:85777	21	21	21	53.2	53.2	53.2	47.8	432	25050000000	2623500000	8110300000	1918400000	5864600000	448760000	1462900000	1138600000	119250000	368650000	87200000	266570000	20398000	66495000	2900400000	5676200000	1962600000	5343100000	1665700000	3436800000
ENSDARP00000026207	ENSDARG00000002204	ENSDARP00000026207	hspb11	heat shock protein, alpha-crystallin-related, b11	13	13	13	90.2	90.2	90.2	23.764	205	24998000000	254520000	8161300000	361420000	6314900000	249400000	4051000000	2272600000	23138000	741940000	32856000	574080000	22673000	368270000	299200000	5723100000	776940000	8475800000	1051700000	10505000000
ENSDARP00000113048	ENSDARG00000034705	ENSDARP00000113048	pvalb7	parvalbumin 7	16	16	15	87.2	87.2	87.2	12.029	109	24945000000	2636000000	191010000	20344000000	136430000	526750000	38430000	3563600000	376570000	27287000	2906400000	19491000	75251000	5490000	2512600000	110680000	25286000000	129720000	1478600000	101590000
ENSDARP00000071960	ENSDARG00000093235	ENSDARP00000071960	TST	mercaptopyruvate sulfurtransferase	14	14	14	64.5	64.5	64.5	33.289	299	24811000000	2406800000	7434500000	1582200000	7014300000	783620000	1854300000	1654000000	160450000	495640000	105480000	467620000	52241000	123620000	2049000000	3936700000	3901100000	3997800000	2559900000	3705500000
ENSDARP00000057866	ENSDARG00000057374	ENSDARP00000057866	sfxn3	sideroflexin 3	19	19	19	68	68	68	35.31	322	24641000000	2587700000	5645000000	2190900000	5956100000	920790000	1924500000	1449500000	152220000	332060000	128880000	350360000	54164000	113200000	3077000000	4014900000	3365800000	5434300000	3810800000	5013700000
ENSDARP00000127700	ENSDARG00000090850	ENSDARP00000106154	serpina1l	serine (or cysteine) proteinase inhibitor, clade A (alpha-1 antiproteinase, antitrypsin), member 1, like	25	5	5	47.9	11.1	11.1	48.452	434	24519000000	5065300000	3551600000	4870200000	3504800000	1395800000	975390000	1290500000	266590000	186930000	256330000	184460000	73462000	51336000	5274500000	1582300000	5279400000	1451700000	4826400000	1655000000
ENSDARP00000114387	ENSDARG00000008867	ENSDARP00000114387	rap1b	RAS related protein 1b	16	16	6	57.6	57.6	23.4	20.803	184	24460000000	5223800000	5173000000	2981900000	4625800000	888780000	1203900000	2446000000	522380000	517300000	298190000	462580000	88878000	120390000	3328000000	2984700000	4396800000	3400400000	3226000000	2786500000
ENSDARP00000017569	ENSDARG00000006019	ENSDARP00000017569	tktb	transketolase b	31	31	30	53.8	53.8	53.8	67.838	625	24274000000	4595600000	2758200000	5192400000	3981100000	1969700000	1181000000	783050000	148250000	88976000	167500000	128420000	63537000	38097000	4482600000	2104300000	6154000000	2778900000	5735100000	2976600000
ENSDARP00000003700	ENSDARG00000003599	ENSDARP00000003700	rpl3	ribosomal protein L3	26	26	26	56.6	56.6	56.6	46.255	403	24228000000	3599600000	5278300000	2378300000	5669100000	877500000	1463300000	1275200000	189450000	277800000	125180000	298370000	46184000	77018000	3907500000	3335500000	2559500000	3826600000	3073700000	4209300000
ENSDARP00000099464	ENSDARG00000080010	ENSDARP00000099464	adh5	alcohol dehydrogenase 5	19	19	19	60.4	60.4	60.4	40.032	376	24077000000	3663400000	5920600000	2629700000	4648100000	877440000	1128000000	1337600000	203520000	328920000	146100000	258230000	48747000	62664000	3063400000	3829500000	3768000000	4692300000	3010300000	2455700000
ENSDARP00000051762	ENSDARG00000035692	ENSDARP00000051762	rps3a	ribosomal protein S3A	27	27	27	66.3	66.3	66.3	30.199	267	24052000000	3293000000	5004200000	2517500000	4998500000	982650000	1532000000	1414800000	193710000	294370000	148090000	294030000	57803000	90117000	3067200000	2808700000	3689300000	3709300000	3752300000	3187800000
ENSDARP00000066897	ENSDARG00000045487	ENSDARP00000066897	rps16	ribosomal protein S16	16	16	16	76.7	76.7	76.7	16.356	146	23840000000	3085800000	4499600000	2981200000	4675400000	1533800000	1352500000	2167300000	280530000	409060000	271020000	425030000	139440000	122960000	3835100000	3091400000	3779100000	3701100000	5166600000	2954900000
ENSDARP00000031658	ENSDARG00000015065	ENSDARP00000031658	c4	complement component 4	50	49	49	34.2	33.6	33.6	191.05	1700	23834000000	1988000000	1116300000	2364700000	11558000000	526950000	427480000	240750000	20081000	11276000	23886000	116740000	5322800	4318000	3737500000	2374700000	5138600000	2666500000	5826100000	2575400000
ENSDARP00000121692	ENSDARG00000088116	ENSDARP00000121692	gstm.3	glutathione S-transferase M3 (brain)	19	14	14	70.3	59.4	59.4	25.812	219	23830000000	6176300000	2155700000	5483600000	3251600000	2011100000	932060000	1702100000	441160000	153980000	391680000	232260000	143650000	66576000	5798800000	937440000	7655900000	1791600000	5518900000	1535300000
ENSDARP00000125799	ENSDARG00000059128	ENSDARP00000125799	uqcrh	ubiquinol-cytochrome c reductase hinge protein	6	6	6	74.4	74.4	74.4	10.675	90	23743000000	3173900000	5022900000	3232500000	5820100000	124110000	200060000	4748600000	634780000	1004600000	646500000	1164000000	24822000	40012000	2138100000	2983300000	6375500000	5995800000	712360000	3867400000
ENSDARP00000039324	ENSDARG00000012381	ENSDARP00000039324	hsc70	heat shock cognate 70	49	23	16	55.8	25.8	20.4	70.945	647	23449000000	3426700000	6287100000	2133900000	4217600000	1031500000	1814500000	710590000	103840000	190520000	64662000	127810000	31258000	54986000	3172500000	3899100000	2598000000	3704600000	2984000000	3729100000
ENSDARP00000073439	ENSDARG00000056481	ENSDARP00000073439	vat1	vesicle amine transport protein 1 homolog (T californica)	30	30	30	58.5	58.5	58.5	53.562	484	23396000000	3262700000	4872000000	3061900000	4470300000	1295100000	1356600000	1231400000	171720000	256420000	161150000	235280000	68164000	71399000	3831400000	2602500000	3962000000	2795300000	3802500000	2997200000
ENSDARP00000096178	ENSDARG00000013351	ENSDARP00000096178	cirbpb	cold inducible RNA binding protein	14	14	14	54.5	54.5	54.5	23.494	224	23371000000	4954500000	3479200000	2799900000	3695700000	1315800000	1848400000	1797800000	381110000	267630000	215370000	284290000	101210000	142180000	4478000000	3971900000	2865600000	1966800000	4566200000	4070500000
ENSDARP00000119651	ENSDARG00000032206	ENSDARP00000119651	cthl	cystathionase (cystathionine gamma-lyase), like	23	23	21	65.8	65.8	62.6	44.596	404	23169000000	93942000	9432400000	76160000	6068700000	73856000	3532600000	1103300000	4473500	449160000	3626700	288990000	3516900	168220000	129920000	5878900000	151600000	6468100000	304250000	7997500000
ENSDARP00000101688	ENSDARG00000073845	ENSDARP00000101688	zgc:110843	zgc:110843	13	13	13	88.4	88.4	88.4	13.306	121	22914000000	2573000000	7744700000	1227300000	4245900000	344500000	1828100000	2864300000	321620000	968080000	153410000	530730000	43062000	228510000	2777500000	5003700000	2949800000	3817800000	2101700000	3540800000
ENSDARP00000010055	ENSDARG00000019230	ENSDARP00000010055	rpl7a	ribosomal protein L7a	19	19	19	53.8	53.8	53.8	30.01	266	22863000000	3433700000	4607900000	2269500000	5001000000	1034800000	1383100000	2286300000	343370000	460790000	226950000	500100000	103480000	138310000	3857000000	2912700000	3768000000	3867700000	3765600000	4407800000
ENSDARP00000093236	ENSDARG00000070038	ENSDARP00000093236	rbp2a	retinol binding protein 2a, cellular	12	12	12	73.3	73.3	73.3	15.806	135	22691000000	64198000	10815000000	37086000	6684000000	17892000	1455200000	3781800000	10700000	1802500000	6181000	1114000000	2982000	242530000	123100000	7218000000	45626000	4427500000	99638000	4322500000
ENSDARP00000023678	ENSDARG00000008433	ENSDARP00000023678	unc45b	unc-45 homolog B (C. elegans)	66	66	66	68.1	68.1	68.1	103.85	934	22661000000	2050900000	6569400000	1768900000	5616400000	676480000	1791000000	384080000	34761000	111350000	29982000	95194000	11466000	30355000	2352500000	3837200000	2504300000	4249000000	2541600000	3862000000
ENSDARP00000058955	ENSDARG00000040287	ENSDARP00000058955	ywhabl	tyrosine 3-monooxygenase/tryptophan 5-monooxygenase activation protein, beta polypeptide like	20	14	14	64.1	51	51	27.907	245	22644000000	3046700000	4910900000	2806900000	4659700000	909410000	1982600000	1509600000	203110000	327390000	187130000	310650000	60627000	132170000	5002700000	3466300000	4343000000	3554600000	4100200000	3898900000
ENSDARP00000116604	ENSDARG00000024717	ENSDARP00000116604	selenbp1	selenium binding protein 1	30	30	30	58.4	58.4	58.4	52.691	473	22608000000	5111600000	2991400000	4900600000	2133600000	1913500000	855580000	807450000	182560000	106840000	175020000	76198000	68339000	30556000	4062000000	2023200000	6036500000	1629400000	5351700000	2550600000
ENSDARP00000046933	ENSDARG00000023583	ENSDARP00000046933	coq9	coenzyme Q9 homolog (S. cerevisiae)	11	11	11	32.6	32.6	32.6	36.152	331	22599000000	2255800000	7135500000	2843100000	6625100000	624960000	775650000	2824900000	281970000	891930000	355390000	828140000	78119000	96957000	2581200000	4398300000	3665700000	3855300000	2563700000	2210600000
ENSDARP00000016879	ENSDARG00000013976	ENSDARP00000016879	anxa13	annexin A13	24	24	20	65.2	65.2	55.1	35.249	316	22596000000	3422200000	4705800000	2498400000	3435000000	1124500000	1647900000	1255300000	190120000	261430000	138800000	190830000	62474000	91549000	3966800000	3708000000	5499100000	4379600000	5008000000	4109800000
ENSDARP00000081474	ENSDARG00000061201	ENSDARP00000081474	acsf2	acyl-CoA synthetase family member 2	32	32	32	56.6	56.6	56.6	67.573	606	22544000000	4146000000	3972800000	2769100000	3844700000	884520000	1032200000	805160000	148070000	141890000	98895000	137310000	31590000	36865000	4604600000	2780400000	3779100000	3213800000	2660200000	2833100000
ENSDARP00000097644	ENSDARG00000006487	ENSDARP00000097644	anp32a	acidic (leucine-rich) nuclear phosphoprotein 32 family, member A	17	17	13	56.7	56.7	47.9	30.144	263	22517000000	3967000000	3720200000	3825100000	4615900000	1518400000	1256400000	2251700000	396700000	372020000	382510000	461590000	151840000	125640000	4406600000	2275300000	5388500000	3041800000	5285400000	3001400000
ENSDARP00000103895	ENSDARG00000074076	ENSDARP00000103895	psma1	proteasome (prosome, macropain) subunit, alpha type, 1	21	21	21	76.3	76.3	76.3	29.248	262	22504000000	4195600000	5723800000	3029900000	3770800000	752820000	1494400000	1406500000	262230000	357740000	189370000	235680000	47051000	93399000	2924900000	2997800000	3849200000	4577500000	2989700000	2876500000
ENSDARP00000022550	ENSDARG00000023323	ENSDARP00000022550	ywhaqb	tyrosine 3-monooxygenase/tryptophan 5-monooxygenase activation protein, theta polypeptide b	23	17	16	79.2	69.4	63.7	27.803	245	22460000000	4997100000	3843100000	2522100000	3948500000	1172800000	1392400000	1604300000	356940000	274510000	180150000	282040000	83771000	99460000	4809700000	2880400000	3977800000	3586300000	3257600000	2736600000
ENSDARP00000110449	ENSDARG00000092693	ENSDARP00000110449	tpt1	tumor protein, translationally-controlled 1	16	16	16	45.5	45.5	45.5	19.781	176	22454000000	3456300000	5153700000	2035400000	4839000000	631630000	1551200000	2494900000	384030000	572640000	226160000	537670000	70181000	172350000	3751400000	2817400000	3027000000	3547300000	2843300000	2668800000
ENSDARP00000062066	ENSDARG00000005179	ENSDARP00000062066	c17h14orf159	chromosome 14 open reading frame 159	18	18	18	46.7	46.7	46.7	66.824	617	22393000000	2701100000	8025400000	1178800000	5978600000	580730000	887500000	895740000	108040000	321020000	47154000	239140000	23229000	35500000	2937000000	4543900000	1569500000	4361800000	2401000000	2110300000
ENSDARP00000008690	ENSDARG00000005560	ENSDARP00000008690	ywhah	tyrosine 3-monooxygenase/tryptophan 5-monooxygenase activation protein, eta polypeptide	22	17	14	68.7	62.6	54.9	27.932	246	22339000000	3991700000	4689500000	3056600000	4216400000	1142100000	867540000	1396200000	249480000	293090000	191040000	263520000	71380000	54221000	4032900000	3605500000	3248100000	3185500000	3593900000	3209000000
ENSDARP00000095193	ENSDARG00000045814	ENSDARP00000095193	samm50	sorting and assembly machinery component 50 homolog (S. cerevisiae)	30	30	26	63.1	63.1	59.1	52.061	469	22279000000	2907700000	5931200000	1547700000	6614900000	530970000	1295500000	742630000	96922000	197710000	51590000	220500000	17699000	43183000	2590700000	4344900000	2487300000	4490100000	2345500000	3175700000
ENSDARP00000088095	ENSDARG00000021004	ENSDARP00000088095	c5	complement component 5	82	82	82	47.9	47.9	47.9	191.01	1702	22278000000	4577600000	3011800000	4328400000	2714600000	1618200000	934780000	218420000	44878000	29528000	42435000	26613000	15865000	9164500	4346100000	1854000000	4786000000	2051100000	5265000000	2475200000
ENSDARP00000004738	ENSDARG00000016173	ENSDARP00000004738	cct3	chaperonin containing TCP1, subunit 3 (gamma)	43	43	43	77.7	77.7	77.7	60.282	543	22268000000	3465800000	4094200000	2914000000	4873500000	1036300000	1125000000	742280000	115530000	136470000	97133000	162450000	34545000	37500000	3777900000	2726500000	4293700000	3486300000	3318300000	2861600000
ENSDARP00000060362	ENSDARG00000041182	ENSDARP00000060362	rpl4	ribosomal protein L4	36	36	36	70.7	70.7	70.7	42.552	375	22232000000	3250100000	4848900000	2245400000	4761700000	750300000	1578200000	1307800000	191180000	285230000	132080000	280100000	44135000	92835000	3284700000	2967000000	3635500000	4141600000	2166300000	3664700000
ENSDARP00000116560	ENSDARG00000003206	ENSDARP00000116560	chchd6a	coiled-coil-helix-coiled-coil-helix domain containing 6a	25	23	23	60.3	57.3	57.3	27.54	239	22129000000	2109800000	7594400000	1336100000	5006900000	517440000	1545900000	1580600000	150700000	542460000	95433000	357640000	36960000	110420000	2433500000	5587700000	2172800000	4377600000	2313800000	3547700000
ENSDARP00000012558	ENSDARG00000014915	ENSDARP00000012558	ndufab1b	NADH dehydrogenase (ubiquinone) 1, alpha/beta subcomplex, 1b	6	6	6	24.2	24.2	24.2	17.244	153	22102000000	2077000000	6283700000	1517000000	5731300000	567220000	1352800000	2762800000	259620000	785460000	189620000	716420000	70903000	169110000	2407900000	3650700000	1876200000	4584000000	2154600000	2936900000
ENSDARP00000028970	ENSDARG00000028618	ENSDARP00000028970	zgc:77517		44	42	41	79	76.8	75.1	44.791	405	21900000000	5231000000	2817500000	3113400000	2876900000	1630700000	1051700000	782130000	186820000	100630000	111190000	102750000	58240000	37562000	5030500000	1882800000	5377400000	2292500000	5404300000	2996400000
ENSDARP00000032453	ENSDARG00000024433	ENSDARP00000032453	pvalb4	parvalbumin 4	10	10	9	68.8	68.8	62.4	11.581	109	21878000000	6703300000	1612700000	4042300000	369170000	746480000	283120000	2734700000	837910000	201580000	505290000	46147000	93310000	35390000	6135200000	1054100000	5403100000	562640000	3296700000	640240000
ENSDARP00000080431	ENSDARG00000020242	ENSDARP00000049463	fermt2	fermitin family homolog 2 (Drosophila)	45	45	44	71.3	71.3	71.3	78.476	684	21690000000	3526500000	5641300000	1838300000	4860900000	675250000	1494500000	570790000	92803000	148450000	48376000	127920000	17770000	39329000	3231700000	3255300000	2687600000	3954300000	2452900000	3568800000
ENSDARP00000108965	ENSDARG00000011405	ENSDARP00000108965	rps9	ribosomal protein S9	21	21	21	59.3	59.3	59.3	22.466	194	21623000000	2500800000	3770500000	2815800000	5066400000	801900000	1412600000	1965700000	227350000	342770000	255980000	460580000	72900000	128420000	3168200000	2805700000	3383400000	2848100000	3543700000	3748200000
ENSDARP00000047681	ENSDARG00000036496	ENSDARP00000114932	scp2b	sterol carrier protein 2b	15	11	11	64.8	50.7	50.7	15.311	142	21492000000	1275200000	6886000000	974360000	5464300000	447680000	1687100000	1953800000	115930000	626000000	88579000	496760000	40699000	153370000	2013800000	5271100000	2301400000	4213400000	2115300000	4023400000
ENSDARP00000027115	ENSDARG00000012256	ENSDARP00000027115	taldo1	transaldolase 1	25	25	25	70	70	70	37.89	337	21453000000	3497200000	4043700000	3575500000	3859800000	1019600000	746580000	1340800000	218580000	252730000	223470000	241230000	63727000	46661000	3533200000	2290600000	3826500000	2252600000	3250400000	2364800000
ENSDARP00000040537	ENSDARG00000040874	ENSDARP00000040537	add3a	adducin 3 (gamma) a	41	41	40	49.6	49.6	48.4	75.365	672	21430000000	3679400000	4953300000	2353900000	3657200000	1027500000	1617000000	714330000	122650000	165110000	78465000	121910000	34251000	53900000	3198400000	3124200000	3682400000	3376700000	3426200000	3519900000
ENSDARP00000053425	ENSDARG00000012682	ENSDARP00000113417	pfn2l	profilin 2 like	12	12	12	77	77	77	15.028	139	21379000000	1908500000	5745400000	2104800000	5399500000	851910000	1337700000	3054200000	272640000	820770000	300690000	771350000	121700000	191100000	2393800000	5077600000	2075600000	4149100000	2700900000	3153200000
ENSDARP00000061075	ENSDARG00000052004	ENSDARP00000125059	cav1	caveolin 1	9	9	9	37	37	37	20.653	181	21376000000	4068800000	4141800000	3748100000	3035400000	1621700000	518820000	2375100000	452090000	460200000	416460000	337260000	180190000	57646000	3710100000	2512000000	3076100000	3300300000	3913200000	1988900000
ENSDARP00000018197	ENSDARG00000017441	ENSDARP00000018197	mylz3	myosin, light polypeptide 3, skeletal muscle	20	18	16	92.7	84.8	78.8	16.768	151	21338000000	1463600000	95883000	8675800000	15443000	391620000	1009700	1939800000	133050000	8716600	788710000	1403900	35602000	91788	768480000	25342000	10184000000	19407000	966860000	1250500
ENSDARP00000006445	ENSDARG00000010965	ENSDARP00000006445	psma8	proteasome (prosome, macropain) subunit, alpha type, 8	21	21	21	72.5	72.5	72.5	28.1	251	21217000000	3099700000	3984300000	2976200000	4340200000	1265900000	1465800000	1632100000	238440000	306480000	228940000	333860000	97375000	112750000	3282700000	2275400000	3930800000	3634300000	3948900000	3535600000
ENSDARP00000032643	ENSDARG00000045352	ENSDARP00000032643	cst14a.2	zgc:56530	9	9	3	78	78	31	11.161	100	21196000000	4259400000	4229100000	2954700000	3738900000	625540000	919350000	3028000000	608480000	604160000	422100000	534130000	89362000	131340000	3731900000	3668800000	3904100000	3004200000	2704400000	2589400000
ENSDARP00000062792	ENSDARG00000042780	ENSDARP00000062792	apoba	apolipoprotein Ba	154	154	154	38.3	38.3	38.3	495.98	4418	21103000000	5169800000	2765000000	5486000000	2297900000	1399900000	654020000	91355000	22380000	11970000	23749000	9947700	6060300	2831300	4292200000	2088500000	6819300000	2220900000	4668500000	1667500000
ENSDARP00000067634	ENSDARG00000046004	ENSDARP00000067634	capzb	capping protein (actin filament) muscle Z-line, beta	29	29	29	75.5	75.5	75.5	30.742	273	21096000000	4262400000	3656100000	3055200000	3685000000	1068300000	1051500000	1318500000	266400000	228510000	190950000	230310000	66770000	65716000	3181600000	2116200000	3863600000	2468600000	2634300000	2663200000
ENSDARP00000115511	ENSDARG00000013655	ENSDARP00000115511	tpd52l2b	tumor protein D52-like 2b	23	23	23	70.6	70.6	70.6	24.029	221	21063000000	3204900000	4494900000	2549000000	3858000000	1221900000	1326900000	1914800000	291350000	408620000	231720000	350720000	111080000	120630000	3225200000	2810100000	4237300000	2871300000	4359500000	2839700000
ENSDARP00000121339	ENSDARG00000039887	ENSDARP00000121339	c1qbp	complement component 1, q subcomponent binding protein	11	11	11	45	45	45	30.915	280	21052000000	2907800000	3994400000	1616400000	4618500000	943040000	2493600000	1913800000	264350000	363130000	146940000	419860000	85731000	226690000	3641000000	4220600000	2536300000	3884200000	2954500000	5486400000
ENSDARP00000023429	ENSDARG00000037094	ENSDARP00000023429	aldh2l	Uncharacterized protein	42	2	1	69	10.5	6	56.478	516	21026000000	1401900000	4278200000	1548100000	5350700000	1055300000	2520500000	841050000	56074000	171130000	61923000	214030000	42211000	100820000	1172900000	2325000000	2046000000	2361300000	3192200000	8088600000
ENSDARP00000099418	ENSDARG00000079516	ENSDARP00000099418	cisd1	CDGSH iron sulfur domain 1	7	7	7	57.9	57.9	57.9	11.834	107	21010000000	2450500000	4167000000	2290000000	4010300000	994300000	1327900000	3001500000	350080000	595290000	327140000	572900000	142040000	189700000	5621300000	2850500000	4282500000	2954300000	3158800000	3816000000
ENSDARP00000116574	ENSDARG00000094931	ENSDARP00000116574	zgc:163047	;;;;;;;;;;;;;;;;;;si:ch211-113a14.19 ;si:ch211-113a14.19 ;si:ch211-113a14.19 ;si:ch211-113a14.19 ;;si:ch211-113a14.19 ;si:ch211-113a14.19 ;zgc:101846 ;;;H2A histone family, member X ;	7	1	0	64.6	7.1	0	13.631	127	20837000000	2570800000	2830600000	3103400000	5339200000	822030000	1547100000	4167400000	514160000	566110000	620680000	1067800000	164410000	309410000	0	0	0	0	0	0
ENSDARP00000059755	ENSDARG00000040778	ENSDARP00000059755	ralba	v-ral simian leukemia viral oncogene homolog Ba (ras related)	22	22	12	64.7	64.7	28	23.463	207	20829000000	402270000	8321100000	497450000	5787600000	90644000	1299700000	2314400000	44697000	924570000	55272000	643060000	10072000	144420000	467270000	5777400000	572180000	5773300000	536410000	3673600000
ENSDARP00000095073	ENSDARG00000070824	ENSDARP00000100124	ndufb5	NADH dehydrogenase (ubiquinone) 1 beta subcomplex 5	11	11	11	38.2	38.2	38.2	21.666	186	20663000000	1344000000	6404200000	2252900000	6291000000	294470000	637930000	2295900000	149340000	711570000	250330000	699000000	32719000	70881000	2664700000	3604200000	2050800000	3968200000	2172800000	1952500000
ENSDARP00000012691	ENSDARG00000002165	ENSDARP00000012691	psme1	proteasome activator subunit 1	23	23	23	76.2	76.2	76.2	28.212	248	20641000000	2539300000	5115500000	1846300000	3904700000	1289900000	1895400000	1376100000	169290000	341030000	123080000	260310000	85995000	126360000	3153100000	2795300000	2944800000	3075500000	4221400000	4096100000
ENSDARP00000100979	ENSDARG00000076564	ENSDARP00000100979	hspg2	heparan sulfate proteoglycan 2	98	98	98	36.4	36.4	36.4	373.25	3422	20607000000	2930200000	4312000000	2337900000	4551700000	1075300000	1395200000	126430000	17977000	26454000	14343000	27925000	6597200	8559800	3185000000	2984700000	3316400000	3067700000	3423000000	3384000000
ENSDARP00000059365	ENSDARG00000040565	ENSDARP00000059365	ckmb	creatine kinase, muscle b	30	15	15	73.9	45.3	45.3	42.851	380	20550000000	2463900000	2706200000	5866400000	1978900000	364230000	765040000	1141700000	136880000	150340000	325910000	109940000	20235000	42502000	2571600000	1760300000	8374800000	1357500000	1794800000	1904300000
ENSDARP00000122059	ENSDARG00000012130	ENSDARP00000122059	tgm1l1	transglutaminase 1 like 1	48	48	45	51.8	51.8	50.7	90.692	816	20518000000	2899200000	5190400000	2125200000	4198600000	1206200000	1512600000	427450000	60400000	108130000	44275000	87472000	25129000	31513000	3321400000	3188300000	3070600000	2944400000	3479700000	3356400000
ENSDARP00000009096	ENSDARG00000006691	ENSDARP00000009096	rpl12	ribosomal protein L12	9	9	9	64.8	64.8	64.8	17.685	165	20482000000	2674100000	4082300000	2521600000	4800300000	1593500000	1311200000	2275800000	297130000	453590000	280180000	533360000	177050000	145690000	2688600000	2434300000	3733800000	2636200000	4683900000	3655600000
ENSDARP00000113935	ENSDARG00000062326	ENSDARP00000113935	hmgn7	zgc:158409	11	11	11	50.5	50.5	50.5	11.882	107	20276000000	3424500000	3976400000	3098600000	5080100000	950170000	846930000	4055200000	684900000	795290000	619710000	1016000000	190030000	169390000	2871100000	2061700000	2492700000	2279200000	2663300000	2327600000
ENSDARP00000126933	ENSDARG00000092873		zgc:193541	zgc:193541	5	5	5	51.9	51.9	51.9	5.9009	52	20189000000	2124300000	7269000000	1363100000	7053700000	355100000	880190000	6729700000	708090000	2423000000	454370000	2351200000	118370000	293400000	1399900000	3818600000	1552700000	4115900000	966950000	1871200000
ENSDARP00000025466	ENSDARG00000013475	ENSDARP00000025466	cct4	chaperonin containing TCP1, subunit 4 (delta)	44	44	44	82.4	82.4	82.4	56.973	533	20060000000	2600300000	4384800000	1891600000	3661300000	1118700000	1081200000	626880000	81259000	137030000	59114000	114410000	34959000	33788000	3155200000	2375200000	2938100000	3341100000	4150700000	2845000000
ENSDARP00000028137	ENSDARG00000002071	ENSDARP00000028137	adss	adenylosuccinate synthase	33	33	32	74.5	74.5	71.4	49.719	455	19967000000	2432400000	6217800000	1421400000	4244200000	702650000	1335900000	907600000	110570000	282630000	64610000	192920000	31939000	60724000	2474200000	4164400000	2113900000	3292500000	2602500000	3081500000
ENSDARP00000124534	ENSDARG00000040009	ENSDARP00000124534	palld	palladin, cytoskeletal associated protein	58	58	56	50.7	50.7	49.4	150.58	1389	19963000000	2464600000	6041200000	1678300000	4036200000	675260000	1658100000	362970000	44811000	109840000	30515000	73386000	12277000	30148000	2748300000	3695400000	2310300000	3758000000	2575100000	3432200000
ENSDARP00000012767	ENSDARG00000089924	ENSDARP00000012767	aldh2.1	aldehyde dehydrogenase 2, tandem duplicate 1	39	13	13	71.3	28.5	28.5	56.539	516	19856000000	3901700000	3848000000	2323800000	3730800000	1007700000	1123900000	763690000	150070000	148000000	89375000	143490000	38756000	43229000	2734800000	2999200000	3626400000	3637500000	2509300000	3069400000
ENSDARP00000003705	ENSDARG00000008748	ENSDARP00000003705	ube2na	ubiquitin-conjugating enzyme E2Na	13	13	1	87.7	87.7	7.1	17.292	154	19841000000	3343500000	4708600000	1961400000	4103500000	774040000	1313800000	1984100000	334350000	470860000	196140000	410350000	77404000	131380000	2953100000	2519200000	2488100000	3412000000	2187600000	3326200000
ENSDARP00000059062	ENSDARG00000040362	ENSDARP00000059062	ehd2b	EH-domain containing 2	35	33	30	71.5	69.4	66.7	61.416	543	19837000000	3340300000	4191000000	2331400000	4231100000	999260000	1051300000	762950000	128470000	161190000	89670000	162730000	38433000	40433000	3880500000	2626500000	2788800000	2740000000	3363700000	2590800000
ENSDARP00000004202	ENSDARG00000017422	ENSDARP00000004202	apmap	adipocyte plasma membrane associated protein	24	24	24	52.3	52.3	52.3	46.713	415	19821000000	1952900000	6385300000	879710000	5212100000	499430000	1291000000	943850000	92994000	304060000	41891000	248190000	23783000	61478000	1892800000	4299500000	1631600000	3426600000	2045900000	2690700000
ENSDARP00000068111	ENSDARG00000051912	ENSDARP00000068111	zgc:152945	hemopexin	23	23	23	56.2	56.2	56.2	49.482	436	19791000000	674330000	675140000	3902500000	2657100000	1327500000	465240000	824630000	28097000	28131000	162600000	110710000	55312000	19385000	846690000	706040000	4820700000	2337500000	4950400000	1137800000
ENSDARP00000118098	ENSDARG00000075761	ENSDARP00000096410	cfh	complement factor H	49	49	41	55.6	55.6	50.2	101.63	901	19762000000	4129600000	4008900000	2716100000	2310200000	1246600000	800980000	420470000	87864000	85295000	57789000	49153000	26523000	17042000	3976600000	2104400000	4312800000	1812400000	4399500000	1951800000
ENSDARP00000106359	ENSDARG00000015862	ENSDARP00000007676	rpl5b	ribosomal protein L5b	23	23	10	51	51	27.4	34.054	296	19711000000	2525000000	4862600000	2171000000	4738900000	834660000	834800000	1791900000	229550000	442050000	197360000	430810000	75878000	75891000	3009100000	2563100000	2485800000	2887200000	4208400000	2551000000
ENSDARP00000025616	ENSDARG00000022833	ENSDARP00000025616	rplp2	ribosomal protein, large P2	8	8	8	64.3	64.3	64.3	11.712	115	19666000000	2278300000	4791100000	2443700000	3671400000	1071900000	1335300000	3933200000	455660000	958220000	488740000	734280000	214380000	267070000	2426200000	2846100000	2065300000	2450600000	2896900000	2630100000
ENSDARP00000042133	ENSDARG00000078675	ENSDARP00000042133	dock7	dedicator of cytokinesis 7	19	19	15	10.7	10.7	9.1	241.7	2129	19524000000	2322100000	2933700000	3544700000	175170000	22901000	1487300000	184190000	21907000	27676000	33441000	1652600	216050	14031000	3445800000	4170800000	4583900000	4923800000	3878100000	3882200000
ENSDARP00000108108	ENSDARG00000091348	ENSDARP00000108108	rtn3	reticulon 3 ;reticulon 3	11	11	11	38.1	38.1	38.1	26.116	236	19479000000	3763200000	3695000000	3065700000	4194300000	867880000	907320000	2164400000	418130000	410560000	340640000	466040000	96431000	100810000	3451900000	1997200000	2631800000	2400000000	2317600000	1906400000
ENSDARP00000026086	ENSDARG00000004754	ENSDARP00000026086	hspa4a	heat shock protein 4a	65	65	52	76.5	76.5	64.3	93.343	833	19456000000	2841200000	4688900000	1929500000	4750900000	829560000	988270000	367090000	53607000	88470000	36406000	89639000	15652000	18647000	2300500000	2696800000	2407500000	3168400000	2477300000	2718300000
ENSDARP00000095947	ENSDARG00000010113	ENSDARP00000095947	ndufb8	NADH dehydrogenase (ubiquinone) 1 beta subcomplex, 8	12	12	12	58.5	58.5	58.5	21.535	188	19435000000	2304300000	8225600000	2122600000	3412600000	570510000	1060700000	1943500000	230430000	822560000	212260000	341260000	57051000	106070000	2401200000	4583200000	2889000000	4917500000	1626300000	2413200000
ENSDARP00000072983	ENSDARG00000056119	ENSDARP00000054142	eef1g	eukaryotic translation elongation factor 1 gamma	29	29	29	54.3	54.3	54.3	50.456	442	19413000000	3046700000	4244000000	2508800000	3019200000	915700000	1327000000	746640000	117180000	163230000	96492000	116120000	35219000	51040000	3378200000	2434600000	3523000000	3147200000	3550200000	2993000000
ENSDARP00000009133	ENSDARG00000003526	ENSDARP00000009133	psma5	proteasome (prosome, macropain) subunit, alpha type,5	16	16	16	63.1	63.1	63.1	26.407	241	19350000000	3115000000	3468000000	2430800000	3183100000	943870000	1140000000	1612500000	259580000	289000000	202570000	265260000	78656000	94997000	3214000000	2306100000	3685100000	2545200000	3016700000	3025800000
ENSDARP00000020578	ENSDARG00000016350	ENSDARP00000020578	cap1	Cap1 CAP, adenylate cyclase-associated protein 1	38	38	37	80.6	80.6	80.6	49.396	463	19336000000	3439400000	3184400000	3301800000	3262500000	888150000	1354700000	644530000	114650000	106150000	110060000	108750000	29605000	45155000	3232400000	2084700000	4198000000	2586800000	3714400000	3381400000
ENSDARP00000065771	ENSDARG00000044751	ENSDARP00000065771	ddt	D-dopachrome tautomerase	10	10	10	62.7	62.7	62.7	12.951	118	19289000000	2085800000	2962300000	1617700000	3875900000	1162400000	2157100000	2755600000	297980000	423180000	231100000	553700000	166060000	308160000	3271600000	2631300000	3005900000	2774900000	5019000000	4894000000
ENSDARP00000122069	ENSDARG00000058784	ENSDARP00000076156	tfr1a	transferrin receptor 1a	41	41	40	56	56	56	84.996	770	19252000000	2709000000	4473200000	2397200000	4948200000	1105800000	888820000	469570000	66073000	109100000	58468000	120690000	26972000	21678000	3450300000	2504300000	3724200000	2665400000	3401100000	1828900000
ENSDARP00000120183	ENSDARG00000030602	ENSDARP00000120183	rps19	ribosomal protein S19	14	14	14	62.4	62.4	62.4	16.344	149	19231000000	1648000000	3871800000	2417200000	4400400000	845860000	1119200000	1923100000	164800000	387180000	241720000	440040000	84586000	111920000	3156400000	2141600000	3222100000	3000900000	2817400000	2600700000
ENSDARP00000061365	ENSDARG00000041878	ENSDARP00000061365	rab11ba	RAB11B, member RAS oncogene family, a ;RAB11B, member RAS oncogene family, b ;RAB11B, member RAS oncogene family, b	15	15	3	64.2	64.2	11.9	24.552	218	19219000000	4357400000	3204600000	3069100000	2954400000	1172800000	768170000	1281200000	290490000	213640000	204600000	196960000	78184000	51211000	3773400000	2551200000	3795500000	2779800000	3483400000	2559800000
ENSDARP00000067993	ENSDARG00000051816	ENSDARP00000124160	aass	aminoadipate-semialdehyde synthase	44	44	44	52	52	52	104.14	935	19187000000	1863400000	5058100000	1807000000	3882800000	936940000	1484800000	426370000	41408000	112400000	40156000	86285000	20821000	32995000	2246700000	3295300000	2334700000	3509000000	2499000000	3467400000
ENSDARP00000086897	ENSDARG00000086461	ENSDARP00000086897	fundc2	fun14 domain containing 2	10	10	10	38.8	38.8	38.8	16.134	147	19125000000	2908900000	4272800000	1236600000	5341800000	747560000	2280400000	2732100000	415550000	610400000	176650000	763110000	106790000	325770000	3453300000	4156300000	1126000000	5025100000	4127900000	4691300000
ENSDARP00000062617	ENSDARG00000042684	ENSDARP00000062617	serpinc1	serine (or cysteine) proteinase inhibitor, clade C (antithrombin), member 1	21	21	21	49.3	49.3	49.3	50.853	450	19042000000	4022100000	3416800000	3315000000	2606700000	1381900000	1095500000	827890000	174870000	148560000	144130000	113340000	60082000	47630000	3701600000	1942000000	4501800000	2109600000	4720400000	2256600000
ENSDARP00000118867	ENSDARG00000095765	ENSDARP00000118867	si:ch1073-221c23.2	si:ch1073-221c23.2	5	5	5	77.1	77.1	77.1	5.3222	48	18943000000	855260000	6166000000	742360000	6005200000	656920000	2090300000	6314300000	285090000	2055300000	247450000	2001700000	218970000	696780000	1719300000	2732000000	1419200000	3059700000	2123700000	4574400000
ENSDARP00000045815	ENSDARG00000023111	ENSDARP00000045815	plg	plasminogen	44	44	44	46.8	46.8	46.8	91.633	818	18889000000	3770200000	3414200000	2798500000	2607700000	1171800000	1080400000	356400000	71137000	64418000	52802000	49202000	22109000	20384000	3860800000	1817200000	3607500000	2054900000	3803300000	1953500000
ENSDARP00000021993	ENSDARG00000016904	ENSDARP00000021993	bckdk	branched chain alpha-ketoacid dehydrogenase kinase	27	27	27	72.9	72.9	72.9	47.88	428	18798000000	2570500000	5493900000	1467800000	4999100000	543150000	945240000	854440000	116840000	249720000	66716000	227230000	24689000	42966000	2633200000	2630200000	1844500000	3499300000	1647200000	1915400000
ENSDARP00000121828	ENSDARG00000017590	ENSDARP00000121828	nit2	nitrilase family, member 2	25	25	25	83.8	83.8	83.8	31.052	284	18682000000	1884300000	4849000000	1532400000	5423000000	623250000	929020000	1099000000	110840000	285240000	90143000	319000000	36662000	54648000	2405700000	3152900000	2301600000	3255900000	2177300000	2934000000
ENSDARP00000058964	ENSDARG00000040295	ENSDARP00000058964	apoeb	apolipoprotein Eb	25	25	25	85.4	85.4	85.4	31.673	281	18659000000	3611400000	2194000000	2775900000	1855500000	1596300000	760320000	1097600000	212440000	129060000	163290000	109140000	93897000	44724000	3350600000	1335000000	3712900000	1494700000	6218100000	1778300000
ENSDARP00000050129	ENSDARG00000016160	ENSDARP00000050129	gmpr	guanosine monophosphate reductase	23	23	19	77.4	77.4	67.5	37.565	345	18582000000	1307000000	5208800000	1269800000	4665500000	332150000	1522000000	1093100000	76885000	306400000	74694000	274440000	19538000	89528000	2638700000	3607700000	2454800000	3127400000	1912800000	3386400000
ENSDARP00000111539	ENSDARG00000003191	ENSDARP00000122764	pkmb	pyruvate kinase, muscle, b	29	26	25	58.5	54.7	53.6	66.783	605	18507000000	2005200000	4263100000	1601900000	6157500000	149430000	1514900000	528760000	57291000	121800000	45768000	175930000	4269300	43282000	1419900000	3185000000	2101600000	3555200000	673450000	2190200000
ENSDARP00000117673	ENSDARG00000077291	ENSDARP00000117673	rps2	ribosomal protein S2	17	17	17	57.1	57.1	57.1	30.29	280	18504000000	3183500000	2844700000	2255900000	4039300000	976220000	1119800000	1028000000	176860000	158040000	125330000	224410000	54234000	62210000	3296900000	2207000000	3112500000	2745200000	2536800000	3227100000
ENSDARP00000066759	ENSDARG00000045399	ENSDARP00000066759	cct5	chaperonin containing TCP1, subunit 5 (epsilon)	43	43	43	76.7	76.7	76.7	59.394	541	18456000000	2666000000	3953200000	2698300000	3511600000	965810000	982970000	559260000	80789000	119800000	81768000	106410000	29267000	29787000	2984100000	2225200000	3560300000	2490300000	3095700000	2320200000
ENSDARP00000118021	ENSDARG00000010784	ENSDARP00000118021	ppp1r12a	protein phosphatase 1, regulatory (inhibitor) subunit 12A	59	59	57	40.4	40.4	39.5	124.81	1117	18375000000	3353400000	4384100000	1601800000	4094000000	646100000	1228000000	390950000	71350000	93280000	34081000	87106000	13747000	26128000	3168400000	2969200000	2837400000	3407400000	2858100000	2625800000
ENSDARP00000096921	ENSDARG00000071674	ENSDARP00000096921	lonp1	lon peptidase 1, mitochondrial	48	48	48	56.4	56.4	56.4	107.79	966	18333000000	1624800000	5230400000	1398400000	4969400000	562360000	1369700000	458340000	40621000	130760000	34960000	124240000	14059000	34242000	2016100000	3480500000	1886300000	3168100000	2099000000	2826100000
ENSDARP00000109442	ENSDARG00000044153	ENSDARP00000109442	ppp1cb	protein phosphatase 1, catalytic subunit, beta isoform	19	19	3	54.5	54.5	15.6	37.963	334	18323000000	2002800000	5064400000	1006200000	5000900000	451960000	1398200000	1018000000	111270000	281360000	55902000	277830000	25109000	77680000	2465700000	2931900000	2202900000	3056300000	1900000000	2764000000
ENSDARP00000007446	ENSDARG00000032970	ENSDARP00000007446	cox4i1	cytochrome c oxidase subunit IV isoform 1	12	12	11	54.4	54.4	48.5	19.385	169	18322000000	4291200000	3018800000	2390200000	4826800000	537430000	416890000	1526900000	357600000	251560000	199180000	402230000	44786000	34740000	2238400000	1987700000	4060800000	2251900000	2041200000	1129200000
ENSDARP00000041141	ENSDARG00000009782	ENSDARP00000041141	myh11a	myosin, heavy polypeptide 11, smooth muscle a	154	130	116	64	57.1	51.4	227.74	1974	18203000000	9244400000	982930000	1982100000	1762400000	880490000	721200000	182030000	92444000	9829300	19821000	17624000	8804900	7212000	7393800000	649280000	2901800000	1932400000	3069000000	1951500000
ENSDARP00000108560	ENSDARG00000086618	ENSDARP00000108560	psma3	proteasome (prosome, macropain) subunit, alpha type, 3	17	17	17	47.8	47.8	47.8	28.409	255	18099000000	3416800000	4198500000	1655600000	3219900000	1004800000	993180000	1392300000	262830000	322960000	127360000	247680000	77293000	76398000	3019200000	2676800000	2075700000	2414500000	2671700000	2523000000
ENSDARP00000026028	ENSDARG00000021220	ENSDARP00000104510	hmgcl	3-hydroxymethyl-3-methylglutaryl-Coenzyme A lyase (hydroxymethylglutaricaciduria)	18	18	18	45.6	45.6	45.6	35.859	340	17867000000	2719200000	5742200000	1830900000	3052400000	639280000	1319600000	992630000	151070000	319010000	101720000	169580000	35516000	73311000	1962000000	3534400000	1780400000	3162300000	2658900000	3073300000
ENSDARP00000091899	ENSDARG00000058451	ENSDARP00000091899	rpl6	ribosomal protein L6	23	23	23	57	57	57	30.541	265	17859000000	3059100000	3963900000	1554300000	3099800000	560770000	1340900000	1623600000	278100000	360360000	141300000	281800000	50979000	121900000	2950600000	3048200000	2412900000	2791300000	1892700000	3050200000
ENSDARP00000006207	ENSDARG00000016470	ENSDARP00000006207	anxa5b	annexin A5b	26	26	26	74.4	74.4	74.4	35.088	317	17826000000	2223300000	4142700000	1778600000	4085700000	822480000	1314300000	938190000	117010000	218040000	93610000	215040000	43288000	69176000	3305100000	2355800000	3110900000	2778900000	2488700000	2736200000
ENSDARP00000046076	ENSDARG00000009867	ENSDARP00000046076	adssl1	adenylosuccinate synthase like 1	24	23	23	60.3	57.2	57.2	50.373	456	17769000000	1390700000	5744400000	790780000	5393600000	372460000	1300900000	740380000	57945000	239350000	32949000	224730000	15519000	54206000	1180800000	4576500000	1300400000	4870300000	1089600000	3395300000
ENSDARP00000058679	ENSDARG00000040121	ENSDARP00000058679	psma2	proteasome (prosome, macropain) subunit, alpha type, 2	14	14	2	64.5	64.5	3.4	25.904	234	17505000000	2620900000	3984100000	2121600000	4218700000	519060000	766560000	1346600000	201610000	306470000	163200000	324520000	39927000	58966000	2385100000	2423600000	2466200000	2252200000	1384700000	2525100000
ENSDARP00000008085	ENSDARG00000003920	ENSDARP00000008085	setb	SET translocation (myeloid leukemia-associated) B	14	14	5	48.4	48.4	22.2	31.832	275	17442000000	2227600000	3860900000	2131800000	4271600000	839840000	876240000	1938000000	247510000	428990000	236870000	474630000	93316000	97360000	2485600000	2035800000	2896800000	2779600000	2682700000	2929800000
ENSDARP00000014732	ENSDARG00000005891	ENSDARP00000014732	cyb5r3	cytochrome b5 reductase 3	28	22	21	68.8	61.4	61.4	33.769	298	17401000000	1927100000	3887400000	1755600000	3759700000	955940000	1006500000	1023600000	113360000	228670000	103270000	221160000	56232000	59204000	2206000000	2588400000	2314200000	3275900000	2806200000	2613600000
ENSDARP00000070953	ENSDARG00000054302	ENSDARP00000070953	ehd4	EH-domain containing 4	57	57	48	78	78	70.7	70.654	614	17367000000	1752900000	5048900000	1565400000	3928500000	629870000	1064700000	526280000	53118000	153000000	47437000	119050000	19087000	32264000	2205100000	2991900000	1895300000	3826900000	2010000000	2954000000
ENSDARP00000063524	ENSDARG00000043276	ENSDARP00000063524	calr	calreticulin	35	35	25	62.2	62.2	45.5	48.54	418	17293000000	4133200000	2679800000	2289400000	2388000000	1307600000	802090000	720550000	172220000	111660000	95391000	99498000	54483000	33420000	2797900000	2302100000	3084800000	2860500000	3459500000	2429800000
ENSDARP00000076883	ENSDARG00000011020	ENSDARP00000076883	hnrnpa1a	heterogeneous nuclear ribonucleoprotein A1a	27	27	24	43.1	43.1	39.9	41.018	411	17273000000	3241500000	3286300000	2076500000	2922100000	1039200000	1279100000	1151500000	216100000	219090000	138430000	194810000	69280000	85272000	3072300000	2381200000	3116900000	2442900000	2867200000	2197900000
ENSDARP00000115804	ENSDARG00000076833	ENSDARP00000115804	atp1b1b	ATPase, Na+/K+ transporting, beta 1b polypeptide	24	24	24	56.8	56.8	56.8	36.723	317	17253000000	2959600000	4168500000	1935600000	4196000000	521240000	696880000	1232400000	211400000	297750000	138260000	299720000	37231000	49777000	3698300000	2859200000	2871100000	3233900000	1960400000	1418200000
ENSDARP00000108721	ENSDARG00000007818	ENSDARP00000111910	palm1b	paralemmin 1b	29	29	28	84.4	84.4	81.6	27.123	244	17225000000	2189600000	4786900000	2200100000	2965000000	632400000	1484300000	1148300000	145980000	319130000	146680000	197670000	42160000	98953000	2138200000	2973700000	2233300000	3074700000	2368200000	3136700000
ENSDARP00000052324	ENSDARG00000036041	ENSDARP00000052324	f2	coagulation factor II (thrombin)	31	31	31	41.6	41.6	41.6	71.819	635	17220000000	4661500000	2276100000	2388300000	2857900000	741860000	726180000	521830000	141260000	68971000	72374000	86603000	22481000	22006000	4436200000	1709500000	4788000000	1796500000	2848200000	1730700000
ENSDARP00000101059	ENSDARG00000074507	ENSDARP00000101059	rmdn1	regulator of microtubule dynamics 1	22	22	22	57.6	57.6	57.6	34.103	295	17155000000	1343700000	6703700000	720970000	4160700000	248170000	1027100000	953050000	74652000	372430000	40054000	231150000	13787000	57063000	1546500000	3722900000	1380900000	4224600000	1138500000	2236900000
ENSDARP00000114273	ENSDARG00000037980	ENSDARP00000119872	tceb2	transcription elongation factor B (SIII), polypeptide 2 (18kD, elongin B)	15	15	15	99.2	99.2	99.2	13.363	119	17121000000	2879500000	4057600000	1997200000	4010400000	673780000	720840000	1712100000	287950000	405760000	199720000	401040000	67378000	72084000	3192000000	2228800000	2839900000	2764900000	2086300000	1556300000
ENSDARP00000058006	ENSDARG00000039681	ENSDARP00000058006	samm50l	sorting and assembly machinery component 50 homolog, like	28	24	24	58	51.8	51.8	52.218	469	17019000000	2714600000	5496800000	1065100000	3826800000	391930000	853490000	567310000	90485000	183230000	35503000	127560000	13064000	28450000	2173400000	3382400000	2166700000	3570000000	1460600000	1920800000
ENSDARP00000127435	ENSDARG00000045064	ENSDARP00000108414	ablim1b	actin binding LIM protein 1b	38	38	32	50.8	50.8	43.5	84.998	758	17003000000	1556500000	5544200000	1208800000	4089000000	533160000	1039300000	377850000	34589000	123210000	26862000	90866000	11848000	23097000	1883700000	3134000000	1823200000	2575100000	2038900000	2607300000
ENSDARP00000121509	ENSDARG00000079823	ENSDARP00000115630	mrps36	mitochondrial ribosomal protein S36	7	7	7	46	46	46	12.144	113	16898000000	2337000000	5007100000	1826400000	1819200000	754920000	1499400000	2816300000	389490000	834520000	304390000	303190000	125820000	249900000	2203800000	3619200000	2324200000	1912000000	2775000000	3861700000
ENSDARP00000032834	ENSDARG00000023712	ENSDARP00000032834	mao	monoamine oxidase	28	28	28	51.5	51.5	51.5	58.764	522	16877000000	2639700000	3903700000	1626900000	4303500000	822260000	906890000	581970000	91026000	134610000	56099000	148400000	28354000	31272000	3006000000	2925100000	2252700000	3091800000	2429000000	2203700000
ENSDARP00000064596	ENSDARG00000044001	ENSDARP00000064596	lgals3b	lectin, galactoside-binding, soluble, 3 (galectin 3)-like	10	10	10	35.3	35.3	35.3	27.621	252	16863000000	2662200000	2468000000	3241700000	3270800000	1081200000	966900000	2107900000	332770000	308500000	405210000	408850000	135150000	120860000	2239000000	1713300000	3986200000	1813200000	4040000000	2853200000
ENSDARP00000034904	ENSDARG00000027099	ENSDARP00000034904	psmc4	proteasome (prosome, macropain) 26S subunit, ATPase, 4	32	32	32	73	73	73	47.26	418	16850000000	1868900000	3540700000	2064200000	3572400000	1017100000	1364600000	674010000	74755000	141630000	82566000	142900000	40686000	54586000	2203300000	2469800000	2503800000	2902400000	3088800000	3243700000
ENSDARP00000019087	ENSDARG00000029394	ENSDARP00000019087	ilf3b	interleukin enhancer binding factor 3b	41	41	40	47.4	47.4	46	90.432	833	16822000000	3073100000	3108900000	2281000000	3119000000	755020000	690410000	400530000	73170000	74022000	54311000	74262000	17977000	16438000	3095100000	2355400000	3315200000	2659200000	2716200000	2363900000
ENSDARP00000047390	ENSDARG00000030585	ENSDARP00000047390	rpl13	ribosomal protein L13	16	16	16	50.2	50.2	50.2	24.364	211	16784000000	2836400000	4942600000	2012900000	1574900000	667080000	915180000	1678400000	283640000	494260000	201290000	157490000	66708000	91518000	2767200000	2123000000	2450700000	1382900000	2803800000	2306500000
ENSDARP00000096969	ENSDARG00000015315	ENSDARP00000096969	psmc5	proteasome (prosome, macropain) 26S subunit, ATPase, 5	32	32	32	74.1	74.1	74.1	45.631	406	16776000000	2314800000	4127900000	1908700000	3555500000	674990000	878360000	698980000	96449000	172000000	79530000	148150000	28125000	36599000	2119300000	2276100000	2431200000	2887600000	2218200000	1845000000
ENSDARP00000016376	ENSDARG00000015978	ENSDARP00000016376	zgc:86599	cytochrome c oxidase subunit Vb	8	8	7	38.9	38.9	32.5	13.616	126	16770000000	3060400000	2406800000	2342300000	2918500000	1287800000	730180000	2395800000	437200000	343840000	334620000	416930000	183970000	104310000	3049700000	1221800000	2888200000	1605600000	3834300000	1539200000
ENSDARP00000037108	ENSDARG00000028259	ENSDARP00000037108	aldh3a2a	aldehyde dehydrogenase 3 family, member A2a	24	24	23	36.5	36.5	36.5	54.674	488	16756000000	1805500000	5349100000	1425000000	4729000000	528320000	857890000	881910000	95024000	281530000	75002000	248900000	27806000	45152000	1966500000	3176600000	1827900000	2683000000	1589000000	2379000000
ENSDARP00000011595	ENSDARG00000011934	ENSDARP00000011595	gyg1a	glycogenin 1a	12	12	11	31.9	31.9	28.9	36.966	329	16745000000	2022800000	4559200000	1513200000	3784300000	713250000	1241200000	1046600000	126430000	284950000	94576000	236520000	44578000	77572000	2280800000	2728000000	2160100000	2655800000	2823600000	3118400000
ENSDARP00000102600	ENSDARG00000079772	ENSDARP00000102600	hmgb1a	high-mobility group box 1a	21	21	14	67.3	67.3	44.4	23.695	205	16745000000	2486100000	4092500000	2093400000	1892400000	980500000	1045600000	2392100000	355160000	584640000	299050000	270340000	140070000	149370000	3272300000	3077200000	3316100000	2645300000	4245100000	2421700000
ENSDARP00000044895	ENSDARG00000014273	ENSDARP00000044895	camk2d2	calcium/calmodulin-dependent protein kinase (CaM kinase) II delta 2	27	27	13	48.6	48.6	29.8	62.399	554	16711000000	2625900000	4315400000	1728500000	3042500000	615710000	1015800000	576230000	90548000	148810000	59603000	104920000	21231000	35026000	2803600000	3015500000	3109400000	3431300000	2319400000	3315600000
ENSDARP00000051080	ENSDARG00000035256	ENSDARP00000051080	eef2l2	eukaryotic translation elongation factor 2, like 2	68	35	32	67.1	37.2	34.8	95.884	861	16520000000	2402200000	4572600000	1549700000	2947000000	928990000	817620000	367120000	53382000	101610000	34438000	65489000	20644000	18169000	2189500000	2555400000	1938000000	2638800000	2046100000	2450400000
ENSDARP00000126846	ENSDARG00000021633	ENSDARP00000107708	sh3bgr	SH3 domain binding glutamic acid-rich protein	12	12	12	71.4	71.4	71.4	20.774	185	16472000000	2173500000	3436100000	1652000000	3706400000	627020000	1336300000	1647200000	217350000	343610000	165200000	370640000	62702000	133630000	1605900000	2128800000	1796500000	2239900000	2035000000	3032200000
ENSDARP00000041384	ENSDARG00000075538	ENSDARP00000041384	zgc:163061	zgc:163061 ;zgc:163061	12	10	10	56.1	45.6	45.6	11.732	114	16403000000	4215000000	2158900000	3261800000	2806600000	1040800000	638700000	2733800000	702500000	359820000	543630000	467760000	173470000	106450000	3797300000	1596800000	4860700000	1634100000	3197200000	1524200000
ENSDARP00000045900	ENSDARG00000034897	ENSDARP00000045900	rps10	ribosomal protein S10	20	20	20	65.1	65.1	65.1	18.885	166	16339000000	3681200000	2829500000	1650600000	2286500000	823080000	1510900000	2042400000	460150000	353690000	206320000	285810000	102880000	188870000	3800400000	2078100000	2733300000	1674500000	4122400000	2789900000
ENSDARP00000108050	ENSDARG00000022682	ENSDARP00000108050	add1	adducin 1 (alpha)	33	32	32	39.2	38.2	38.2	85.87	783	16328000000	2875000000	3949200000	1480000000	2662000000	733400000	1121200000	544280000	95834000	131640000	49333000	88734000	24447000	37374000	3008800000	2402100000	2588800000	2809600000	2713700000	2354100000
ENSDARP00000117497	ENSDARG00000022129	ENSDARP00000117497	rbm4.3	RNA binding motif protein 4.3	29	29	29	76.8	76.8	76.8	38.235	341	16303000000	2781000000	3146400000	2255900000	2766600000	659750000	1138900000	708830000	120910000	136800000	98082000	120290000	28685000	49519000	3586500000	1982200000	3075600000	2370800000	2994400000	2869400000
ENSDARP00000099909	ENSDARG00000076411	ENSDARP00000099909	cavin1a	polymerase I and transcript release factor a	23	20	20	52.3	45.1	45.1	46.724	415	16282000000	5195000000	2105400000	2119600000	1726200000	1212800000	656520000	957770000	305590000	123850000	124680000	101540000	71341000	38619000	3913700000	1067300000	3128600000	997400000	3968800000	1398100000
ENSDARP00000108629	ENSDARG00000057026	ENSDARP00000108629	ran	ras-related nuclear protein	22	22	22	73	73	73	24.46	215	16242000000	2872100000	3387600000	2303800000	2648900000	790150000	1251700000	1353500000	239340000	282300000	191990000	220740000	65846000	104310000	2839500000	1934000000	3364400000	2588600000	2479000000	2806600000
ENSDARP00000083458	ENSDARG00000061981	ENSDARP00000083458	lap3	leucine aminopeptidase 3	26	26	26	63.6	63.6	63.6	55.368	517	16240000000	1388100000	4538200000	1163900000	4002300000	531480000	1099200000	580000000	49576000	162080000	41569000	142940000	18982000	39256000	1959100000	2949100000	1876500000	2993400000	1973200000	2664900000
ENSDARP00000042258	ENSDARG00000029729	ENSDARP00000042258	clybl	citrate lyase beta-like	24	24	24	73.5	73.5	73.5	37.932	343	16203000000	2036000000	5259800000	1123800000	3678100000	369120000	726140000	810150000	101800000	262990000	56188000	183900000	18456000	36307000	2000000000	3074700000	1420300000	3360800000	1340600000	2139900000
ENSDARP00000104575	ENSDARG00000017891	ENSDARP00000104575	tcp1	t-complex polypeptide 1	33	33	33	68.6	68.6	68.6	60.204	558	16167000000	2577900000	3137800000	2115200000	2608300000	1192100000	1010500000	505200000	80558000	98055000	66099000	81509000	37254000	31579000	2586500000	2200500000	3005400000	2352600000	3185700000	2253000000
ENSDARP00000036699	ENSDARG00000014517	ENSDARP00000036699	usp5	ubiquitin specific protease 5	43	43	43	61.2	61.2	61.2	94.796	853	16082000000	1964300000	3908200000	1989800000	3653700000	845780000	968490000	392240000	47909000	95322000	48531000	89114000	20629000	23622000	2162000000	2157800000	1955600000	2492800000	2563500000	2237400000
ENSDARP00000030479	ENSDARG00000027611	ENSDARP00000030479	cavin2a	serum deprivation response a	23	22	22	59.9	58.4	58.4	50.654	466	16000000000	2884700000	3160100000	3077300000	3095100000	867090000	978780000	842100000	151830000	166320000	161960000	162900000	45636000	51515000	2664700000	1776900000	3334500000	1553000000	2953000000	2867800000
ENSDARP00000071963	ENSDARG00000044669	ENSDARP00000071963	hp1bp3	heterochromatin protein 1, binding protein 3	35	35	35	50.3	50.3	50.3	65.168	595	15905000000	2862800000	3481600000	1759900000	3445300000	941110000	1163200000	636210000	114510000	139270000	70397000	137810000	37644000	46526000	2084600000	1981900000	1772200000	2182800000	2529700000	2984200000
ENSDARP00000064111	ENSDARG00000043665	ENSDARP00000064111	glrx5	glutaredoxin 5 homolog (S. cerevisiae)	8	8	8	47.7	47.7	47.7	17.377	155	15872000000	3288200000	4029700000	1049400000	2575300000	573900000	864160000	2267400000	469740000	575670000	149910000	367900000	81986000	123450000	2890200000	2078200000	1886100000	2888100000	1988000000	2035300000
ENSDARP00000075780	ENSDARG00000058463	ENSDARP00000075780	ndufab1a	NADH dehydrogenase (ubiquinone) 1, alpha/beta subcomplex, 1a	4	4	4	21.3	21.3	21.3	17.693	155	15836000000	2204800000	4078500000	1396400000	3245200000	678360000	1214500000	2639300000	367470000	679750000	232730000	540870000	113060000	202410000	1252600000	1823000000	1309100000	1962500000	2629300000	3662300000
ENSDARP00000062982	ENSDARG00000042905	ENSDARP00000062982	rpl10a	ribosomal protein L10a	16	16	16	53.2	53.2	53.2	24.622	216	15800000000	1883100000	3772900000	1449600000	3023800000	687380000	986290000	1580000000	188310000	377290000	144960000	302380000	68738000	98629000	3428700000	2649500000	2348900000	2089000000	3022100000	2475100000
ENSDARP00000079444	ENSDARG00000060380	ENSDARP00000079444	coq6	coenzyme Q6 homolog, monooxygenase (S. cerevisiae)	28	28	28	60.3	60.3	60.3	52.998	484	15753000000	1294700000	5154100000	1026800000	4149200000	373790000	974610000	787670000	64736000	257710000	51339000	207460000	18690000	48731000	1433800000	3271400000	1470100000	2400800000	1428900000	2666400000
ENSDARP00000031677	ENSDARG00000025269	ENSDARP00000031677	pdcd6ip	programmed cell death 6 interacting protein	66	66	66	66.2	66.2	66.2	96.794	873	15722000000	2700400000	3594400000	1776500000	3170000000	747020000	981160000	334520000	57455000	76477000	37799000	67446000	15894000	20876000	2367600000	2031500000	2278900000	2419400000	2365400000	2681200000
ENSDARP00000037025	ENSDARG00000026764	ENSDARP00000037025	ahsg1	alpha-2-HS-glycoprotein	23	23	23	49.7	49.7	49.7	50.85	455	15701000000	3807400000	3697300000	1785000000	1973100000	1061000000	574730000	713690000	173070000	168060000	81135000	89686000	48227000	26124000	3150900000	1250100000	4125700000	1126400000	3155100000	1537300000
ENSDARP00000024120	ENSDARG00000018600	ENSDARP00000024120	retsat	retinol saturase (all-trans-retinol 13,14-reductase)	32	32	22	54	54	44.3	67.936	607	15699000000	1048700000	5367700000	910270000	4764600000	270570000	1063500000	475730000	31779000	162660000	27584000	144380000	8199000	32227000	1334900000	3317100000	1157900000	4007300000	1002200000	2490600000
ENSDARP00000076844	ENSDARG00000059323	ENSDARP00000076844	rpn1	ribophorin I	37	37	37	61.2	61.2	61.2	67.657	598	15695000000	2434600000	3295800000	2240500000	2630700000	903790000	905870000	402430000	62426000	84507000	57448000	67453000	23174000	23227000	2576100000	2022100000	3053800000	1658300000	2641800000	2256900000
ENSDARP00000053266	ENSDARG00000036675	ENSDARP00000053266	hnrnpa1b	heterogeneous nuclear ribonucleoprotein A1b	26	23	23	58.8	55.6	55.6	40.529	403	15631000000	2533500000	3690200000	2189800000	3147600000	836700000	644620000	1042100000	168900000	246010000	145990000	209840000	55780000	42974000	2490400000	2019900000	2451000000	2374300000	2402200000	1535500000
ENSDARP00000066381	ENSDARG00000045141	ENSDARP00000066381	aqp8a.1	aquaporin 8a, tandem duplicate 1	2	2	2	10	10	10	26.888	260	15630000000	1529200000	3135200000	1851200000	3265000000	861680000	743440000	7815100000	764620000	1567600000	925610000	1632500000	430840000	371720000	1919900000	1965700000	1605600000	2393800000	2403000000	2879400000
ENSDARP00000118986	ENSDARG00000002840	ENSDARP00000118986	si:dkey-28b4.8	si:dkey-28b4.8	28	16	16	23.4	12.9	12.9	115.91	1056	15630000000	3610000000	4659700000	1351600000	891540000	1268700000	413890000	332560000	76809000	99143000	28758000	18969000	26993000	8806300	4382900000	2887700000	3134300000	2501000000	3790300000	2223700000
ENSDARP00000066944	ENSDARG00000045524	ENSDARP00000066944	lamb1b	laminin, beta 1b	68	68	67	32.5	32.5	31.9	197.67	1767	15576000000	841080000	5587400000	723820000	4543300000	343950000	1217400000	157330000	8495700	56438000	7311300	45892000	3474200	12297000	1087400000	3476800000	1378400000	3596000000	1221900000	2848800000
ENSDARP00000069300	ENSDARG00000092798	ENSDARP00000069300	ppib	peptidylprolyl isomerase B (cyclophilin B)	19	19	18	68.3	68.3	68.3	22.884	208	15537000000	1919600000	3400500000	1651300000	2998600000	798160000	943850000	1412400000	174510000	309140000	150120000	272600000	72560000	85805000	2611500000	2489300000	2500000000	2796900000	3469700000	2086400000
ENSDARP00000093249	ENSDARG00000070043	ENSDARP00000093249	dars	aspartyl-tRNA synthetase	38	38	38	64.4	64.4	64.4	60.541	531	15530000000	2343000000	3522400000	1853300000	2956600000	711120000	860210000	419720000	63323000	95201000	50090000	79909000	19219000	23249000	2553100000	2233100000	2280200000	2189400000	2191900000	2360400000
ENSDARP00000072971	ENSDARG00000056090	ENSDARP00000072971	capza1b	capping protein (actin filament) muscle Z-line, alpha 1b	19	19	14	81.8	81.8	62.9	32.727	286	15528000000	2181600000	2475800000	2190800000	3023300000	883940000	986110000	1194400000	167810000	190450000	168520000	232560000	67996000	75854000	2691000000	1682000000	2884600000	2077800000	2551500000	2372000000
ENSDARP00000070950	ENSDARG00000054300	ENSDARP00000070950	dhrs1	dehydrogenase/reductase (SDR family) member 1	25	25	25	64.2	64.2	64.2	33.89	310	15388000000	2645800000	4284900000	1288400000	2642200000	563320000	1122300000	809880000	139250000	225520000	67809000	139060000	29649000	59068000	2394200000	3293000000	1644500000	2327800000	1831900000	2221300000
ENSDARP00000067039	ENSDARG00000045598	ENSDARP00000067039	si:dkey-180p18.9	si:dkey-180p18.9	20	20	18	62.5	62.5	60.2	38.527	344	15379000000	2022600000	3102100000	2039800000	3371500000	819960000	849110000	768940000	101130000	155110000	101990000	168580000	40998000	42455000	2095900000	2218600000	2231900000	2217900000	2418100000	2468300000
ENSDARP00000083605	ENSDARG00000062025	ENSDARP00000083605	cpox	coproporphyrinogen oxidase	27	27	27	58.4	58.4	58.4	50.977	449	15359000000	2357400000	3586800000	1555800000	3461900000	484910000	1197900000	639940000	98225000	149450000	64823000	144250000	20205000	49912000	2457200000	2202100000	2420500000	2544600000	2409700000	1841200000
ENSDARP00000108912	ENSDARG00000089302	ENSDARP00000108912	hnrnpa0a	heterogeneous nuclear ribonucleoprotein A0a	21	21	21	49.8	49.8	49.8	31.994	305	15325000000	2254300000	4443200000	1063400000	2792100000	551410000	1113200000	901470000	132610000	261360000	62552000	164240000	32436000	65484000	2171800000	2401000000	2267800000	1794000000	2804300000	2981300000
ENSDARP00000073464	ENSDARG00000056499	ENSDARP00000073464	ca6	carbonic anhydrase VI	19	19	19	31.8	31.8	31.8	60.93	538	15242000000	393500000	4882700000	338100000	6626400000	186320000	955380000	802200000	20711000	256980000	17795000	348760000	9806100	50283000	501890000	2670400000	546850000	3138400000	765060000	2941600000
ENSDARP00000013803	ENSDARG00000002710	ENSDARP00000013803	ncl	nucleolin	35	35	35	40.3	40.3	40.3	75.06	705	15157000000	2860300000	2833700000	1799100000	2821100000	776000000	1218500000	459310000	86676000	85869000	54518000	85489000	23515000	36924000	2915000000	2032100000	3406800000	2019200000	2553500000	2554300000
ENSDARP00000090249	ENSDARG00000068710	ENSDARP00000090249	nid1a	nidogen 1a	49	49	49	38.8	38.8	38.8	141.68	1269	15146000000	2353500000	3428700000	1833400000	3318300000	732550000	1026600000	233020000	36208000	52750000	28207000	51051000	11270000	15794000	2188500000	2639600000	2719400000	2712700000	2765500000	2174900000
ENSDARP00000109497	ENSDARG00000042566	ENSDARP00000109497	rps7	ribosomal protein S7	19	19	19	77.8	77.8	77.8	22.25	194	15134000000	3342700000	2487500000	1503700000	1727000000	728870000	1410700000	1513400000	334270000	248750000	150370000	172700000	72887000	141070000	3016500000	2226200000	2243200000	2021300000	3353400000	3477700000
ENSDARP00000094800	ENSDARG00000037998	ENSDARP00000094800	flot1b	flotillin 1b	34	34	27	75.8	75.8	63.3	47.208	425	15071000000	2368500000	3499700000	1705000000	2853000000	787020000	779210000	538250000	84590000	124990000	60892000	101890000	28108000	27829000	3127900000	2184700000	2469500000	2568700000	2271500000	1542000000
ENSDARP00000064066	ENSDARG00000043643	ENSDARP00000064066	ehbp1	EH domain binding protein 1	36	36	35	32.7	32.7	32.2	139.62	1243	15057000000	412020000	880790000	12604000000	588920000	105330000	111900000	246840000	6754500	14439000	206620000	9654400	1726600	1834400	3301700000	3865500000	3024100000	4032800000	2747100000	3853800000
ENSDARP00000015078	ENSDARG00000014248	ENSDARP00000015078	pdlim3b	PDZ and LIM domain 3b	22	22	22	84.1	84.1	84.1	34.712	315	15041000000	1308200000	4324600000	1066000000	4041800000	364860000	1060900000	884760000	76952000	254390000	62706000	237760000	21462000	62407000	1168300000	2466800000	1751700000	2581100000	1477000000	2907200000
ENSDARP00000109390	ENSDARG00000013711	ENSDARP00000109390	PLIN3	perilipin 3	27	27	27	48.1	48.1	48.1	69.087	644	14984000000	781490000	5702700000	578840000	3873400000	288810000	1301900000	440710000	22985000	167730000	17025000	113920000	8494400	38292000	1153200000	3170500000	777520000	3000200000	1055200000	3091200000
ENSDARP00000094289	ENSDARG00000075536	ENSDARP00000094289	cpne1	copine I	32	32	32	56.4	56.4	56.4	59.261	534	14982000000	2614400000	2465600000	2059200000	3194300000	853900000	976540000	624240000	108930000	102730000	85798000	133090000	35579000	40689000	2651000000	1700100000	3011700000	1915900000	2478900000	2351700000
ENSDARP00000112765	ENSDARG00000092155	ENSDARP00000112765	apoc2	apolipoprotein C-II	8	8	8	75	75	75	11.162	100	14929000000	2000000000	3797000000	2080800000	3017200000	459360000	1063600000	2985800000	399990000	759410000	416160000	603440000	91871000	212720000	2670400000	1948700000	2247600000	1930500000	2923500000	2945500000
ENSDARP00000061057	ENSDARG00000078757	ENSDARP00000061057	si:ch211-212c13.8	alpha-2-macroglobulin-like 1	49	16	16	44.9	15.9	15.9	127.98	1159	14915000000	2838000000	1865700000	2000700000	1770600000	1881100000	828910000	281420000	53548000	35202000	37749000	33407000	35492000	15640000	2478400000	1284700000	2117300000	1090800000	5942800000	2187000000
ENSDARP00000079719	ENSDARG00000060504	ENSDARP00000079719	pfkla	phosphofructokinase, liver	36	33	33	48.8	45.5	45.5	84.618	780	14914000000	2472700000	2898400000	1686700000	2974000000	722920000	899590000	403080000	66830000	78334000	45587000	80378000	19538000	24313000	2062700000	2196600000	2284000000	2560700000	2182300000	2363000000
ENSDARP00000108680	ENSDARG00000092305	ENSDARP00000072478	poldip2	polymerase (DNA-directed), delta interacting protein 2	30	30	10	51.6	51.6	19.5	84.836	766	14862000000	1716100000	3668300000	807720000	4716100000	538260000	966770000	391110000	45162000	96534000	21256000	124110000	14165000	25441000	1309800000	2481600000	1525400000	3118900000	1664000000	2767100000
ENSDARP00000027662	ENSDARG00000009001	ENSDARP00000027662	pdia6	protein disulfide isomerase-related protein (provisional)	19	19	19	48.9	48.9	48.9	48.008	440	14859000000	1876500000	2706700000	1647500000	3118600000	589690000	745220000	782050000	98761000	142460000	86712000	164140000	31036000	39222000	2478700000	1691700000	2552500000	2151000000	2416600000	1879800000
ENSDARP00000085142	ENSDARG00000062594	ENSDARP00000085142	coq7	coenzyme Q7 homolog, ubiquinone (yeast)	11	11	11	52.9	52.9	52.9	25.08	223	14813000000	1443300000	4989300000	540770000	3949800000	215700000	947390000	1139500000	111020000	383790000	41598000	303830000	16592000	72876000	1701900000	2666300000	975220000	2602600000	1043800000	1989100000
ENSDARP00000099260	ENSDARG00000075936	ENSDARP00000099260	sugp1	SURP and G patch domain containing 1	3	3	3	7.1	7.1	7.1	68.439	604	14800000000	1633500000	3591300000	4031200000	2023100000	371180000	262340000	493350000	54450000	119710000	134370000	67436000	12373000	8744600	2685300000	2390000000	8301900000	2140100000	2915500000	524430000
ENSDARP00000115147	ENSDARG00000014867	ENSDARP00000115147	rpl8	ribosomal protein L8	13	13	13	36.6	36.6	36.6	28.066	257	14773000000	2310200000	2384400000	2362700000	2461000000	608680000	1090900000	1477300000	231020000	238440000	236270000	246100000	60868000	109090000	2741200000	1757200000	2507600000	1930300000	2657400000	2881600000
ENSDARP00000020181	ENSDARG00000014793	ENSDARP00000020181	ehd1b	EH-domain containing 1b	39	32	26	73.1	66.5	60.2	60.006	532	14742000000	2343100000	2508100000	1702600000	3677800000	623590000	780010000	526490000	83683000	89575000	60806000	131350000	22271000	27857000	1934000000	1709800000	2511300000	2198300000	2414800000	1615100000
ENSDARP00000069226	ENSDARG00000052815	ENSDARP00000069226	alad	aminolevulinate dehydratase	21	21	21	64.7	64.7	64.7	36.018	331	14658000000	2461800000	3734400000	2132000000	1973700000	827690000	759310000	814310000	136770000	207460000	118450000	109650000	45983000	42184000	2912100000	2556200000	2889900000	2295000000	2958900000	1498700000
ENSDARP00000025776	ENSDARG00000016415	ENSDARP00000025776	dhtkd1	dehydrogenase E1 and transketolase domain containing 1	36	36	36	47.7	47.7	47.7	103.52	925	14655000000	2156000000	3629800000	1482900000	3562500000	581560000	909690000	375780000	55281000	93071000	38023000	91347000	14912000	23325000	2213000000	2306200000	2190500000	2255600000	2271100000	2018700000
ENSDARP00000122341	ENSDARG00000000606	ENSDARP00000122341	dnah6	dynein, axonemal, heavy polypeptide 7 like	7	7	7	1.7	1.7	1.7	452.58	3966	14618000000	5172800000	11720000	3939300000	244650000	8542200	64240000	67991000	24059000	54513	18322000	1137900	39731	298790	0	0	0	0	0	0
ENSDARP00000011656	ENSDARG00000004830	ENSDARP00000011656	flot2a	flotillin 2a	36	36	23	62.9	62.9	41.4	46.92	428	14574000000	2426300000	3107900000	1829300000	3017700000	866040000	744100000	539780000	89864000	115110000	67753000	111770000	32075000	27559000	2557600000	2049300000	2708800000	2396200000	3093800000	1792900000
ENSDARP00000036121	ENSDARG00000028367	ENSDARP00000036121	sult2st3	sulfotransferase family 2, cytosolic sulfotransferase 3	21	21	21	70.1	70.1	70.1	33.46	288	14560000000	3479800000	807920000	6202900000	2519600000	94921000	107180000	856460000	204690000	47525000	364880000	148210000	5583600	6304600	3811200000	642350000	8633900000	1876200000	335520000	343890000
ENSDARP00000072059	ENSDARG00000055278	ENSDARP00000072059	cfb	complement factor B	41	41	38	43.2	43.2	41.5	84.991	761	14506000000	3263600000	2172600000	2127800000	2339600000	976360000	818730000	402960000	90654000	60349000	59106000	64989000	27121000	22742000	2944100000	1562400000	3175000000	1985900000	3217700000	1953800000
ENSDARP00000006624	ENSDARG00000006316	ENSDARP00000006624	rpl23a	ribosomal protein L23a	15	15	15	57.4	57.4	57.4	17.641	155	14444000000	2129500000	2927000000	1633500000	3168200000	621700000	778780000	2407400000	354920000	487830000	272250000	528040000	103620000	129800000	2477600000	1995100000	2326600000	2470800000	1843500000	2451900000
ENSDARP00000069063	ENSDARG00000052673	ENSDARP00000069063	sept7b	septin 7	33	33	15	62.4	62.4	34.1	49.896	428	14444000000	2300600000	3594100000	1117100000	3521500000	501710000	1128700000	687800000	109550000	171150000	53194000	167690000	23891000	53747000	2005700000	1815500000	2199500000	2102500000	2229200000	2411100000
ENSDARP00000056381	ENSDARG00000042613	ENSDARP00000116589	crp3	C-reactive protein 3	13	13	9	39.5	39.5	24.2	25.016	223	14404000000	2972400000	2315800000	2512500000	2115700000	996010000	764860000	1108000000	228650000	178140000	193270000	162750000	76616000	58835000	2493300000	1352700000	4622500000	1722300000	4221000000	1326600000
ENSDARP00000008646	ENSDARG00000008816	ENSDARP00000008646	glud1a	glutamate dehydrogenase 1a	34	16	16	55.9	32.9	32.9	60.141	544	14400000000	2182000000	3651600000	978030000	3132100000	678530000	887170000	480000000	72734000	121720000	32601000	104400000	22618000	29572000	2281200000	2172100000	1953400000	3214600000	2590500000	2163000000
ENSDARP00000105574	ENSDARG00000087636	ENSDARP00000105574	hmgn6	si:dkeyp-86f7.3	7	7	7	49.5	49.5	49.5	10.2	93	14373000000	2011400000	4081700000	2563400000	1993500000	818580000	741270000	14373000000	2011400000	4081700000	2563400000	1993500000	818580000	741270000	1682300000	1693000000	1997200000	877370000	1921900000	1172000000
ENSDARP00000014010	ENSDARG00000010625	ENSDARP00000014010	clic2	chloride intracellular channel 2	19	19	19	78.7	78.7	78.7	27.616	239	14305000000	1543700000	3202900000	957240000	4111400000	456520000	965550000	1021800000	110260000	228780000	68374000	293670000	32609000	68968000	1617100000	2467300000	1635200000	2802500000	1636900000	2257700000
ENSDARP00000030555	ENSDARG00000030537	ENSDARP00000030555	psmc1a	proteasome (prosome, macropain) 26S subunit, ATPase, 1a	38	38	5	85.5	85.5	13	49.145	440	14287000000	2391300000	3111300000	1620000000	2500000000	614540000	1074000000	571470000	95654000	124450000	64799000	100000000	24582000	42959000	2320700000	1901300000	2584300000	2360100000	2483000000	2648500000
ENSDARP00000121623	ENSDARG00000063375	ENSDARP00000121623	pter	phosphotriesterase related	23	23	23	55.4	55.4	55.4	40.606	361	14261000000	2385200000	3337300000	1813800000	2273200000	576430000	884370000	713050000	119260000	166870000	90690000	113660000	28821000	44218000	1996900000	2456800000	1735100000	1526500000	2115700000	2728800000
ENSDARP00000115941	ENSDARG00000031698	ENSDARP00000115941	mylk2	myosin light chain kinase 2	43	43	43	56.2	56.2	56.2	86.377	777	14181000000	1802900000	4185600000	1120000000	2976300000	501440000	1192100000	329780000	41928000	97340000	26047000	69216000	11661000	27724000	2060700000	2369500000	2094100000	2629300000	1758700000	2355800000
ENSDARP00000098935	ENSDARG00000053518	ENSDARP00000098935	adhfe1	alcohol dehydrogenase, iron containing, 1	23	23	23	58.3	58.3	58.3	54.985	509	14095000000	1809300000	3688600000	1699400000	3528000000	409140000	998220000	522020000	67009000	136610000	62941000	130670000	15153000	36971000	1785800000	2476300000	2002700000	2278000000	1694500000	2424800000
ENSDARP00000105058	ENSDARG00000027590	ENSDARP00000105058	"SEPT2"	septin 2	25	25	20	57.6	57.6	46.2	47.292	413	14069000000	2208600000	3073500000	1364500000	3695000000	483930000	914020000	639500000	100390000	139710000	62024000	167950000	21997000	41546000	2255200000	2393400000	2042900000	2245900000	2096600000	2172200000
ENSDARP00000108089	ENSDARG00000014690	ENSDARP00000108089	rps4x	ribosomal protein S4, X-linked	23	23	23	66.9	66.9	66.9	29.688	263	14020000000	2088900000	2077700000	1805600000	2467900000	1301600000	1416500000	876230000	130560000	129850000	112850000	154240000	81351000	88532000	2735200000	1793400000	2741600000	2262600000	3765300000	2669600000
ENSDARP00000117083	ENSDARG00000029639	ENSDARP00000117083	tomm70a	translocase of outer mitochondrial membrane 70 homolog A (yeast)	35	35	35	63.4	63.4	63.4	65.24	579	14006000000	2034200000	4086400000	1398900000	2804700000	413500000	861320000	424410000	61641000	123830000	42391000	84991000	12530000	26101000	2573300000	2443500000	2236900000	2259300000	1494800000	1850300000
ENSDARP00000074011	ENSDARG00000056978	ENSDARP00000074011	letm1	leucine zipper-EF-hand containing transmembrane protein 1	36	36	36	40	40	40	86.846	757	13967000000	2953100000	3411500000	825750000	3289700000	587150000	1002100000	358130000	75720000	87473000	21173000	84351000	15055000	25695000	1753000000	2963100000	1613000000	3529900000	1608600000	2317200000
ENSDARP00000025493	ENSDARG00000012552	ENSDARP00000025493	tfr1b	transferrin receptor 1b	37	36	2	55	53.8	2.9	85.375	771	13957000000	1960800000	2928100000	1276300000	3638100000	426320000	940830000	357880000	50276000	75078000	32725000	93285000	10931000	24124000	1973800000	2288600000	1618400000	2637600000	1667800000	2504400000
ENSDARP00000075883	ENSDARG00000029248	ENSDARP00000075883	fubp1	far upstream element (FUSE) binding protein 1	31	31	27	55.8	55.8	51.2	66.726	642	13938000000	2602200000	2131500000	2268600000	3322800000	634680000	736970000	464610000	86740000	71051000	75621000	110760000	21156000	24566000	2485200000	1606500000	2697600000	1927000000	2470200000	1689600000
ENSDARP00000053833	ENSDARG00000037038	ENSDARP00000053833	psmc6	proteasome (prosome, macropain) 26S subunit, ATPase, 6	29	29	29	67.9	67.9	67.9	44.224	389	13895000000	1893200000	3160100000	1754100000	3252200000	708410000	906680000	661680000	90155000	150480000	83531000	154870000	33734000	43175000	2286200000	1937500000	2160900000	1772400000	2129400000	1979500000
ENSDARP00000124217	ENSDARG00000007960	ENSDARP00000124217	hnrnpaba	heterogeneous nuclear ribonucleoprotein A/Ba	18	18	14	37.7	37.7	34.2	40.005	366	13859000000	1772500000	2690900000	1833400000	2731500000	860750000	952430000	989920000	126610000	192210000	130960000	195110000	61482000	68031000	1930800000	1708700000	2469600000	2147000000	2778100000	2149000000
ENSDARP00000084512	ENSDARG00000062350	ENSDARP00000084512	synm	synemin, intermediate filament protein	63	63	63	52.7	52.7	52.7	122.14	1073	13824000000	1556400000	2222300000	1633000000	2485400000	1110900000	951040000	212680000	23944000	34190000	25123000	38237000	17091000	14631000	1836000000	1548400000	2056500000	2085600000	2885700000	2460600000
ENSDARP00000096586	ENSDARG00000000212	ENSDARP00000096586	krt97	zgc:92061 ;wu:fb17f05	48	42	38	79.2	75.1	69.4	49.785	438	13794000000	1433500000	417750000	6471800000	2903900000	507670000	1728200000	431050000	44796000	13055000	202240000	90748000	15865000	54005000	1203300000	291240000	7951800000	2109700000	1343400000	4088100000
ENSDARP00000025779	ENSDARG00000018124	ENSDARP00000025779	psmd3	proteasome (prosome, macropain) 26S subunit, non-ATPase, 3	41	41	41	63.8	63.8	63.8	57.921	503	13784000000	1882100000	3541600000	1536300000	2127800000	685760000	1056800000	417690000	57033000	107320000	46554000	64480000	20780000	32025000	2277700000	2037400000	2208100000	1854300000	2560500000	2140200000
ENSDARP00000100661	ENSDARG00000077850	ENSDARP00000100661	lgals3a	lectin, galactoside-binding, soluble, 3	12	12	12	37.5	37.5	37.5	37.172	368	13738000000	2218600000	4015200000	1390700000	2427800000	412330000	979610000	1248900000	201690000	365020000	126420000	220710000	37485000	89056000	1811000000	2500500000	1705300000	1872300000	1788900000	3126300000
ENSDARP00000102398	ENSDARG00000076815	ENSDARP00000102398	eif3s10	eukaryotic translation initiation factor 3, subunit 10 (theta)	78	78	77	53.2	53.2	53.2	151.29	1267	13712000000	2201900000	3073900000	1887100000	2534300000	718040000	945500000	249320000	40035000	55889000	34311000	46079000	13055000	17191000	2189200000	1807700000	2402700000	1691000000	2087600000	2273200000
ENSDARP00000063788	ENSDARG00000043453	ENSDARP00000063788	rps5	ribosomal protein S5	12	12	12	45.1	45.1	45.1	22.872	204	13707000000	1825000000	2001000000	2198800000	2689200000	930660000	951730000	1370700000	182500000	200100000	219880000	268920000	93066000	95173000	2233300000	1962800000	2486800000	2026500000	2705900000	2117000000
ENSDARP00000069254	ENSDARG00000052842	ENSDARP00000069254	ppifb	peptidylprolyl isomerase Fb	12	10	9	65.1	54.2	47.9	20.834	192	13686000000	3076500000	2333900000	1505200000	3689500000	341360000	552170000	1052800000	236650000	179530000	115790000	283810000	26258000	42474000	3062700000	2062300000	2137800000	2092700000	1237800000	1743200000
ENSDARP00000104940	ENSDARG00000090781	ENSDARP00000104940	SNTA1	syntrophin, alpha 1	25	25	22	54.5	54.5	52	43.484	404	13650000000	1581400000	4162800000	1035000000	2795300000	755170000	1338300000	650020000	75306000	198230000	49287000	133110000	35960000	63729000	2202800000	2232600000	1725600000	1923600000	2602200000	2606800000
ENSDARP00000071527	ENSDARG00000054804	ENSDARP00000071527	anp32e	acidic (leucine-rich) nuclear phosphoprotein 32 family, member E	14	14	14	66	66	66	28.135	250	13621000000	1714000000	2518400000	1356600000	3199500000	838610000	1113000000	1513500000	190450000	279820000	150730000	355500000	93179000	123670000	2029400000	2116000000	1878400000	1767900000	2569700000	2533400000
ENSDARP00000111142	ENSDARG00000039343	ENSDARP00000111142	ahcyl2	S-adenosylhomocysteine hydrolase-like 2	33	33	22	51.1	51.1	34.7	65.087	591	13557000000	3188800000	2497600000	2902600000	1579300000	910600000	355910000	467490000	109960000	86123000	100090000	54459000	31400000	12273000	3400700000	1300400000	3068700000	1181600000	2436700000	966080000
ENSDARP00000010925	ENSDARG00000015111	ENSDARP00000010925	ddx39ab	DEAD (Asp-Glu-Ala-Asp) box polypeptide 39Ab	25	25	6	52.5	52.5	16.2	48.947	427	13534000000	2050500000	2782700000	1945200000	2654700000	789080000	828780000	712310000	107920000	146460000	102380000	139720000	41531000	43620000	2481000000	1478700000	2513600000	1409600000	2627500000	1907700000
ENSDARP00000114649	ENSDARG00000020866	ENSDARP00000093966	apoa4b.2	apolipoprotein A-IV	29	7	3	78.4	29.4	11.8	29.384	255	13400000000	2811900000	2072800000	2344100000	1817500000	889720000	1148000000	837490000	175750000	129550000	146510000	113600000	55608000	71751000	3384900000	1932800000	4439800000	1611900000	3641700000	1825900000
ENSDARP00000041857	ENSDARG00000029415	ENSDARP00000041857	mtx2	metaxin 2	18	18	18	80.7	80.7	80.7	30.853	274	13398000000	1794800000	4134100000	907920000	3477400000	342600000	762910000	893190000	119650000	275600000	60528000	231830000	22840000	50861000	1513400000	2843200000	1558200000	2460600000	1336200000	1842900000
ENSDARP00000046994	ENSDARG00000034777	ENSDARP00000046994	txn2	thioredoxin 2	5	5	5	33.1	33.1	33.1	18.458	166	13395000000	1662700000	3727400000	1821900000	2927200000	509310000	652600000	1488400000	184740000	414150000	202430000	325250000	56589000	72511000	1859900000	2134500000	1649900000	1727500000	1410600000	2041100000
ENSDARP00000090306	ENSDARG00000079564	ENSDARP00000090306	vmhc	ventricular myosin heavy chain	183	29	24	59.6	18.6	15.7	223.23	1938	13385000000	58195000	1125000000	47701000	4540800000	17449000	1796600000	132520000	576190	11139000	472290	44958000	172760	17788000	203220000	2134100000	185620000	15423000000	180980000	8261200000
ENSDARP00000067092	ENSDARG00000091253	ENSDARP00000067092	smyd1b	Uncharacterized protein	11	11	11	55.1	55.1	55.1	24.126	214	13382000000	1532900000	4226500000	1257200000	3767800000	225210000	420310000	1672800000	191620000	528310000	157140000	470970000	28151000	52539000	1304100000	2428100000	1181500000	2050900000	945160000	1049900000
ENSDARP00000018980	ENSDARG00000007320	ENSDARP00000018980	rpl7	ribosomal protein L7	19	19	19	56.1	56.1	56.1	28.445	246	13349000000	1995900000	2725800000	1260300000	1745500000	738460000	1364500000	1334900000	199590000	272580000	126030000	174550000	73846000	136450000	2802900000	1755400000	2266900000	1569800000	2949500000	2789000000
ENSDARP00000128271	ENSDARG00000035519	ENSDARP00000109050	histh1l	histone H1 like	11	10	10	29.7	25.2	25.2	20.773	202	13321000000	1962800000	2133400000	2086600000	2077900000	866040000	1245800000	1903000000	280400000	304770000	298080000	296850000	123720000	177980000	1409900000	2132700000	2570300000	2326700000	2653200000	2734600000
ENSDARP00000024354	ENSDARG00000006900	ENSDARP00000024354	impdh2	IMP (inosine monophosphate) dehydrogenase 2	24	24	22	46.1	46.1	43.4	55.695	514	13296000000	2388600000	2443400000	1607400000	2457800000	728390000	745520000	604350000	108570000	111060000	73064000	111720000	33109000	33887000	2388600000	1606600000	2436700000	1902600000	2543700000	1252300000
ENSDARP00000103304	ENSDARG00000055678	ENSDARP00000103304	akap12b	A kinase (PRKA) anchor protein (gravin) 12b	71	71	71	53.1	53.1	53.1	165.55	1533	13261000000	1794300000	3793200000	1620500000	2132900000	617990000	995130000	217390000	29414000	62184000	26566000	34966000	10131000	16314000	1907000000	1849100000	2132500000	2051900000	1676600000	1895000000
ENSDARP00000064802	ENSDARG00000044134	ENSDARP00000064802	iars2	isoleucine-tRNA synthetase 2, mitochondrial	44	44	44	49.5	49.5	49.5	109.91	983	13206000000	1554600000	3829700000	1116100000	3276000000	380700000	810470000	231680000	27274000	67188000	19581000	57474000	6678900	14219000	1776000000	2407900000	1561300000	2796800000	1350600000	1863200000
ENSDARP00000058694	ENSDARG00000040128	ENSDARP00000058694	hint1	histidine triad nucleotide binding protein 1	12	12	12	84.1	84.1	84.1	13.735	126	13203000000	1755800000	3227500000	1507000000	2544100000	476680000	722920000	1886100000	250840000	461070000	215280000	363440000	68098000	103270000	1693400000	2233400000	2101300000	1427500000	1473400000	1102100000
ENSDARP00000037689	ENSDARG00000024928	ENSDARP00000037689	ITIH4	inter-alpha-trypsin inhibitor heavy chain family, member 4	27	27	26	52.1	52.1	49.3	46.856	422	13196000000	2561600000	1839900000	2218900000	1895400000	1199300000	779290000	659820000	128080000	91996000	110940000	94768000	59966000	38965000	2713500000	1340400000	2183600000	1218200000	3226300000	1721200000
ENSDARP00000053151	ENSDARG00000036587	ENSDARP00000053151	cbr1	carbonyl reductase 1	23	23	22	82.6	82.6	76.8	29.947	276	13115000000	2214600000	3779800000	1836600000	2001500000	794730000	755940000	690240000	116560000	198940000	96661000	105340000	41828000	39787000	1963900000	1480400000	2285600000	1758200000	2604000000	1645700000
ENSDARP00000028134	ENSDARG00000013966	ENSDARP00000028134	psma6b	proteasome (prosome, macropain) subunit, alpha type, 6b	15	15	4	53.7	53.7	12.6	27.369	246	13047000000	1524100000	3320900000	1105900000	2444500000	443990000	744270000	767450000	89652000	195350000	65055000	143790000	26117000	43781000	1262000000	1892600000	1459600000	2109000000	2447300000	2333000000
ENSDARP00000036607	ENSDARG00000022684	ENSDARP00000123671	fkbp1aa	FK506 binding protein 1Aa	16	16	8	94.4	94.4	70.4	11.685	108	13011000000	1030300000	3082900000	1300000000	3549800000	380280000	1033900000	2602200000	206050000	616580000	260010000	709960000	76057000	206770000	1700900000	2061200000	1667300000	2231000000	1459300000	2180800000
ENSDARP00000052528	ENSDARG00000036174	ENSDARP00000052528	rpl14	ribosomal protein L14	14	14	14	62.6	62.6	62.6	16.128	139	13003000000	1677500000	3109800000	1581700000	2754800000	372880000	942750000	2167200000	279590000	518300000	263620000	459140000	62147000	157120000	3193500000	1413900000	2397500000	2166400000	1846200000	1883000000
ENSDARP00000094134	ENSDARG00000070435	ENSDARP00000094134	vapb	vesicle-associated membrane protein, associated protein B and C	19	19	18	65	65	62.1	27.405	243	13000000000	2763700000	3450700000	1321500000	1827300000	480820000	734500000	866700000	184250000	230040000	88099000	121820000	32055000	48967000	2617700000	2119100000	1660100000	1874000000	2094800000	2013800000
ENSDARP00000058363	ENSDARG00000053990	ENSDARP00000058363	hmgb2b	high-mobility group box 2b	15	15	15	39.7	39.7	39.7	24.253	214	12903000000	2708800000	2467600000	2099600000	2330800000	682390000	948290000	1612900000	338600000	308450000	262450000	291350000	85299000	118540000	2173600000	1340900000	3116500000	1352200000	2910900000	2142400000
ENSDARP00000011083	ENSDARG00000020101	ENSDARP00000011083	psmc2	proteasome (prosome, macropain) 26S subunit, ATPase 2	38	38	38	77.6	77.6	77.6	48.703	433	12875000000	1946300000	2749300000	1192900000	1989900000	559230000	966370000	459820000	69511000	98188000	42605000	71068000	19972000	34513000	2335200000	1904700000	2130500000	2029600000	2535700000	2276500000
ENSDARP00000115796	ENSDARG00000035860	ENSDARP00000115796	rps28	ribosomal protein S28	7	7	7	60.9	60.9	60.9	7.8239	69	12854000000	2295600000	2474500000	1459300000	3027200000	520250000	550740000	4284500000	765210000	824840000	486430000	1009100000	173420000	183580000	1739600000	1328100000	2066000000	1565000000	2545000000	1203500000
ENSDARP00000063134	ENSDARG00000043003	ENSDARP00000063134	pcyt2	phosphate cytidylyltransferase 2, ethanolamine	20	20	20	51.6	51.6	51.6	45.001	397	12848000000	5372000000	5630100000	245030000	874570000	99019000	132310000	583990000	244180000	255910000	11138000	39753000	4500900	6014100	1143000000	1352500000	969690000	1623800000	1263300000	1178800000
ENSDARP00000047408	ENSDARG00000073732	ENSDARP00000047408	myh14	myosin, heavy chain 14, non-muscle	133	118	117	56	49.9	49.5	233.35	2020	12811000000	3869800000	686690000	2270800000	1334300000	1056700000	733380000	134860000	40735000	7228300	23904000	14046000	11123000	7719800	3404800000	621490000	3475600000	1279900000	3481500000	1864100000
ENSDARP00000035541	ENSDARG00000019188	ENSDARP00000035541	ube2l3a	ubiquitin-conjugating enzyme E2L 3a	9	9	2	51.2	51.2	12.8	20.02	172	12782000000	1538200000	3644100000	1045400000	2782400000	353050000	689030000	1597800000	192280000	455510000	130680000	347800000	44131000	86129000	1618300000	1975100000	1926000000	2661300000	1246800000	2058500000
ENSDARP00000020485	ENSDARG00000019492	ENSDARP00000020485	shbg	sex hormone binding globulin	20	20	20	50.9	50.9	50.9	42.071	381	12774000000	1766000000	2526300000	2663000000	1941600000	855390000	704450000	580620000	80272000	114830000	121050000	88255000	38881000	32020000	2326800000	1402300000	2889400000	1731000000	2446500000	1214800000
ENSDARP00000128168	ENSDARG00000054320	ENSDARP00000070941	ap2a1	adaptor-related protein complex 2, alpha 1 subunit	39	39	39	45.4	45.4	45.4	106.04	959	12761000000	1792700000	2640900000	2160800000	2234000000	664870000	657520000	245410000	34476000	50787000	41554000	42961000	12786000	12645000	2067100000	1666700000	2505400000	1664700000	2284800000	1496000000
ENSDARP00000121670	ENSDARG00000022817	ENSDARP00000031690	pvalb3	parvalbumin 3	13	9	9	85.3	67.9	67.9	11.548	109	12761000000	2570200000	886370000	1548300000	465690000	857620000	204810000	1823000000	367180000	126620000	221180000	66527000	122520000	29258000	3585300000	459800000	1992500000	319900000	2159300000	271350000
ENSDARP00000117803	ENSDARG00000061728	ENSDARP00000117803	acot13	acyl-CoA thioesterase 13	9	9	9	70.5	70.5	70.5	15.622	146	12667000000	938560000	3846100000	387920000	4475100000	94721000	596070000	1583400000	117320000	480760000	48490000	559390000	11840000	74509000	1254000000	2028700000	1625000000	2171900000	1111900000	1797200000
ENSDARP00000110906	ENSDARG00000020387	ENSDARP00000110906	nipsnap3a	nipsnap homolog 3 (C. elegans)	11	11	11	39.7	39.7	39.7	30.837	272	12636000000	702190000	4429000000	456540000	3230800000	377170000	1206900000	972020000	54015000	340690000	35119000	248520000	29013000	92842000	943000000	2760400000	1092600000	2182600000	1268700000	2926600000
ENSDARP00000003107	ENSDARG00000007385	ENSDARP00000003107	cct7	chaperonin containing TCP1, subunit 7 (eta)	34	34	34	61.2	61.2	61.2	59.706	547	12589000000	1704400000	2526700000	1220100000	2544600000	607720000	924010000	466250000	63127000	93581000	45190000	94246000	22508000	34223000	1903300000	1444700000	2433900000	1713600000	3009900000	2147900000
ENSDARP00000109908	ENSDARG00000090938	ENSDARP00000109908	ENSDARG00000090938	microtubule-associated protein 4	45	45	43	45.2	45.2	43.2	126.36	1185	12589000000	1587400000	3510400000	1517900000	3125800000	392880000	888600000	256920000	32397000	71641000	30978000	63791000	8018000	18135000	1510000000	1772300000	1810600000	2014900000	1558600000	2192000000
ENSDARP00000117370	ENSDARG00000091351	ENSDARP00000117370	ENSDARG00000091351	2,3-cyclic nucleotide 3 phosphodiesterase	25	25	3	78.3	78.3	18.4	46.523	424	12576000000	2528000000	2387200000	1697600000	1958100000	569240000	899980000	503050000	101120000	95486000	67902000	78324000	22770000	35999000	2037300000	1478500000	3028800000	1807900000	2218000000	2457000000
ENSDARP00000026915	ENSDARG00000070787	ENSDARP00000026915	jupa	junction plakoglobin a	37	33	30	67.6	63.5	59.8	80.019	729	12569000000	1672800000	3062300000	1811100000	2722700000	427250000	818490000	299270000	39828000	72913000	43121000	64826000	10173000	19488000	1897600000	1813100000	2416200000	1847800000	1515300000	1901000000
ENSDARP00000059139	ENSDARG00000040401	ENSDARP00000059139	slc25a20	solute carrier family 25 (carnitine/acylcarnitine translocase), member 20	18	18	18	44	44	44	32.779	300	12542000000	1850500000	4013600000	1095100000	2709700000	305480000	511330000	964760000	142350000	308740000	84241000	208440000	23498000	39333000	1655500000	2226900000	1402800000	1594200000	1260800000	1239900000
ENSDARP00000111602	ENSDARG00000068415	ENSDARP00000111602	ptgesl	prostaglandin E synthase 2-like	20	20	20	45.8	45.8	45.8	42.907	378	12540000000	1441400000	3607700000	831590000	3091500000	458470000	889290000	522510000	60058000	150320000	34650000	128810000	19103000	37054000	1613800000	2164800000	1198500000	2400500000	1321700000	2227700000
ENSDARP00000096674	ENSDARG00000035458	ENSDARP00000096674	atp2a1l	ATPase, Ca++ transporting, cardiac muscle, fast twitch 1 like	54	40	31	45.3	35.3	26.8	108.93	991	12499000000	501750000	42922000	5592500000	48986000	755690000	673510000	290680000	11669000	998200	130060000	1139200	17574000	15663000	827020000	11846000	8515300000	88279000	1027700000	1012700000
ENSDARP00000118904	ENSDARG00000011065	ENSDARP00000118904	camk2b1	calcium/calmodulin-dependent protein kinase (CaM kinase) II beta 1	25	18	10	47.2	36.9	26.9	68.401	618	12474000000	1643100000	3117300000	1327500000	3566300000	287310000	577780000	415800000	54770000	103910000	44249000	118880000	9576800	19259000	1603700000	1700300000	1493400000	1839900000	1057800000	1509700000
ENSDARP00000049166	ENSDARG00000033144	ENSDARP00000049166	psme2	proteasome activator subunit 2	17	17	17	73.4	73.4	73.4	27.718	244	12460000000	1898100000	2325600000	1262900000	1916800000	687090000	1348500000	1132700000	172550000	211420000	114810000	174250000	62463000	122590000	2486200000	2206300000	2341000000	2805300000	2167200000	2789300000
ENSDARP00000122116	ENSDARG00000020621	ENSDARP00000023524	ap1b1	adaptor-related protein complex 1, beta 1 subunit	45	45	30	54.4	54.4	41.5	104.25	947	12432000000	2055900000	1845800000	2102600000	2781500000	710890000	621350000	282560000	46725000	41950000	47787000	63217000	16156000	14122000	1928800000	1441300000	2400000000	1963800000	2293000000	1741300000
ENSDARP00000026554	ENSDARG00000007141	ENSDARP00000123652	psmc3	proteasome (prosome, macropain) 26S subunit, ATPase, 3	30	30	30	78.5	78.5	78.5	45.293	404	12416000000	1553400000	2800400000	1329100000	2522700000	792780000	1112700000	496640000	62137000	112020000	53165000	100910000	31711000	44507000	2038400000	1831900000	1858300000	2074100000	2048900000	2150900000
ENSDARP00000020522	ENSDARG00000011564	ENSDARP00000020522	sfpq	splicing factor proline/glutamine rich (polypyrimidine tract binding protein associated)	36	36	34	64.1	64.1	61.9	71.926	638	12353000000	1882900000	2482200000	1595400000	2244000000	752390000	837980000	343130000	52302000	68951000	44316000	62332000	20900000	23277000	2619000000	1691100000	2046400000	1529800000	1913200000	1726400000
ENSDARP00000123357	ENSDARG00000063344	ENSDARP00000114467	fam162a	family with sequence similarity 162, member A	10	10	10	43.6	43.6	43.6	17.87	156	12294000000	1434100000	4638200000	1250400000	2303500000	435530000	787370000	1366000000	159340000	515360000	138940000	255940000	48392000	87486000	1704600000	1889300000	1651900000	1525300000	1582800000	1810600000
ENSDARP00000107323	ENSDARG00000089242	ENSDARP00000107323	ENSDARG00000089242	TNF receptor-associated protein 1 ;TNF receptor-associated protein 1	41	41	41	60.9	60.9	60.9	81.901	719	12291000000	1455500000	3400000000	1121400000	3015600000	397510000	837870000	341420000	40430000	94444000	31149000	83768000	11042000	23274000	1656900000	2129900000	1633100000	2377600000	1653900000	1761300000
ENSDARP00000014852	ENSDARG00000003523	ENSDARP00000014852	itln3	intelectin 3	13	13	13	36.9	36.9	36.9	34.692	314	12286000000	653850000	495670000	1209200000	1476600000	877830000	861460000	1023800000	54488000	41306000	100770000	123050000	73152000	71788000	847740000	474940000	2059600000	1297600000	4229200000	1266600000
ENSDARP00000075599	ENSDARG00000058297	ENSDARP00000075599	timm13	translocase of inner mitochondrial membrane 13 homolog (yeast)	6	6	6	70.5	70.5	70.5	10.621	95	12207000000	1164500000	3280300000	917290000	3215900000	493450000	712920000	2034500000	194080000	546720000	152880000	535980000	82241000	118820000	1517900000	2051200000	1135400000	1496600000	1588000000	2215800000
ENSDARP00000024121	ENSDARG00000019496	ENSDARP00000103152	esd	esterase D/formylglutathione hydrolase	11	11	11	46.8	46.8	46.8	31.171	282	12183000000	1493300000	3130900000	1459500000	2285900000	800110000	1184600000	812230000	99553000	208720000	97303000	152390000	53341000	78972000	1933600000	1810600000	1507800000	1560300000	2161200000	2539600000
ENSDARP00000109185	ENSDARG00000088091	ENSDARP00000109185	pfn1	profilin 1	11	11	11	56.7	56.7	56.7	15.17	141	12137000000	1805900000	1184400000	3121800000	1244500000	1284500000	724900000	2022800000	300980000	197390000	520300000	207420000	214080000	120820000	2041900000	804400000	4239200000	996860000	3598000000	2322500000
ENSDARP00000031014	ENSDARG00000024478	ENSDARP00000031014	mpc2	mitochondrial pyruvate carrier 2	6	6	6	43.3	43.3	43.3	14.438	127	12121000000	1228800000	2971700000	739470000	3529500000	180800000	964660000	1515100000	153600000	371460000	92434000	441190000	22600000	120580000	1101100000	1861300000	789280000	2197400000	1100100000	2270800000
ENSDARP00000129087	ENSDARG00000028306	ENSDARP00000108086	prph	peripherin	53	49	47	84.4	79.9	77.1	51.484	442	12094000000	4757000000	168950000	3453800000	215220000	1123200000	63120000	366480000	144150000	5119800	104660000	6521700	34035000	1912700	4010800000	145850000	3343600000	204240000	3666900000	216360000
ENSDARP00000119861	ENSDARG00000015201	ENSDARP00000119861	pcmt	l-isoaspartyl protein carboxyl methyltransferase	15	15	15	50.8	50.8	50.8	28.613	266	12058000000	1226800000	3727000000	1381600000	2556500000	394300000	712060000	803880000	81786000	248460000	92107000	170430000	26287000	47470000	1399700000	2229700000	1545500000	1662700000	1246600000	1968400000
ENSDARP00000019829	ENSDARG00000017014	ENSDARP00000019829	ywhae2	tyrosine 3-monooxygenase/tryptophan 5-monooxygenase activation protein, epsilon polypeptide 2	27	14	14	81.2	54.5	54.5	28.916	255	12007000000	1957600000	3826200000	687490000	2054000000	512170000	581280000	706300000	115150000	225070000	40441000	120830000	30128000	34193000	1963300000	2214000000	1420000000	1260700000	2135900000	1389800000
ENSDARP00000122416	ENSDARG00000067591	ENSDARP00000122416	puraa	purine-rich element binding protein A	20	20	10	77	77	56.1	32.162	287	11972000000	2436000000	3088200000	1023500000	2584100000	283490000	1019800000	1330200000	270670000	343140000	113720000	287120000	31499000	113310000	1883900000	2197000000	1311400000	2418300000	1544100000	2196600000
ENSDARP00000015805	ENSDARG00000014763	ENSDARP00000015805	arf2a	ADP-ribosylation factor 2 ;ADP-ribosylation factor 3b	15	15	0	65.2	65.2	0	20.599	181	11963000000	1854700000	2845500000	1357200000	2459500000	412660000	559030000	1196300000	185470000	284550000	135720000	245950000	41266000	55903000	1527900000	1353800000	1549700000	1387300000	1333700000	1158300000
ENSDARP00000081505	ENSDARG00000061219	ENSDARP00000081505	postnb	periostin, osteoblast specific factor b	30	29	28	48.3	46	44.8	85.884	782	11919000000	2647900000	1367100000	3034100000	1069800000	1015600000	401600000	331080000	73552000	37976000	84279000	29717000	28212000	11156000	2415800000	813240000	3228700000	803250000	2646500000	1146700000
ENSDARP00000108688	ENSDARG00000002587	ENSDARP00000108688	dpysl3	dihydropyrimidinase-like 3	26	25	25	50.5	49.5	49.5	73.825	679	11913000000	2048200000	2069100000	1886500000	2382300000	699120000	541010000	330910000	56894000	57474000	52403000	66175000	19420000	15028000	2208200000	1317200000	2010200000	1269300000	2413000000	1660000000
ENSDARP00000072408	ENSDARG00000055562	ENSDARP00000072408	mtpn	myotrophin	11	11	11	78.8	78.8	78.8	12.748	118	11888000000	1374400000	3199000000	1189700000	3173100000	454690000	763180000	1981300000	229060000	533160000	198280000	528850000	75781000	127200000	1292900000	2530100000	1404300000	2172300000	1154000000	1613300000
ENSDARP00000124654	ENSDARG00000060120	ENSDARP00000124654	glyctk	glycerate kinase	28	28	28	58.7	58.7	58.7	55.721	530	11869000000	1335700000	3588700000	829010000	3048300000	368890000	696780000	349090000	39284000	105550000	24383000	89655000	10850000	20494000	1342500000	1824100000	1548500000	1930000000	1337100000	1644300000
ENSDARP00000081676	ENSDARG00000067975	ENSDARP00000081676	atpif1a	ATPase inhibitory factor 1a	8	8	8	35.2	35.2	35.2	11.944	105	11868000000	278480000	2549000000	769060000	4939300000	1059900000	721620000	1695500000	39782000	364140000	109870000	705610000	151420000	103090000	904110000	2271500000	577780000	1146400000	2555200000	2288000000
ENSDARP00000022120	ENSDARG00000020497	ENSDARP00000022120	rab7	RAB7, member RAS oncogene family	19	19	4	83.6	83.6	19.8	23.553	207	11855000000	1479600000	2709900000	1191700000	2831900000	597060000	799880000	846790000	105690000	193560000	85120000	202280000	42647000	57135000	2091300000	1625000000	2041300000	2168700000	1875400000	1841300000
ENSDARP00000106579	ENSDARG00000089369	ENSDARP00000106579	fdxr	ferredoxin reductase	33	33	33	68.5	68.5	68.5	53.008	486	11850000000	1393600000	3772000000	1247600000	2156100000	554380000	649290000	394990000	46454000	125730000	41586000	71868000	18479000	21643000	1564200000	1724600000	1592600000	1859500000	1871200000	1853700000
ENSDARP00000063952	ENSDARG00000043562	ENSDARP00000063952	zgc:65997	zgc:65997	21	21	21	85.1	85.1	85.1	28.461	262	11834000000	1493100000	3663000000	1054000000	2284800000	311730000	1018500000	739600000	93320000	228940000	65872000	142800000	19483000	63657000	1738500000	2421400000	1655100000	2835500000	1327500000	1825100000
ENSDARP00000016160	ENSDARG00000070657	ENSDARP00000016160	pa2g4b	proliferation-associated 2G4, b	28	28	18	68.3	68.3	51.3	43.475	394	11816000000	2877500000	3055100000	1328900000	1630900000	534240000	598690000	454470000	110670000	117500000	51112000	62728000	20548000	23027000	2178800000	1224100000	2064700000	1550600000	2189400000	1359300000
ENSDARP00000112076	ENSDARG00000046154	ENSDARP00000112076	apooa	apolipoprotein O, a	11	11	11	63.9	63.9	63.9	23.509	216	11802000000	1124800000	4283900000	784890000	2637100000	324890000	795990000	1180200000	112480000	428390000	78489000	263710000	32489000	79599000	1563800000	2520400000	1229800000	2487900000	1597500000	2011700000
ENSDARP00000110777	ENSDARG00000089418	ENSDARP00000110777	si:dkey-164f24.2	wu:fk66f10	13	13	13	40	40	40	46.695	440	11712000000	1444400000	2163100000	1711300000	2445600000	698000000	631850000	1171200000	144440000	216310000	171130000	244560000	69800000	63185000	1799900000	1018700000	2341500000	1361200000	2527700000	1765600000
ENSDARP00000057943	ENSDARG00000039641	ENSDARP00000057943	rpl26	ribosomal protein L26	16	16	16	62.1	62.1	62.1	17.341	145	11682000000	2015400000	2836100000	1443800000	1491200000	442080000	617860000	1947000000	335900000	472690000	240640000	248530000	73679000	102980000	1629400000	1625500000	1305900000	1010700000	1333700000	1448300000
ENSDARP00000115782	ENSDARG00000019081	ENSDARP00000012198	zgc:101723	dihydrodiol dehydrogenase (dimeric)	13	13	12	50	50	47.3	32.821	300	11625000000	1247100000	2831200000	1165600000	3056100000	420010000	709280000	726570000	77946000	176950000	72852000	191010000	26250000	44330000	1214400000	1577000000	1147400000	1923500000	1491400000	1668600000
ENSDARP00000007588	ENSDARG00000015343	ENSDARP00000007588	pgd	phosphogluconate hydrogenase	26	26	26	51.1	51.1	51.1	56.468	511	11592000000	1487800000	2067000000	1481700000	2153700000	722240000	1003600000	463690000	59511000	82681000	59267000	86149000	28890000	40146000	1767700000	1730200000	2045900000	1998400000	2169000000	1939700000
ENSDARP00000039916	ENSDARG00000030514	ENSDARP00000039916	acsl1a	acyl-CoA synthetase long-chain family member 1a	37	33	33	51.9	48.1	48.1	77.438	697	11569000000	789640000	3985600000	460090000	2664800000	252100000	1061800000	330550000	22561000	113870000	13145000	76137000	7202800	30337000	1064400000	2472300000	978450000	2173000000	1477000000	2216900000
ENSDARP00000117676	ENSDARG00000003189	ENSDARP00000117676	psmd1	proteasome (prosome, macropain) 26S subunit, non-ATPase, 1	44	44	44	50.4	50.4	50.4	106.53	959	11564000000	1895200000	2937600000	1336200000	2205200000	558290000	552270000	251390000	41199000	63861000	29047000	47939000	12137000	12006000	2011600000	1651800000	1825600000	1866800000	1833400000	1283000000
ENSDARP00000010482	ENSDARG00000004757	ENSDARP00000010482	ybx1	Y box binding protein 1	18	18	18	60.8	60.8	60.8	34.925	309	11535000000	1856500000	2882300000	1494900000	2266000000	476810000	694670000	961220000	154710000	240190000	124570000	188840000	39734000	57889000	1872100000	1601300000	2010100000	1502400000	1613700000	1916200000
ENSDARP00000019234	ENSDARG00000012915	ENSDARP00000019234	ech1	enoyl CoA hydratase 1, peroxisomal	17	17	17	57.1	57.1	57.1	33.757	308	11519000000	1289300000	4338500000	724690000	1822000000	420020000	812060000	719930000	80580000	271160000	45293000	113880000	26251000	50754000	1843300000	2543100000	1172000000	1879900000	1337700000	1952000000
ENSDARP00000062735	ENSDARG00000042747	ENSDARP00000062735	coasy	Coenzyme A synthase	26	26	26	54.7	54.7	54.7	61.393	554	11490000000	1499000000	3309700000	913380000	3035900000	320940000	732000000	410360000	53536000	118200000	32621000	108430000	11462000	26143000	1325600000	2376900000	1452600000	2308900000	1260000000	1747500000
ENSDARP00000091498	ENSDARG00000069293	ENSDARP00000091498	ahsg2	alpha-2-HS-glycoprotein	11	11	11	33.7	33.7	33.7	42.441	386	11485000000	1946000000	1895000000	2371400000	1632300000	1077100000	726120000	1276100000	216220000	210560000	263490000	181370000	119670000	80680000	2157100000	2019300000	4059000000	1153400000	2652700000	1703800000
ENSDARP00000112865	ENSDARG00000042069	ENSDARP00000112865	pebp1	phosphatidylethanolamine binding protein 1	12	12	12	82.4	82.4	82.4	20.861	187	11484000000	1657000000	3162300000	1117200000	2570900000	193950000	473980000	1148400000	165700000	316230000	111720000	257090000	19395000	47398000	1994800000	1560900000	1403900000	2010400000	1133700000	1086200000
ENSDARP00000057540	ENSDARG00000039374	ENSDARP00000057540	apool	apolipoprotein O-like	18	18	18	47.5	47.5	47.5	48.174	467	11470000000	1000600000	3281500000	876870000	2274900000	535700000	1254900000	764670000	66704000	218770000	58458000	151660000	35714000	83661000	1361100000	2354100000	1251700000	2268200000	2031100000	2560400000
ENSDARP00000076763	ENSDARG00000059259	ENSDARP00000076763	pabpc4	poly(A) binding protein, cytoplasmic 4 (inducible form)	35	35	25	64.3	64.3	48.6	67.522	605	11467000000	1616500000	3351400000	1259800000	1926100000	386360000	1003200000	358350000	50516000	104730000	39368000	60191000	12074000	31350000	1787100000	1996300000	1554400000	1897000000	1455200000	1985300000
ENSDARP00000112983	ENSDARG00000037057	ENSDARP00000112983	gcdha	glutaryl-Coenzyme A dehydrogenase	13	13	13	38.8	38.8	38.8	48.885	441	11462000000	1276100000	3745900000	563540000	2625000000	323750000	859040000	764120000	85074000	249720000	37569000	175000000	21583000	57270000	1402800000	2517900000	1161600000	2087700000	916180000	1849900000
ENSDARP00000091054	ENSDARG00000055331	ENSDARP00000091054	aldh9a1a.2	aldehyde dehydrogenase 9 family, member A1a, tandem duplicate 2	16	1	1	40.2	6.7	6.7	55.168	508	11440000000	1242200000	2320100000	955670000	1503000000	1407800000	3039200	369050000	40070000	74841000	30828000	48484000	45413000	98040	734110000	2379600000	813320000	911840000	0	0	+
ENSDARP00000031822	ENSDARG00000022309	ENSDARP00000031822	dspa	desmoplakin a	114	114	113	46.4	46.4	45.7	259.05	2244	11389000000	830160000	2336400000	1664200000	3715500000	395390000	981390000	92592000	6749200	18995000	13530000	30207000	3214500	7978800	1043900000	1412300000	2427200000	2095200000	1488700000	2037400000
ENSDARP00000063869	ENSDARG00000043509	ENSDARP00000063869	rpl11	ribosomal protein L11	11	11	11	43.8	43.8	43.8	20.376	178	11354000000	1184000000	2536500000	1064200000	1499300000	440980000	792590000	1261500000	131560000	281840000	118250000	166590000	48998000	88065000	2053000000	1891200000	1818600000	2716900000	2002600000	1588700000
ENSDARP00000011778	ENSDARG00000009640	ENSDARP00000011778	psmb1	proteasome (prosome, macropain) subunit, beta type, 1	11	11	11	61.2	61.2	61.2	26.1	237	11268000000	1993700000	2454500000	1057700000	2708800000	488250000	632920000	866800000	153360000	188810000	81362000	208370000	37558000	48686000	1854200000	1541600000	1620700000	1676600000	1697100000	1685500000
ENSDARP00000023241	ENSDARG00000020845	ENSDARP00000023241	tns1b	tensin 1	57	57	51	44.1	44.1	41	192.35	1769	11253000000	1320000000	3080100000	710240000	3095800000	308920000	845960000	154150000	18083000	42194000	9729400	42408000	4231800	11589000	1244300000	2023400000	858970000	2102400000	1071400000	1901600000
ENSDARP00000075918	ENSDARG00000058593	ENSDARP00000075918	sri	sorcin	15	15	15	61.1	61.1	61.1	21.377	190	11241000000	1374400000	1350200000	1117100000	1127100000	433810000	464530000	1124100000	137440000	135020000	111710000	112710000	43381000	46453000	2620100000	1100300000	1921900000	1232100000	2273100000	1511200000
ENSDARP00000072874	ENSDARG00000055996	ENSDARP00000072874	rps8a	ribosomal protein S8a	14	14	8	57.2	57.2	39.4	24.093	208	11199000000	1465200000	2380800000	1084300000	2147700000	514200000	1036200000	1244400000	162800000	264530000	120480000	238630000	57133000	115140000	1640900000	1713700000	1393500000	1670200000	1696500000	2319200000
ENSDARP00000108197	ENSDARG00000010160	ENSDARP00000108197	rps15a	ribosomal protein S15a	13	13	13	81.5	81.5	81.5	14.839	130	11195000000	1415400000	2044000000	1330000000	2555700000	689100000	675140000	1399300000	176930000	255490000	166250000	319460000	86137000	84392000	2177100000	1231700000	2210800000	1707500000	1917200000	1577400000
ENSDARP00000108800	ENSDARG00000035913	ENSDARP00000052125	yars	tyrosyl-tRNA synthetase	33	33	33	64.1	64.1	64.1	59.505	529	11058000000	920660000	2946900000	622280000	1016700000	321690000	377550000	315940000	26305000	84198000	17779000	29048000	9191300	10787000	2816600000	2512400000	2831600000	2497900000	2935200000	2359600000
ENSDARP00000069669	ENSDARG00000071031	ENSDARP00000069669	snx1a	sorting nexin 1a	35	35	33	57.4	57.4	54	74.029	659	11036000000	1791700000	2151200000	1257700000	2043600000	559880000	811760000	356010000	57798000	69394000	40572000	65921000	18061000	26186000	1986000000	1622100000	1911100000	2098000000	1887900000	1686500000
ENSDARP00000015515	ENSDARG00000019581	ENSDARP00000015515	uso1	USO1 homolog, vesicle docking protein (yeast) ;USO1 vesicle transport factor	39	39	39	38.2	38.2	38.2	107.35	956	11020000000	1346900000	1328300000	1095300000	5586600000	310380000	290840000	262390000	32069000	31627000	26078000	133010000	7390000	6924800	1398600000	1095700000	1493300000	1192600000	1724800000	1263600000
ENSDARP00000064925	ENSDARG00000044220	ENSDARP00000064925	kars	lysyl-tRNA synthetase	32	32	31	52.5	52.5	51.3	69.124	602	10996000000	1774600000	2512900000	1315500000	1946700000	534790000	750050000	343620000	55457000	78527000	41111000	60834000	16712000	23439000	1730200000	1860100000	1527000000	1883200000	1390100000	1915400000
ENSDARP00000002767	ENSDARG00000016782	ENSDARP00000002767	huwe1	HECT, UBA and WWE domain containing 1	102	102	102	26.7	26.7	26.7	498.13	4569	10994000000	1642200000	2591400000	1414400000	2209100000	527420000	757630000	58477000	8735100	13784000	7523400	11751000	2805400	4030000	1711400000	1606300000	1831100000	1543400000	1789500000	1760200000
ENSDARP00000003850	ENSDARG00000016649	ENSDARP00000003850	akr7a3	aldo-keto reductase family 7, member A3 (aflatoxin aldehyde reductase)	18	18	18	67.5	67.5	67.5	36.48	323	10971000000	1184900000	3114500000	1056300000	2530000000	364350000	783930000	577400000	62363000	163920000	55593000	133160000	19177000	41259000	1548400000	2204700000	1200500000	1891000000	1220000000	1742500000
ENSDARP00000061273	ENSDARG00000041811	ENSDARP00000061273	rps25	ribosomal protein S25	13	13	13	57.6	57.6	57.6	14.655	132	10970000000	1413000000	1768800000	1703400000	1311500000	527590000	651270000	1828300000	235510000	294800000	283900000	218590000	87931000	108540000	2107500000	1226100000	1911600000	1209700000	1940100000	2000300000
ENSDARP00000058889	ENSDARG00000040255	ENSDARP00000058889	ephx2	epoxide hydrolase 2, cytoplasmic	28	28	28	68.2	68.2	68.2	61.903	557	10940000000	1638700000	2687300000	915350000	2229700000	446410000	782640000	321770000	48197000	79037000	26922000	65581000	13130000	23019000	1715500000	1662300000	1428100000	2003800000	1865900000	1731400000
ENSDARP00000106848	ENSDARG00000069983	ENSDARP00000106848	scinla	scinderin like a ;scinderin like a	27	26	25	41.8	40.8	40.8	80.015	720	10926000000	1524700000	1430300000	3632400000	2624000000	430760000	743790000	321360000	44843000	42069000	106840000	77175000	12669000	21876000	1530300000	773690000	4387200000	1498300000	1201000000	1749400000
ENSDARP00000095023	ENSDARG00000070792	ENSDARP00000095023	lrrc15	leucine rich repeat containing 15	13	13	13	27.1	27.1	27.1	63.021	564	10868000000	2438800000	1664600000	1655600000	1562800000	757690000	534900000	434700000	97553000	66582000	66223000	62514000	30307000	21396000	2041700000	946550000	1730000000	836430000	2433400000	1685000000
ENSDARP00000120506	ENSDARG00000038695	ENSDARP00000120506	elavl1	ELAV (embryonic lethal, abnormal vision, Drosophila)-like 1 (Hu antigen R)	20	20	16	61.8	61.8	52.6	37.911	340	10865000000	2312800000	2409500000	1040800000	1809100000	540740000	559920000	679060000	144550000	150590000	65048000	113070000	33796000	34995000	1914900000	1398100000	1918400000	1267300000	1784000000	1493300000
ENSDARP00000005968	ENSDARG00000003429	ENSDARP00000005968	hnrpdl	heterogeneous nuclear ribonucleoprotein D-like	21	21	20	55.7	55.7	53	33.253	296	10819000000	1313300000	2824300000	1571300000	2130000000	701140000	529530000	772780000	93804000	201740000	112230000	152150000	50081000	37824000	1186000000	1415700000	1804000000	1805400000	2141600000	1511700000
ENSDARP00000115544	ENSDARG00000011371	ENSDARP00000115544	zgc:64106	zgc:64106	16	16	16	43	43	43	35.919	323	10800000000	1691300000	1856600000	1331400000	2428200000	667150000	399500000	635320000	99488000	109210000	78318000	142830000	39244000	23500000	2075400000	1560300000	1756000000	1334700000	1848000000	857990000
ENSDARP00000006783	ENSDARG00000014106	ENSDARP00000006783	cfl2	cofilin 2 (muscle)	18	18	18	80.1	80.1	80.1	18.568	166	10799000000	1169000000	3297700000	1122800000	2170000000	551570000	608310000	981700000	106270000	299790000	102070000	197280000	50143000	55301000	1243900000	2592400000	1397500000	1956100000	1072100000	1162900000
ENSDARP00000055809	ENSDARG00000058044	ENSDARP00000055809	rab1ba	zRAB1B, member RAS oncogene family a	19	19	4	80.1	80.1	19.4	22.384	201	10740000000	1268500000	2534900000	1127500000	2226800000	759890000	570730000	715990000	84565000	168990000	75167000	148460000	50659000	38049000	1319600000	1288800000	1590900000	1782200000	1907600000	1150900000
ENSDARP00000119887	ENSDARG00000075709	ENSDARP00000119887	ndufb3	NADH dehydrogenase (ubiquinone) 1 beta subcomplex, 3	8	8	8	55.3	55.3	55.3	10.778	94	10733000000	1055600000	3428000000	933260000	2438300000	214100000	696260000	2146600000	211130000	685610000	186650000	487650000	42819000	139250000	1875800000	2300400000	1596900000	2915600000	849370000	1786300000
ENSDARP00000108949	ENSDARG00000044093	ENSDARP00000064738	rpl13a	ribosomal protein L13a	13	13	13	44.4	44.4	44.4	23.677	205	10701000000	1420000000	1792000000	1353100000	2954800000	594220000	529040000	972830000	129090000	162910000	123000000	268620000	54020000	48094000	1456800000	1337900000	1884200000	1526200000	1520400000	1360900000
ENSDARP00000095348	ENSDARG00000016239	ENSDARP00000009605	psmd13	proteasome (prosome, macropain) 26S subunit, non-ATPase, 13	26	26	26	72	72	72	43.135	378	10687000000	1733100000	2909200000	1409800000	2213400000	356200000	501050000	395820000	64190000	107750000	52214000	81979000	13193000	18558000	1364400000	1486100000	1693800000	1673400000	1795700000	1431900000
ENSDARP00000083454	ENSDARG00000037488	ENSDARP00000083454	canx	calnexin	23	23	23	34.5	34.5	34.5	67.875	600	10684000000	2149100000	1972000000	1401000000	1835000000	528120000	520060000	344640000	69324000	63613000	45195000	59194000	17036000	16776000	2002000000	1241300000	1827500000	1155800000	1585600000	1197600000
ENSDARP00000053207	ENSDARG00000036629	ENSDARP00000053207	rps14	ribosomal protein S14	12	12	12	74.2	74.2	74.2	16.245	151	10626000000	2152500000	1648600000	1323500000	1737500000	592660000	589670000	2656400000	538120000	412160000	330880000	434390000	148170000	147420000	1550600000	1386400000	1910700000	1830500000	2317400000	1316000000
ENSDARP00000051185	ENSDARG00000035326	ENSDARP00000051185	nccrp1	nonspecific cytotoxic cell receptor protein 1	12	12	12	61.6	61.6	61.6	27.256	237	10523000000	1250300000	2190800000	955730000	2464700000	379530000	867410000	751660000	89308000	156490000	68267000	176050000	27109000	61958000	1845200000	1522000000	1992200000	2101200000	1489700000	1525800000
ENSDARP00000116598	ENSDARG00000007034	ENSDARP00000116598	hnrpkl	heterogeneous nuclear ribonucleoprotein K, like	30	30	25	69.4	69.4	62.2	47.678	431	10521000000	1300500000	2947400000	1047200000	2010500000	495380000	573840000	438380000	54186000	122810000	43632000	83771000	20641000	23910000	1628200000	1799200000	1430400000	1632400000	1496500000	1851100000
ENSDARP00000069708	ENSDARG00000053217	ENSDARP00000069708	cox7a2a	cytochrome c oxidase, subunit VIIa 2a	3	3	3	30.1	30.1	30.1	9.568	83	10511000000	110330000	2848200000	1284200000	3629900000	228330000	1071500000	2102100000	22066000	569630000	256850000	725980000	45666000	214290000	321060000	1838900000	1880400000	2088100000	1233400000	2400300000
ENSDARP00000076519	ENSDARG00000059070	ENSDARP00000076519	gars	glycyl-tRNA synthetase	36	36	36	41.5	41.5	41.5	86.319	764	10503000000	1461000000	2323800000	1317000000	2214400000	624910000	652440000	262580000	36525000	58095000	32926000	55360000	15623000	16311000	1606000000	1349400000	1566100000	1389900000	1810800000	1426900000
ENSDARP00000016639	ENSDARG00000095751	ENSDARP00000016639	leg1.2	chromosome 6 open reading frame 58	9	9	8	27.7	27.7	25.5	39.818	364	10503000000	2209900000	1525200000	1841300000	1338300000	931200000	540750000	1050300000	220990000	152520000	184130000	133830000	93120000	54075000	1950900000	1118100000	1865500000	913590000	2746400000	1432900000
ENSDARP00000115589	ENSDARG00000074242	ENSDARP00000115589	serbp1a	SERPINE1 mRNA binding protein 1a ;SERPINE1 mRNA binding protein 1a	30	30	25	69.4	69.4	59.9	43.221	392	10491000000	2392800000	2434000000	1064100000	1557800000	537370000	797640000	617100000	140750000	143170000	62594000	91636000	31610000	46920000	1561300000	1305000000	1785100000	1610500000	1881900000	1554100000
ENSDARP00000070003	ENSDARG00000053483	ENSDARP00000070003	zgc:113054	zgc:113054	36	36	36	65.9	65.9	65.9	60.69	551	10486000000	590400000	3302600000	597290000	2704600000	199550000	1031300000	327680000	18450000	103210000	18665000	84519000	6236000	32229000	856420000	2550100000	869550000	2854500000	707510000	2388000000
ENSDARP00000121628	ENSDARG00000032083	ENSDARP00000110895	dpysl2b	dihydropyrimidinase-like 2b	28	28	24	64.7	64.7	57.6	58.284	536	10470000000	2195200000	1562700000	1513400000	1821500000	613590000	537520000	337730000	70814000	50408000	48819000	58760000	19793000	17339000	2025100000	1007100000	1690300000	1202100000	1605200000	1364100000
ENSDARP00000105322	ENSDARG00000032919	ENSDARP00000105322	chchd3a	coiled-coil-helix-coiled-coil-helix domain containing 3	24	24	24	55.5	55.5	55.5	35.794	317	10469000000	2064900000	4090000000	557610000	1675700000	388650000	624570000	872400000	172080000	340830000	46467000	139650000	32387000	52047000	1446600000	2004700000	1216700000	1511400000	1120300000	1270400000
ENSDARP00000069896	ENSDARG00000053382	ENSDARP00000069896	cox7c	cytochrome c oxidase, subunit VIIc	4	4	4	44.4	44.4	44.4	7.1274	63	10463000000	970240000	3401000000	543520000	1986500000	512110000	1052100000	2092600000	194050000	680200000	108700000	397310000	102420000	210420000	1474800000	3907700000	1255100000	960540000	0	1248400000
ENSDARP00000103595	ENSDARG00000091397	ENSDARP00000103595	ENSDARG00000091397	ATP synthase, H+ transporting, mitochondrial Fo complex, subunit F6 ;ATP synthase, H+ transporting, mitochondrial Fo complex, subunit F6	9	9	9	16.9	16.9	16.9	45.565	455	10458000000	1389900000	2677200000	1026600000	2299100000	356120000	336140000	1045800000	138990000	267720000	102660000	229910000	35612000	33614000	2081700000	1407900000	2182200000	2015400000	1452600000	1241200000
ENSDARP00000083463	ENSDARG00000062003	ENSDARP00000083463	myo5b	myosin VB ;myosin VB	7	6	6	4.9	4.4	4.4	212.98	1839	10416000000	3347800000	2018700000	830380000	672020000	1638100000	772860000	106280000	34161000	20599000	8473200	6857400	16715000	7886300	2932600000	933950000	2125800000	436670000	3311900000	1034300000
ENSDARP00000070224	ENSDARG00000060494	ENSDARP00000070224	eprs	glutamyl-prolyl-tRNA synthetase	64	64	64	50	50	50	186.58	1683	10414000000	1083900000	2701800000	1192500000	2221900000	522270000	817420000	111980000	11655000	29052000	12823000	23891000	5615800	8789500	1376500000	1587600000	1529300000	1582800000	1553100000	1671500000
ENSDARP00000040389	ENSDARG00000031439	ENSDARP00000040389	glrx3	glutaredoxin 3	19	19	19	55.2	55.2	55.2	36.315	326	10390000000	1630200000	2321100000	1097100000	2177000000	518260000	732770000	577210000	90567000	128950000	60951000	120950000	28792000	40709000	1899200000	1501800000	1585300000	1873000000	1600800000	1606800000
ENSDARP00000039036	ENSDARG00000025074	ENSDARP00000039036	slc25a10	Uncharacterized protein	12	12	10	61.4	61.4	53.2	24.262	220	10376000000	2650400000	3288100000	963520000	1835300000	288490000	305460000	798160000	203880000	252930000	74117000	141170000	22191000	23497000	1819400000	2839800000	1221500000	1852400000	584070000	1013800000
ENSDARP00000109196	ENSDARG00000086446	ENSDARP00000109196	sult2st1	sulfotransferase family 2, cytosolic sulfotransferase 1 ;sulfotransferase family 2, cytosolic sulfotransferase 1	15	15	9	65.9	65.9	35.2	33.632	287	10329000000	954530000	3387000000	351710000	2608800000	115790000	1426000000	573840000	53029000	188170000	19539000	144930000	6433000	79222000	865460000	2214700000	548070000	2336500000	528720000	2737500000
ENSDARP00000051803	ENSDARG00000035715	ENSDARP00000051803	marcksl1b	MARCKS-like 1b	17	17	16	80.7	80.7	77.3	20.979	207	10307000000	1292600000	2946100000	1517300000	1264700000	454510000	594180000	687110000	86172000	196410000	101150000	84314000	30300000	39612000	1303900000	1439700000	1463100000	1284800000	1514900000	1775900000
ENSDARP00000111738	ENSDARG00000008884	ENSDARP00000111738	hprt1	hypoxanthine phosphoribosyltransferase 1	12	12	10	59.2	59.2	52.8	24.698	218	10293000000	499110000	4121400000	272410000	3067600000	125710000	706950000	735250000	35651000	294390000	19458000	219110000	8979500	50497000	586250000	2228800000	598740000	2088100000	512510000	1728500000
ENSDARP00000123601	ENSDARG00000077139	ENSDARP00000123601	col6a3	collagen, type VI, alpha 3	86	86	86	35.4	35.4	35.4	405.79	3733	10291000000	1325200000	1378100000	2125100000	2200500000	663500000	626160000	49003000	6310700	6562200	10120000	10478000	3159500	2981700	1596400000	1062700000	2075900000	1630700000	2317500000	1558800000
ENSDARP00000104211	ENSDARG00000008030	ENSDARP00000104211	myl9b	myosin, light chain 9b, regulatory	13	13	6	83.2	83.2	46.8	19.84	173	10255000000	2618200000	598040000	1812100000	1506600000	788160000	615230000	1139500000	290910000	66449000	201350000	167400000	87573000	68359000	2876400000	431230000	2468900000	1184600000	2141800000	1267000000
ENSDARP00000056582	ENSDARG00000041754	ENSDARP00000056582	cct2	chaperonin containing TCP1, subunit 2 (beta)	12	12	12	47.5	47.5	47.5	33.003	303	10253000000	2398500000	1903100000	1120000000	1683400000	422840000	481790000	640810000	149900000	118950000	70003000	105220000	26428000	30112000	1752100000	1272700000	1817900000	1262200000	1255900000	1253300000
ENSDARP00000018627	ENSDARG00000043806	ENSDARP00000018627	postna	periostin, osteoblast specific factor a	44	44	43	42.6	42.6	40.8	111.68	1016	10227000000	1836200000	1618700000	894480000	1797800000	770270000	610830000	208710000	37473000	33035000	18255000	36690000	15720000	12466000	1245600000	1258200000	1433800000	1381400000	2718100000	1376700000
ENSDARP00000015775	ENSDARG00000008237	ENSDARP00000015775	sars	seryl-tRNA synthetase	39	39	38	68.3	68.3	68.3	58.717	515	10166000000	1518000000	2522500000	1378300000	1790500000	612060000	674430000	350560000	52345000	86983000	47527000	61740000	21106000	23256000	1393100000	1212300000	1697100000	1363700000	1805800000	1651500000
ENSDARP00000024189	ENSDARG00000005791	ENSDARP00000024189	rpl28	ribosomal protein L28	13	13	13	53.6	53.6	53.6	15.625	138	10145000000	2017400000	1945400000	1548400000	1528900000	467020000	790070000	1127200000	224160000	216150000	172050000	169880000	51891000	87786000	2116400000	1514800000	1790700000	1424500000	2200500000	2067100000
ENSDARP00000122141	ENSDARG00000009285	ENSDARP00000122141	ube2e1	ribosomal protein L15	13	13	13	54.9	54.9	54.9	24.064	204	10126000000	1345000000	2633200000	668820000	2792800000	256830000	543000000	920580000	122270000	239380000	60802000	253890000	23348000	49364000	1187500000	1414800000	908460000	1970500000	816960000	1445900000
ENSDARP00000119756	ENSDARG00000057556	ENSDARP00000113553	rpl17	chromosome 18 open reading frame 32	16	16	16	69	69	69	21.428	184	10104000000	2428300000	1685600000	1031200000	1282900000	583730000	817450000	1010400000	242830000	168560000	103120000	128290000	58373000	81745000	2139100000	1174900000	1636200000	1220800000	1520900000	1689900000
ENSDARP00000078883	ENSDARG00000060150	ENSDARP00000078883	psmd11a	proteasome (prosome, macropain) 216S subunit, non-ATPase, 11a	31	31	25	63.4	63.4	48.7	47.373	421	10095000000	1648300000	2017800000	1201400000	1501900000	503850000	1166500000	373900000	61047000	74732000	44495000	55625000	18661000	43203000	1673500000	1465300000	1965800000	1894100000	1832500000	1700900000
ENSDARP00000039745	ENSDARG00000029019	ENSDARP00000039745	epb41b	erythrocyte membrane protein band 4.1b (elliptocytosis 1, RH-linked)	81	81	81	51.1	51.1	51.1	180.26	1534	10091000000	2647200000	602750000	3014100000	622670000	1234800000	236860000	108510000	28464000	6481100	32410000	6695400	13277000	2546900	2787600000	404300000	3465900000	516750000	3645400000	485940000
ENSDARP00000106047	ENSDARG00000057813	ENSDARP00000106047	lratb	si:ch73-132f6.5	27	27	27	38.9	38.9	38.9	75.604	699	10089000000	1121300000	2723600000	924920000	2793500000	330170000	497440000	325460000	36172000	87857000	29836000	90114000	10651000	16046000	1524600000	1747100000	1282800000	2068500000	1161000000	1216500000
ENSDARP00000105098	ENSDARG00000039399	ENSDARP00000111347	nt5c2a	5-nucleotidase, cytosolic IIa	23	22	11	50.8	49.5	27.9	63.899	551	10071000000	2284800000	2504700000	1559300000	1453800000	223590000	494200000	359690000	81600000	89454000	55688000	51920000	7985300	17650000	2615800000	1445100000	2304400000	1150500000	1533200000	1015800000
ENSDARP00000101062	ENSDARG00000068822	ENSDARP00000101062	purba	purine-rich element binding protein Ba	18	13	7	67.2	57.3	42.7	33.758	314	10067000000	1280100000	2420600000	1960000000	2372200000	275110000	328440000	1118600000	142230000	268960000	217770000	263580000	30567000	36493000	1200400000	1421000000	1831700000	1137300000	1216800000	1389800000
ENSDARP00000040404	ENSDARG00000006766	ENSDARP00000040404	snd1	staphylococcal nuclease domain containing 1	55	55	55	59.9	59.9	59.9	102.59	913	10067000000	1842400000	1883700000	1187300000	2044200000	487120000	649850000	186420000	34119000	34883000	21987000	37856000	9020800	12034000	1735300000	1228500000	1520600000	1636100000	1788900000	1325000000
ENSDARP00000039257	ENSDARG00000026595	ENSDARP00000039257	pafah1b1b	platelet-activating factor acetylhydrolase, isoform Ib, alpha subunit b	26	13	13	62.7	32	32	46.56	410	9990800000	568190000	2643700000	2286400000	1250200000	315420000	461930000	434380000	24704000	114940000	99408000	54358000	13714000	20084000	1886000000	1336300000	1757500000	1890400000	1842500000	1512500000
ENSDARP00000119600	ENSDARG00000045580	ENSDARP00000119600	lum	lumican	16	16	16	43.5	43.5	43.5	41.114	372	9970900000	1426100000	1482700000	2230400000	1263500000	677250000	795700000	524780000	75055000	78035000	117390000	66498000	35645000	41879000	1760800000	1048200000	3472100000	2049400000	2381000000	1760400000
ENSDARP00000102255	ENSDARG00000078593	ENSDARP00000102255	vwa8	von Willebrand factor A domain containing 8	73	73	73	42.9	42.9	42.9	212.62	1903	9942400000	694870000	2665400000	705820000	4239600000	284340000	555120000	85710000	5990300	22978000	6084700	36548000	2451200	4785600	1159500000	1767700000	1063300000	2178100000	1094900000	1507200000
ENSDARP00000113885	ENSDARG00000053215	ENSDARP00000113885	me1	malic enzyme 1, NADP(+)-dependent, cytosolic ;malic enzyme 1, NADP(+)-dependent, cytosolic	31	27	27	54.7	45.6	45.6	65.565	585	9859000000	955540000	2944500000	525880000	3459400000	348460000	699360000	318030000	30824000	94985000	16964000	111590000	11241000	22560000	859170000	1906400000	722160000	1886700000	1045000000	1297900000
ENSDARP00000026495	ENSDARG00000010021	ENSDARP00000026495	grpel1	GrpE-like 1, mitochondrial	16	16	16	62.7	62.7	62.7	23.876	217	9851400000	1388000000	3074400000	981060000	1226300000	478510000	807140000	615710000	86750000	192150000	61316000	76644000	29907000	50446000	1411500000	1993600000	1491300000	1593600000	1409800000	2296000000
ENSDARP00000106592	ENSDARG00000052377	ENSDARP00000106592	psmd12	proteasome (prosome, macropain) 26S subunit, non-ATPase, 12	33	33	33	66.2	66.2	66.2	52.813	456	9845700000	1552800000	2427000000	1139200000	1985400000	585140000	555700000	378680000	59722000	93347000	43815000	76362000	22505000	21373000	1573400000	1465500000	1523000000	1731400000	1279200000	1081400000
ENSDARP00000025441	ENSDARG00000009740	ENSDARP00000025441	ppp1r7	protein phosphatase 1, regulatory (inhibitor) subunit 7	31	31	31	81.2	81.2	81.2	39.384	345	9827300000	1387600000	2258400000	1083600000	1894300000	548560000	689030000	517220000	73031000	118860000	57029000	99699000	28871000	36265000	1941500000	1808300000	2162600000	1366200000	1773000000	1465400000
ENSDARP00000099755	ENSDARG00000075445	ENSDARP00000099755	psmb5	proteasome (prosome, macropain) subunit, beta type, 5	13	13	13	42	42	42	29.601	269	9799800000	1405000000	2785000000	1258200000	2444400000	420950000	323310000	544430000	78055000	154720000	69902000	135800000	23386000	17962000	1374100000	1425700000	1574600000	1259300000	1242900000	938270000
ENSDARP00000053541	ENSDARG00000036875	ENSDARP00000053541	rps12	ribosomal protein S12	13	13	13	85.6	85.6	85.6	14.466	132	9793000000	1203100000	2366200000	1296000000	1655000000	518870000	740760000	1399000000	171870000	338030000	185140000	236430000	74125000	105820000	1644400000	1743500000	2014100000	1763400000	1566900000	1573100000
ENSDARP00000099513	ENSDARG00000078722	ENSDARP00000099513	clip1a	CAP-GLY domain containing linker protein 1a	72	72	61	48.9	48.9	44.2	157.05	1411	9785000000	1297600000	2659200000	1004800000	2533700000	350750000	711130000	119330000	15824000	32430000	12254000	30898000	4277400	8672300	1201800000	1516700000	1221700000	1590400000	1079300000	1596400000
ENSDARP00000072337	ENSDARG00000055518	ENSDARP00000072337	pygma	phosphorylase, glycogen (muscle) A	69	35	35	66.7	37.4	37.4	96.931	842	9779300000	449910000	2128600000	1738500000	2263300000	210790000	615940000	184510000	8488900	40162000	32802000	42703000	3977100	11622000	646210000	1488400000	2384400000	1697400000	1026600000	1609600000
ENSDARP00000023774	ENSDARG00000025375	ENSDARP00000023774	idh1	isocitrate dehydrogenase 1 (NADP+), soluble	27	27	27	59.9	59.9	59.9	48.504	429	9768400000	1466500000	2086700000	1348300000	2412000000	389480000	776440000	407020000	61105000	86947000	56180000	100500000	16228000	32352000	1345800000	1500600000	1523600000	2213900000	1075700000	1622400000
ENSDARP00000040644	ENSDARG00000026845	ENSDARP00000040644	rhoaa	ras homolog gene family, member Aa	17	17	1	82.4	82.4	6.2	21.893	193	9726500000	1359900000	2522700000	1112500000	1439000000	327190000	692960000	1215800000	169990000	315330000	139060000	179880000	40899000	86621000	1310400000	1880400000	1453500000	1476500000	1467900000	1594000000
ENSDARP00000072424	ENSDARG00000055592	ENSDARP00000072424	capn2b	calpain 2, (m/II) large subunit b	27	27	24	44.1	44.1	40.5	78.222	696	9681000000	1479200000	808510000	2633000000	1693000000	679340000	820520000	284730000	43506000	23780000	77440000	49796000	19980000	24133000	1744400000	693220000	4291300000	1216800000	2014500000	1609500000
ENSDARP00000122621	ENSDARG00000017500	ENSDARP00000122621	rock2a	rho-associated, coiled-coil containing protein kinase 2a	79	79	69	50.9	50.9	45.1	159.77	1375	9642400000	1343000000	3050100000	1103500000	1974000000	321290000	579630000	123620000	17218000	39103000	14148000	25307000	4119100	7431100	1611400000	1612600000	1316800000	1399100000	1153600000	1231600000
ENSDARP00000125495	ENSDARG00000074969	ENSDARP00000125495	LOC559212	glucan (1,4-alpha-), branching enzyme 1	18	18	18	31.7	31.7	31.7	73.057	630	9628200000	979650000	3003300000	882760000	2572700000	292210000	448120000	300880000	30614000	93854000	27586000	80398000	9131500	14004000	1067600000	1828900000	1026700000	2165300000	748720000	1059400000
ENSDARP00000061692	ENSDARG00000042090	ENSDARP00000061692	si:ch73-55i23.1	phospholipase A2, group IVC (cytosolic, calcium-independent)	26	26	24	44	44	41.5	62.119	552	9623400000	2570600000	1289400000	2086400000	771890000	722310000	175230000	384940000	102820000	51576000	83457000	30876000	28893000	7009300	2941900000	685460000	2775800000	711240000	2700700000	558860000
ENSDARP00000038801	ENSDARG00000032326	ENSDARP00000038801	mecr	mitochondrial trans-2-enoyl-CoA reductase	21	21	21	72.1	72.1	72.1	41.078	377	9622500000	2191100000	2845800000	383880000	2625100000	202500000	477240000	418370000	95264000	123730000	16690000	114140000	8804300	20750000	1153800000	1577800000	974110000	1459100000	1305600000	1449300000
ENSDARP00000022030	ENSDARG00000013371	ENSDARP00000022030	isoc2	isochorismatase domain containing 2	13	13	13	91.9	91.9	91.9	21.491	197	9607000000	919600000	3226100000	674430000	1857600000	221800000	785670000	1067400000	102180000	358450000	74937000	206400000	24644000	87296000	1411400000	1832700000	1238800000	2054600000	953010000	1369000000
ENSDARP00000121443	ENSDARG00000061735	ENSDARP00000121443	hnrnpm	heterogeneous nuclear ribonucleoprotein M	38	38	38	53.4	53.4	53.4	74.127	715	9579300000	2055700000	1923100000	1469000000	1294300000	581620000	644120000	222770000	47806000	44723000	34163000	30101000	13526000	14979000	1955200000	1104800000	1740400000	937310000	1738000000	1275300000
ENSDARP00000101802	ENSDARG00000079438	ENSDARP00000101802	pkp3b	plakophilin 3	32	32	30	51.6	51.6	48.4	75.653	688	9551400000	1215700000	2206200000	831690000	2526700000	347570000	664710000	238790000	30392000	55154000	20792000	63167000	8689200	16618000	1112300000	1341800000	1227700000	1551900000	1330600000	1338400000
ENSDARP00000054848	ENSDARG00000037655	ENSDARP00000054848	pls3	plastin 3 (T isoform)	37	37	34	60.3	60.3	54.9	70.149	627	9551200000	2010600000	1282500000	1661400000	1713700000	437730000	749570000	280920000	59135000	37721000	48864000	50403000	12874000	22046000	1964200000	972650000	2358300000	1452100000	1842200000	1525000000
ENSDARP00000101840	ENSDARG00000077537	ENSDARP00000101840	nudt19	nudix (nucleoside diphosphate linked moiety X)-type motif 19	21	21	21	46.3	46.3	46.3	44.919	397	9535000000	794640000	3172900000	721740000	2589300000	354260000	746280000	529720000	44146000	176270000	40097000	143850000	19681000	41460000	839270000	1588300000	801600000	1839000000	904670000	1977800000
ENSDARP00000052729	ENSDARG00000036298	ENSDARP00000052729	rps13	ribosomal protein S13	13	13	13	58.3	58.3	58.3	17.194	151	9532200000	1759900000	2067700000	843510000	1387700000	378000000	723760000	1059100000	195540000	229750000	93724000	154190000	42000000	80418000	1604700000	1283200000	1372200000	1285600000	1478100000	2133300000
ENSDARP00000106400	ENSDARG00000045279	ENSDARP00000106400	rsu1	Ras suppressor protein 1	14	14	14	69.7	69.7	69.7	31.171	277	9521500000	1154600000	2281000000	1003100000	2300200000	432850000	641670000	732430000	88815000	175460000	77161000	176940000	33296000	49360000	1205000000	1230200000	1205700000	1592200000	1496500000	1910400000
ENSDARP00000067116	ENSDARG00000041875	ENSDARP00000067116	ube2v1	ubiquitin-conjugating enzyme E2 variant 1	11	11	7	73.5	73.5	46.9	16.674	147	9514000000	1120500000	2480000000	1376200000	1494100000	602610000	567870000	951400000	112050000	248000000	137620000	149410000	60261000	56787000	1612300000	1762300000	1702900000	1881500000	1666100000	1471800000
ENSDARP00000071046	ENSDARG00000006497	ENSDARP00000071046	rtn1a	reticulon 1a	33	33	31	55.4	55.4	53.4	89.058	818	9504100000	1718500000	2121200000	1637800000	1782000000	420280000	219640000	256870000	46446000	57330000	44266000	48163000	11359000	5936100	1500800000	854630000	1439600000	1150600000	1308400000	897140000
ENSDARP00000121211	ENSDARG00000017741	ENSDARP00000121211	g3bp1	GTPase activating protein (SH3 domain) binding protein 1	22	22	21	49.9	49.9	48	53.169	477	9486500000	1398300000	2048700000	925450000	2459100000	448020000	503560000	431200000	63559000	93123000	42066000	111780000	20364000	22889000	1401100000	1177100000	1208200000	1256000000	1244200000	1446100000
ENSDARP00000020770	ENSDARG00000040492	ENSDARP00000020770	mthfd1b	methylenetetrahydrofolate dehydrogenase (NADP+ dependent) 1b	51	51	51	56.2	56.2	56.2	100.52	934	9480900000	1988000000	1725100000	1412100000	1456800000	474780000	665110000	175570000	36815000	31946000	26150000	26978000	8792100	12317000	1690800000	1199200000	1975600000	1135100000	1633300000	1528500000
ENSDARP00000011892	ENSDARG00000013777	ENSDARP00000106399	ppp1r13l	protein phosphatase 1, regulatory (inhibitor) subunit 13 like	37	37	37	65.8	65.8	65.8	87.278	789	9471200000	1195800000	2370700000	916130000	2407200000	371230000	611510000	263090000	33217000	65852000	25448000	66865000	10312000	16986000	1128000000	1358600000	1086100000	1402700000	1225800000	1605900000
ENSDARP00000061097	ENSDARG00000041685	ENSDARP00000061097	si:dkey-105h12.2	alpha-2-macroglobulin-like 1	60	33	26	43.1	24.2	20.3	161.57	1452	9470400000	2039000000	1028600000	1497100000	687320000	1116900000	700300000	135290000	29129000	14694000	21387000	9818900	15955000	10004000	2412500000	1086000000	2350600000	760750000	3274400000	1292000000
ENSDARP00000126580	ENSDARG00000061579	ENSDARP00000082359	myo1cb	myosin IC	62	60	54	57.6	56.4	51.9	118.37	1028	9456500000	2447000000	745750000	1298100000	1579400000	637200000	506510000	163040000	42189000	12858000	22380000	27231000	10986000	8732900	2150200000	579540000	1768500000	1219700000	1987900000	1417300000
ENSDARP00000088945	ENSDARG00000046048	ENSDARP00000088945	vapal	VAMP (vesicle-associated membrane protein)-associated protein A, like	19	18	18	63.8	61	61	27.456	246	9438200000	1977800000	2028100000	903310000	2114900000	323630000	567100000	726010000	152140000	156010000	69485000	162690000	24894000	43623000	1679500000	1257300000	1870100000	1260500000	1477300000	1071200000
ENSDARP00000120649	ENSDARG00000069142	ENSDARP00000120649	aars	alanyl-tRNA synthetase	41	41	41	41.5	41.5	41.5	109.66	991	9437600000	2365400000	1550100000	1514600000	1510600000	508530000	442680000	185050000	46380000	30394000	29699000	29620000	9971200	8679900	1823700000	929630000	2096100000	969740000	1893500000	1125600000
ENSDARP00000093918	ENSDARG00000031388	ENSDARP00000093918	dctn2	dynactin 2 (p50)	22	22	22	62.6	62.6	62.6	44.665	406	9433300000	1100300000	2795100000	779430000	1917800000	312870000	594280000	471670000	55014000	139760000	38972000	95890000	15644000	29714000	1031300000	1704700000	1426500000	1887500000	1282000000	1558000000
ENSDARP00000093927	ENSDARG00000070355	ENSDARP00000093927	FBXO2	F-box protein 2	8	8	8	65.5	65.5	65.5	20.029	177	9395600000	1202100000	2148400000	867880000	1946300000	723900000	683820000	939560000	120210000	214840000	86788000	194630000	72390000	68382000	1549700000	1437600000	1928500000	1235600000	2079700000	1722600000
ENSDARP00000097937	ENSDARG00000079932	ENSDARP00000097937	zgc:152830	zgc:152830	19	19	19	59.7	59.7	59.7	32.603	305	9365800000	1526600000	2068000000	1048800000	1648700000	444730000	534940000	550930000	89802000	121650000	61693000	96982000	26161000	31467000	1750200000	1334100000	1592800000	1126900000	1853400000	1275000000
ENSDARP00000090804	ENSDARG00000013670	ENSDARP00000090804	hyou1	hypoxia up-regulated 1	55	55	55	50.6	50.6	50.6	110.32	980	9351700000	1776400000	1754300000	1119300000	1476300000	547940000	491750000	183370000	34831000	34398000	21948000	28947000	10744000	9642100	1645600000	1114300000	1605700000	1244300000	1720200000	1116900000
ENSDARP00000118830	ENSDARG00000018653	ENSDARP00000118830	acot7	acyl-CoA thioesterase 7	19	19	19	59.7	59.7	59.7	39.715	355	9343100000	1220100000	2667600000	735220000	1940800000	253500000	554170000	519060000	67783000	148200000	40846000	107820000	14083000	30787000	1083100000	1307000000	1303500000	1999500000	1225500000	1452700000
ENSDARP00000125941	ENSDARG00000005162	ENSDARP00000004352	tpm3	tropomyosin 3	47	11	7	82	27.5	22.2	32.893	284	9334800000	1699700000	828130000	2699900000	913850000	398530000	444620000	583420000	106230000	51758000	168750000	57115000	24908000	27789000	2276600000	814940000	3010300000	1307100000	885740000	901770000
ENSDARP00000045298	ENSDARG00000044565	ENSDARP00000045298	ola1	Obg-like ATPase 1	29	29	29	76.5	76.5	76.5	44.901	396	9311500000	1316800000	2067800000	1090300000	1532300000	278730000	767610000	344870000	48771000	76586000	40382000	56753000	10323000	28430000	1311700000	1497400000	1624600000	1382600000	1517900000	1692300000
ENSDARP00000087713	ENSDARG00000063682	ENSDARP00000087713	fhod3a	formin homology 2 domain containing 3	52	52	41	41.3	41.3	36.2	158.91	1407	9299700000	763730000	3402800000	405290000	2371000000	121580000	624200000	152450000	12520000	55784000	6644100	38869000	1993000	10233000	683520000	1928900000	728840000	1698300000	567560000	1610100000
ENSDARP00000109668	ENSDARG00000097491		ugt1b1	UDP glucuronosyltransferase 1 family, polypeptide B1	17	17	16	30.5	30.5	28.2	59.654	528	9266700000	1252100000	1579800000	1148700000	2196300000	353960000	535940000	402900000	54440000	68686000	49945000	95490000	15389000	23302000	1662300000	949120000	1802400000	1309600000	1719600000	1164200000
ENSDARP00000067534	ENSDARG00000045948	ENSDARP00000067534	cap2	CAP, adenylate cyclase-associated protein, 2 (yeast)	24	23	23	55.1	53.4	53.4	51.373	468	9264000000	721030000	1794000000	698220000	2621500000	162250000	351430000	343110000	26705000	66445000	25860000	97092000	6009400	13016000	1238300000	1446000000	1382000000	1767900000	1098900000	1205400000
ENSDARP00000124587	ENSDARG00000008680	ENSDARP00000124587	kpnb1	karyopherin (importin) beta 1	20	20	20	26.7	26.7	26.7	97.466	876	9250400000	1643200000	1849300000	1342800000	1339700000	576910000	647670000	231260000	41080000	46232000	33569000	33491000	14423000	16192000	1936200000	1245700000	2213700000	1221300000	1987400000	1295300000
ENSDARP00000083665	ENSDARG00000062058	ENSDARP00000083665	slc12a7b	solute carrier family 12, member 7b	42	42	35	40.8	40.8	34.9	124.17	1119	9212100000	1911200000	2144200000	923810000	1606200000	350820000	387260000	184240000	38225000	42884000	18476000	32123000	7016400	7745100	1590400000	1160900000	1388300000	1077500000	1145000000	920210000
ENSDARP00000122796	ENSDARG00000092395	ENSDARP00000122796	si:ch73-36p18.1	Uncharacterized protein ;si:dkey-108k21.10	14	6	1	46.3	23.2	8.5	16.929	164	9196900000	1315800000	2161700000	1306100000	1475500000	659420000	739280000	1532800000	219300000	360280000	217680000	245910000	109900000	123210000	1778800000	1110200000	2330900000	785930000	1491300000	1389400000
ENSDARP00000072318	ENSDARG00000070345	ENSDARP00000072318	or137-4	odorant receptor, family H, subfamily 137, member 4	1	1	1	3.9	3.9	3.9	35.024	310	9178800000	299650000	856070000	197040000	1004600000	597020000	1167300000	834440000	27241000	77825000	17913000	91330000	54274000	106110000	340070000	1777100000	598240000	819510000	3252700000	3297800000
ENSDARP00000040408	ENSDARG00000030441	ENSDARP00000040408	ppa1b	pyrophosphatase (inorganic) 1b	19	19	18	71.1	71.1	68	32.667	291	9129200000	1073300000	2306000000	971430000	2337300000	494290000	384930000	537010000	63135000	135650000	57143000	137490000	29076000	22643000	1214600000	1695100000	1441000000	1431200000	1007200000	1197000000
ENSDARP00000116965	ENSDARG00000020679	ENSDARP00000116965	clpp	ClpP caseinolytic peptidase, ATP-dependent, proteolytic subunit homolog (E. coli)	11	11	11	37.2	37.2	37.2	28.955	266	9099300000	1020100000	2796700000	628370000	2151300000	255760000	661400000	827210000	92734000	254240000	57124000	195580000	23251000	60127000	1094700000	1430400000	1056200000	1672400000	979150000	1419900000
ENSDARP00000016158	ENSDARG00000010516	ENSDARP00000016158	rpl21	ribosomal protein L21	13	13	13	57.5	57.5	57.5	18.531	160	9055400000	1379600000	2105700000	1233300000	1246000000	418170000	800290000	1293600000	197080000	300820000	176190000	178000000	59738000	114330000	1740900000	1377300000	1512300000	1026100000	1585400000	1509100000
ENSDARP00000002502	ENSDARG00000073710	ENSDARP00000002502	usp7	ubiquitin specific peptidase 7 (herpes virus-associated)	52	52	52	52.8	52.8	52.8	129.33	1110	9016600000	1548400000	2295800000	1215600000	2167400000	371240000	400470000	138720000	23821000	35320000	18701000	33345000	5711300	6161100	1359700000	1410800000	1436000000	1514500000	1127500000	1060600000
ENSDARP00000003571	ENSDARG00000020261	ENSDARP00000003571	rab2a	RAB2A, member RAS oncogene family	19	19	19	79.2	79.2	79.2	23.514	212	9006300000	1314300000	2237400000	884300000	2147200000	292600000	413800000	643300000	93879000	159810000	63165000	153370000	20900000	29557000	1190100000	1179800000	1113000000	1679700000	1199600000	1062000000
ENSDARP00000120093	ENSDARG00000033738	ENSDARP00000112496	zgc:153867	zgc:153867	12	6	4	51.7	38.3	26.1	20.019	180	9002700000	1915200000	839650000	1417800000	1074100000	655830000	702690000	818420000	174110000	76332000	128890000	97650000	59621000	63881000	2097800000	701550000	2799300000	757640000	3480700000	1346600000
ENSDARP00000118753	ENSDARG00000016074	ENSDARP00000118753	cryz	crystallin, zeta (quinone reductase)	10	10	10	47	47	47	34.568	328	8999000000	1107400000	2238200000	528170000	2472700000	161800000	350260000	599930000	73827000	149210000	35211000	164850000	10786000	23350000	1400300000	1602800000	1522200000	1426100000	992800000	903980000
ENSDARP00000075110	ENSDARG00000057911	ENSDARP00000075110	zgc:86709	;actin, alpha 1a, skeletal muscle	46	2	0	80.4	8	0	42.004	377	8995200000	1941800000	340620000	1658100000	2688100000	532590000	1105100000	449760000	97092000	17031000	82904000	134400000	26630000	55256000	1976100000	346270000	4153100000	1842400000	3037600000	3091500000
ENSDARP00000064708	ENSDARG00000017864	ENSDARP00000064708	txnrd1	thioredoxin reductase 1	29	29	29	48.5	48.5	48.5	65.91	600	8936100000	1690000000	1803900000	1140900000	1767300000	500850000	498330000	308140000	58276000	62204000	39342000	60943000	17271000	17184000	1502700000	1156900000	1502500000	1402900000	1795200000	1223900000
ENSDARP00000050915	ENSDARG00000035152	ENSDARP00000050915	ap2b1	adaptor-related protein complex 2, beta 1 subunit	42	27	27	49	36.2	36.2	105.62	951	8921900000	1693300000	1807800000	1005100000	1758400000	558800000	533230000	202770000	38485000	41087000	22843000	39964000	12700000	12119000	1702900000	1133900000	1296100000	1185300000	1670000000	1380700000
ENSDARP00000005719	ENSDARG00000020153	ENSDARP00000005719	rps18	ribosomal protein S18	16	16	16	62.5	62.5	62.5	17.731	152	8899600000	1953900000	1147300000	1969000000	677650000	560340000	589010000	988840000	217100000	127470000	218780000	75295000	62260000	65446000	2531700000	984270000	3001700000	834890000	2611700000	1544100000
ENSDARP00000023877	ENSDARG00000014015	ENSDARP00000023877	zgc:77086	zgc:77086	28	27	27	59.4	58	58	54.72	488	8899100000	1705300000	1922800000	834260000	1329000000	530270000	513840000	329600000	63161000	71213000	30899000	49222000	19640000	19031000	1901000000	1290900000	1447200000	1406400000	2045700000	1257700000
ENSDARP00000123948	ENSDARG00000052450	ENSDARP00000068795	hspb2	heat shock protein, alpha-crystallin-related, b2	8	8	8	65.1	65.1	65.1	19.628	169	8897800000	618580000	3681700000	475320000	2117700000	245620000	638380000	988650000	68731000	409080000	52813000	235290000	27291000	70931000	648020000	2055500000	696930000	1641600000	641640000	1741400000
ENSDARP00000037635	ENSDARG00000023309	ENSDARP00000037635	spryd4	SPRY domain containing 4	15	15	15	51.6	51.6	51.6	24.815	223	8896300000	1084000000	1986800000	1065700000	2362300000	354060000	644680000	556020000	67750000	124180000	66604000	147650000	22129000	40293000	1102500000	1563400000	1277700000	1348000000	830710000	1563800000
ENSDARP00000061755	ENSDARG00000042133	ENSDARP00000061755	si:dkey-51e6.1	si:dkey-51e6.1	10	10	10	81.5	81.5	81.5	13.326	119	8850800000	1323300000	2660500000	609390000	1659100000	330040000	365760000	983420000	147030000	295610000	67710000	184350000	36671000	40640000	1386600000	1573200000	1052700000	1402600000	1258600000	1415100000
ENSDARP00000105649	ENSDARG00000013307	ENSDARP00000105649	rpl19	ribosomal protein L19	16	16	16	44.4	44.4	44.4	23.453	196	8845700000	751050000	2215900000	967980000	2273100000	356010000	955420000	1474300000	125180000	369310000	161330000	378850000	59336000	159240000	1195800000	1404900000	1424300000	1433500000	962140000	1789800000
ENSDARP00000067511	ENSDARG00000045928	ENSDARP00000067511	psma4	proteasome (prosome, macropain) subunit, alpha type, 4	16	16	16	61.7	61.7	61.7	29.332	261	8837300000	1217000000	1825300000	1183000000	1663400000	401520000	402610000	736440000	101420000	152110000	98582000	138620000	33460000	33551000	1708600000	1665800000	1512000000	1466000000	1307500000	1227700000
ENSDARP00000048675	ENSDARG00000033184	ENSDARP00000048675	prkar2aa	protein kinase, cAMP-dependent, regulatory, type II, alpha A	20	20	19	56.2	56.2	52.6	44.69	397	8750000000	1708500000	2426100000	748520000	1607900000	465330000	563710000	437500000	85426000	121300000	37426000	80393000	23266000	28185000	1456000000	1499300000	1177300000	1420700000	1751900000	1199800000
ENSDARP00000117864	ENSDARG00000015128	ENSDARP00000117864	rpl27	ribosomal protein L27	9	9	9	55.1	55.1	55.1	15.782	136	8749400000	1561600000	1414300000	819210000	993480000	385930000	903200000	1458200000	260270000	235710000	136540000	165580000	64322000	150530000	1717100000	1029200000	1907200000	1328900000	1661300000	2073100000
ENSDARP00000065880	ENSDARG00000019205	ENSDARP00000065880	fam120c	family with sequence similarity 120C	28	28	28	34.3	34.3	34.3	114.91	1051	8726600000	1647300000	1787400000	1050100000	1709400000	446640000	466020000	235850000	44521000	48308000	28381000	46199000	12071000	12595000	1358700000	1162100000	1154700000	1272100000	1636600000	1276400000
ENSDARP00000015781	ENSDARG00000011611	ENSDARP00000015781	actr1	ARP1 actin-related protein 1, centractin (yeast)	23	23	23	67.8	67.8	67.8	42.405	376	8694200000	1445900000	1689800000	1025300000	1565900000	575340000	597310000	457590000	76101000	88937000	53961000	82415000	30281000	31438000	1751200000	1106900000	1439700000	1284300000	1738800000	1452800000
ENSDARP00000113988	ENSDARG00000016825	ENSDARP00000113988	vtg6	vitellogenin 6	114	18	18	75.4	17.4	17.4	149.9	1368	8673700000	779880000	891980000	664850000	786260000	1375200000	777620000	114130000	10262000	11737000	8748000	10346000	18095000	10232000	1277600000	702660000	995880000	662570000	3435800000	1702200000
ENSDARP00000093570	ENSDARG00000019743	ENSDARP00000003613	dctn1a	dynactin 1a	60	60	59	52.9	52.9	52.3	135.28	1218	8672800000	1452000000	2393700000	917710000	1888000000	341970000	423600000	137660000	23047000	37995000	14567000	29968000	5428100	6723800	1197300000	1261800000	1251200000	1245000000	1125100000	997160000
ENSDARP00000025652	ENSDARG00000069937	ENSDARP00000087919	dnm2a	dynamin 2a	37	37	15	41.7	41.7	22.3	86.082	755	8665400000	1212100000	2324700000	1016900000	1669200000	426040000	483590000	206320000	28859000	55350000	24213000	39744000	10144000	11514000	1312600000	1197100000	1208800000	1154800000	1186200000	1266600000
ENSDARP00000067593	ENSDARG00000045980	ENSDARP00000067593	cst14b.1	zgc:153129	7	7	7	57.4	57.4	57.4	11.195	101	8659300000	912940000	2027300000	923220000	1900900000	166550000	514750000	1237000000	130420000	289620000	131890000	271550000	23793000	73535000	793470000	1026100000	1410000000	1687800000	858270000	1198400000
ENSDARP00000059450	ENSDARG00000091927	ENSDARP00000059450	ENSDARG00000091927	coiled-coil domain containing 141	32	32	32	59.1	59.1	59.1	53.142	469	8646400000	910760000	2322700000	692830000	2158700000	347900000	714010000	320240000	33732000	86025000	25660000	79954000	12885000	26445000	1197700000	1284900000	941880000	1418900000	1421500000	1656700000
ENSDARP00000107355	ENSDARG00000004173	ENSDARP00000107355	copa	coatomer protein complex, subunit alpha	61	61	61	48.2	48.2	48.2	138.25	1225	8643000000	1284300000	1999200000	1147600000	1716100000	402710000	461400000	127100000	18886000	29400000	16877000	25237000	5922200	6785300	1408400000	1055100000	1483200000	1129700000	1520400000	1192900000
ENSDARP00000124389	ENSDARG00000058597	ENSDARP00000124389	nt5c3a	5-nucleotidase, cytosolic IIIA	22	22	22	53	53	53	42.091	368	8625500000	996260000	2944700000	721900000	2138200000	238030000	471450000	392070000	45284000	133850000	32814000	97189000	10820000	21429000	1011200000	1407500000	762880000	1770300000	800260000	1280700000
ENSDARP00000126605	ENSDARG00000078751	ENSDARP00000103995	tpp2	tripeptidyl peptidase II	55	55	55	42.6	42.6	42.6	139.25	1263	8613300000	1746800000	1769900000	1024200000	1419000000	414180000	590980000	141200000	28636000	29014000	16790000	23263000	6789800	9688100	1418300000	1168700000	1389300000	1372100000	1410400000	1299900000
ENSDARP00000072849	ENSDARG00000055976	ENSDARP00000072849	pecr	peroxisomal trans-2-enoyl-CoA reductase	22	22	22	80.9	80.9	80.9	32.118	299	8611100000	1244000000	2381000000	556380000	2249500000	117230000	578670000	430550000	62199000	119050000	27819000	112470000	5861300	28933000	956140000	1741400000	845910000	1732600000	797250000	1233100000
ENSDARP00000040031	ENSDARG00000031366	ENSDARP00000040031	rtn4ip1	reticulon 4 interacting protein 1	20	20	20	68.5	68.5	68.5	42.389	387	8610600000	878600000	2718600000	642110000	1543000000	286440000	1046700000	391390000	39936000	123570000	29187000	70138000	13020000	47577000	1014900000	1803700000	1243300000	1887500000	1009200000	2161800000
ENSDARP00000108625	ENSDARG00000044972	ENSDARP00000066106	bcap31	B-cell receptor-associated protein 31	17	17	17	34.8	34.8	34.8	28.041	247	8609000000	1704100000	1671000000	1139100000	1293300000	573290000	466650000	662230000	131080000	128540000	87626000	99483000	44099000	35896000	1691900000	976760000	1596800000	1146100000	1507100000	865170000
ENSDARP00000052655	ENSDARG00000036252	ENSDARP00000052655	rras2	related RAS viral (r-ras) oncogene homolog 2	15	15	12	65.8	65.8	50	23.261	202	8593400000	911020000	2336100000	743450000	2302700000	251770000	326650000	613810000	65073000	166870000	53104000	164480000	17983000	23332000	995230000	1234900000	840500000	1188000000	945600000	843260000
ENSDARP00000106208	ENSDARG00000087954	ENSDARP00000106208	rac1b	ras-related C3 botulinum toxin substrate 1b (rho family, small GTP binding protein Rac1) ;ras-related C3 botulinum toxin substrate 1b (rho family, small GTP binding protein Rac1) ;ras-related C3 botulinum toxin substrate 1 (rho family, small GTP binding pr	9	8	1	41.1	35.4	7.3	21.442	192	8578700000	870720000	2401700000	822020000	1991300000	140710000	575880000	1072300000	108840000	300210000	102750000	248910000	17588000	71985000	787550000	1382900000	905020000	1566100000	1117700000	1702600000
ENSDARP00000004932	ENSDARG00000014196	ENSDARP00000004932	myl1	myosin, light chain 1, alkali; skeletal, fast	18	14	13	86.3	73.2	73.2	20.932	190	8550600000	613230000	138800000	4080000000	292920000	128760000	198520000	712550000	51103000	11567000	340000000	24410000	10730000	16544000	732010000	78914000	6213000000	139410000	194030000	207570000
ENSDARP00000080159	ENSDARG00000060675	ENSDARP00000080159	ENSDARG00000060675	nidogen 1	37	37	37	37.2	37.2	37.2	136.77	1242	8526000000	585620000	2765700000	436060000	2572700000	192020000	753590000	157890000	10845000	51216000	8075100	47643000	3556000	13955000	817090000	1676200000	886740000	2125400000	821570000	1531300000
ENSDARP00000075639	ENSDARG00000058348	ENSDARP00000075639	scinlb	scinderin like b	30	30	29	49.9	49.9	48.9	79.466	720	8524700000	1280800000	448960000	2618200000	1455100000	418160000	814090000	258320000	38811000	13605000	79338000	44094000	12672000	24669000	1455100000	258000000	4082800000	1317300000	1438500000	1751300000
ENSDARP00000113335	ENSDARG00000019924	ENSDARP00000113335	cmpk	cytidylate kinase	15	15	15	51.6	51.6	51.6	26.042	225	8522900000	1820400000	1708100000	1019700000	931230000	296850000	764700000	774800000	165490000	155280000	92702000	84657000	26986000	69518000	1403600000	1457100000	1908600000	1393100000	1483800000	1842700000
ENSDARP00000052344	ENSDARG00000036057	ENSDARP00000052344	tradd	tnfrsf1a-associated via death domain	7	7	7	27	27	27	33.15	293	8521900000	122660000	3988900000	477960000	2364800000	56382000	30654000	473440000	6814500	221610000	26553000	131380000	3132300	1703000	653070000	1249800000	1306900000	1057700000	323050000	212140000
ENSDARP00000108133	ENSDARG00000036558	ENSDARP00000108133	col18a1a	collagen type XVIII, alpha 1	31	31	31	19.8	19.8	19.8	171.36	1645	8513100000	7364000000	26076000	504190000	28333000	154440000	10628000	125190000	108290000	383470	7414600	416670	2271200	156290	3543600000	35041000	1169700000	25787000	1415800000	51450000
ENSDARP00000103087	ENSDARG00000076836	ENSDARP00000103087	gpx4b	glutathione peroxidase 4b	11	11	10	69.6	69.6	64.3	12.851	112	8491100000	686720000	2759900000	385100000	1944200000	162490000	767890000	1213000000	98103000	394280000	55014000	277740000	23212000	109700000	792140000	1264300000	967530000	1681100000	713710000	1300100000
ENSDARP00000123136	ENSDARG00000076838	ENSDARP00000123136	apom	apolipoprotein M	7	7	7	27.9	27.9	27.9	24.148	215	8470200000	511290000	3070300000	715300000	1709400000	190580000	214290000	941130000	56810000	341150000	79478000	189940000	21175000	23810000	1906800000	844110000	1132400000	767440000	1563600000	551600000
ENSDARP00000119966	ENSDARG00000071014	ENSDARP00000119966	s100u	S100 calcium binding protein U	20	20	19	64.2	64.2	60.8	26.755	240	8453100000	3353100000	1882600000	302960000	702860000	324030000	470370000	768460000	304830000	171140000	27542000	63897000	29457000	42761000	1996100000	820110000	1646300000	1209600000	1192600000	834720000
ENSDARP00000027639	ENSDARG00000014556	ENSDARP00000107272	serpinb1l3	serpin peptidase inhibitor, clade B (ovalbumin), member 1, like 3	23	23	23	73.9	73.9	73.9	42.612	380	8403600000	1090300000	2487400000	880800000	1845900000	339770000	420940000	420180000	54513000	124370000	44040000	92296000	16989000	21047000	1212000000	1288900000	1191900000	1200800000	1166300000	1144800000
ENSDARP00000012197	ENSDARG00000009724	ENSDARP00000106080	rpn2	ribophorin II	19	19	19	32.6	32.6	32.6	70.847	645	8396900000	1298500000	1498700000	1105900000	1833700000	463630000	420050000	466500000	72142000	83263000	61439000	101870000	25757000	23336000	1550300000	882290000	1622800000	1485500000	1344300000	909980000
ENSDARP00000021064	ENSDARG00000017219	ENSDARP00000021064	pabpc1a	poly A binding protein, cytoplasmic 1 a	32	23	10	48.7	35.2	15	70.733	634	8374500000	1742100000	1182600000	1805900000	1145200000	489420000	300370000	232630000	48392000	32851000	50163000	31811000	13595000	8343500	1826700000	721350000	1970800000	1011000000	1737200000	779750000
ENSDARP00000099537	ENSDARG00000077506	ENSDARP00000099537	tjp1a	tight junction protein 1a	55	55	30	41.6	41.6	27	188.1	1699	8369800000	1089000000	2173600000	708500000	1947400000	299630000	743680000	94043000	12236000	24423000	7960700	21880000	3366700	8355900	1138900000	1228500000	1060600000	1648400000	1157400000	1618000000
ENSDARP00000100474	ENSDARG00000069742	ENSDARP00000100474	cul5a	cullin 5a ;cullin 5b	40	40	40	46.5	46.5	46.5	91.012	780	8350300000	1293400000	2294500000	849330000	2117600000	310090000	469560000	181530000	28116000	49881000	18464000	46035000	6741100	10208000	1213900000	1313300000	1015200000	1377300000	991470000	1112900000
ENSDARP00000110296	ENSDARG00000087758	ENSDARP00000110296	ENSDARG00000087758	proteasome (prosome, macropain) 26S subunit, non-ATPase, 2	22	22	22	49	49	49	45.431	396	8343600000	1001000000	1996000000	1163100000	2054500000	372510000	380760000	417180000	50050000	99800000	58157000	102720000	18625000	19038000	1023200000	1056800000	1327400000	1159600000	1141200000	1102700000
ENSDARP00000053595	ENSDARG00000036911	ENSDARP00000053595	scamp1	secretory carrier membrane protein 1	14	14	14	34.9	34.9	34.9	37.624	338	8343600000	803750000	2096800000	1040000000	2112300000	844530000	192940000	556240000	53583000	139790000	69331000	140820000	56302000	12863000	1734600000	1200800000	1142100000	805590000	1841000000	1254900000
ENSDARP00000101753	ENSDARG00000016085	ENSDARP00000101753	mbnl3	muscleblind-like 3 (Drosophila)	9	9	3	24	24	11.3	42.304	388	8333400000	363240000	435440000	224440000	6918700000	70612000	134440000	757580000	33022000	39585000	20404000	628980000	6419300	12222000	999390000	652150000	712180000	939550000	662820000	1402500000
ENSDARP00000110994	ENSDARG00000011824	ENSDARP00000110994	pbxip1b	pre-B-cell leukemia homeobox interacting protein 1b	28	28	28	35.1	35.1	35.1	98.173	852	8310200000	1386500000	1692300000	1395600000	1496600000	396240000	373650000	259690000	43328000	52883000	43611000	46769000	12382000	11676000	1659500000	823330000	1956500000	969090000	1386400000	952040000
ENSDARP00000073983	ENSDARG00000056964	ENSDARP00000073983	ilk	integrin linked kinase	27	27	27	58	58	58	51.063	452	8300600000	1300900000	2448400000	672670000	1639500000	392960000	493030000	345860000	54205000	102020000	28028000	68311000	16373000	20543000	1153200000	1356600000	887140000	1225900000	1316200000	1019000000
ENSDARP00000055770	ENSDARG00000009830	ENSDARP00000055770	hdlbpa	high density lipoprotein-binding protein a	66	66	60	50.6	50.6	47.9	142.77	1285	8279500000	1529500000	1674900000	1122300000	1488300000	431630000	610770000	118280000	21850000	23927000	16033000	21261000	6166200	8725300	1487200000	1133200000	1500900000	1014000000	1412100000	1342100000
ENSDARP00000082437	ENSDARG00000061603	ENSDARP00000082437	sorbs2b	sorbin and SH3 domain containing 2b	43	37	37	25.5	22.8	22.8	176.68	1586	8274000000	2323100000	731950000	1349300000	960600000	824690000	274600000	107460000	30170000	9505900	17524000	12475000	10710000	3566200	2160400000	568830000	2228700000	620690000	2259300000	635680000
ENSDARP00000036413	ENSDARG00000068215	ENSDARP00000036413	SDR39U1	short chain dehydrogenase/reductase family 39U, member 1	13	13	13	51.8	51.8	51.8	33.115	303	8273100000	564870000	3048200000	472790000	2189700000	291180000	506630000	486650000	33228000	179310000	27811000	128810000	17128000	29802000	888480000	1548800000	633810000	1234800000	913420000	1024500000
ENSDARP00000101995	ENSDARG00000008224	ENSDARP00000101995	vps35	vacuolar protein sorting 35 (yeast)	32	32	32	35.5	35.5	35.5	97.957	854	8268800000	1363000000	2260700000	1191500000	1339400000	370530000	372710000	192300000	31698000	52575000	27710000	31148000	8617000	8667600	1965900000	1372400000	1884500000	1468400000	1565200000	1002900000
ENSDARP00000121524	ENSDARG00000061100	ENSDARP00000081180	nars	asparaginyl-tRNA synthetase	35	35	35	48.7	48.7	48.7	63.824	556	8268200000	1345500000	1697600000	1140700000	1148100000	619000000	595730000	344510000	56065000	70734000	47531000	47838000	25792000	24822000	1318300000	912300000	1658700000	1056100000	1652100000	1259500000
ENSDARP00000049436	ENSDARG00000019383	ENSDARP00000049436	cdc42bpb	CDC42 binding protein kinase beta (DMPK-like)	61	61	56	37.2	37.2	35.1	193.14	1708	8261700000	431090000	2753700000	565620000	2572200000	165790000	881060000	103270000	5388600	34421000	7070300	32153000	2072300	11013000	721080000	1585400000	647770000	1427200000	608630000	1711200000
ENSDARP00000099760	ENSDARG00000003462	ENSDARP00000125028	fech	ferrochelatase	21	21	21	52.8	52.8	52.8	46.001	409	8261300000	1747400000	1557100000	1704800000	1221200000	656230000	287820000	375510000	79425000	70775000	77490000	55510000	29828000	13083000	1657200000	1007700000	1885000000	1040400000	1748400000	728380000
ENSDARP00000054339	ENSDARG00000037350	ENSDARP00000054339	rpl9	ribosomal protein L9	12	12	12	59.1	59.1	59.1	21.909	193	8251600000	1442400000	1436100000	1061000000	1358100000	487010000	480060000	916850000	160260000	159560000	117880000	150900000	54112000	53340000	1640200000	874560000	1707200000	1037400000	1213600000	1117200000
ENSDARP00000005265	ENSDARG00000010717	ENSDARP00000005265	chchd10	coiled-coil-helix-coiled-coil-helix domain containing 10	5	5	5	63.6	63.6	63.6	14.193	143	8234200000	334940000	1797100000	466000000	1734400000	420800000	748060000	2058600000	83735000	449270000	116500000	433610000	105200000	187010000	629900000	1184300000	816620000	1377600000	1239900000	1442200000
ENSDARP00000115283	ENSDARG00000087640	ENSDARP00000115283	nsfl1c	NSFL1 (p97) cofactor (p47) ;NSFL1 (p97) cofactor (p47)	20	20	20	56.5	56.5	56.5	40.762	372	8223900000	1455900000	2042800000	986720000	1565100000	373210000	506040000	373820000	66175000	92854000	44851000	71140000	16964000	23002000	1544300000	1269600000	1573700000	1575300000	1268200000	1096000000
ENSDARP00000026087	ENSDARG00000079578	ENSDARP00000026087	rbpms2b	RNA binding protein with multiple splicing 2b	12	12	8	60	60	43.5	21.811	200	8200600000	739830000	2488400000	486460000	2327100000	162400000	531270000	820060000	73983000	248840000	48646000	232710000	16240000	53127000	816140000	1863200000	878260000	2021500000	684630000	1375100000
ENSDARP00000111083	ENSDARG00000002659	ENSDARP00000111083	mapre1b	microtubule-associated protein, RP/EB family, member 1b	19	19	12	50.5	50.5	36	36.912	325	8196800000	1390600000	1547000000	1359800000	1135700000	577510000	365110000	409840000	69529000	77351000	67989000	56785000	28876000	18256000	1376200000	1115500000	1156600000	874280000	1528100000	1243500000
ENSDARP00000113898	ENSDARG00000055722	ENSDARP00000113898	bco2a	beta-carotene oxygenase 2a	19	19	17	40.8	40.8	39.5	64.855	569	8189000000	847000000	1928400000	741530000	2389300000	240370000	568170000	303290000	31370000	71421000	27464000	88494000	8902400	21043000	791170000	1393800000	1069400000	1510000000	1046700000	1413400000
ENSDARP00000107134	ENSDARG00000032802	ENSDARP00000104502	ktn1	kinectin 1	66	66	66	50.6	50.6	50.6	142.19	1262	8182200000	1389900000	1956200000	868680000	1568800000	325450000	639200000	116890000	19855000	27945000	12410000	22412000	4649300	9131500	1427900000	1102500000	1276600000	1211000000	1268300000	1497900000
ENSDARP00000094762	ENSDARG00000070674	ENSDARP00000094762	psmd6	proteasome (prosome, macropain) 26S subunit, non-ATPase, 6	27	27	27	51.3	51.3	51.3	45.327	386	8164000000	1509600000	1720100000	1189500000	1343500000	470930000	432820000	340170000	62899000	71669000	49563000	55979000	19622000	18034000	1325900000	931660000	1578300000	1155800000	1514300000	694830000
ENSDARP00000114871	ENSDARG00000094929	ENSDARP00000022064	apoa4b.3	apolipoprotein A-IV	29	5	5	77.6	22.7	22.7	29.286	255	8133100000	3828700000	3559500000	167520000	160790000	85782000	109880000	508320000	239290000	222470000	10470000	10049000	5361400	6867200	876940000	503750000	1641000000	674820000	1025300000	565440000
ENSDARP00000107004	ENSDARG00000088574	ENSDARP00000107004	psmd2	proteasome (prosome, macropain) 26S subunit, non-ATPase, 2	24	24	24	57.6	57.6	57.6	55.325	512	8127500000	1250200000	2044200000	962150000	1493400000	600500000	565270000	280260000	43109000	70491000	33178000	51498000	20707000	19492000	1342600000	1277300000	1284600000	1225600000	1516200000	1427900000
ENSDARP00000090576	ENSDARG00000075989	ENSDARP00000090576	arpc2	actin related protein 2/3 complex, subunit 2	21	21	21	62.2	62.2	62.2	34.467	299	8127400000	1580600000	1300400000	1227900000	1778500000	231190000	388540000	427760000	83191000	68441000	64626000	93607000	12168000	20449000	1341300000	937280000	1663600000	1217100000	1023000000	883730000
ENSDARP00000121708	ENSDARG00000010721	ENSDARP00000121708	"SEPT6"	septin 6	21	17	17	50	44.9	44.9	49.601	432	8118600000	1192500000	1733500000	939950000	1661000000	428760000	492620000	386600000	56787000	82546000	44759000	79093000	20417000	23458000	1267100000	1087400000	1151400000	1162700000	1287300000	1289800000
ENSDARP00000033055	ENSDARG00000008568	ENSDARP00000033055	slc25a24	solute carrier family 25 (mitochondrial carrier; phosphate carrier), member 24	25	25	24	49.7	49.7	48	53.355	477	8092400000	2816100000	225780000	3898600000	373200000	196730000	103840000	279050000	97107000	7785500	134430000	12869000	6784000	3580800	1541800000	419940000	2684600000	645740000	1662300000	805830000
ENSDARP00000105443	ENSDARG00000068457	ENSDARP00000105443	tnnt3b	troponin T3b, skeletal, fast	19	19	19	37.1	37.1	37.1	34.885	294	8077700000	959160000	396070000	3497900000	781400000	18750000	810370	1009700000	119900000	49509000	437240000	97675000	2343800	101300	223980000	0	6396700000	38023000	46726000	7341000
ENSDARP00000109538	ENSDARG00000089086	ENSDARP00000109538	mustn1b	musculoskeletal, embryonic nuclear protein 1 (mustn1), mRNA	8	8	8	85.9	85.9	85.9	8.5059	78	8070300000	172990000	2683900000	434730000	1984200000	107460000	733990000	1614100000	34599000	536780000	86946000	396830000	21492000	146800000	417680000	1866500000	668080000	2213200000	433150000	2292200000
ENSDARP00000009093	ENSDARG00000021113	ENSDARP00000009093	ptmaa	prothymosin, alpha a	9	9	9	41	41	41	11.462	105	8069600000	1530400000	1279800000	1469800000	1651000000	478670000	327340000	4034800000	765180000	639910000	734900000	825490000	239330000	163670000	1327700000	752370000	1561100000	849010000	1096500000	1144000000
ENSDARP00000052510	ENSDARG00000036161	ENSDARP00000052510	hnrnpa0l	heterogeneous nuclear ribonucleoprotein A0, like	17	16	16	50.7	50.7	50.7	32.022	302	8050500000	1261600000	1722300000	1028100000	1067100000	330370000	849810000	536700000	84109000	114820000	68543000	71139000	22025000	56654000	1521400000	1240300000	1300500000	1043400000	1190600000	1818900000
ENSDARP00000119785	ENSDARG00000052030	ENSDARP00000119785	akr1a1b	aldo-keto reductase family 1, member A1b (aldehyde reductase)	19	19	19	65.6	65.6	65.6	37.026	326	8049200000	1068900000	2348400000	817510000	1837500000	284790000	488900000	383300000	50899000	111830000	38929000	87500000	13561000	23281000	948620000	1227400000	1107700000	1223200000	1009500000	1173800000
ENSDARP00000036107	ENSDARG00000028335	ENSDARP00000036107	hmga1a	high mobility group AT-hook 1a	8	8	8	58.4	58.4	58.4	10.965	101	8016000000	1576300000	1484100000	354810000	2111500000	579370000	678270000	2004000000	394090000	371010000	88703000	527880000	144840000	169570000	1866000000	984180000	1160200000	817070000	2144500000	1611300000
ENSDARP00000079237	ENSDARG00000075251	ENSDARP00000079237	kif5bb	kinesin family member 5B, b	46	46	23	47.3	47.3	25.9	109.47	962	8007700000	1436300000	2273400000	581810000	1678400000	254360000	527830000	135720000	24343000	38533000	9861200	28447000	4311100	8946300	1239400000	1351000000	1181900000	1409800000	985170000	1085200000
ENSDARP00000118396	ENSDARG00000093068	ENSDARP00000118396	c3b.1	complement component 3	63	63	13	41.7	41.7	9	187.6	1680	7997300000	1339600000	1131700000	1425100000	1090800000	961260000	464660000	82447000	13810000	11667000	14692000	11245000	9909900	4790300	1542000000	789160000	2049500000	912680000	2585000000	1156000000
ENSDARP00000092617	ENSDARG00000058454	ENSDARP00000092617	dynll1	dynein, light chain, LC8-type 1 ;dynein, light chain, LC8-type 2a ;dynein, light chain, LC8-type 2b	4	4	4	58.4	58.4	58.4	10.36	89	7973900000	1559300000	1717100000	1469300000	1211800000	544290000	345910000	1594800000	311850000	343420000	293850000	242350000	108860000	69182000	986970000	1250700000	1709600000	1997500000	1304300000	694050000
ENSDARP00000124229	ENSDARG00000030786	ENSDARP00000108169	mpi	mannose phosphate isomerase	15	15	15	24.9	24.9	24.9	46.26	422	7943200000	763870000	2306500000	501420000	2032700000	258970000	635860000	441290000	42437000	128140000	27857000	112930000	14387000	35325000	869960000	1246100000	871390000	1290300000	1246700000	1407600000
ENSDARP00000105368	ENSDARG00000087866	ENSDARP00000105368	prkacb	protein kinase, cAMP-dependent, catalytic, beta b ;protein kinase, cAMP-dependent, catalytic, beta b	22	22	12	51.6	51.6	32.8	40.649	351	7940500000	937530000	1918800000	980400000	1191800000	568360000	980350000	441140000	52085000	106600000	54467000	66209000	31575000	54464000	1544700000	1449200000	1980200000	987550000	1777700000	1625900000
ENSDARP00000100307	ENSDARG00000036549	ENSDARP00000100307	agpat3	1-acylglycerol-3-phosphate O-acyltransferase 3	18	18	18	25.7	25.7	25.7	43.849	377	7920200000	1067700000	2180800000	684560000	2233300000	251080000	390190000	495010000	66733000	136300000	42785000	139580000	15693000	24387000	939690000	1213000000	1083100000	1882100000	779240000	909130000
ENSDARP00000112549	ENSDARG00000021973	ENSDARP00000034804	st13	suppression of tumorigenicity 13 (colon carcinoma) (Hsp70 interacting protein)	14	14	14	35.4	35.4	35.4	39.861	362	7918000000	1410100000	1830500000	832520000	1533800000	374650000	388110000	719820000	128190000	166410000	75684000	139430000	34059000	35282000	1345800000	1091200000	1025400000	1774200000	1386600000	973730000
ENSDARP00000001459	ENSDARG00000001169	ENSDARP00000001459	hsd17b8	hydroxysteroid (17-beta) dehydrogenase 8	14	14	14	62.1	62.1	62.1	26.983	256	7909400000	608340000	3487100000	346730000	2040500000	205580000	386660000	494330000	38021000	217950000	21671000	127530000	12849000	24166000	671220000	1751900000	422330000	1536200000	820630000	945640000
ENSDARP00000089001	ENSDARG00000068076	ENSDARP00000089001	psmd7	proteasome (prosome, macropain) 26S subunit, non-ATPase, 7 (Mov34 homolog)	14	14	14	49.8	49.8	49.8	37.19	327	7908800000	667480000	1960700000	865830000	1742700000	398060000	597420000	527260000	44499000	130710000	57722000	116180000	26537000	39828000	1117600000	1106300000	1163500000	831530000	1475100000	1648400000
ENSDARP00000015917	ENSDARG00000069752	ENSDARP00000015917	ckba	creatine kinase, brain a	29	20	20	74.5	55.9	55.9	42.866	381	7900000000	2158400000	983170000	1431500000	959090000	287300000	378610000	395000000	107920000	49159000	71573000	47954000	14365000	18931000	1725200000	771710000	1729300000	924330000	1220500000	874150000
ENSDARP00000051806	ENSDARG00000057867	ENSDARP00000051806	lasp1	LIM and SH3 protein 1	12	12	12	37.6	37.6	37.6	26.699	234	7899300000	1891500000	1563500000	853670000	1558800000	390820000	455430000	718110000	171950000	142140000	77606000	141710000	35529000	41402000	1585700000	1095300000	1305300000	1388700000	1132700000	1069100000
ENSDARP00000111282	ENSDARG00000037388	ENSDARP00000111282	dtng	dystrobrevin, beta a	31	31	7	46.5	46.5	8.8	69.597	617	7882800000	793360000	2126200000	744580000	2052600000	326000000	376670000	231850000	23334000	62534000	21899000	60370000	9588300	11078000	1054000000	1169300000	800120000	1178800000	935250000	1030200000
ENSDARP00000098182	ENSDARG00000090426	ENSDARP00000098182	CU457819.3	Uncharacterized protein	14	4	3	46	14.7	10.4	16.717	163	7874300000	1634400000	1315400000	1160400000	1262100000	671510000	721460000	1574900000	326880000	263090000	232090000	252410000	134300000	144290000	2646600000	970570000	2080200000	689580000	2546700000	1063700000
ENSDARP00000120032	ENSDARG00000003931	ENSDARP00000120032	cndp2	CNDP dipeptidase 2 (metallopeptidase M20 family)	24	24	24	57.2	57.2	57.2	53.229	474	7870800000	1395400000	1605400000	900240000	1446500000	591720000	508320000	302720000	53669000	61745000	34625000	55635000	22759000	19551000	1276100000	911890000	1205800000	848880000	1684400000	1051300000
ENSDARP00000042157	ENSDARG00000032340	ENSDARP00000042157	serhl	serine hydrolase-like	12	12	12	27.6	27.6	27.6	37.106	326	7837200000	491720000	3118600000	350680000	2147600000	129590000	589060000	559800000	35123000	222760000	25049000	153400000	9256400	42076000	751510000	1769800000	665870000	1424000000	531860000	1414600000
ENSDARP00000056293	ENSDARG00000038563	ENSDARP00000056293	pitrm1	pitrilysin metalloproteinase 1	41	41	41	46.1	46.1	46.1	114.97	1023	7834500000	1033500000	2530000000	762000000	1708600000	225310000	485130000	139900000	18455000	45179000	13607000	30511000	4023300	8663000	1002200000	1325100000	1058000000	1395400000	743420000	1071900000
ENSDARP00000051183	ENSDARG00000035324	ENSDARP00000051183	hnrpl	heterogeneous nuclear ribonucleoprotein L	22	22	15	58.6	58.6	41.4	59.168	536	7813300000	1159500000	1453600000	1285800000	1599300000	447470000	477040000	411230000	61027000	76505000	67673000	84173000	23551000	25107000	1222400000	949380000	1441000000	984070000	1370300000	968350000
ENSDARP00000117214	ENSDARG00000015546	ENSDARP00000117214	alpl	alkaline phosphatase, liver/bone/kidney	17	17	17	41.2	41.2	41.2	62.468	561	7804600000	695160000	2071200000	582080000	2459500000	256840000	614970000	278740000	24827000	73972000	20789000	87838000	9172800	21963000	992610000	1340600000	895460000	1432800000	839830000	1244600000
ENSDARP00000128329	ENSDARG00000003675	ENSDARP00000062655	cryl1	crystallin, lambda 1	19	19	19	67	67	67	36.439	327	7796500000	1278000000	2021900000	805740000	1759100000	292920000	381050000	487280000	79878000	126370000	50359000	109950000	18307000	23815000	1142800000	1179100000	997510000	1429800000	1033500000	1026700000
ENSDARP00000112873	ENSDARG00000019060	ENSDARP00000112873	snx12	sorting nexin 12	17	17	16	48.4	48.4	45.9	32.888	283	7793900000	829490000	2038800000	823810000	1807100000	340280000	566990000	487120000	51843000	127420000	51488000	112940000	21268000	35437000	1060900000	1171000000	1026200000	1428300000	927760000	1175500000
ENSDARP00000114988	ENSDARG00000074316	ENSDARP00000114988	itga1	integrin, alpha 1	42	42	42	34.2	34.2	34.2	132.8	1187	7790700000	763210000	1142300000	3582900000	1225300000	203690000	254500000	119860000	11742000	17574000	55122000	18851000	3133800	3915400	1064900000	1026900000	832800000	1353000000	861380000	953350000
ENSDARP00000121021	ENSDARG00000004634	ENSDARP00000121021	osbp	oxysterol binding protein	33	33	31	39.7	39.7	36.2	85.817	760	7787800000	1207100000	1530300000	945990000	2092400000	420470000	524870000	199690000	30951000	39239000	24256000	53652000	10781000	13458000	1299900000	894080000	1104100000	1169600000	1231700000	1151200000
ENSDARP00000067775	ENSDARG00000046106	ENSDARP00000067775	rab10	RAB10, member RAS oncogene family	11	11	10	35.8	35.8	32.3	22.642	201	7778200000	1324400000	1804200000	1060300000	1312100000	502690000	667550000	598320000	101880000	138780000	81563000	100930000	38668000	51350000	1313300000	1144800000	1207000000	907130000	1622500000	1823600000
ENSDARP00000111487	ENSDARG00000070437	ENSDARP00000111487	rpl22	ribosomal protein L22	8	8	7	53.2	53.2	47.5	16.289	141	7742000000	1898600000	1066000000	765070000	835860000	482620000	440480000	1290300000	316430000	177670000	127510000	139310000	80436000	73413000	1621500000	843960000	2045100000	1554000000	1243700000	1541500000
ENSDARP00000103794	ENSDARG00000074908	ENSDARP00000103794	col6a1	collagen, type VI, alpha 1	23	23	23	27.4	27.4	27.4	108.05	1010	7718100000	1096100000	1359500000	1199600000	1092300000	717760000	441000000	151340000	21493000	26656000	23521000	21417000	14074000	8647100	1032700000	794740000	1554000000	965340000	2468600000	1092600000
ENSDARP00000103549	ENSDARG00000079752	ENSDARP00000103549	col6a4a	collagen, type VI, alpha 6	82	82	82	35.3	35.3	35.3	278.06	2543	7686500000	1536800000	992870000	1255700000	1019000000	774330000	383700000	55699000	11136000	7194700	9099400	7383900	5611100	2780400	1409900000	708070000	1682900000	898250000	2277600000	1059500000
ENSDARP00000118581	ENSDARG00000045359	ENSDARP00000118581	tceb1b	transcription elongation factor B (SIII), polypeptide 1b ;transcription elongation factor B (SIII), polypeptide 1a	8	8	8	66.1	66.1	66.1	12.503	112	7679700000	907340000	1985400000	892070000	1534100000	339060000	525420000	1097100000	129620000	283630000	127440000	219160000	48437000	75061000	1194400000	1300600000	1304200000	958520000	1395500000	1278000000
ENSDARP00000121293	ENSDARG00000076128	ENSDARP00000121293	prkar1aa	protein kinase, cAMP-dependent, regulatory, type I, alpha (tissue specific extinguisher 1) a	22	22	11	55.7	55.7	34	43.11	379	7662600000	1502600000	1862300000	915610000	1294600000	353180000	429450000	403300000	79086000	98013000	48190000	68138000	18589000	22603000	1272500000	997920000	1208800000	976070000	1358200000	1212600000
ENSDARP00000058259	ENSDARG00000090228	ENSDARP00000058259	gsta.1	glutathione S-transferase, alpha-like	12	12	4	55.6	55.6	19.7	25.192	223	7647200000	1203900000	1091000000	1217700000	1699800000	485020000	277380000	546230000	85991000	77926000	86979000	121420000	34644000	19813000	1440000000	689750000	1506900000	1065800000	1681500000	738500000
ENSDARP00000108075	ENSDARG00000029500	ENSDARP00000040770	rpl34	ribosomal protein L34	8	8	8	45.3	45.3	45.3	13.369	117	7633000000	1109300000	1481100000	882460000	2075100000	309030000	503930000	1272200000	184890000	246850000	147080000	345850000	51505000	83988000	1189000000	683190000	1077300000	1088000000	841950000	1449200000
ENSDARP00000088646	ENSDARG00000019128	ENSDARP00000088646	tpm4b	tropomyosin 4b	24	6	6	48.4	14.1	14.1	28.731	248	7630300000	1581800000	1146300000	1555400000	1845700000	317450000	238790000	545020000	112980000	81880000	111100000	131840000	22675000	17056000	1307700000	708800000	1480600000	1100700000	1127100000	921770000
ENSDARP00000101853	ENSDARG00000075627	ENSDARP00000101853	abhd10b	abhydrolase domain containing 10b	14	14	13	53.6	53.6	50.5	31.94	289	7604300000	592810000	2638800000	586110000	1827200000	190570000	484610000	543170000	42343000	188490000	41865000	130510000	13612000	34615000	603460000	1813200000	785820000	1727300000	684110000	1132900000
ENSDARP00000072190	ENSDARG00000055377	ENSDARP00000072190	gnb5b	guanine nucleotide binding protein (G protein), beta 5b	17	17	17	45.8	45.8	45.8	43.44	395	7578800000	2893500000	163890000	2023700000	107270000	894400000	41793000	360900000	137790000	7804200	96368000	5107900	42590000	1990100	2684500000	121630000	2027800000	113030000	2415400000	131400000
ENSDARP00000008663	ENSDARG00000015524	ENSDARP00000008663	prps1a	phosphoribosyl pyrophosphate synthetase 1A	20	20	5	55.3	55.3	15.6	34.879	320	7572600000	1230800000	1636500000	1200700000	1619700000	251390000	335020000	473280000	76924000	102280000	75042000	101230000	15712000	20939000	1006800000	1223900000	1115800000	1047700000	1079700000	1053800000
ENSDARP00000105328	ENSDARG00000037071	ENSDARP00000105328	rps26	ribosomal protein S26	7	7	1	50.4	50.4	7.6	13.448	119	7551300000	888270000	1747800000	742110000	1373300000	243600000	396120000	1510300000	177650000	349570000	148420000	274650000	48720000	79225000	1113000000	844530000	1006600000	792130000	867380000	1186400000
ENSDARP00000049002	ENSDARG00000034534	ENSDARP00000049002	atp6v1aa	ATPase, H+ transporting, lysosomal V1 subunit Aa	33	33	8	64	64	18.8	68.377	617	7538700000	1645400000	1184300000	1037300000	1109300000	478410000	325830000	221730000	48395000	34833000	30508000	32626000	14071000	9583100	1796900000	778240000	1442500000	767380000	1538500000	970330000
ENSDARP00000091815	ENSDARG00000041779	ENSDARP00000091815	trdn	triadin	34	34	34	37.7	37.7	37.7	88.755	785	7532700000	1277700000	1636300000	1028300000	1615600000	372690000	373640000	269020000	45632000	58441000	36724000	57701000	13310000	13344000	1210100000	985400000	1201600000	971760000	1075500000	1113600000
ENSDARP00000029491	ENSDARG00000025364	ENSDARP00000029491	actn4	actinin, alpha 4	38	24	24	74.2	58.9	58.9	49.617	426	7509000000	1375300000	1315700000	906410000	1888800000	375150000	511190000	278110000	50937000	48730000	33571000	69957000	13895000	18933000	1133100000	873440000	1163200000	978350000	962720000	1213000000
ENSDARP00000043659	ENSDARG00000034823	ENSDARP00000043659	copg2	coatomer protein complex, subunit gamma 2	40	40	40	54.6	54.6	54.6	97.528	873	7507400000	1132600000	1696800000	993450000	1402200000	331910000	485330000	163200000	24623000	36887000	21597000	30483000	7215400	10551000	1167800000	912630000	1185800000	1244000000	1317400000	1177900000
ENSDARP00000014106	ENSDARG00000020482	ENSDARP00000014106	nono	non-POU domain containing, octamer-binding	28	26	25	69.4	66.2	64.4	50.458	441	7502200000	1622700000	1884700000	607390000	1076800000	353160000	522360000	341010000	73760000	85667000	27608000	48947000	16053000	23743000	1274200000	1043600000	1008500000	1309800000	1160800000	1123400000
ENSDARP00000032748	ENSDARG00000026489	ENSDARP00000032748	khsrp	KH-type splicing regulatory protein	30	27	25	57.7	54.7	53.3	68.36	666	7449400000	1461100000	1531800000	990310000	1238100000	297460000	480340000	232790000	45660000	47869000	30947000	38692000	9295700	15011000	1489500000	1074500000	1356900000	910170000	1091100000	1038900000
ENSDARP00000097509	ENSDARG00000076246	ENSDARP00000097509	prune	prune homolog (Drosophila)	17	17	17	36.5	36.5	36.5	49.817	447	7449100000	855720000	2117800000	515010000	2018900000	208310000	506410000	372450000	42786000	105890000	25750000	100950000	10415000	25321000	1012300000	1213000000	920160000	1639200000	739400000	1045200000
ENSDARP00000062145	ENSDARG00000053020	ENSDARP00000062145	ppp2cb	protein phosphatase 2 (formerly 2A), catalytic subunit, beta isoform	14	14	2	48.9	48.9	6.8	35.562	309	7422400000	1478000000	1841500000	813020000	1289900000	458700000	369810000	463900000	92377000	115090000	50814000	80618000	28669000	23113000	1321700000	1057600000	1389600000	837860000	1157400000	773510000
ENSDARP00000099570	ENSDARG00000077004	ENSDARP00000099570	aldh1l1	aldehyde dehydrogenase 1 family, member L1	46	46	41	54	54	50.1	100.34	904	7392300000	1348000000	1603300000	927700000	1535500000	310410000	308010000	136890000	24963000	29692000	17180000	28436000	5748300	5704000	1240400000	1143600000	1341500000	1284900000	1116100000	817550000
ENSDARP00000018348	ENSDARG00000003517	ENSDARP00000018348	impa1	inositol(myo)-1(or 4)-monophosphatase 1	14	14	14	51.1	51.1	51.1	30.579	282	7385500000	733330000	2620500000	1124700000	1307900000	274830000	336300000	615460000	61111000	218370000	93723000	108990000	22903000	28025000	1018900000	1200000000	1023900000	1042700000	1015400000	989120000
ENSDARP00000045658	ENSDARG00000031890	ENSDARP00000045658	tcp11l1	t-complex 11 (mouse)-like 1	5	5	5	10.2	10.2	10.2	56.35	502	7364300000	3029700000	1638500000	2586900000	42821000	22544000	8883300	253940000	104470000	56500000	89204000	1476600	777390	306320	2749800000	699570000	718030000	616460000	635600000	333770000
ENSDARP00000111245	ENSDARG00000002571	ENSDARP00000018319	tmod2	tropomodulin 2	25	24	24	64.2	61	61	38.795	344	7334100000	1299400000	1072400000	1139100000	983560000	1187100000	380430000	407450000	72187000	59577000	63284000	54642000	65949000	21135000	1926800000	473940000	2149700000	1100500000	2141700000	1116500000
ENSDARP00000111320	ENSDARG00000036888	ENSDARP00000111320	zgc:153935	chromosome X open reading frame 38	2	1	1	3.6	1.9	1.9	48.727	414	7315100000	110550000	3225500000	55677000	1586300000	104690000	392510000	270930000	4094300	119460000	2062100	58753000	3877600	14538000	0	2146100000	0	0	0	0
ENSDARP00000089645	ENSDARG00000068385	ENSDARP00000089645	tpm2	tropomyosin 2 (beta)	43	13	12	78.5	34.9	30.3	32.589	284	7299400000	793770000	521820000	3328400000	533080000	296510000	396980000	456210000	49610000	32614000	208020000	33318000	18532000	24811000	472940000	212100000	7564900000	313240000	684290000	199610000
ENSDARP00000064418	ENSDARG00000090722	ENSDARP00000064418	leg1.1	chromosome 6 open reading frame 58	9	8	8	27.7	25.5	25.5	39.932	364	7260800000	1906300000	1101400000	1463100000	615020000	572120000	233880000	660080000	173300000	100130000	133010000	55911000	52011000	21262000	1435700000	522640000	1105300000	114240000	2026500000	594490000
ENSDARP00000065372	ENSDARG00000044521	ENSDARP00000065372	eef1b2	eukaryotic translation elongation factor 1 beta 2	11	10	10	52.9	49.8	49.8	24.533	225	7246900000	1082300000	953760000	1841800000	1133900000	279050000	327640000	724690000	108230000	95376000	184180000	113390000	27905000	32764000	1087400000	970390000	1747200000	1191400000	770190000	1311400000
ENSDARP00000021850	ENSDARG00000013804	ENSDARP00000021850	capns1b	calpain, small subunit 1 b	13	12	12	65.3	59.2	59.2	24.333	213	7242400000	809560000	1654500000	1098000000	1150000000	402740000	480560000	603530000	67463000	137870000	91500000	95830000	33562000	40047000	1264800000	1153100000	1518900000	1165500000	1467600000	968140000
ENSDARP00000046430	ENSDARG00000031873	ENSDARP00000046430	HSD17B4	hydroxysteroid (17-beta) dehydrogenase 4	29	29	29	43.7	43.7	43.7	78.624	725	7228800000	985270000	1856200000	925110000	1826400000	358550000	384690000	233190000	31783000	59878000	29842000	58916000	11566000	12409000	959560000	1123200000	1087400000	829380000	1121000000	1033000000
ENSDARP00000098055	ENSDARG00000079780	ENSDARP00000098055	hnrnpul1l	Uncharacterized protein	38	38	29	37.6	37.6	31.3	99.448	875	7215000000	1395600000	1187500000	1054600000	1065000000	477510000	615240000	180380000	34890000	29686000	26365000	26624000	11938000	15381000	1528400000	846500000	1407400000	927640000	1590000000	1078300000
ENSDARP00000022486	ENSDARG00000014591	ENSDARP00000022486	ilf2	interleukin enhancer binding factor 2	18	18	18	54.8	54.8	54.8	42.852	387	7207400000	896200000	1754100000	847930000	1636200000	387220000	438620000	379340000	47169000	92318000	44628000	86115000	20380000	23085000	1210400000	987910000	1188100000	1032100000	1454400000	1155300000
ENSDARP00000018458	ENSDARG00000018491	ENSDARP00000018458	pdia4	protein disulfide isomerase associated 4	38	38	38	49.2	49.2	49.2	72.466	642	7200200000	1596200000	1226700000	983440000	1189400000	347650000	332730000	189480000	42005000	32281000	25880000	31300000	9148700	8756000	1292000000	760900000	1454900000	1141800000	1175700000	863170000
ENSDARP00000043172	ENSDARG00000029533	ENSDARP00000043172	rpl18	ribosomal protein L18	14	14	14	53.8	53.8	53.8	20.993	182	7197800000	1020800000	1819600000	974840000	1085400000	181620000	534700000	1028300000	145830000	259940000	139260000	155060000	25946000	76386000	1244800000	855880000	1059700000	1275800000	1265400000	1290000000
ENSDARP00000118411	ENSDARG00000042848	ENSDARP00000118411	pcmtl	l-isoaspartyl protein carboxyl methyltransferase, like	12	12	12	62.7	62.7	62.7	26.764	249	7189300000	1006300000	1984200000	780360000	1281600000	512710000	334500000	399400000	55905000	110230000	43353000	71198000	28484000	18584000	1107800000	1124900000	908000000	945590000	1396800000	930020000
ENSDARP00000027276	ENSDARG00000014472	ENSDARP00000027276	eif4a3	eukaryotic translation initiation factor 4A, isoform 3	26	21	21	43.1	36.9	36.9	46.477	406	7170500000	1415900000	1353500000	786440000	1573400000	463150000	525090000	311760000	61562000	58847000	34193000	68410000	20137000	22830000	1207000000	807480000	1139700000	1038300000	1229100000	1120700000
ENSDARP00000127392	ENSDARG00000038991	ENSDARP00000056918	nsfb	N-ethylmaleimide-sensitive factor b	38	38	25	57.2	57.2	45.1	82.811	747	7167400000	1617600000	1403400000	945080000	1396000000	309920000	363170000	149320000	33699000	29237000	19689000	29083000	6456700	7566100	1398100000	941870000	1067300000	1106500000	1227500000	957040000
ENSDARP00000054207	ENSDARG00000037261	ENSDARP00000054207	mtap	methylthioadenosine phosphorylase	16	16	16	60.7	60.7	60.7	30.847	280	7154700000	680350000	1962400000	1065700000	1118800000	437830000	514010000	420870000	40021000	115440000	62686000	65814000	25755000	30236000	1530100000	1310800000	1704300000	1393800000	1396700000	1011200000
ENSDARP00000126029	ENSDARG00000096355	ENSDARP00000126029	ighv1-4	immunoglobulin heavy variable 1-4	16	16	15	29	29	27.6	64.183	573	7133700000	1699500000	775790000	1358700000	705910000	571620000	358520000	230120000	54823000	25026000	43831000	22771000	18439000	11565000	1854600000	560420000	2296600000	956700000	2222900000	854270000
ENSDARP00000012119	ENSDARG00000019117	ENSDARP00000012119	parvb	parvin, beta	22	22	22	54.2	54.2	54.2	41.42	365	7125200000	912010000	1557400000	666210000	1417100000	420140000	566740000	339300000	43429000	74162000	31724000	67483000	20006000	26988000	814880000	1203200000	941660000	1662100000	1348200000	1456400000
ENSDARP00000073037	ENSDARG00000056141	ENSDARP00000073037	coq10b	coenzyme Q10 homolog B (S. cerevisiae)	12	12	11	52.5	52.5	45.4	27.137	238	7118000000	601200000	3005100000	385570000	1831300000	146670000	273460000	444870000	37575000	187820000	24098000	114460000	9166900	17091000	575960000	1509700000	538470000	1474700000	681920000	859710000
ENSDARP00000115743	ENSDARG00000038424	ENSDARP00000115743	si:dkey-8k3.2	si:dkey-8k3.2	52	52	52	34.1	34.1	34.1	193.43	1725	7116200000	735180000	1059800000	1067700000	1640200000	641380000	289070000	83720000	8649200	12468000	12562000	19296000	7545700	3400800	999560000	546590000	1814200000	821870000	1829100000	709110000
ENSDARP00000101519	ENSDARG00000076308	ENSDARP00000101519	pdp1	pyruvate dehyrogenase phosphatase catalytic subunit 1	22	22	21	50.5	50.5	49.1	58.512	519	7103400000	792260000	1894400000	540300000	1541200000	240410000	678600000	273210000	30471000	72863000	20781000	59275000	9246500	26100000	824880000	1367900000	943860000	1020000000	850700000	1434500000
ENSDARP00000105892	ENSDARG00000037318	ENSDARP00000054289	ddost	dolichyl-diphosphooligosaccharide-protein glycosyltransferase	13	13	13	46	46	46	48.533	441	7097600000	877380000	988310000	971010000	1637100000	489180000	415250000	373560000	46178000	52016000	51106000	86163000	25746000	21855000	1223300000	727750000	1577000000	1036700000	1669000000	1004700000
ENSDARP00000007792	ENSDARG00000011777	ENSDARP00000007792	cttn	cortactin	25	25	25	41	41	41	60.169	534	7085400000	1110100000	1692100000	809660000	1118000000	364490000	670530000	262420000	41116000	62672000	29988000	41406000	13500000	24834000	1266100000	1163100000	1156600000	740780000	1200700000	1190900000
ENSDARP00000005383	ENSDARG00000002084	ENSDARP00000123269	lamb2	laminin, beta 2 (laminin S)	50	49	46	26.9	26.3	25	196.6	1782	7078000000	920360000	1866800000	679190000	1307500000	397060000	458560000	76107000	9896300	20073000	7303100	14059000	4269500	4930800	1034600000	1084700000	977940000	1073200000	1265300000	1187700000
ENSDARP00000090396	ENSDARG00000089336	ENSDARP00000090396	"SEPT10"	septin 10 ;septin 10	21	19	19	60.4	56.9	56.9	49.625	429	7038400000	818680000	2152500000	732300000	1532400000	190310000	471440000	335160000	38985000	102500000	34871000	72971000	9062400	22450000	648270000	1031100000	906760000	1249300000	656710000	983020000
ENSDARP00000105117	ENSDARG00000010411	ENSDARP00000105117	epn1	epsin 1	15	15	12	19	19	19	66.295	636	7006500000	797770000	2065000000	615560000	2124200000	186350000	254540000	583880000	66481000	172080000	51297000	177020000	15529000	21212000	909820000	1188200000	782200000	1087700000	643620000	539360000
ENSDARP00000111188	ENSDARG00000053026	ENSDARP00000111188	kif19	kinesin family member 19	1	1	1	0.7	0.7	0.7	115.7	1015	6964100000	645000000	1528400000	1333500000	1175300000	732720000	47067000	124360000	11518000	27293000	23813000	20987000	13084000	840490	0	0	0	0	0	329200000	+
ENSDARP00000106164	ENSDARG00000090716	ENSDARP00000106164	cltcb	clathrin, heavy polypeptide b (Hc)	86	27	26	56.4	19.4	18.9	192.21	1683	6943400000	960140000	1536300000	720720000	1386600000	326050000	414500000	76301000	10551000	16882000	7920000	15238000	3583000	4554900	952950000	1034300000	973880000	1024800000	1053900000	1062900000
ENSDARP00000041626	ENSDARG00000029252	ENSDARP00000041626	ssb	Sjogren syndrome antigen B (autoantigen La)	32	32	32	65.1	65.1	65.1	46.137	401	6910800000	1211000000	1362300000	1078100000	1129600000	500400000	470050000	363720000	63736000	71701000	56741000	59452000	26337000	24740000	1332200000	886410000	1235200000	892770000	1280800000	1117300000
ENSDARP00000117022	ENSDARG00000010382	ENSDARP00000117022	cratb	carnitine O-acetyltransferase b	22	22	22	43.6	43.6	43.6	70.04	614	6896700000	947960000	1652700000	703620000	1406900000	320880000	397530000	215520000	29624000	51646000	21988000	43967000	10028000	12423000	1022600000	1176300000	948360000	1127000000	1142700000	1007500000
ENSDARP00000011017	ENSDARG00000017841	ENSDARP00000011017	cand1	cullin-associated and neddylation-dissociated 1	42	37	37	36.1	32.9	32.9	136.18	1230	6890400000	1085600000	1474300000	1149000000	1149100000	433260000	472930000	112960000	17797000	24169000	18836000	18837000	7102600	7753000	1103300000	936140000	1484500000	923980000	1471400000	1270600000
ENSDARP00000011148	ENSDARG00000019778	ENSDARP00000011148	rps6	ribosomal protein S6	16	16	16	38.6	38.6	38.6	28.708	249	6859700000	1336000000	1494600000	269290000	1846300000	206020000	494650000	857460000	167000000	186830000	33661000	230790000	25753000	61831000	1040700000	968140000	652920000	1287400000	859060000	874600000
ENSDARP00000112099	ENSDARG00000004735	ENSDARP00000112099	hnrnpub	heterogeneous nuclear ribonucleoprotein Ub	29	29	25	29	29	26.4	88.549	796	6848500000	1220100000	1452700000	1179200000	1200900000	373560000	393250000	201430000	35887000	42727000	34683000	35320000	10987000	11566000	1168900000	771510000	1227800000	982930000	1158000000	1169800000
ENSDARP00000101406	ENSDARG00000014817	ENSDARP00000101406	ranbp1	RAN binding protein 1	12	12	12	58.8	58.8	58.8	27.249	233	6805500000	1204700000	1226900000	1087100000	1449600000	390400000	310380000	680550000	120470000	122690000	108710000	144960000	39040000	31038000	1236100000	925850000	1217500000	1168000000	1131500000	790090000
ENSDARP00000102928	ENSDARG00000055080	ENSDARP00000102928	rbm4.2	RNA binding motif protein 4.2	30	30	27	75	75	68.5	42.332	384	6796700000	1201800000	1554600000	789740000	1229100000	330770000	374890000	283200000	50074000	64773000	32906000	51214000	13782000	15620000	1392300000	952590000	1261600000	1030300000	1132700000	1074000000
ENSDARP00000005533	ENSDARG00000011272	ENSDARP00000005533	uqcc2	ubiquinol-cytochrome c reductase complex assembly factor 2	15	15	15	79.8	79.8	79.8	15.021	129	6794500000	972210000	2197900000	741040000	1333400000	177820000	336520000	849310000	121530000	274740000	92630000	166670000	22228000	42065000	978330000	1173800000	1181800000	1027200000	730680000	828620000
ENSDARP00000060684	ENSDARG00000041391	ENSDARP00000060684	tmed10	transmembrane emp24-like trafficking protein 10 (yeast)	13	13	13	45	45	45	24.441	209	6793600000	1122200000	1469500000	1029000000	1168100000	575380000	286210000	617600000	102020000	133590000	93543000	106190000	52307000	26019000	1118600000	755360000	1172500000	873410000	1439900000	893280000
ENSDARP00000111088	ENSDARG00000087613	ENSDARP00000111088	im:7142269	translocase of inner mitochondrial membrane 44 homolog (yeast) ;translocase of inner mitochondrial membrane 44 homolog (yeast)	30	30	30	57.1	57.1	57.1	50.766	452	6790400000	847620000	2237500000	588900000	2012800000	174350000	354470000	234150000	29228000	77155000	20307000	69408000	6012100	12223000	660100000	916630000	784640000	1025800000	670270000	733920000
ENSDARP00000043316	ENSDARG00000023672	ENSDARP00000043316	timm8a	translocase of inner mitochondrial membrane 8 homolog A (yeast)	9	9	9	95.6	95.6	95.6	10.563	90	6772700000	514310000	1900300000	547530000	2017000000	267660000	486430000	1354500000	102860000	380070000	109510000	403410000	53532000	97287000	665790000	964730000	628170000	1060500000	725570000	1545600000
ENSDARP00000069745	ENSDARG00000053255	ENSDARP00000069745	itgb1b	integrin, beta 1b	11	11	8	25	25	21.1	56.819	516	6760900000	808910000	1663300000	959820000	1738400000	205330000	274460000	281710000	33705000	69303000	39993000	72432000	8555400	11436000	1117100000	880270000	1145700000	798620000	509190000	673730000
ENSDARP00000129080	ENSDARG00000097592		si:dkey-40c23.1	deltex 3 like, E3 ubiquitin ligase	3	3	3	7.4	7.4	7.4	61.337	542	6747300000	464710000	510370000	2270400000	805090000	679680000	267950000	198450000	13668000	15011000	66776000	23679000	19991000	7880800	1411800000	661930000	3221300000	790360000	4125800000	1117800000
ENSDARP00000106078	ENSDARG00000074246	ENSDARP00000106078	rab14	RAB14, member RAS oncogene family ;RAB14, member RAS oncogene family	22	22	4	88.4	88.4	23.7	23.875	215	6737500000	1030900000	1375100000	899630000	1045000000	451070000	457520000	421100000	64429000	85945000	56227000	65310000	28192000	28595000	1177100000	864290000	1279200000	754830000	1312400000	881460000
ENSDARP00000123898	ENSDARG00000036893	ENSDARP00000123898	f13a1b	coagulation factor XIII, A1 polypeptide b	32	32	32	44.5	44.5	44.5	83.604	742	6734600000	1135500000	1461400000	959800000	749500000	549920000	231330000	160350000	27037000	34796000	22852000	17845000	13093000	5507800	1310200000	726240000	1425800000	558480000	1763800000	607640000
ENSDARP00000118057	ENSDARG00000009499	ENSDARP00000118057	syne1a	spectrin repeat containing, nuclear envelope 1a	18	18	17	2.3	2.3	2.1	998.18	8697	6734400000	71390000	2628700000	1531100000	117950000	124190000	44296000	14390000	152540	5617000	3271500	252020	265370	94649	981810000	960910000	1164900000	1184800000	1171800000	991560000
ENSDARP00000069525	ENSDARG00000053066	ENSDARP00000069525	tubb1	tubulin, beta 1 class VI	27	22	21	61.8	55.6	52.6	52.578	466	6729800000	1830900000	761780000	1348500000	503570000	563590000	152070000	305900000	83223000	34626000	61296000	22890000	25618000	6912100	1784000000	634590000	1890600000	408280000	2344200000	348100000
ENSDARP00000108102	ENSDARG00000040391	ENSDARP00000108102	coro6	coronin 6	16	16	15	31.4	31.4	31.4	46.967	417	6724900000	615110000	1321000000	838660000	2238000000	221590000	592400000	517300000	47316000	101610000	64512000	172150000	17046000	45569000	951090000	1024200000	1157600000	1322300000	1072700000	1317800000
ENSDARP00000096709	ENSDARG00000075718	ENSDARP00000096709	rpz5	rapunzel 5	22	22	22	51.4	51.4	51.4	45.032	393	6707700000	1100500000	1458700000	998970000	1314400000	354880000	515910000	353040000	57923000	76772000	52577000	69176000	18678000	27153000	1023200000	942720000	1060900000	1147700000	1105300000	1302700000
ENSDARP00000025160	ENSDARG00000020454	ENSDARP00000025160	psmd8	proteasome (prosome, macropain) 26S subunit, non-ATPase, 8	17	17	17	65.2	65.2	65.2	31.014	267	6703100000	1098500000	1058900000	816200000	1318400000	387470000	428220000	352790000	57816000	55732000	42958000	69391000	20393000	22538000	1354500000	1031600000	1103700000	1306700000	1154400000	1378200000
ENSDARP00000069977	ENSDARG00000053457	ENSDARP00000069977	rpl23	ribosomal protein L23	11	11	11	57.1	57.1	57.1	14.881	140	6692500000	1268800000	1084800000	1068900000	1030700000	471530000	522070000	743610000	140970000	120540000	118770000	114520000	52392000	58008000	1192300000	637650000	1504300000	670080000	1422000000	1169100000
ENSDARP00000114785	ENSDARG00000043313	ENSDARP00000114785	ank2b	ankyrin 2b, neuronal	69	61	49	23.9	22	18.1	388.62	3538	6688500000	1371500000	1219000000	742070000	1310000000	414750000	425070000	36154000	7413700	6589200	4011200	7080900	2241900	2297700	1109700000	783510000	1111900000	1026400000	1269700000	942040000
ENSDARP00000115240	ENSDARG00000071662	ENSDARP00000096904	si:rp71-36a1.3	si:rp71-36a1.3	16	16	16	39.6	39.6	39.6	42.455	381	6687800000	1077100000	1655800000	506150000	1186800000	503710000	744070000	351990000	56691000	87146000	26639000	62463000	26511000	39162000	1424600000	1265100000	1202600000	923550000	1509300000	1224200000
ENSDARP00000096573	ENSDARG00000018108	ENSDARP00000096573	zgc:92844	homer homolog 1b (Drosophila) ;homer homolog 1b (Drosophila)	28	28	28	79.1	79.1	79.1	45.083	398	6677200000	1072900000	1929400000	547990000	1686300000	199330000	468800000	290310000	46647000	83886000	23826000	73318000	8666500	20383000	836610000	1112300000	861870000	1249900000	786580000	1013300000
ENSDARP00000112030	ENSDARG00000020235	ENSDARP00000112030	sept9a	septin 9a	26	26	20	44.3	44.3	35.9	75.182	663	6664300000	1765500000	1268600000	796480000	1084700000	390030000	354420000	166610000	44139000	31715000	19912000	27118000	9750700	8860400	1545800000	800610000	1408700000	867210000	1262900000	772530000
ENSDARP00000127130	ENSDARG00000029472	ENSDARP00000111104	mllt4a	myeloid/lymphoid or mixed-lineage leukemia (trithorax homolog, Drosophila); translocated to, 4	49	49	40	29.7	29.7	25.1	219.2	1927	6640900000	873320000	1695000000	598790000	1669100000	238700000	407130000	70648000	9290700	18031000	6370100	17757000	2539300	4331200	895040000	1207300000	742720000	1345300000	795650000	1305300000
ENSDARP00000072953	ENSDARG00000056065	ENSDARP00000072953	mov10b.2	Moloney leukemia virus 10, homolog b, tandem duplicate 2	6	1	1	5.1	0.9	0.9	116.51	1015	6638100000	3677700000	241060000	1921900000	211840000	426900000	58592000	118540000	65674000	4304600	34320000	3782900	7623200	1046300	0	0	0	133590000	0	0	+
ENSDARP00000019981	ENSDARG00000012871	ENSDARP00000019981	npepl1	aminopeptidase-like 1	22	22	22	61.9	61.9	61.9	55.78	525	6635900000	912340000	1499700000	1036800000	1287400000	278480000	489960000	276490000	38014000	62488000	43199000	53640000	11603000	20415000	875140000	1153700000	1203000000	1214000000	1054700000	1075400000
ENSDARP00000064214	ENSDARG00000043732	ENSDARP00000064214	cops4	COP9 constitutive photomorphogenic homolog subunit 4 (Arabidopsis)	21	21	21	57.1	57.1	57.1	46.345	406	6631900000	529160000	2272200000	410170000	1633500000	235220000	355300000	255070000	20352000	87394000	15776000	62828000	9047000	13665000	577500000	785510000	615090000	943510000	981240000	925550000
ENSDARP00000119683	ENSDARG00000035400	ENSDARP00000119683	btf3	basic transcription factor 3	15	15	15	80.2	80.2	80.2	17.597	162	6630000000	736490000	1155500000	987440000	1238900000	438110000	532830000	947140000	105210000	165070000	141060000	176990000	62587000	76119000	725650000	850050000	1011500000	888320000	1098000000	767510000
ENSDARP00000102480	ENSDARG00000073909	ENSDARP00000102480	ppip5k1b	diphosphoinositol pentakisphosphate kinase 1b	46	46	26	41.1	41.1	27.3	130.31	1157	6613500000	478410000	2410000000	259950000	2041300000	150320000	423890000	103340000	7475100	37657000	4061700	31896000	2348800	6623300	569430000	1171900000	477460000	1227100000	556530000	1035200000
ENSDARP00000022552	ENSDARG00000011201	ENSDARP00000022552	rplp2l	ribosomal protein, large P2, like	11	11	11	80.7	80.7	80.7	11.638	114	6609700000	1375900000	902360000	1260200000	662960000	371800000	399630000	1101600000	229320000	150390000	210030000	110490000	61967000	66606000	1375700000	465430000	2008800000	1069000000	1523600000	1109100000
ENSDARP00000102547	ENSDARG00000076348	ENSDARP00000102547	mylk3	myosin light chain kinase 3	21	21	21	35.1	35.1	35.1	80.377	715	6600800000	669720000	1951200000	385300000	2317900000	111580000	489890000	200020000	20294000	59127000	11676000	70240000	3381400	14845000	535920000	1188300000	510000000	1338900000	470330000	1328600000
ENSDARP00000058490	ENSDARG00000039980	ENSDARP00000058490	ppt1	palmitoyl-protein thioesterase 1 (ceroid-lipofuscinosis, neuronal 1, infantile)	18	18	18	62.7	62.7	62.7	33.92	303	6598200000	2906900000	637560000	967670000	760640000	168670000	180640000	366570000	161490000	35420000	53760000	42258000	9370300	10036000	1080700000	508000000	1319300000	942300000	850320000	702670000
ENSDARP00000020214	ENSDARG00000018989	ENSDARP00000020214	hspa4b	heat shock protein 4b	54	42	41	61.5	50.4	50.4	94.732	840	6597700000	970860000	1773900000	867570000	1164900000	230470000	448680000	131950000	19417000	35479000	17351000	23298000	4609400	8973600	1047900000	1016300000	1122200000	1008900000	1155100000	960630000
ENSDARP00000086334	ENSDARG00000063100	ENSDARP00000086334	psmd14	proteasome (prosome, macropain) 26S subunit, non-ATPase, 14	16	16	16	60.6	60.6	60.6	34.62	310	6592400000	1054900000	1310800000	844990000	1334500000	406590000	389200000	439490000	70326000	87385000	56333000	88970000	27106000	25946000	1003100000	940040000	1025900000	935980000	1110400000	980370000
ENSDARP00000006875	ENSDARG00000020676	ENSDARP00000006875	dpp3	dipeptidylpeptidase 3	45	45	45	50.2	50.2	50.2	81.876	727	6590200000	1012000000	1589300000	744420000	1284000000	347500000	424680000	160740000	24682000	38764000	18157000	31318000	8475700	10358000	1112100000	829660000	1165500000	962090000	1082200000	956840000
ENSDARP00000128715	ENSDARG00000017738	ENSDARP00000044161	aclya	ATP citrate lyase a	47	47	39	48.7	48.7	42.8	119.66	1092	6583500000	1817500000	489880000	1949800000	715190000	452470000	116300000	104500000	28849000	7775800	30949000	11352000	7182000	1846000	1726000000	393010000	2269600000	630600000	1589400000	396290000
ENSDARP00000060004	ENSDARG00000054818	ENSDARP00000060004	rpl32	ribosomal protein L32	9	9	9	45.9	45.9	45.9	15.813	135	6563300000	1076000000	1378000000	975410000	1698500000	259360000	453160000	937610000	153720000	196860000	139340000	242650000	37051000	64737000	832210000	833610000	1109500000	791920000	791360000	896300000
ENSDARP00000023354	ENSDARG00000020103	ENSDARP00000023354	calrl	calreticulin like	28	19	19	60.4	47.5	47.5	48.287	417	6528400000	1113300000	1286100000	673720000	1035900000	350980000	490410000	310880000	53012000	61241000	32082000	49330000	16713000	23353000	1071600000	1013700000	1149800000	1088600000	1381000000	918320000
ENSDARP00000066932	ENSDARG00000045516	ENSDARP00000066932	itih2	inter-alpha (globulin) inhibitor H2	25	25	23	32.8	32.8	31.8	106.29	946	6523500000	1128800000	729100000	1129200000	874970000	746560000	349520000	141820000	24539000	15850000	24548000	19021000	16230000	7598300	1676800000	590800000	1351800000	691500000	2238900000	819870000
ENSDARP00000106348	ENSDARG00000045351	ENSDARP00000106348	ccdc58	coiled-coil domain containing 58	9	9	9	72.2	72.2	72.2	16.37	144	6521800000	433780000	1889300000	358650000	2208400000	83060000	445240000	815230000	54223000	236160000	44831000	276050000	10382000	55655000	558320000	1108400000	553430000	1620500000	437810000	1569200000
ENSDARP00000107832	ENSDARG00000071353	ENSDARP00000107832	si:ch211-235e9.8	protein MGARP-like	6	6	6	8.1	8.1	8.1	69.076	658	6520800000	1313500000	2092100000	549420000	1203700000	321090000	382780000	1304200000	262710000	418420000	109880000	240740000	64218000	76557000	544270000	1487100000	684870000	716950000	1158500000	711510000
ENSDARP00000096295	ENSDARG00000076772	ENSDARP00000096295	ACTR3		19	19	14	73.1	73.1	53.8	27.274	238	6505500000	774140000	1186500000	1029100000	1362900000	272940000	296100000	464680000	55296000	84753000	73507000	97347000	19496000	21150000	852660000	705500000	1216100000	885070000	736480000	866130000
ENSDARP00000098769	ENSDARG00000078195	ENSDARP00000098769	fhit	fragile histidine triad gene ;fragile histidine triad gene	15	15	15	87.3	87.3	87.3	17.236	150	6504200000	925780000	2179300000	552470000	1262200000	275030000	359640000	591290000	84162000	198120000	50225000	114740000	25002000	32695000	801770000	1152600000	739800000	1043500000	807940000	1127100000
ENSDARP00000072858	ENSDARG00000055991	ENSDARP00000072858	hmbsb	hydroxymethylbilane synthase, b	21	21	17	48.1	48.1	43.1	39.469	360	6496700000	1557000000	561900000	1803800000	536240000	820820000	91008000	309370000	74143000	26757000	85895000	25535000	39087000	4333700	1533400000	421750000	1951500000	328230000	2025200000	282220000
ENSDARP00000090957	ENSDARG00000026531	ENSDARP00000090957	alcama	activated leukocyte cell adhesion molecule a	25	25	25	34.2	34.2	34.2	62.445	573	6485000000	646960000	1753900000	526270000	1257500000	251620000	608430000	196520000	19605000	53147000	15947000	38107000	7624800	18437000	742080000	1247300000	798150000	1401200000	1002300000	1388800000
ENSDARP00000042819	ENSDARG00000029388	ENSDARP00000042819	si:dkey-90m5.4	leucine-rich alpha-2-glycoprotein 1	20	20	20	48.9	48.9	48.9	37.277	327	6485000000	1312000000	1206200000	959660000	863650000	521800000	252700000	294770000	59634000	54829000	43621000	39257000	23718000	11486000	1479200000	737830000	1323100000	724200000	1828100000	819090000
ENSDARP00000084180	ENSDARG00000062237	ENSDARP00000084180	nfs1	NFS1 nitrogen fixation 1 (S. cerevisiae)	23	23	23	59.9	59.9	59.9	50.228	451	6483100000	926770000	1559600000	576890000	1590000000	196940000	495140000	240110000	34325000	57761000	21366000	58887000	7294200	18338000	850990000	1029100000	810330000	1229600000	716070000	1227100000
ENSDARP00000057215	ENSDARG00000012914	ENSDARP00000057215	arhgef4	Rho guanine nucleotide exchange factor (GEF) 4	3	3	3	0.9	0.9	0.9	344.07	3063	6444000000	12230000	126740000	2218000	5668700000	0	454790	50741000	96300	997940	17465	44635000	0	3581	180680000	192810000	0	1129800000	0	0
ENSDARP00000059038	ENSDARG00000017246	ENSDARP00000059038	prx	periaxin	79	79	78	41.6	41.6	38.3	445.33	4197	6428900000	72501000	2536200000	182750000	2388500000	6256600	600510000	24632000	277780	9717300	700180	9151300	23972	2300800	44134000	1335700000	38750000	1420600000	13670000	2280300000
ENSDARP00000038835	ENSDARG00000024877	ENSDARP00000038835	ptgr1	prostaglandin reductase 1	17	17	17	54.4	54.4	54.4	35.862	329	6425000000	781130000	1402400000	758830000	1299200000	194430000	351380000	428340000	52076000	93494000	50589000	86612000	12962000	23425000	820610000	766610000	1049500000	843460000	795750000	726520000
ENSDARP00000069513	ENSDARG00000053058	ENSDARP00000069513	rps11	ribosomal protein S11	19	19	19	61.6	61.6	61.6	18.405	159	6403500000	1105700000	1288700000	982590000	1040800000	341830000	412000000	640350000	110570000	128870000	98259000	104080000	34183000	41200000	1316700000	835050000	1101300000	1103400000	1142400000	835790000
ENSDARP00000105519	ENSDARG00000089606	ENSDARP00000105519	pin1	protein (peptidyl-prolyl cis/trans isomerase) NIMA-interacting 1	7	7	7	83.2	83.2	83.2	11.952	107	6400900000	545230000	1488000000	605100000	1548600000	430290000	212870000	1066800000	90871000	248000000	100850000	258110000	71715000	35478000	637980000	885930000	670560000	1026300000	892610000	648680000
ENSDARP00000100272	ENSDARG00000042252	ENSDARP00000100272	eif4h	eukaryotic translation initiation factor 4h	18	18	18	61.5	61.5	61.5	28.004	262	6391300000	904630000	1278400000	476920000	1255200000	316480000	361660000	456520000	64617000	91313000	34065000	89659000	22606000	25833000	1391500000	1125900000	911010000	1246300000	1162600000	1281700000
ENSDARP00000113371	ENSDARG00000075733	ENSDARP00000113371	zyx	zyxin	16	16	15	34.7	34.7	34.7	64.602	608	6387200000	530550000	1873700000	543460000	1086700000	210210000	469760000	228110000	18948000	66916000	19409000	38812000	7507700	16777000	794250000	819030000	768690000	1090000000	945210000	1040700000
ENSDARP00000080428	ENSDARG00000060766	ENSDARP00000080428	pxnb	paxillin	28	28	26	29.6	29.6	28.3	129.98	1197	6365400000	619470000	1779200000	355180000	2073500000	184280000	542630000	120100000	11688000	33569000	6701400	39123000	3477000	10238000	531960000	987490000	500660000	1264100000	680320000	1062000000
ENSDARP00000058736	ENSDARG00000040158	ENSDARP00000058736	cdc42l	cell division cycle 42, like	9	9	8	44.5	44.5	38.7	21.305	191	6361800000	1100700000	1069400000	780510000	980490000	347710000	359520000	706860000	122300000	118820000	86723000	108940000	38634000	39947000	918630000	710710000	1054600000	642200000	1295700000	938020000
ENSDARP00000026663	ENSDARG00000012453	ENSDARP00000026663	rnls	renalase, FAD-dependent amine oxidase	18	18	18	48.3	48.3	48.3	38.096	344	6360500000	546940000	2063200000	367290000	2067700000	169260000	306800000	397530000	34184000	128950000	22955000	129230000	10579000	19175000	634090000	1165600000	567350000	1229500000	583380000	877680000
ENSDARP00000008048	ENSDARG00000016979	ENSDARP00000008048	pmpcb	peptidase (mitochondrial processing) beta	19	18	18	51.7	49.8	49.8	52.365	470	6346600000	489520000	2098600000	448110000	1902100000	168380000	343420000	302220000	23311000	99935000	21339000	90576000	8017900	16353000	553310000	1067900000	536600000	1038200000	637720000	946840000
ENSDARP00000123249	ENSDARG00000001888	ENSDARP00000123249	ppm1ba	protein phosphatase, Mg2+/Mn2+ dependent, 1Ba	20	20	12	63.1	63.1	47.7	42.669	390	6345400000	1164400000	1565300000	557140000	1297900000	179790000	389200000	333970000	61285000	82383000	29323000	68312000	9462400	20484000	834700000	948730000	1055500000	1052200000	853000000	889350000
ENSDARP00000015887	ENSDARG00000003151	ENSDARP00000015887	skp1	S-phase kinase-associated protein 1	20	20	20	93.3	93.3	93.3	18.69	163	6342200000	896990000	1442900000	718450000	1302400000	418800000	346460000	634220000	89699000	144290000	71845000	130240000	41880000	34646000	770140000	757300000	833210000	910130000	1031900000	657850000
ENSDARP00000052081	ENSDARG00000035871	ENSDARP00000052081	rpl30	ribosomal protein L30	8	8	8	67.5	67.5	67.5	12.983	117	6339500000	1058200000	1939400000	728740000	1040700000	161340000	296780000	1056600000	176370000	323240000	121460000	173440000	26891000	49463000	1565000000	819560000	771090000	708610000	547920000	851800000
ENSDARP00000119074	ENSDARG00000076135	ENSDARP00000103420	mmrn2a	multimerin 2a	30	30	30	30.8	30.8	30.8	122.43	1087	6335800000	614140000	1845100000	510940000	1431800000	304720000	522590000	126720000	12283000	36901000	10219000	28636000	6094300	10452000	775850000	1014500000	839620000	1149800000	1052600000	1045600000
ENSDARP00000028641	ENSDARG00000023921	ENSDARP00000028641	dnaja2	DnaJ (Hsp40) homolog, subfamily A, member 2	28	28	21	60.7	60.7	50.2	45.537	412	6323700000	985330000	1411800000	627430000	1418700000	355470000	564970000	316180000	49266000	70590000	31371000	70937000	17773000	28248000	1031700000	952500000	1065000000	1146900000	941820000	1137000000
ENSDARP00000123712	ENSDARG00000058444	ENSDARP00000123712	snx6	sorting nexin 6	26	26	26	54.8	54.8	54.8	46.673	407	6322500000	845980000	1600500000	803340000	1257300000	345430000	401650000	274890000	36782000	69585000	34928000	54665000	15019000	17463000	999810000	833390000	1083700000	1017700000	1156400000	970780000
ENSDARP00000075074	ENSDARG00000057882	ENSDARP00000075074	arpc3	actin related protein 2/3 complex, subunit 3	8	8	8	42.1	42.1	42.1	20.456	178	6315300000	893780000	1161900000	1166400000	1076700000	292040000	342790000	631530000	89378000	116190000	116640000	107670000	29204000	34279000	1056800000	725360000	1174100000	742450000	1196900000	842010000
ENSDARP00000106325	ENSDARG00000090667	ENSDARP00000106325	rab6a	RAB6A, member RAS oncogene family ;;RAB6B, member RAS oncogene family a	17	17	11	55.8	55.8	37	23.517	208	6284200000	903220000	1761500000	681840000	1165100000	83879000	145530000	483400000	69479000	135500000	52449000	89624000	6452200	11194000	837560000	711410000	891910000	964490000	664350000	597430000
ENSDARP00000129150	ENSDARG00000046157	ENSDARP00000067865	zgc:114188	ribosomal protein S17	11	11	7	63.4	63.4	50	15.453	134	6283900000	799320000	1389300000	546770000	1190800000	294520000	648240000	1256800000	159860000	277860000	109350000	238160000	58904000	129650000	1282000000	605300000	1088200000	888980000	1309300000	1154100000
ENSDARP00000082438	ENSDARG00000061591	ENSDARP00000082438	abcb10	ATP-binding cassette, sub-family B (MDR/TAP), member 10	27	27	25	43.1	43.1	41	77.704	710	6254200000	203730000	1246700000	226680000	1585900000	788230000	1490700000	169030000	5506100	33694000	6126400	42862000	21304000	40290000	422770000	1891100000	630940000	2502500000	689540000	1834100000
ENSDARP00000119693	ENSDARG00000035329	ENSDARP00000119693	capns1a	calpain, small subunit 1 a	19	19	18	84.7	84.7	78.7	24.433	216	6215700000	1212300000	1279700000	940040000	1128700000	302720000	483460000	478130000	93254000	98435000	72310000	86820000	23286000	37190000	947520000	636670000	1470300000	557280000	1076900000	943970000
ENSDARP00000003894	ENSDARG00000092112	ENSDARP00000003894	tomm40	translocase of outer mitochondrial membrane 40 homolog (yeast)	7	7	6	30.8	30.8	27.6	36.208	344	6202700000	659330000	1775000000	632040000	2185300000	102410000	206350000	516900000	54944000	147910000	52670000	182110000	8534500	17196000	589750000	859340000	724850000	1276000000	526790000	678530000
ENSDARP00000089478	ENSDARG00000012378	ENSDARP00000089478	naa35	N(alpha)-acetyltransferase 35, NatC auxiliary subunit	6	6	6	8.7	8.7	8.7	83.151	724	6202300000	591440000	57699000	90307000	673740000	718660000	10686000	167630000	15985000	1559400	2440700	18209000	19423000	288810	610190000	113620000	322480000	312550000	1727400000	73098000
ENSDARP00000068470	ENSDARG00000052178	ENSDARP00000068470	eif2s1b	eukaryotic translation initiation factor 2, subunit 1 alpha b	23	23	10	64.4	64.4	31.7	36.139	315	6189300000	1053800000	1326000000	960850000	969290000	436390000	239820000	281330000	47899000	60273000	43675000	44059000	19836000	10901000	1153800000	823780000	1074900000	760810000	1165500000	626350000
ENSDARP00000111214	ENSDARG00000063211	ENSDARP00000111214	exoc8	exocyst complex component 8	13	13	13	19.6	19.6	19.6	78.768	684	6178500000	1444000000	3121200000	100820000	139560000	151650000	550030000	150690000	35221000	76127000	2459000	3404000	3698800	13415000	901830000	959110000	796780000	983290000	686590000	1187200000
ENSDARP00000063128	ENSDARG00000042996	ENSDARP00000063128	cmc1	COX assembly mitochondrial protein 1 homolog (S. cerevisiae)	10	10	10	68.2	68.2	68.2	12.729	107	6178200000	619690000	1646000000	659190000	1504700000	213150000	412710000	882600000	88527000	235140000	94169000	214950000	30451000	58959000	823270000	1229800000	911560000	1054700000	905080000	968890000
ENSDARP00000112992	ENSDARG00000007181	ENSDARP00000112992	nadk2	NAD kinase 2, mitochondrial	20	20	20	49.9	49.9	49.9	47.678	425	6169400000	819100000	1883200000	408540000	1346300000	149990000	456520000	293780000	39005000	89674000	19454000	64111000	7142400	21739000	1077200000	1186800000	884240000	1102400000	720230000	839830000
ENSDARP00000129595	ENSDARG00000045408	ENSDARP00000066773	tagln	transgelin	20	20	15	86.4	86.4	68.8	22.116	199	6165100000	1695700000	1138700000	971880000	914290000	259800000	261180000	440360000	121120000	81335000	69420000	65306000	18557000	18656000	1468500000	787000000	934840000	792400000	702940000	656540000
ENSDARP00000106819	ENSDARG00000033899	ENSDARP00000126276	ap2m1b	adaptor-related protein complex 2, mu 1 subunit, b ;adaptor-related protein complex 2, mu 1 subunit, a	22	22	22	50.2	50.2	50.2	49.738	436	6138800000	922430000	1534100000	846630000	850670000	537820000	409970000	236110000	35478000	59003000	32563000	32718000	20685000	15768000	1013800000	888310000	1097300000	793590000	1255500000	1020700000
ENSDARP00000098911	ENSDARG00000074312	ENSDARP00000098911	coa3	cytochrome C oxidase assembly factor 3	5	5	5	50.5	50.5	50.5	11.103	99	6138500000	644320000	1832700000	627180000	1453500000	207460000	288520000	1023100000	107390000	305460000	104530000	242250000	34577000	48087000	547430000	1066000000	794180000	1445800000	599960000	712020000
ENSDARP00000099976	ENSDARG00000091699	ENSDARP00000099976	capn2a	calpain 2, (m/II) large subunit a	24	21	21	37.8	34.2	34.2	78.302	698	6120000000	569560000	1270000000	1011700000	1040900000	350710000	478530000	204000000	18985000	42335000	33722000	34697000	11690000	15951000	991930000	819320000	1383800000	958870000	1298600000	1064900000
ENSDARP00000090402	ENSDARG00000006729	ENSDARP00000090402	eif3s6ip	eukaryotic translation initiation factor 3, subunit 6 interacting protein	29	29	29	52.1	52.1	52.1	67.992	576	6119200000	1196100000	1389400000	553010000	1102000000	340400000	418270000	197390000	38584000	44818000	17839000	35547000	10981000	13493000	1157200000	978570000	1120000000	993530000	1022300000	846110000
ENSDARP00000110656	ENSDARG00000086370	ENSDARP00000110656	apoea	apolipoprotein Ea	22	22	22	58.4	58.4	58.4	32.035	269	6109300000	1507300000	1122700000	391970000	1000600000	404490000	274950000	359370000	88664000	66039000	23057000	58859000	23793000	16173000	1143700000	764090000	894070000	714350000	1451600000	601970000
ENSDARP00000104468	ENSDARG00000039502	ENSDARP00000104468	eef1a1a	eukaryotic translation elongation factor 1 alpha 1a ;eukaryotic translation elongation factor 1 alpha 1b	21	7	4	44.2	23.4	13.4	50.338	462	6101500000	322090000	1531100000	442640000	1782600000	352530000	613440000	290550000	15338000	72909000	21078000	84884000	16787000	29211000	360290000	1063100000	604270000	1012800000	1099200000	1076600000
ENSDARP00000043402	ENSDARG00000005713	ENSDARP00000043402	ethe1	ethylmalonic encephalopathy 1	9	9	9	41.6	41.6	41.6	30.706	279	6095400000	1352100000	1261400000	731160000	1422500000	292720000	331890000	380960000	84505000	78839000	45697000	88907000	18295000	20743000	910770000	675290000	709490000	1152500000	722450000	721970000
ENSDARP00000055324	ENSDARG00000037962	ENSDARP00000055324	psmb7	proteasome (prosome, macropain) subunit, beta type, 7	8	8	7	31.5	31.5	28	30.801	286	6089600000	940350000	1680800000	606600000	1381800000	340850000	305550000	468430000	72334000	129290000	46662000	106300000	26219000	23503000	833130000	936570000	854280000	860450000	990550000	732700000
ENSDARP00000043944	ENSDARG00000016875	ENSDARP00000007913	gys1	glycogen synthase 1 (muscle)	24	24	24	27.6	27.6	27.6	80.472	700	6085300000	413890000	2324900000	220920000	1724700000	87480000	562220000	202840000	13796000	77498000	7364100	57489000	2916000	18741000	447890000	1048500000	327090000	1247100000	379840000	1418200000
ENSDARP00000016334	ENSDARG00000073905	ENSDARP00000016334	zgc:92481	von Willebrand factor A domain containing 5A	18	18	17	29.5	29.5	29.5	87.014	804	6074600000	1053200000	1265800000	1045200000	874480000	434910000	332870000	168740000	29256000	35162000	29034000	24291000	12081000	9246500	1105000000	665280000	1367000000	581050000	1401400000	881800000
ENSDARP00000068661	ENSDARG00000052341	ENSDARP00000068661	sgcb	sarcoglycan, beta (dystrophin-associated glycoprotein)	15	15	15	44.7	44.7	44.7	34.454	313	6071400000	1014700000	1291000000	774440000	1394500000	308250000	418200000	357140000	59689000	75943000	45555000	82026000	18132000	24600000	817630000	858710000	942110000	1003700000	998490000	986960000
ENSDARP00000007817	ENSDARG00000016864	ENSDARP00000007817	farsb	phenylalanyl-tRNA synthetase, beta subunit	30	30	30	50.2	50.2	50.2	66.145	590	6065600000	1149900000	1026400000	742180000	1285100000	362080000	412040000	195660000	37092000	33110000	23941000	41455000	11680000	13291000	1167500000	688000000	1164600000	785230000	1168600000	881950000
ENSDARP00000120230	ENSDARG00000003835	ENSDARP00000120230	stom	stomatin	20	20	14	62.2	62.2	41.8	32.735	294	6048300000	935770000	1132700000	750210000	915490000	285420000	310400000	432020000	66841000	80904000	53586000	65392000	20387000	22171000	1001400000	831330000	1606500000	1163200000	1408100000	1101200000
ENSDARP00000076823	ENSDARG00000059304	ENSDARP00000076823	chchd2	coiled-coil-helix-coiled-coil-helix domain containing 2	4	4	4	35.7	35.7	35.7	17.713	168	6047700000	452200000	2272800000	432390000	1428900000	73244000	253820000	1511900000	113050000	568200000	108100000	357230000	18311000	63456000	510740000	958550000	721140000	2326200000	294750000	724190000
ENSDARP00000038658	ENSDARG00000025073	ENSDARP00000038658	rpl18a	ribosomal protein L18a	13	13	13	51.1	51.1	51.1	20.68	176	6030900000	903850000	1274900000	861080000	850150000	303490000	521390000	670100000	100430000	141650000	95676000	94461000	33721000	57932000	1317100000	1183600000	1111300000	1109200000	1027400000	1310400000
ENSDARP00000046065	ENSDARG00000052702	ENSDARP00000046065	capn1a	calpain 1, (mu/I) large subunit a	25	24	21	48.2	47	44.6	80.497	704	6020300000	1263600000	1293400000	676580000	1053200000	397900000	251970000	200680000	42120000	43112000	22553000	35106000	13263000	8399000	1129000000	1195700000	1166900000	896530000	860930000	696120000
ENSDARP00000122013	ENSDARG00000025850	ENSDARP00000031181	rps21	ribosomal protein S21	7	7	7	66.7	66.7	66.7	8.9021	81	6016200000	1104200000	1393400000	782780000	953870000	247160000	386600000	1203200000	220830000	278690000	156560000	190770000	49432000	77319000	739380000	872440000	989830000	807840000	777430000	734830000
ENSDARP00000109449	ENSDARG00000087421	ENSDARP00000109449	serbp1b	SERPINE1 mRNA binding protein 1	20	15	15	49.3	40.3	40.3	44.389	414	6011200000	624600000	1724700000	708520000	1189700000	294770000	271600000	316380000	32874000	90775000	37291000	62616000	15514000	14295000	688060000	901670000	1005300000	919710000	681660000	770160000
ENSDARP00000111179	ENSDARG00000016443	ENSDARP00000111179	eif3c	eukaryotic translation initiation factor 3, subunit C	35	35	35	35.7	35.7	35.7	108.4	943	6005800000	1193800000	1230000000	835920000	980310000	334400000	386940000	150150000	29845000	30749000	20898000	24508000	8360000	9673600	1098100000	685610000	948660000	728060000	944710000	1004600000
ENSDARP00000012226	ENSDARG00000011376	ENSDARP00000111469	dnase1l4.2	zgc:77816	18	18	18	57.4	57.4	57.4	32.517	282	5999600000	1313900000	1187300000	939040000	845470000	355870000	343770000	461510000	101070000	91334000	72234000	65036000	27375000	26444000	1262100000	664990000	897370000	540440000	1052000000	786940000
ENSDARP00000082031	ENSDARG00000061436	ENSDARP00000110121	col6a2	collagen, type VI, alpha 2	30	30	30	26.4	26.4	26.4	106.91	1015	5997500000	844780000	1168100000	778000000	1047900000	433260000	405650000	111070000	15644000	21632000	14407000	19405000	8023300	7512000	942010000	654440000	1179700000	887120000	1632900000	866930000
ENSDARP00000094505	ENSDARG00000070566	ENSDARP00000094505	pmpca	peptidase (mitochondrial processing) alpha	21	21	21	51.8	51.8	51.8	57.589	517	5996600000	639820000	1966500000	394550000	1454900000	143750000	463390000	199890000	21327000	65551000	13152000	48498000	4791700	15446000	707140000	996650000	657200000	1064100000	550350000	1101500000
ENSDARP00000044330	ENSDARG00000038743	ENSDARP00000044330	copb2	coatomer protein complex, subunit beta 2	33	33	33	44.6	44.6	44.6	105.29	934	5986700000	1095600000	1458400000	732740000	1009000000	225460000	292670000	122180000	22359000	29763000	14954000	20591000	4601200	5972800	1071400000	886170000	936160000	1164300000	831620000	754690000
ENSDARP00000053239	ENSDARG00000036658	ENSDARP00000053239	cab39l	calcium binding protein 39-like	23	23	15	56.9	56.9	41	38.806	334	5933800000	956320000	1376000000	634160000	1208400000	324270000	446540000	312310000	50333000	72420000	33377000	63601000	17067000	23502000	1091600000	981050000	883800000	898810000	1062100000	978150000
ENSDARP00000002483	ENSDARG00000087402	ENSDARP00000002483	TPM1	tropomyosin 1 (alpha)	50	17	10	80.7	41.6	30	37.898	327	5927300000	1022000000	677020000	2137400000	101430000	244740000	281290000	311960000	53790000	35632000	112500000	5338300	12881000	14805000	1304700000	473560000	1167500000	141220000	1149600000	966340000
ENSDARP00000117250	ENSDARG00000045864	ENSDARP00000117250	lmod2b	leiomodin 2 (cardiac) b	21	21	21	43	43	43	68.244	604	5922400000	1148700000	750000000	793070000	1154800000	432980000	443330000	179470000	34809000	22727000	24032000	34993000	13121000	13434000	837620000	451660000	944130000	857910000	1218100000	1052700000
ENSDARP00000093822	ENSDARG00000070314	ENSDARP00000093822	cald1a	caldesmon 1 like	39	39	38	51.7	51.7	50.4	60.328	518	5918900000	1870300000	1211900000	625150000	1120300000	158090000	204970000	295940000	93514000	60597000	31258000	56014000	7904700	10248000	1265000000	655890000	720940000	751970000	696820000	552940000
ENSDARP00000012264	ENSDARG00000007412	ENSDARP00000012264	slc2a1b	solute carrier family 2 (facilitated glucose transporter), member 1b	13	13	13	16.5	16.5	16.5	53.851	490	5917900000	1228700000	1342000000	554900000	1599400000	183500000	332730000	455220000	94515000	103230000	42684000	123030000	14116000	25595000	1168700000	679960000	816510000	854190000	808570000	1011600000
ENSDARP00000090936	ENSDARG00000069046	ENSDARP00000090936	wu:fk65c09		33	31	31	57.6	55.2	55.2	57.533	585	5917800000	787030000	823490000	1946600000	742500000	502640000	677260000	211350000	28108000	29410000	69523000	26518000	17951000	24188000	747000000	290400000	2763400000	692680000	1804200000	1595300000
ENSDARP00000037758	ENSDARG00000026829	ENSDARP00000037758	cotl1	coactosin-like 1 (Dictyostelium)	11	11	11	64.8	64.8	64.8	15.904	142	5916900000	1494600000	661900000	1284200000	767650000	395460000	328760000	591690000	149460000	66190000	128420000	76765000	39546000	32876000	1185700000	411780000	1921200000	565590000	1577300000	746450000
ENSDARP00000081336	ENSDARG00000061165	ENSDARP00000081336	slc6a4a	solute carrier family 6 (neurotransmitter transporter, serotonin), member 4A	13	13	13	20.1	20.1	20.1	72.121	646	5902000000	1007600000	1025300000	1018800000	572830000	500170000	366940000	268270000	45799000	46602000	46311000	26038000	22735000	16679000	1246000000	627010000	1163100000	353010000	2074100000	884760000
ENSDARP00000062382	ENSDARG00000042539	ENSDARP00000062382	ywhaqa	tyrosine 3-monooxygenase/tryptophan 5-monooxygenase activation protein, theta polypeptide a	21	12	12	64.1	44.9	44.9	27.764	245	5876300000	1552500000	841120000	1033500000	728030000	471450000	307560000	419730000	110890000	60080000	73822000	52002000	33675000	21968000	1436600000	613400000	1194100000	637990000	1324600000	672180000
ENSDARP00000010116	ENSDARG00000017388	ENSDARP00000010116	gstt1b	glutathione S-transferase theta 1b	14	14	14	45.5	45.5	45.5	28.072	242	5875000000	803440000	1187400000	1053200000	1200700000	348490000	258750000	587500000	80344000	118740000	105320000	120070000	34849000	25875000	916400000	757960000	948480000	943880000	1144500000	644460000
ENSDARP00000056720	ENSDARG00000038845	ENSDARP00000056720	ldhd	lactate dehydrogenase D	24	24	24	54.5	54.5	54.5	53.954	497	5868900000	1070800000	1479800000	748570000	1314700000	228730000	428050000	279470000	50991000	70467000	35646000	62603000	10892000	20383000	762730000	947620000	880970000	844580000	731190000	814350000
ENSDARP00000015055	ENSDARG00000014013	ENSDARP00000015055	lbr	lamin B receptor	17	17	17	20.7	20.7	20.7	70.276	619	5868300000	1921300000	1078700000	901810000	519480000	375730000	150200000	279440000	91489000	51366000	42943000	24737000	17892000	7152600	1279300000	485720000	1458200000	421000000	1089500000	295900000
ENSDARP00000074872	ENSDARG00000057698	ENSDARP00000074872	ctsd	cathepsin D	11	11	11	33.9	33.9	33.9	43.199	398	5868100000	628290000	1931800000	297480000	1070400000	187800000	405470000	366760000	39268000	120740000	18592000	66899000	11737000	25342000	822520000	1343600000	563310000	1400900000	727150000	948250000
ENSDARP00000036317	ENSDARG00000022372	ENSDARP00000036317	kng1	kininogen 1	11	11	11	33.8	33.8	33.8	36.978	331	5855700000	1150500000	1015500000	1046000000	618160000	443490000	310790000	308200000	60551000	53447000	55052000	32535000	23341000	16358000	1235100000	830070000	1525600000	416720000	1761700000	704070000
ENSDARP00000128469	ENSDARG00000018393	ENSDARP00000019373	kank2	KN motif and ankyrin repeat domains 2	39	39	38	44.1	44.1	42.5	116.15	1085	5834600000	733470000	1314600000	457980000	1237500000	403930000	603140000	119070000	14969000	26830000	9346400	25256000	8243500	12309000	724590000	822740000	678390000	907120000	1193700000	1552600000
ENSDARP00000124772	ENSDARG00000008447	ENSDARP00000124772	fkbp4	FK506 binding protein 4	18	18	18	47.1	47.1	47.1	50.592	450	5826600000	1309500000	1123500000	727620000	1052100000	276240000	318400000	224100000	50366000	43212000	27985000	40466000	10625000	12246000	1007400000	696330000	950560000	640070000	1056700000	811230000
ENSDARP00000107250	ENSDARG00000054746	ENSDARP00000107250	uggt1	UDP-glucose glycoprotein glucosyltransferase 1	59	59	57	45.8	45.8	44.9	176.35	1554	5814600000	970640000	1255700000	739150000	1111500000	318560000	415690000	72682000	12133000	15696000	9239400	13894000	3982000	5196200	1126900000	868200000	899280000	837670000	964210000	928700000
ENSDARP00000000803	ENSDARG00000001431	ENSDARP00000000803	actn3b	actinin alpha 3b	63	28	19	63.7	35.7	24.7	103.86	898	5809600000	361020000	327540000	2899300000	388830000	96071000	64463000	107590000	6685500	6065600	53690000	7200500	1779100	1193800	282380000	127410000	3393700000	165260000	133680000	110160000
ENSDARP00000047901	ENSDARG00000031214	ENSDARP00000047901	arcn1b	archain 1b	29	29	22	49.6	49.6	39.1	56.722	512	5802800000	1077900000	1599100000	753820000	1001300000	258980000	267440000	207240000	38496000	57112000	26922000	35762000	9249200	9551500	1155500000	789850000	832050000	753360000	723850000	672450000
ENSDARP00000094247	ENSDARG00000070475	ENSDARP00000094247	khdrbs1b	KH domain containing, RNA binding, signal transduction associated 1b	19	17	17	33	30.1	30.1	39.055	352	5802500000	1355100000	1496000000	679730000	778320000	182780000	317490000	414460000	96792000	106850000	48552000	55595000	13056000	22678000	1152600000	481240000	841140000	704340000	988460000	727050000
ENSDARP00000027718	ENSDARG00000006353	ENSDARP00000027718	itga5	integrin, alpha 5 (fibronectin receptor, alpha polypeptide)	28	28	27	34.6	34.6	33.6	116.66	1053	5793500000	677720000	1873200000	513560000	1334200000	161090000	324250000	115870000	13554000	37464000	10271000	26683000	3221800	6484900	765770000	887270000	845440000	1031000000	757010000	745180000
ENSDARP00000121793	ENSDARG00000014646	ENSDARP00000008118	aoc2	amine oxidase, copper containing 2	26	26	26	37.8	37.8	37.8	85.247	746	5789900000	1191600000	890100000	865690000	909650000	393220000	292800000	156480000	32205000	24057000	23397000	24585000	10628000	7913600	1070400000	682010000	1030400000	689650000	1278900000	598490000
ENSDARP00000128019	ENSDARG00000061862	ENSDARP00000083081	myo18ab	myosin XVIIIAb	68	68	60	31.1	31.1	28	283.51	2509	5780100000	583330000	1747400000	577390000	1566500000	324590000	395730000	46241000	4666700	13979000	4619100	12532000	2596700	3165800	644570000	965770000	637150000	936750000	593000000	883040000
ENSDARP00000033828	ENSDARG00000026712	ENSDARP00000033828	rab5c	RAB5C, member RAS oncogene family	14	14	7	61.1	61.1	37.6	23.642	221	5760000000	854030000	1103200000	638090000	1305300000	393120000	378050000	480000000	71169000	91930000	53174000	108770000	32760000	31504000	1072500000	773010000	986960000	896350000	1211500000	722560000
ENSDARP00000057688	ENSDARG00000039486	ENSDARP00000057688	bag3	BCL2-associated athanogene 3	23	23	23	55	55	55	53.875	480	5754200000	657570000	1746700000	582190000	964420000	268330000	383600000	250180000	28590000	75945000	25312000	41931000	11666000	16678000	670570000	1017600000	619230000	846930000	916020000	1027200000
ENSDARP00000043714	ENSDARG00000041595	ENSDARP00000043714	ces3	carboxylesterase 3	23	11	11	42.1	23.2	23.2	60.986	556	5734700000	1056500000	1122600000	953570000	1150500000	500040000	218130000	229390000	42259000	44905000	38143000	46022000	20001000	8725200	1086300000	801150000	1279000000	749740000	1015900000	492880000
ENSDARP00000105530	ENSDARG00000009789	ENSDARP00000105530	sgcd	sarcoglycan, delta (dystrophin-associated glycoprotein)	13	13	13	43.2	43.2	43.2	32.357	292	5716100000	582830000	1571100000	550860000	1350600000	266180000	329530000	336240000	34284000	92419000	32404000	79449000	15657000	19384000	613900000	849370000	730040000	907530000	799830000	864870000
ENSDARP00000089192	ENSDARG00000068176	ENSDARP00000089192	uqcc1	ubiquinol-cytochrome c reductase complex assembly factor 1	13	13	13	43.7	43.7	43.7	32.808	286	5710000000	756090000	1639800000	460330000	1342200000	81932000	363380000	335880000	44476000	96460000	27078000	78954000	4819500	21376000	831800000	991160000	792820000	1150800000	681410000	726120000
ENSDARP00000022089	ENSDARG00000016783	ENSDARP00000022089	srsf6b	serine/arginine-rich splicing factor 6b	12	11	5	28.5	25.1	11	41.129	355	5691200000	972990000	1000900000	518870000	1627700000	334560000	383730000	406520000	69499000	71490000	37062000	116260000	23897000	27409000	711270000	463370000	413160000	626310000	591080000	731000000
ENSDARP00000119262	ENSDARG00000025581	ENSDARP00000120909	rpl10	ribosomal protein L10	12	12	12	51.2	51.2	51.2	24.611	215	5689600000	776450000	1044100000	674910000	967800000	287740000	555800000	711200000	97056000	130510000	84363000	120980000	35968000	69476000	988990000	619670000	1034200000	685810000	1341300000	839270000
ENSDARP00000002260	ENSDARG00000020573	ENSDARP00000002260	ddx3a	DEAD (Asp-Glu-Ala-Asp) box polypeptide 3	32	32	10	47.8	47.8	19.9	78.334	709	5679000000	1109900000	1059300000	730220000	1009500000	271540000	335080000	126200000	24665000	23539000	16227000	22433000	6034200	7446100	1094900000	697470000	1100500000	824200000	973450000	630170000
ENSDARP00000041256	ENSDARG00000033285	ENSDARP00000041256	gsto2	glutathione S-transferase omega 2	13	13	12	47.1	47.1	44.2	27.584	240	5671600000	943780000	1272800000	508900000	1669500000	128590000	326870000	405120000	67413000	90915000	36350000	119250000	9185300	23348000	1034800000	826670000	932540000	924270000	624960000	832670000
ENSDARP00000112179	ENSDARG00000043182	ENSDARP00000112179	hhla2a.1	HERV-H LTR-associating 2	12	12	12	43.6	43.6	43.6	43.581	397	5660400000	132620000	2933700000	132030000	1432900000	68724000	340870000	332960000	7801200	172570000	7766300	84291000	4042600	20051000	364770000	1406400000	285110000	1220200000	213830000	1058300000
ENSDARP00000076508	ENSDARG00000014676	ENSDARP00000076508	bckdhb	branched chain ketoacid dehydrogenase E1, beta polypeptide	9	9	9	35	35	35	40.966	374	5650500000	1054300000	1917500000	275210000	1114200000	167520000	295090000	470880000	87862000	159790000	22934000	92850000	13960000	24590000	650760000	1067600000	521330000	968050000	408830000	848060000
ENSDARP00000010437	ENSDARG00000011410	ENSDARP00000010437	aadat	aminoadipate aminotransferase	13	13	13	38.8	38.8	38.8	43.915	394	5636900000	837040000	1108400000	337660000	1904500000	167390000	328590000	331590000	49237000	65201000	19862000	112030000	9846400	19329000	828800000	929640000	527510000	1157600000	478580000	724330000
ENSDARP00000111731	ENSDARG00000059246	ENSDARP00000092188	hnrnpd	heterogeneous nuclear ribonucleoprotein D	17	16	16	41.4	38.9	38.9	35.584	314	5624700000	917740000	1207100000	1204700000	882310000	198140000	288420000	401770000	65553000	86221000	86051000	63022000	14153000	20601000	914380000	700730000	1201200000	708600000	927600000	654970000
ENSDARP00000105296	ENSDARG00000058225	ENSDARP00000105296	arpc4l	actin related protein 2/3 complex, subunit 4, like ;actin related protein 2/3 complex, subunit 4	10	10	10	77.4	77.4	77.4	19.678	168	5612600000	596020000	1158800000	634480000	772580000	455420000	439290000	623620000	66225000	128760000	70498000	85842000	50602000	48810000	837490000	743030000	962680000	679430000	1241700000	1182400000
[truncated: 6,021 more rows]

## Sheet: Legend
Coloumn header	Legend explanation
[truncated: 19 more rows]
