# Supplementary material for: Quantitative proteome comparison of human hearts with those of model organisms
Source: PLoS Biol. 2021 Apr 19;19(4):e3001144. doi: 10.1371/journal.pbio.3001144 (PMC8084454; doi:10.1371/journal.pbio.3001144)
Supplement: S7 Table — Protein intensities measured, with median subtraction for normalization, combined file for all species. Input file used in the online database at atlas.cardiacproteomics.com. (XLSX) [file pbio.3001144.s008.xlsx]

## Sheet: S7 Table overview
S7 Table: Protein intensity input file for database. Protein intensities measured, with median subtraction for normalization, combined file for all species. Input file used in the online database at atlas.cardiacproteomics.com.

## Sheet: Database_file_all
type1	id1	type2	id2	source	evidence	value
9606	ENSP00000000233	-25	BTO:0001702	Human cardiac proteome	6.77E07, 5.50E07, 4.80E07	7.74049
9606	ENSP00000000233	-25	BTO:0001629	Human cardiac proteome	2.29E07, 4.60E07, 1.62E07	7.35905
9606	ENSP00000000233	-25	BTO:0001703	Human cardiac proteome	5.40E07, 4.98E07, 9.04E07	7.73202
9606	ENSP00000000412	-25	BTO:0001702	Human cardiac proteome	1.56E08, 6.70E07, 1.07E08	8.03085
9606	ENSP00000000412	-25	BTO:0001629	Human cardiac proteome	1.83E08, 2.24E08, 1.24E08	8.26334
9606	ENSP00000000412	-25	BTO:0001703	Human cardiac proteome	2.33E08, 2.17E08, 3.91E08	8.3674
9606	ENSP00000000442	-25	BTO:0001702	Human cardiac proteome	NA, 1.56E06, 1.75E06	6.2193
9606	ENSP00000000442	-25	BTO:0001629	Human cardiac proteome	2.35E06, 2.02E06, 2.65E06	6.37162
9606	ENSP00000000442	-25	BTO:0001703	Human cardiac proteome	8.51E05, 8.66E05, 1.56E06	5.93753
9606	ENSP00000001008	-25	BTO:0001702	Human cardiac proteome	6.60E08, 4.93E08, 5.94E08	8.77409
9606	ENSP00000001008	-25	BTO:0001629	Human cardiac proteome	6.15E08, 6.04E08, 4.93E08	8.7812
9606	ENSP00000001008	-25	BTO:0001703	Human cardiac proteome	6.09E08, 6.60E08, 1.34E09	8.81923
9606	ENSP00000002125	-25	BTO:0001702	Human cardiac proteome	3.78E08, 1.73E08, 2.54E08	8.40546
9606	ENSP00000002125	-25	BTO:0001629	Human cardiac proteome	3.38E08, 3.07E08, 3.46E08	8.52889
9606	ENSP00000002125	-25	BTO:0001703	Human cardiac proteome	2.29E08, 2.39E08, 2.28E08	8.35952
9606	ENSP00000003100	-25	BTO:0001702	Human cardiac proteome	6.07E06, 5.54E06, NA	6.76373
9606	ENSP00000003100	-25	BTO:0001629	Human cardiac proteome	8.49E06, NA, NA	6.92911
9606	ENSP00000003100	-25	BTO:0001703	Human cardiac proteome	7.15E06, 2.49E06, 5.37E06	6.73022
9606	ENSP00000003302	-25	BTO:0001702	Human cardiac proteome	8.50E07, 3.62E07, 8.59E07	7.92953
9606	ENSP00000003302	-25	BTO:0001629	Human cardiac proteome	5.39E07, 8.93E07, 8.51E07	7.92972
9606	ENSP00000003302	-25	BTO:0001703	Human cardiac proteome	4.93E07, 1.40E08, 1.13E08	8.0536
9606	ENSP00000004982	-25	BTO:0001702	Human cardiac proteome	1.99E10, 1.82E10, 1.57E10	10.2598
9606	ENSP00000004982	-25	BTO:0001629	Human cardiac proteome	1.53E10, 1.42E10, 2.63E10	10.186
9606	ENSP00000004982	-25	BTO:0001703	Human cardiac proteome	9.45E09, 1.23E10, 8.71E09	9.97535
9606	ENSP00000005178	-25	BTO:0001702	Human cardiac proteome	5.67E07, 3.61E07, 4.27E07	7.63072
9606	ENSP00000005178	-25	BTO:0001629	Human cardiac proteome	1.36E08, 1.26E08, 8.77E08	8.13472
9606	ENSP00000005178	-25	BTO:0001703	Human cardiac proteome	1.44E07, 6.73E07, 5.17E07	7.71341
9606	ENSP00000005257	-25	BTO:0001702	Human cardiac proteome	7.64E08, 5.41E08, 6.74E08	8.82869
9606	ENSP00000005257	-25	BTO:0001629	Human cardiac proteome	5.84E08, 8.31E08, 2.56E08	8.76651
9606	ENSP00000005257	-25	BTO:0001703	Human cardiac proteome	7.05E08, 6.84E08, 8.30E08	8.84804
9606	ENSP00000005340	-25	BTO:0001702	Human cardiac proteome	7.51E06, 1.39E07, 7.16E06	6.87587
9606	ENSP00000005340	-25	BTO:0001629	Human cardiac proteome	1.32E07, 3.25E06, NA	6.91522
9606	ENSP00000005340	-25	BTO:0001703	Human cardiac proteome	8.74E06, 1.32E07, 2.06E07	7.11971
9606	ENSP00000005386	-25	BTO:0001702	Human cardiac proteome	6.92E07, 3.28E07, 4.72E07	7.67374
9606	ENSP00000005386	-25	BTO:0001629	Human cardiac proteome	3.77E07, 4.56E07, 3.76E07	7.57654
9606	ENSP00000005386	-25	BTO:0001703	Human cardiac proteome	6.71E07, 9.45E07, 4.89E07	7.82677
9606	ENSP00000006101	-25	BTO:0001702	Human cardiac proteome	3.77E07, 8.54E07, 2.92E07	7.57644
9606	ENSP00000006101	-25	BTO:0001629	Human cardiac proteome	2.81E07, 1.95E07, 8.61E06	7.29008
9606	ENSP00000006101	-25	BTO:0001703	Human cardiac proteome	1.18E07, 2.40E07, 2.55E07	7.37964
9606	ENSP00000006658	-25	BTO:0001702	Human cardiac proteome	7.23E08, 5.14E08, 4.62E08	8.71109
9606	ENSP00000006658	-25	BTO:0001629	Human cardiac proteome	8.71E08, 1.11E09, 6.00E08	8.94009
9606	ENSP00000006658	-25	BTO:0001703	Human cardiac proteome	6.67E08, 1.09E09, 4.75E08	8.82429
9606	ENSP00000007516	-25	BTO:0001702	Human cardiac proteome	6.97E09, 5.55E09, 8.97E09	9.84345
9606	ENSP00000007516	-25	BTO:0001629	Human cardiac proteome	7.38E09, 7.35E09, 6.96E09	9.86606
9606	ENSP00000007516	-25	BTO:0001703	Human cardiac proteome	7.90E09, 4.48E09, 6.51E09	9.81358
9606	ENSP00000007722	-25	BTO:0001702	Human cardiac proteome	1.11E08, 1.76E08, 8.14E07	8.04509
9606	ENSP00000007722	-25	BTO:0001629	Human cardiac proteome	4.74E07, 3.67E07, 2.95E07	7.56408
9606	ENSP00000007722	-25	BTO:0001703	Human cardiac proteome	7.18E07, 7.42E07, 8.16E07	7.8706
9606	ENSP00000008938	-25	BTO:0001702	Human cardiac proteome	NA, NA, 6.55E06	6.81638
9606	ENSP00000008938	-25	BTO:0001703	Human cardiac proteome	1.10E06, NA, 9.62E06	6.72908
9606	ENSP00000009180	-25	BTO:0001702	Human cardiac proteome	9.62E08, 7.59E08, 3.74E08	8.88004
9606	ENSP00000009180	-25	BTO:0001629	Human cardiac proteome	4.11E08, 3.83E08, 5.82E08	8.614
9606	ENSP00000009180	-25	BTO:0001703	Human cardiac proteome	1.09E09, 8.60E08, 8.54E08	8.93473
9606	ENSP00000009530	-25	BTO:0001702	Human cardiac proteome	2.18E07, 3.15E07, 1.42E07	7.33772
9606	ENSP00000009530	-25	BTO:0001629	Human cardiac proteome	1.60E07, 3.94E06, 3.29E06	6.59502
9606	ENSP00000009530	-25	BTO:0001703	Human cardiac proteome	3.37E07, 2.61E06, 1.70E07	7.23026
9606	ENSP00000010404	-25	BTO:0001702	Human cardiac proteome	2.80E06, 1.63E08, 6.68E07	7.82454
9606	ENSP00000010404	-25	BTO:0001629	Human cardiac proteome	8.78E06, NA, NA	6.94366
9606	ENSP00000010404	-25	BTO:0001703	Human cardiac proteome	5.78E07, 1.63E07, 4.30E07	7.63307
9606	ENSP00000011473	-25	BTO:0001702	Human cardiac proteome	NA, 2.98E06, NA	6.4746
9606	ENSP00000011473	-25	BTO:0001629	Human cardiac proteome	NA, 4.49E06, 3.61E06	6.60708
9606	ENSP00000011473	-25	BTO:0001703	Human cardiac proteome	2.14E06, 2.81E06, 2.92E06	6.44794
9606	ENSP00000011619	-25	BTO:0001702	Human cardiac proteome	3.14E07, 2.42E07, 1.79E07	7.38334
9606	ENSP00000011619	-25	BTO:0001629	Human cardiac proteome	3.91E06, 4.01E06, 3.55E07	6.60348
9606	ENSP00000011619	-25	BTO:0001703	Human cardiac proteome	1.64E07, 4.18E07, 1.69E07	7.22736
9606	ENSP00000011898	-25	BTO:0001702	Human cardiac proteome	1.21E07, 1.12E07, 6.80E06	7.0507
9606	ENSP00000011898	-25	BTO:0001629	Human cardiac proteome	7.24E06, 9.83E06, 7.26E06	6.86074
9606	ENSP00000011898	-25	BTO:0001703	Human cardiac proteome	1.44E07, 1.33E07, 8.09E06	7.12485
9606	ENSP00000012443	-25	BTO:0001702	Human cardiac proteome	2.04E09, 1.06E09, 1.70E09	9.22988
9606	ENSP00000012443	-25	BTO:0001629	Human cardiac proteome	1.74E09, 1.57E09, 1.17E09	9.19473
9606	ENSP00000012443	-25	BTO:0001703	Human cardiac proteome	1.81E09, 1.40E09, 1.00E09	9.14697
9606	ENSP00000013034	-25	BTO:0001702	Human cardiac proteome	7.29E07, 2.58E07, 1.62E07	7.41174
9606	ENSP00000013034	-25	BTO:0001629	Human cardiac proteome	4.92E07, 1.32E08, 1.94E08	8.12101
9606	ENSP00000013034	-25	BTO:0001703	Human cardiac proteome	1.07E08, 1.01E08, 7.65E07	8.00548
9606	ENSP00000013070	-25	BTO:0001702	Human cardiac proteome	1.95E07, NA, 2.88E07	7.38252
9606	ENSP00000013070	-25	BTO:0001629	Human cardiac proteome	2.34E06, NA, 2.28E07	7.09923
9606	ENSP00000013070	-25	BTO:0001703	Human cardiac proteome	4.03E06, 1.32E06, 5.91E06	6.60548
9606	ENSP00000013125	-25	BTO:0001702	Human cardiac proteome	1.19E07, 3.03E06, 2.22E06	6.4813
9606	ENSP00000013125	-25	BTO:0001629	Human cardiac proteome	2.28E07, 1.88E07, 3.64E07	7.35887
9606	ENSP00000013125	-25	BTO:0001703	Human cardiac proteome	3.04E06, 1.54E06, 8.17E06	6.4822
9606	ENSP00000013807	-25	BTO:0001702	Human cardiac proteome	2.48E06, NA, NA	6.39398
9606	ENSP00000013807	-25	BTO:0001703	Human cardiac proteome	NA, 2.57E06, 3.49E06	6.48205
9606	ENSP00000014930	-25	BTO:0001702	Human cardiac proteome	5.52E08, 5.24E08, 6.45E08	8.74227
9606	ENSP00000014930	-25	BTO:0001629	Human cardiac proteome	6.30E08, 8.95E08, 6.16E08	8.79905
9606	ENSP00000014930	-25	BTO:0001703	Human cardiac proteome	5.76E08, 7.52E08, 6.57E08	8.81744
9606	ENSP00000014935	-25	BTO:0001702	Human cardiac proteome	6.17E06, 3.08E06, 6.47E06	6.79017
9606	ENSP00000014935	-25	BTO:0001629	Human cardiac proteome	5.03E06, 9.91E06, NA	6.87314
9606	ENSP00000014935	-25	BTO:0001703	Human cardiac proteome	4.66E06, 3.89E06, 7.15E06	6.66818
9606	ENSP00000016171	-25	BTO:0001702	Human cardiac proteome	4.54E06, NA, 1.27E06	6.46273
9606	ENSP00000016171	-25	BTO:0001629	Human cardiac proteome	4.07E06, 5.47E06, 2.45E06	6.60984
9606	ENSP00000016171	-25	BTO:0001703	Human cardiac proteome	4.98E06, NA, 2.05E06	6.546
9606	ENSP00000019317	-25	BTO:0001702	Human cardiac proteome	4.31E06, NA, NA	6.63438
9606	ENSP00000019317	-25	BTO:0001629	Human cardiac proteome	4.18E06, 2.44E06, NA	6.51987
9606	ENSP00000019317	-25	BTO:0001703	Human cardiac proteome	3.54E06, 1.13E07, NA	6.86974
9606	ENSP00000023939	-25	BTO:0001702	Human cardiac proteome	3.87E06, 2.63E06, 2.46E06	6.42052
9606	ENSP00000023939	-25	BTO:0001629	Human cardiac proteome	7.00E06, 5.38E06, NA	6.79193
9606	ENSP00000023939	-25	BTO:0001703	Human cardiac proteome	5.82E06, 4.82E06, 4.42E06	6.68332
9606	ENSP00000025008	-25	BTO:0001702	Human cardiac proteome	1.70E07, 4.32E06, 1.44E07	7.15748
9606	ENSP00000025008	-25	BTO:0001629	Human cardiac proteome	4.04E06, 6.08E06, 2.07E06	6.60634
9606	ENSP00000025008	-25	BTO:0001703	Human cardiac proteome	NA, 2.59E07, 1.97E07	7.35821
9606	ENSP00000025301	-25	BTO:0001702	Human cardiac proteome	2.29E08, 1.89E08, 2.78E08	8.35914
9606	ENSP00000025301	-25	BTO:0001629	Human cardiac proteome	1.25E08, 4.16E07, 1.10E08	8.04013
9606	ENSP00000025301	-25	BTO:0001703	Human cardiac proteome	1.59E08, 1.20E08, 7.47E07	8.07995
9606	ENSP00000037243	-25	BTO:0001702	Human cardiac proteome	2.11E08, 1.70E08, 2.03E08	8.3078
9606	ENSP00000037243	-25	BTO:0001629	Human cardiac proteome	1.61E08, 1.62E08, 1.85E08	8.20907
9606	ENSP00000037243	-25	BTO:0001703	Human cardiac proteome	1.66E08, 1.91E08, 1.90E08	8.27936
9606	ENSP00000037502	-25	BTO:0001702	Human cardiac proteome	7.55E08, 1.59E09, 9.24E08	8.96563
9606	ENSP00000037502	-25	BTO:0001629	Human cardiac proteome	8.81E08, 1.24E08, 1.45E08	8.16231
9606	ENSP00000037502	-25	BTO:0001703	Human cardiac proteome	2.32E08, 1.58E08, 6.07E07	8.19908
9606	ENSP00000037869	-25	BTO:0001702	Human cardiac proteome	3.15E08, 2.27E08, 5.79E08	8.49821
9606	ENSP00000037869	-25	BTO:0001629	Human cardiac proteome	7.29E08, 7.31E08, 6.80E08	8.86285
9606	ENSP00000037869	-25	BTO:0001703	Human cardiac proteome	6.49E08, 2.53E08, 4.40E08	8.64381
9606	ENSP00000039007	-25	BTO:0001702	Human cardiac proteome	6.68E06, 2.62E06, NA	6.66738
9606	ENSP00000039007	-25	BTO:0001703	Human cardiac proteome	NA, 3.99E06, 5.01E06	6.65296
9606	ENSP00000040663	-25	BTO:0001702	Human cardiac proteome	1.96E08, 1.40E08, 2.94E08	8.29178
9606	ENSP00000040663	-25	BTO:0001629	Human cardiac proteome	2.61E08, 1.84E08, 4.04E08	8.41733
9606	ENSP00000040663	-25	BTO:0001703	Human cardiac proteome	2.15E08, 1.91E08, 2.17E08	8.33249
9606	ENSP00000040738	-25	BTO:0001702	Human cardiac proteome	9.51E06, 4.45E07, 5.94E07	7.64803
9606	ENSP00000040738	-25	BTO:0001629	Human cardiac proteome	2.69E07, 6.04E06, 7.05E08	7.43026
9606	ENSP00000040738	-25	BTO:0001703	Human cardiac proteome	3.36E07, 1.48E07, 1.68E07	7.22632
9606	ENSP00000044462	-25	BTO:0001702	Human cardiac proteome	2.27E09, 1.76E09, 2.27E09	9.35529
9606	ENSP00000044462	-25	BTO:0001629	Human cardiac proteome	2.34E09, 2.01E09, 2.98E09	9.36872
9606	ENSP00000044462	-25	BTO:0001703	Human cardiac proteome	2.30E09, 1.74E09, 1.98E09	9.29723
9606	ENSP00000046794	-25	BTO:0001702	Human cardiac proteome	NA, 2.32E06, NA	6.36633
9606	ENSP00000046794	-25	BTO:0001629	Human cardiac proteome	1.75E06, NA, NA	6.24311
9606	ENSP00000046794	-25	BTO:0001703	Human cardiac proteome	2.97E06, 2.18E06, 2.15E06	6.33762
9606	ENSP00000052754	-25	BTO:0001702	Human cardiac proteome	2.42E09, 6.40E09, 3.86E09	9.58625
9606	ENSP00000052754	-25	BTO:0001629	Human cardiac proteome	2.36E09, 1.16E09, 1.71E09	9.23414
9606	ENSP00000052754	-25	BTO:0001703	Human cardiac proteome	2.77E09, 3.03E09, 3.98E09	9.48201
9606	ENSP00000053468	-25	BTO:0001702	Human cardiac proteome	3.79E08, 2.45E08, 3.30E08	8.51835
9606	ENSP00000053468	-25	BTO:0001629	Human cardiac proteome	3.75E08, 2.65E08, 4.78E08	8.57355
9606	ENSP00000053468	-25	BTO:0001703	Human cardiac proteome	2.17E08, 2.82E08, 3.48E08	8.45088
9606	ENSP00000053867	-25	BTO:0001702	Human cardiac proteome	2.28E08, 2.14E08, 1.35E08	8.33084
9606	ENSP00000053867	-25	BTO:0001629	Human cardiac proteome	1.12E08, 1.08E08, 8.17E07	8.03143
9606	ENSP00000053867	-25	BTO:0001703	Human cardiac proteome	1.22E08, 5.94E07, 6.65E07	7.82272
9606	ENSP00000054666	-25	BTO:0001702	Human cardiac proteome	4.43E08, 5.43E08, 4.30E08	8.64684
9606	ENSP00000054666	-25	BTO:0001629	Human cardiac proteome	3.63E08, 4.21E08, 3.18E08	8.56018
9606	ENSP00000054666	-25	BTO:0001703	Human cardiac proteome	5.51E08, 3.64E08, 2.66E08	8.56096
9606	ENSP00000054950	-25	BTO:0001702	Human cardiac proteome	3.71E08, 3.83E08, 3.27E08	8.5691
9606	ENSP00000054950	-25	BTO:0001629	Human cardiac proteome	3.19E08, 1.84E08, 2.13E08	8.32837
9606	ENSP00000054950	-25	BTO:0001703	Human cardiac proteome	4.11E08, 3.00E08, 4.68E08	8.6141
9606	ENSP00000055335	-25	BTO:0001702	Human cardiac proteome	1.23E07, 6.07E06, 1.00E07	7.0021
9606	ENSP00000055335	-25	BTO:0001629	Human cardiac proteome	6.64E05, 1.10E07, 1.46E07	7.04075
9606	ENSP00000055335	-25	BTO:0001703	Human cardiac proteome	9.83E06, 1.85E07, 2.36E07	7.26664
9606	ENSP00000058691	-25	BTO:0001702	Human cardiac proteome	1.52E09, 1.15E09, 1.17E09	9.06659
9606	ENSP00000058691	-25	BTO:0001629	Human cardiac proteome	2.12E09, 1.62E09, 3.21E09	9.326
9606	ENSP00000058691	-25	BTO:0001703	Human cardiac proteome	1.91E09, 1.88E09, 1.55E09	9.27502
9606	ENSP00000070846	-25	BTO:0001702	Human cardiac proteome	3.54E09, 2.46E09, 3.75E09	9.54864
9606	ENSP00000070846	-25	BTO:0001629	Human cardiac proteome	7.14E09, 9.95E09, 7.33E09	9.86532
9606	ENSP00000070846	-25	BTO:0001703	Human cardiac proteome	4.33E09, 4.00E09, 3.71E09	9.60213
9606	ENSP00000071281	-25	BTO:0001702	Human cardiac proteome	2.80E10, 3.62E10, 2.92E10	10.4654
9606	ENSP00000071281	-25	BTO:0001629	Human cardiac proteome	3.30E10, 3.80E10, 4.25E10	10.5795
9606	ENSP00000071281	-25	BTO:0001703	Human cardiac proteome	1.83E10, 1.14E10, 9.74E09	10.0574
9606	ENSP00000074304	-25	BTO:0001702	Human cardiac proteome	6.03E07, 8.34E07, 3.20E07	7.78032
9606	ENSP00000074304	-25	BTO:0001629	Human cardiac proteome	5.51E07, 4.44E07, 2.66E07	7.64748
9606	ENSP00000074304	-25	BTO:0001703	Human cardiac proteome	3.85E07, 3.54E07, 4.83E07	7.58574
9606	ENSP00000078429	-25	BTO:0001702	Human cardiac proteome	7.72E08, 7.23E08, 7.00E08	8.85928
9606	ENSP00000078429	-25	BTO:0001629	Human cardiac proteome	5.41E08, 4.78E08, 7.43E08	8.73315
9606	ENSP00000078429	-25	BTO:0001703	Human cardiac proteome	1.08E09, 3.65E08, 8.75E08	8.94217
9606	ENSP00000080059	-25	BTO:0001702	Human cardiac proteome	2.33E07, 1.67E07, 3.69E07	7.36735
9606	ENSP00000080059	-25	BTO:0001629	Human cardiac proteome	9.71E07, 6.10E07, 1.27E08	7.98722
9606	ENSP00000080059	-25	BTO:0001703	Human cardiac proteome	3.44E07, 7.00E07, 3.63E07	7.56045
9606	ENSP00000081029	-25	BTO:0001702	Human cardiac proteome	4.48E08, 3.60E08, 5.26E08	8.65157
9606	ENSP00000081029	-25	BTO:0001629	Human cardiac proteome	5.97E08, 8.86E08, 6.48E08	8.81169
9606	ENSP00000081029	-25	BTO:0001703	Human cardiac proteome	4.90E08, 7.79E08, 4.72E08	8.69007
9606	ENSP00000085068	-25	BTO:0001702	Human cardiac proteome	3.04E09, 2.95E09, 3.53E09	9.48257
9606	ENSP00000085068	-25	BTO:0001629	Human cardiac proteome	2.46E09, 3.06E09, 3.51E09	9.48549
9606	ENSP00000085068	-25	BTO:0001703	Human cardiac proteome	4.33E09, 3.70E09, 2.50E09	9.56861
9606	ENSP00000156109	-25	BTO:0001702	Human cardiac proteome	4.73E06, 6.41E06, 3.23E06	6.67509
9606	ENSP00000156109	-25	BTO:0001629	Human cardiac proteome	4.47E05, 1.10E06, 2.83E06	6.0418
9606	ENSP00000156109	-25	BTO:0001703	Human cardiac proteome	4.06E06, 1.12E08, 1.21E07	7.08275
9606	ENSP00000156471	-25	BTO:0001702	Human cardiac proteome	4.22E06, 1.01E07, 1.32E07	7.00325
9606	ENSP00000156471	-25	BTO:0001629	Human cardiac proteome	1.08E07, 4.38E06, NA	6.88047
9606	ENSP00000156471	-25	BTO:0001703	Human cardiac proteome	1.18E07, 7.70E06, 9.71E06	6.98706
9606	ENSP00000156825	-25	BTO:0001702	Human cardiac proteome	5.49E06, 5.60E06, 2.36E06	6.73956
9606	ENSP00000156825	-25	BTO:0001629	Human cardiac proteome	NA, 3.11E06, 1.69E06	6.38001
9606	ENSP00000156825	-25	BTO:0001703	Human cardiac proteome	4.60E06, 7.06E06, 9.27E06	6.84858
9606	ENSP00000157600	-25	BTO:0001702	Human cardiac proteome	2.04E09, 2.60E09, 1.41E09	9.30887
9606	ENSP00000157600	-25	BTO:0001629	Human cardiac proteome	1.30E09, 1.04E09, 8.69E08	9.01698
9606	ENSP00000157600	-25	BTO:0001703	Human cardiac proteome	1.45E09, 7.11E08, 1.15E09	9.05922
9606	ENSP00000157812	-25	BTO:0001702	Human cardiac proteome	4.30E09, 3.24E09, 3.56E09	9.55117
9606	ENSP00000157812	-25	BTO:0001629	Human cardiac proteome	3.46E09, 3.51E09, 4.36E09	9.54552
9606	ENSP00000157812	-25	BTO:0001703	Human cardiac proteome	3.64E09, 3.50E09, 2.99E09	9.54359
9606	ENSP00000158762	-25	BTO:0001702	Human cardiac proteome	3.90E07, 1.17E08, 7.81E07	7.89281
9606	ENSP00000158762	-25	BTO:0001629	Human cardiac proteome	8.89E07, 6.82E07, NA	7.89496
9606	ENSP00000158762	-25	BTO:0001703	Human cardiac proteome	1.68E08, 1.68E08, 1.54E08	8.22431
9606	ENSP00000158771	-25	BTO:0001702	Human cardiac proteome	5.74E06, 4.75E06, 5.35E06	6.72831
9606	ENSP00000158771	-25	BTO:0001629	Human cardiac proteome	4.31E06, 4.11E06, NA	6.62421
9606	ENSP00000158771	-25	BTO:0001703	Human cardiac proteome	3.56E06, 3.66E06, 4.79E06	6.56312
9606	ENSP00000161863	-25	BTO:0001703	Human cardiac proteome	NA, NA, 1.89E06	6.27654
9606	ENSP00000163416	-25	BTO:0001702	Human cardiac proteome	1.45E08, 1.02E08, 6.12E07	8.00883
9606	ENSP00000163416	-25	BTO:0001629	Human cardiac proteome	9.26E07, 7.29E07, 8.64E07	7.9366
9606	ENSP00000163416	-25	BTO:0001703	Human cardiac proteome	1.02E08, 1.07E08, 2.63E08	8.02749
9606	ENSP00000164139	-25	BTO:0001702	Human cardiac proteome	5.93E09, 4.44E09, 1.20E10	9.77337
9606	ENSP00000164139	-25	BTO:0001629	Human cardiac proteome	1.38E10, 1.26E10, 1.07E10	10.1004
9606	ENSP00000164139	-25	BTO:0001703	Human cardiac proteome	6.68E09, 5.56E09, 8.21E09	9.82487
9606	ENSP00000166534	-25	BTO:0001702	Human cardiac proteome	1.34E08, 8.27E07, 1.18E08	8.0705
9606	ENSP00000166534	-25	BTO:0001629	Human cardiac proteome	1.22E08, 9.66E08, 5.24E07	8.08595
9606	ENSP00000166534	-25	BTO:0001703	Human cardiac proteome	1.37E08, 1.11E08, 1.18E08	8.07093
9606	ENSP00000167106	-25	BTO:0001702	Human cardiac proteome	2.73E06, NA, NA	6.43667
9606	ENSP00000167106	-25	BTO:0001703	Human cardiac proteome	NA, 3.79E06, 1.91E06	6.45477
9606	ENSP00000168148	-25	BTO:0001702	Human cardiac proteome	2.25E07, 3.57E07, 1.65E07	7.35263
9606	ENSP00000168148	-25	BTO:0001629	Human cardiac proteome	9.25E06, 7.16E06, 2.77E06	6.85494
9606	ENSP00000168148	-25	BTO:0001703	Human cardiac proteome	2.28E07, 3.19E07, 2.08E07	7.35794
9606	ENSP00000168216	-25	BTO:0001702	Human cardiac proteome	7.37E09, 6.03E09, 8.81E09	9.86772
9606	ENSP00000168216	-25	BTO:0001629	Human cardiac proteome	8.19E09, 7.59E09, 6.21E09	9.88047
9606	ENSP00000168216	-25	BTO:0001703	Human cardiac proteome	9.91E09, 7.89E09, 7.53E09	9.89713
9606	ENSP00000168977	-25	BTO:0001702	Human cardiac proteome	NA, NA, 1.61E06	6.20622
9606	ENSP00000168977	-25	BTO:0001629	Human cardiac proteome	NA, 2.59E06, 7.43E06	6.69964
9606	ENSP00000168977	-25	BTO:0001703	Human cardiac proteome	NA, 3.91E06, 5.64E05	6.35009
9606	ENSP00000169551	-25	BTO:0001702	Human cardiac proteome	5.19E08, 3.73E08, 5.60E08	8.71485
9606	ENSP00000169551	-25	BTO:0001629	Human cardiac proteome	7.70E08, 8.32E08, 4.28E08	8.88638
9606	ENSP00000169551	-25	BTO:0001703	Human cardiac proteome	5.47E08, 4.12E08, 3.94E08	8.61537
9606	ENSP00000170447	-25	BTO:0001702	Human cardiac proteome	7.85E07, 5.65E07, 8.50E07	7.89489
9606	ENSP00000170447	-25	BTO:0001629	Human cardiac proteome	9.04E07, 1.32E08, 7.66E07	7.95622
9606	ENSP00000170447	-25	BTO:0001703	Human cardiac proteome	5.61E07, 8.09E07, 3.72E07	7.7488
9606	ENSP00000171887	-25	BTO:0001702	Human cardiac proteome	6.98E09, 8.97E09, 5.62E09	9.84415
9606	ENSP00000171887	-25	BTO:0001629	Human cardiac proteome	6.08E09, 7.16E09, 5.26E09	9.78403
9606	ENSP00000171887	-25	BTO:0001703	Human cardiac proteome	2.76E09, 5.17E09, 5.77E09	9.71314
9606	ENSP00000172229	-25	BTO:0001702	Human cardiac proteome	2.43E07, 8.65E07, 1.03E07	7.38544
9606	ENSP00000172229	-25	BTO:0001629	Human cardiac proteome	3.48E07, 2.50E07, 9.72E06	7.39738
9606	ENSP00000172229	-25	BTO:0001703	Human cardiac proteome	5.74E07, 1.65E07, 2.31E07	7.36362
9606	ENSP00000173229	-25	BTO:0001702	Human cardiac proteome	2.30E08, 5.76E07, 9.87E07	7.99438
9606	ENSP00000173229	-25	BTO:0001629	Human cardiac proteome	2.10E08, 6.17E06, 3.14E07	7.49753
9606	ENSP00000173229	-25	BTO:0001703	Human cardiac proteome	1.16E08, 1.98E08, 1.14E08	8.06368
9606	ENSP00000173527	-25	BTO:0001702	Human cardiac proteome	4.87E09, 2.69E09, 4.42E09	9.64562
9606	ENSP00000173527	-25	BTO:0001629	Human cardiac proteome	3.20E09, 3.14E09, 3.43E09	9.50546
9606	ENSP00000173527	-25	BTO:0001703	Human cardiac proteome	3.29E09, 2.53E09, 3.18E09	9.50228
9606	ENSP00000174653	-25	BTO:0001702	Human cardiac proteome	2.11E07, 1.96E07, 9.75E06	7.29305
9606	ENSP00000174653	-25	BTO:0001629	Human cardiac proteome	1.10E07, 6.57E06, 1.02E07	7.01004
9606	ENSP00000174653	-25	BTO:0001703	Human cardiac proteome	1.40E07, 2.15E07, 2.33E07	7.33224
9606	ENSP00000175506	-25	BTO:0001702	Human cardiac proteome	5.97E06, 1.93E06, 4.54E06	6.65684
9606	ENSP00000175506	-25	BTO:0001629	Human cardiac proteome	7.34E06, NA, NA	6.86552
9606	ENSP00000175506	-25	BTO:0001703	Human cardiac proteome	2.46E06, 4.18E06, 6.84E06	6.62125
9606	ENSP00000176763	-25	BTO:0001702	Human cardiac proteome	5.06E07, 4.27E07, 5.44E07	7.70399
9606	ENSP00000176763	-25	BTO:0001629	Human cardiac proteome	4.94E07, 4.65E07, 3.01E07	7.66733
9606	ENSP00000176763	-25	BTO:0001703	Human cardiac proteome	4.18E07, 4.76E07, 4.77E07	7.67786
9606	ENSP00000179259	-25	BTO:0001702	Human cardiac proteome	2.39E08, 1.28E08, 2.13E08	8.32904
9606	ENSP00000179259	-25	BTO:0001629	Human cardiac proteome	1.52E08, 1.46E08, 2.37E08	8.18241
9606	ENSP00000179259	-25	BTO:0001703	Human cardiac proteome	1.51E08, 1.31E08, 1.40E08	8.14709
9606	ENSP00000181383	-25	BTO:0001702	Human cardiac proteome	3.25E08, 4.53E08, 3.50E08	8.54362
9606	ENSP00000181383	-25	BTO:0001629	Human cardiac proteome	2.55E08, 2.03E08, 7.10E07	8.30691
9606	ENSP00000181383	-25	BTO:0001703	Human cardiac proteome	3.37E08, 2.56E08, 2.73E08	8.43644
9606	ENSP00000181796	-25	BTO:0001702	Human cardiac proteome	2.11E07, 2.71E07, 1.14E07	7.32429
9606	ENSP00000181796	-25	BTO:0001629	Human cardiac proteome	7.47E06, 8.29E05, 5.94E06	6.77394
9606	ENSP00000181796	-25	BTO:0001703	Human cardiac proteome	6.13E06, 1.88E06, 1.14E07	6.78732
9606	ENSP00000182096	-25	BTO:0001702	Human cardiac proteome	1.14E07, 3.74E06, 1.89E06	6.57263
9606	ENSP00000182096	-25	BTO:0001629	Human cardiac proteome	NA, NA, 3.05E07	7.4838
9606	ENSP00000182096	-25	BTO:0001703	Human cardiac proteome	9.66E05, 7.40E06, 6.28E06	6.79773
9606	ENSP00000184266	-25	BTO:0001702	Human cardiac proteome	3.03E09, 3.14E09, 8.29E09	9.49634
9606	ENSP00000184266	-25	BTO:0001629	Human cardiac proteome	7.96E09, 6.66E09, 1.91E09	9.82372
9606	ENSP00000184266	-25	BTO:0001703	Human cardiac proteome	5.89E09, 2.28E09, 3.93E09	9.59385
9606	ENSP00000184956	-25	BTO:0001702	Human cardiac proteome	1.70E07, 1.50E07, 2.02E07	7.2298
9606	ENSP00000184956	-25	BTO:0001629	Human cardiac proteome	2.68E07, 2.70E07, 8.95E07	7.43142
9606	ENSP00000184956	-25	BTO:0001703	Human cardiac proteome	3.46E07, 2.49E07, 1.50E07	7.39541
9606	ENSP00000185150	-25	BTO:0001702	Human cardiac proteome	1.37E08, 1.06E08, 1.08E08	8.03203
9606	ENSP00000185150	-25	BTO:0001629	Human cardiac proteome	1.00E08, 9.52E07, 7.01E07	7.97874
9606	ENSP00000185150	-25	BTO:0001703	Human cardiac proteome	1.24E08, 1.27E08, 1.38E08	8.10517
9606	ENSP00000185206	-25	BTO:0001702	Human cardiac proteome	8.86E08, 6.30E08, 8.64E08	8.93672
9606	ENSP00000185206	-25	BTO:0001629	Human cardiac proteome	8.13E08, 1.17E09, 1.03E09	9.01384
9606	ENSP00000185206	-25	BTO:0001703	Human cardiac proteome	9.24E08, 8.66E08, 4.40E08	8.9375
9606	ENSP00000187762	-25	BTO:0001629	Human cardiac proteome	NA, 9.07E06, 9.53E06	6.96856
9606	ENSP00000188790	-25	BTO:0001702	Human cardiac proteome	1.44E07, 8.25E06, NA	7.05464
9606	ENSP00000190983	-25	BTO:0001702	Human cardiac proteome	3.09E08, 1.88E08, 1.35E08	8.27302
9606	ENSP00000190983	-25	BTO:0001629	Human cardiac proteome	1.07E08, 8.07E06, 1.52E06	6.90685
9606	ENSP00000190983	-25	BTO:0001703	Human cardiac proteome	2.69E08, 1.32E08, 1.91E08	8.28136
9606	ENSP00000192788	-25	BTO:0001702	Human cardiac proteome	1.76E07, 5.16E06, 8.73E06	6.94105
9606	ENSP00000192788	-25	BTO:0001629	Human cardiac proteome	6.63E06, 5.89E06, 1.14E07	6.82128
9606	ENSP00000192788	-25	BTO:0001703	Human cardiac proteome	8.17E06, 1.06E07, 1.36E07	7.02719
9606	ENSP00000193322	-25	BTO:0001702	Human cardiac proteome	1.75E07, 1.60E07, 2.02E07	7.24396
9606	ENSP00000193322	-25	BTO:0001629	Human cardiac proteome	2.20E07, 3.15E07, 1.05E07	7.34275
9606	ENSP00000193322	-25	BTO:0001703	Human cardiac proteome	2.26E07, 2.25E07, 2.12E07	7.3516
9606	ENSP00000194214	-25	BTO:0001702	Human cardiac proteome	8.16E07, 5.43E07, 6.14E07	7.78849
9606	ENSP00000194214	-25	BTO:0001629	Human cardiac proteome	4.66E07, 2.79E07, 4.72E07	7.66861
9606	ENSP00000194214	-25	BTO:0001703	Human cardiac proteome	8.19E07, NA, 5.45E07	7.83372
9606	ENSP00000196061	-25	BTO:0001702	Human cardiac proteome	7.67E07, 5.24E07, 6.14E07	7.78836
9606	ENSP00000196061	-25	BTO:0001629	Human cardiac proteome	1.40E08, 1.16E08, 2.84E07	8.06446
9606	ENSP00000196061	-25	BTO:0001703	Human cardiac proteome	9.23E07, 4.16E07, 4.62E07	7.66473
9606	ENSP00000196371	-25	BTO:0001702	Human cardiac proteome	2.20E10, 1.60E10, 2.01E10	10.3033
9606	ENSP00000196371	-25	BTO:0001629	Human cardiac proteome	1.85E10, 2.97E10, 2.78E10	10.4434
9606	ENSP00000196371	-25	BTO:0001703	Human cardiac proteome	3.00E10, 2.37E10, 1.30E10	10.3754
9606	ENSP00000196551	-25	BTO:0001702	Human cardiac proteome	1.13E09, 9.78E08, 5.94E08	8.9905
9606	ENSP00000196551	-25	BTO:0001629	Human cardiac proteome	5.26E08, 5.24E08, 4.45E08	8.71943
9606	ENSP00000196551	-25	BTO:0001703	Human cardiac proteome	1.21E09, 1.57E09, 9.16E08	9.08184
9606	ENSP00000198765	-25	BTO:0001702	Human cardiac proteome	2.48E09, 1.84E09, 2.06E09	9.31435
9606	ENSP00000198765	-25	BTO:0001629	Human cardiac proteome	2.92E09, 2.78E09, 2.82E09	9.45019
9606	ENSP00000198765	-25	BTO:0001703	Human cardiac proteome	2.01E09, 1.34E09, 1.80E09	9.25429
9606	ENSP00000199320	-25	BTO:0001702	Human cardiac proteome	1.43E06, 4.52E06, 4.58E06	6.65479
9606	ENSP00000199320	-25	BTO:0001629	Human cardiac proteome	3.30E06, 3.67E06, NA	6.54265
9606	ENSP00000199320	-25	BTO:0001703	Human cardiac proteome	5.30E06, 6.57E06, 6.74E06	6.8178
9606	ENSP00000199706	-25	BTO:0001702	Human cardiac proteome	2.73E08, 2.16E08, 3.42E08	8.43647
9606	ENSP00000199706	-25	BTO:0001629	Human cardiac proteome	3.48E08, 4.99E08, 4.52E08	8.6555
9606	ENSP00000199706	-25	BTO:0001703	Human cardiac proteome	3.37E08, 4.30E08, 2.56E08	8.52765
9606	ENSP00000199708	-25	BTO:0001702	Human cardiac proteome	1.59E07, 3.45E07, 8.59E07	7.53748
9606	ENSP00000199708	-25	BTO:0001629	Human cardiac proteome	8.46E06, 3.10E07, 7.59E06	6.92758
9606	ENSP00000199708	-25	BTO:0001703	Human cardiac proteome	1.20E07, 3.63E07, 3.03E07	7.4818
9606	ENSP00000199814	-25	BTO:0001702	Human cardiac proteome	1.86E07, 1.34E07, 2.33E07	7.26964
9606	ENSP00000199814	-25	BTO:0001629	Human cardiac proteome	2.33E07, 1.83E07, 1.72E07	7.26263
9606	ENSP00000199814	-25	BTO:0001703	Human cardiac proteome	2.12E07, 4.11E07, 2.54E07	7.40545
9606	ENSP00000200135	-25	BTO:0001702	Human cardiac proteome	1.35E08, 1.30E08, 6.57E07	8.1142
9606	ENSP00000200135	-25	BTO:0001629	Human cardiac proteome	8.86E07, 9.65E07, 9.37E07	7.97169
9606	ENSP00000200135	-25	BTO:0001703	Human cardiac proteome	5.84E07, 1.37E08, 1.01E08	8.00528
9606	ENSP00000200181	-25	BTO:0001702	Human cardiac proteome	1.15E08, 5.16E07, 5.41E07	7.73288
9606	ENSP00000200181	-25	BTO:0001629	Human cardiac proteome	7.39E07, 6.53E07, 4.34E08	7.86854
9606	ENSP00000200181	-25	BTO:0001703	Human cardiac proteome	6.95E07, 7.30E07, 1.15E08	7.8632
9606	ENSP00000200457	-25	BTO:0001702	Human cardiac proteome	3.98E08, 6.52E08, 3.09E08	8.60013
9606	ENSP00000200457	-25	BTO:0001629	Human cardiac proteome	2.48E08, 1.90E08, 1.29E08	8.27877
9606	ENSP00000200457	-25	BTO:0001703	Human cardiac proteome	4.06E08, 3.79E08, 3.51E08	8.57863
9606	ENSP00000200691	-25	BTO:0001702	Human cardiac proteome	NA, NA, 2.25E07	7.35228
9606	ENSP00000200691	-25	BTO:0001629	Human cardiac proteome	6.88E06, NA, NA	6.83767
9606	ENSP00000200691	-25	BTO:0001703	Human cardiac proteome	7.24E06, NA, NA	6.85956
9606	ENSP00000201979	-25	BTO:0001702	Human cardiac proteome	NA, 1.17E07, NA	7.06959
9606	ENSP00000202017	-25	BTO:0001702	Human cardiac proteome	4.71E06, NA, 3.33E06	6.60411
9606	ENSP00000202017	-25	BTO:0001629	Human cardiac proteome	1.04E07, NA, 1.30E07	7.0675
9606	ENSP00000202017	-25	BTO:0001703	Human cardiac proteome	8.43E06, 8.51E06, 7.26E06	6.92572
9606	ENSP00000202556	-25	BTO:0001702	Human cardiac proteome	2.49E07, 8.96E06, 6.09E07	7.39596
9606	ENSP00000202556	-25	BTO:0001629	Human cardiac proteome	3.30E07, 4.75E07, 1.70E07	7.5188
9606	ENSP00000202556	-25	BTO:0001703	Human cardiac proteome	4.88E07, 1.42E07, 2.89E07	7.46108
9606	ENSP00000202677	-25	BTO:0001702	Human cardiac proteome	1.93E06, 2.08E06, 1.71E06	6.28526
9606	ENSP00000202677	-25	BTO:0001703	Human cardiac proteome	NA, 1.39E06, 1.52E06	6.1636
9606	ENSP00000202773	-25	BTO:0001702	Human cardiac proteome	3.23E09, 3.25E09, 3.03E09	9.50928
9606	ENSP00000202773	-25	BTO:0001629	Human cardiac proteome	2.47E09, 2.88E09, 3.26E09	9.45895
9606	ENSP00000202773	-25	BTO:0001703	Human cardiac proteome	2.83E09, 3.44E09, 2.70E09	9.45123
9606	ENSP00000203407	-25	BTO:0001702	Human cardiac proteome	3.41E10, 2.96E10, 4.66E10	10.5332
9606	ENSP00000203407	-25	BTO:0001629	Human cardiac proteome	5.34E10, 5.79E10, 4.12E10	10.7273
9606	ENSP00000203407	-25	BTO:0001703	Human cardiac proteome	4.38E10, 2.60E10, 3.61E10	10.5572
9606	ENSP00000204726	-25	BTO:0001702	Human cardiac proteome	3.12E08, 3.34E08, 1.88E08	8.49422
9606	ENSP00000204726	-25	BTO:0001629	Human cardiac proteome	1.60E08, 1.52E08, 1.56E08	8.1923
9606	ENSP00000204726	-25	BTO:0001703	Human cardiac proteome	2.87E08, 3.48E08, 1.92E08	8.45855
9606	ENSP00000204961	-25	BTO:0001702	Human cardiac proteome	3.35E07, 2.08E07, 4.79E06	7.31892
9606	ENSP00000204961	-25	BTO:0001629	Human cardiac proteome	2.66E07, 2.71E07, 3.40E07	7.43224
9606	ENSP00000204961	-25	BTO:0001703	Human cardiac proteome	3.77E07, 5.55E07, 5.08E07	7.70583
9606	ENSP00000205061	-25	BTO:0001702	Human cardiac proteome	7.99E08, 9.28E08, 8.92E08	8.95013
9606	ENSP00000205061	-25	BTO:0001629	Human cardiac proteome	8.36E08, 8.32E08, 6.25E08	8.92009
9606	ENSP00000205061	-25	BTO:0001703	Human cardiac proteome	8.38E08, 6.14E08, 8.40E08	8.92329
9606	ENSP00000205194	-25	BTO:0001702	Human cardiac proteome	3.57E06, 5.77E06, 1.29E07	6.76129
9606	ENSP00000205194	-25	BTO:0001629	Human cardiac proteome	4.66E06, NA, NA	6.66851
9606	ENSP00000205194	-25	BTO:0001703	Human cardiac proteome	6.28E06, 5.64E06, 6.00E06	6.77808
9606	ENSP00000205386	-25	BTO:0001702	Human cardiac proteome	1.48E08, 8.75E07, 1.91E07	7.94222
9606	ENSP00000205386	-25	BTO:0001629	Human cardiac proteome	1.03E08, 1.04E08, NA	8.01466
9606	ENSP00000205402	-25	BTO:0001702	Human cardiac proteome	4.00E10, 2.94E10, 4.22E10	10.6024
9606	ENSP00000205402	-25	BTO:0001629	Human cardiac proteome	5.88E10, 7.42E10, 7.48E10	10.8703
9606	ENSP00000205402	-25	BTO:0001703	Human cardiac proteome	4.25E10, 3.69E10, 2.57E10	10.5676
9606	ENSP00000205890	-25	BTO:0001702	Human cardiac proteome	9.40E06, 1.82E08, NA	7.98094
9606	ENSP00000205890	-25	BTO:0001629	Human cardiac proteome	2.96E08, 1.65E09, 1.04E09	9.0158
9606	ENSP00000205890	-25	BTO:0001703	Human cardiac proteome	7.36E07, 7.18E08, 5.87E08	8.76839
9606	ENSP00000205948	-25	BTO:0001702	Human cardiac proteome	5.88E09, 1.09E10, 6.93E09	9.84071
9606	ENSP00000205948	-25	BTO:0001629	Human cardiac proteome	4.75E09, 3.87E09, 2.90E09	9.58799
9606	ENSP00000205948	-25	BTO:0001703	Human cardiac proteome	6.18E09, 7.15E09, 6.26E09	9.79662
9606	ENSP00000206020	-25	BTO:0001702	Human cardiac proteome	1.18E08, 6.94E07, 1.13E08	8.05395
9606	ENSP00000206020	-25	BTO:0001629	Human cardiac proteome	1.88E08, 1.47E08, 8.78E07	8.16719
9606	ENSP00000206020	-25	BTO:0001703	Human cardiac proteome	1.25E08, 1.47E08, 1.13E08	8.09814
9606	ENSP00000206423	-25	BTO:0001702	Human cardiac proteome	1.95E08, 3.89E08, 4.88E07	8.29042
9606	ENSP00000206423	-25	BTO:0001629	Human cardiac proteome	7.78E08, NA, 2.02E06	8.5911
9606	ENSP00000206423	-25	BTO:0001703	Human cardiac proteome	9.76E08, 1.02E07, 4.22E06	7.00898
9606	ENSP00000206542	-25	BTO:0001702	Human cardiac proteome	2.26E07, 2.16E07, 2.34E07	7.35421
9606	ENSP00000206542	-25	BTO:0001629	Human cardiac proteome	3.14E07, 3.39E07, 3.48E07	7.5299
9606	ENSP00000206542	-25	BTO:0001703	Human cardiac proteome	1.10E07, 2.05E07, 4.09E07	7.3115
9606	ENSP00000207437	-25	BTO:0001702	Human cardiac proteome	2.04E07, 4.86E07, 3.61E07	7.55765
9606	ENSP00000207437	-25	BTO:0001629	Human cardiac proteome	4.88E07, 5.39E07, 3.43E06	7.68879
9606	ENSP00000207437	-25	BTO:0001703	Human cardiac proteome	2.91E07, 4.21E07, 4.02E07	7.60411
9606	ENSP00000207549	-25	BTO:0001702	Human cardiac proteome	1.27E08, 8.56E07, 8.97E07	7.95282
9606	ENSP00000207549	-25	BTO:0001629	Human cardiac proteome	1.02E07, 8.51E06, 7.18E07	7.00648
9606	ENSP00000207549	-25	BTO:0001703	Human cardiac proteome	2.98E06, 2.72E07, 3.51E07	7.43496
9606	ENSP00000209873	-25	BTO:0001702	Human cardiac proteome	1.22E07, 7.06E06, 1.45E07	7.08669
9606	ENSP00000209873	-25	BTO:0001629	Human cardiac proteome	1.73E07, 2.11E07, 2.79E07	7.32489
9606	ENSP00000209873	-25	BTO:0001703	Human cardiac proteome	1.70E07, 2.24E07, 1.22E07	7.23071
9606	ENSP00000209875	-25	BTO:0001702	Human cardiac proteome	2.46E07, 4.09E07, 6.53E07	7.6117
9606	ENSP00000209875	-25	BTO:0001629	Human cardiac proteome	6.45E07, 8.66E07, 2.18E07	7.80985
9606	ENSP00000209875	-25	BTO:0001703	Human cardiac proteome	3.60E07, 5.94E07, 8.80E07	7.77393
9606	ENSP00000210313	-25	BTO:0001702	Human cardiac proteome	5.09E08, 5.62E08, 3.58E08	8.70698
9606	ENSP00000210313	-25	BTO:0001629	Human cardiac proteome	4.63E08, 2.47E08, 2.36E08	8.3922
9606	ENSP00000210313	-25	BTO:0001703	Human cardiac proteome	2.79E08, 2.53E08, 4.76E08	8.44571
9606	ENSP00000210444	-25	BTO:0001702	Human cardiac proteome	8.83E08, 8.11E08, 7.10E08	8.90912
9606	ENSP00000210444	-25	BTO:0001629	Human cardiac proteome	9.98E08, 1.18E09, 9.57E08	8.99923
9606	ENSP00000210444	-25	BTO:0001703	Human cardiac proteome	7.66E08, 9.68E08, 8.05E08	8.90603
9606	ENSP00000211998	-25	BTO:0001702	Human cardiac proteome	5.29E10, 6.97E10, 4.96E10	10.7232
9606	ENSP00000211998	-25	BTO:0001629	Human cardiac proteome	4.36E10, 4.30E10, 4.84E10	10.6392
9606	ENSP00000211998	-25	BTO:0001703	Human cardiac proteome	3.83E10, 3.85E10, 3.91E10	10.5857
9606	ENSP00000214869	-25	BTO:0001702	Human cardiac proteome	8.38E06, 1.16E06, 3.09E06	6.48984
9606	ENSP00000214869	-25	BTO:0001629	Human cardiac proteome	3.52E06, 4.69E06, 1.97E07	6.67141
9606	ENSP00000214869	-25	BTO:0001703	Human cardiac proteome	1.08E07, NA, 1.64E06	6.79351
9606	ENSP00000215071	-25	BTO:0001702	Human cardiac proteome	8.42E08, 8.59E08, 7.62E08	8.92524
9606	ENSP00000215071	-25	BTO:0001629	Human cardiac proteome	1.29E09, 1.14E09, 9.35E08	9.05795
9606	ENSP00000215071	-25	BTO:0001703	Human cardiac proteome	9.21E08, 4.38E08, 5.92E08	8.77221
9606	ENSP00000215375	-25	BTO:0001702	Human cardiac proteome	4.00E09, 3.97E09, 7.19E09	9.60192
9606	ENSP00000215375	-25	BTO:0001629	Human cardiac proteome	8.49E09, 8.99E09, 6.46E09	9.92868
9606	ENSP00000215375	-25	BTO:0001703	Human cardiac proteome	6.88E09, 4.62E09, 3.88E09	9.66497
9606	ENSP00000215565	-25	BTO:0001702	Human cardiac proteome	2.50E09, 2.74E09, 4.85E09	9.43808
9606	ENSP00000215565	-25	BTO:0001629	Human cardiac proteome	5.69E09, 6.28E09, 1.43E09	9.7548
9606	ENSP00000215565	-25	BTO:0001703	Human cardiac proteome	6.05E09, 2.08E09, 4.54E09	9.65668
9606	ENSP00000215567	-25	BTO:0001702	Human cardiac proteome	3.20E08, 4.27E08, 3.54E08	8.54842
9606	ENSP00000215567	-25	BTO:0001629	Human cardiac proteome	2.46E08, 2.16E08, 1.24E08	8.33398
9606	ENSP00000215567	-25	BTO:0001703	Human cardiac proteome	2.96E08, 2.14E08, 4.93E08	8.47159
9606	ENSP00000215570	-25	BTO:0001702	Human cardiac proteome	9.98E08, 7.79E08, 1.03E09	8.99929
9606	ENSP00000215570	-25	BTO:0001629	Human cardiac proteome	1.39E09, 1.58E09, 1.08E09	9.14163
9606	ENSP00000215570	-25	BTO:0001703	Human cardiac proteome	1.56E09, 1.12E09, 1.15E09	9.06214
9606	ENSP00000215574	-25	BTO:0001702	Human cardiac proteome	8.10E07, 4.66E07, 3.83E07	7.6686
9606	ENSP00000215574	-25	BTO:0001629	Human cardiac proteome	3.49E07, 4.18E07, 2.14E07	7.54335
9606	ENSP00000215574	-25	BTO:0001703	Human cardiac proteome	2.58E07, 4.90E07, 3.34E07	7.52382
9606	ENSP00000215587	-25	BTO:0001702	Human cardiac proteome	4.38E07, 5.43E07, 5.24E07	7.71946
9606	ENSP00000215587	-25	BTO:0001629	Human cardiac proteome	5.93E07, 4.09E07, 3.20E07	7.61219
9606	ENSP00000215587	-25	BTO:0001703	Human cardiac proteome	5.08E07, 6.71E07, 5.72E07	7.75736
9606	ENSP00000215591	-25	BTO:0001629	Human cardiac proteome	NA, NA, 4.50E06	6.65368
9606	ENSP00000215659	-25	BTO:0001702	Human cardiac proteome	8.45E06, 7.54E06, 7.64E06	6.88315
9606	ENSP00000215659	-25	BTO:0001629	Human cardiac proteome	1.44E07, 2.11E07, 8.09E06	7.15717
9606	ENSP00000215659	-25	BTO:0001703	Human cardiac proteome	7.95E06, 8.12E06, 6.52E06	6.90054
9606	ENSP00000215727	-25	BTO:0001702	Human cardiac proteome	8.84E08, 1.93E09, 1.64E09	9.21402
9606	ENSP00000215727	-25	BTO:0001629	Human cardiac proteome	7.66E08, 6.45E08, 7.26E08	8.86099
9606	ENSP00000215727	-25	BTO:0001703	Human cardiac proteome	1.77E09, 1.31E09, 1.75E09	9.24389
9606	ENSP00000215730	-25	BTO:0001702	Human cardiac proteome	1.40E08, 1.05E08, 1.57E08	8.14638
9606	ENSP00000215730	-25	BTO:0001629	Human cardiac proteome	1.32E08, 1.49E08, 1.95E08	8.17321
9606	ENSP00000215730	-25	BTO:0001703	Human cardiac proteome	1.13E08, 1.40E08, 1.14E08	8.05744
9606	ENSP00000215754	-25	BTO:0001702	Human cardiac proteome	4.79E09, 3.45E09, 5.40E09	9.6801
9606	ENSP00000215754	-25	BTO:0001629	Human cardiac proteome	4.21E09, 3.63E09, 7.47E09	9.62379
9606	ENSP00000215754	-25	BTO:0001703	Human cardiac proteome	4.63E09, 3.90E09, 4.50E09	9.65325
9606	ENSP00000215773	-25	BTO:0001702	Human cardiac proteome	2.57E09, 2.46E09, 4.59E09	9.40976
9606	ENSP00000215773	-25	BTO:0001629	Human cardiac proteome	4.39E09, 3.98E09, 5.85E09	9.64215
9606	ENSP00000215773	-25	BTO:0001703	Human cardiac proteome	3.35E09, 6.55E09, 4.64E09	9.66684
9606	ENSP00000215793	-25	BTO:0001702	Human cardiac proteome	3.24E08, 3.05E08, 3.14E08	8.49643
9606	ENSP00000215793	-25	BTO:0001629	Human cardiac proteome	3.05E08, 3.70E08, 1.85E08	8.4838
9606	ENSP00000215793	-25	BTO:0001703	Human cardiac proteome	3.34E08, 4.29E08, 4.12E08	8.61503
9606	ENSP00000215829	-25	BTO:0001702	Human cardiac proteome	2.83E08, 3.43E08, 3.22E08	8.50771
9606	ENSP00000215829	-25	BTO:0001629	Human cardiac proteome	3.69E08, 3.04E08, 3.38E08	8.5286
9606	ENSP00000215829	-25	BTO:0001703	Human cardiac proteome	5.50E08, 4.35E08, 4.26E08	8.63845
9606	ENSP00000215832	-25	BTO:0001702	Human cardiac proteome	1.22E09, 2.11E09, 1.08E09	9.08665
9606	ENSP00000215832	-25	BTO:0001629	Human cardiac proteome	1.36E09, 9.49E08, 1.13E09	9.05236
9606	ENSP00000215832	-25	BTO:0001703	Human cardiac proteome	1.24E09, 1.36E09, 1.56E09	9.13444
9606	ENSP00000215882	-25	BTO:0001702	Human cardiac proteome	2.80E08, 7.20E08, 3.87E08	8.58796
9606	ENSP00000215882	-25	BTO:0001629	Human cardiac proteome	3.10E08, 2.10E08, 1.15E08	8.3212
9606	ENSP00000215882	-25	BTO:0001703	Human cardiac proteome	3.26E08, 9.23E07, 3.67E08	8.51351
9606	ENSP00000215886	-25	BTO:0001702	Human cardiac proteome	NA, 1.21E06, NA	6.08182
9606	ENSP00000215886	-25	BTO:0001629	Human cardiac proteome	NA, 2.88E06, NA	6.46008
9606	ENSP00000215904	-25	BTO:0001702	Human cardiac proteome	2.87E08, 2.46E08, 2.42E08	8.39051
9606	ENSP00000215904	-25	BTO:0001629	Human cardiac proteome	2.36E08, 3.34E08, 2.34E08	8.37314
9606	ENSP00000215904	-25	BTO:0001703	Human cardiac proteome	3.19E08, 3.04E08, 3.32E08	8.50329
9606	ENSP00000215909	-25	BTO:0001702	Human cardiac proteome	1.07E10, 1.79E10, 1.98E10	10.2519
9606	ENSP00000215909	-25	BTO:0001629	Human cardiac proteome	1.19E10, 1.58E10, 1.16E10	10.0774
9606	ENSP00000215909	-25	BTO:0001703	Human cardiac proteome	1.29E10, 1.07E10, 1.37E10	10.1101
9606	ENSP00000215912	-25	BTO:0001702	Human cardiac proteome	2.99E06, NA, NA	6.47636
9606	ENSP00000215912	-25	BTO:0001629	Human cardiac proteome	2.89E06, NA, NA	6.46064
9606	ENSP00000215912	-25	BTO:0001703	Human cardiac proteome	3.18E06, NA, NA	6.50236
9606	ENSP00000215956	-25	BTO:0001702	Human cardiac proteome	1.04E08, 1.52E08, 2.23E08	8.18216
9606	ENSP00000215956	-25	BTO:0001629	Human cardiac proteome	1.89E08, 1.29E08, 7.79E07	8.1113
9606	ENSP00000215956	-25	BTO:0001703	Human cardiac proteome	1.32E08, 1.53E08, 1.76E08	8.18452
9606	ENSP00000215957	-25	BTO:0001702	Human cardiac proteome	2.29E07, 6.30E07, 1.56E09	7.79938
9606	ENSP00000215957	-25	BTO:0001629	Human cardiac proteome	6.10E07, 7.13E07, 6.50E06	7.78529
9606	ENSP00000215957	-25	BTO:0001703	Human cardiac proteome	3.08E08, 1.61E07, 1.23E07	7.20671
9606	ENSP00000216027	-25	BTO:0001702	Human cardiac proteome	2.47E08, 1.17E08, 2.64E08	8.39262
9606	ENSP00000216027	-25	BTO:0001629	Human cardiac proteome	2.52E08, 3.17E08, 3.06E08	8.4859
9606	ENSP00000216027	-25	BTO:0001703	Human cardiac proteome	2.01E08, 1.36E08, 1.79E08	8.25358
9606	ENSP00000216034	-25	BTO:0001702	Human cardiac proteome	2.24E08, 1.28E08, 2.66E08	8.35101
9606	ENSP00000216034	-25	BTO:0001629	Human cardiac proteome	3.40E08, 2.10E08, 1.64E08	8.32216
9606	ENSP00000216034	-25	BTO:0001703	Human cardiac proteome	5.06E08, 6.81E07, 1.96E08	8.29126
9606	ENSP00000216038	-25	BTO:0001702	Human cardiac proteome	3.14E09, 2.46E09, 2.28E09	9.39068
9606	ENSP00000216038	-25	BTO:0001629	Human cardiac proteome	3.21E09, 3.62E09, 3.28E09	9.51547
9606	ENSP00000216038	-25	BTO:0001703	Human cardiac proteome	2.58E09, 2.55E09, 2.93E09	9.41197
9606	ENSP00000216044	-25	BTO:0001702	Human cardiac proteome	1.07E08, 1.01E08, 1.02E08	8.00662
9606	ENSP00000216044	-25	BTO:0001629	Human cardiac proteome	9.25E07, 1.28E08, 9.88E07	7.99471
9606	ENSP00000216044	-25	BTO:0001703	Human cardiac proteome	9.12E07, 1.30E08, 1.22E08	8.08612
9606	ENSP00000216117	-25	BTO:0001702	Human cardiac proteome	2.05E07, 1.65E07, 1.20E07	7.21651
9606	ENSP00000216117	-25	BTO:0001629	Human cardiac proteome	1.44E07, 8.99E06, 2.44E06	6.95358
9606	ENSP00000216117	-25	BTO:0001703	Human cardiac proteome	3.61E07, 1.62E07, 1.96E07	7.293
9606	ENSP00000216121	-25	BTO:0001702	Human cardiac proteome	8.21E08, 4.31E08, 8.08E08	8.9076
9606	ENSP00000216121	-25	BTO:0001629	Human cardiac proteome	8.42E08, 6.93E08, 1.06E09	8.92534
9606	ENSP00000216121	-25	BTO:0001703	Human cardiac proteome	8.33E08, 7.28E08, 8.54E08	8.92082
9606	ENSP00000216122	-25	BTO:0001702	Human cardiac proteome	NA, NA, 4.84E06	6.68466
9606	ENSP00000216122	-25	BTO:0001629	Human cardiac proteome	NA, NA, 3.32E07	7.52147
9606	ENSP00000216122	-25	BTO:0001703	Human cardiac proteome	NA, 3.82E06, 4.03E06	6.59405
9606	ENSP00000216124	-25	BTO:0001702	Human cardiac proteome	5.98E07, 3.01E07, 3.88E07	7.5892
9606	ENSP00000216124	-25	BTO:0001629	Human cardiac proteome	6.42E07, 4.84E07, 5.51E07	7.74151
9606	ENSP00000216124	-25	BTO:0001703	Human cardiac proteome	7.85E07, 6.76E07, 5.44E07	7.82968
9606	ENSP00000216129	-25	BTO:0001702	Human cardiac proteome	1.41E08, 1.45E08, 1.97E08	8.16074
9606	ENSP00000216129	-25	BTO:0001629	Human cardiac proteome	1.88E08, 2.23E08, 1.57E08	8.27438
9606	ENSP00000216129	-25	BTO:0001703	Human cardiac proteome	1.98E08, 1.28E08, 1.97E08	8.29504
9606	ENSP00000216160	-25	BTO:0001702	Human cardiac proteome	7.79E07, 6.54E07, 7.60E07	7.88068
9606	ENSP00000216160	-25	BTO:0001629	Human cardiac proteome	8.67E07, 1.22E08, 8.55E07	7.93824
9606	ENSP00000216160	-25	BTO:0001703	Human cardiac proteome	8.50E07, 1.00E08, 1.03E08	8.00005
9606	ENSP00000216181	-25	BTO:0001702	Human cardiac proteome	1.07E09, 1.82E10, 1.24E10	10.0923
9606	ENSP00000216181	-25	BTO:0001629	Human cardiac proteome	1.24E10, 9.08E09, 2.95E08	9.95798
9606	ENSP00000216181	-25	BTO:0001703	Human cardiac proteome	1.13E10, 1.13E10, 1.65E10	10.0548
9606	ENSP00000216185	-25	BTO:0001702	Human cardiac proteome	8.93E08, 4.61E08, 8.41E08	8.92492
9606	ENSP00000216185	-25	BTO:0001629	Human cardiac proteome	7.87E08, 1.15E09, 7.67E08	8.89594
9606	ENSP00000216185	-25	BTO:0001703	Human cardiac proteome	9.68E08, 7.51E08, 8.55E08	8.93171
9606	ENSP00000216190	-25	BTO:0001702	Human cardiac proteome	5.03E08, 4.88E08, 3.66E08	8.688
9606	ENSP00000216190	-25	BTO:0001629	Human cardiac proteome	5.20E08, 4.83E08, 3.28E08	8.68418
9606	ENSP00000216190	-25	BTO:0001703	Human cardiac proteome	3.90E08, 5.10E08, 4.48E08	8.65158
9606	ENSP00000216194	-25	BTO:0001702	Human cardiac proteome	5.69E08, 3.91E08, 5.02E08	8.70045
9606	ENSP00000216194	-25	BTO:0001629	Human cardiac proteome	5.38E08, 5.74E08, 8.86E08	8.75926
9606	ENSP00000216194	-25	BTO:0001703	Human cardiac proteome	3.53E08, 4.24E08, 4.04E08	8.6065
9606	ENSP00000216218	-25	BTO:0001702	Human cardiac proteome	5.59E09, 3.83E09, 4.47E09	9.65065
9606	ENSP00000216218	-25	BTO:0001629	Human cardiac proteome	6.43E09, 5.97E09, 5.00E09	9.77583
9606	ENSP00000216218	-25	BTO:0001703	Human cardiac proteome	4.84E09, 4.79E09, 4.07E09	9.67998
9606	ENSP00000216225	-25	BTO:0001702	Human cardiac proteome	3.59E08, 2.65E08, 4.43E08	8.55517
9606	ENSP00000216225	-25	BTO:0001629	Human cardiac proteome	4.01E08, 4.82E08, 2.51E08	8.60329
9606	ENSP00000216225	-25	BTO:0001703	Human cardiac proteome	2.75E08, 2.86E08, 3.22E08	8.45608
9606	ENSP00000216252	-25	BTO:0001702	Human cardiac proteome	1.31E08, 6.97E07, 1.02E08	8.00832
9606	ENSP00000216252	-25	BTO:0001629	Human cardiac proteome	8.91E07, 6.45E07, 1.18E08	7.94978
9606	ENSP00000216252	-25	BTO:0001703	Human cardiac proteome	9.28E07, 6.37E07, 1.10E08	7.96769
9606	ENSP00000216254	-25	BTO:0001702	Human cardiac proteome	1.11E11, 9.19E10, 1.31E11	11.0448
9606	ENSP00000216254	-25	BTO:0001629	Human cardiac proteome	1.39E11, 1.83E11, 1.61E11	11.2081
9606	ENSP00000216254	-25	BTO:0001703	Human cardiac proteome	1.19E11, 1.15E11, 1.07E11	11.0611
9606	ENSP00000216277	-25	BTO:0001702	Human cardiac proteome	8.01E06, 7.78E06, 5.55E06	6.8909
9606	ENSP00000216277	-25	BTO:0001629	Human cardiac proteome	6.28E06, 4.72E06, 5.48E06	6.73885
9606	ENSP00000216277	-25	BTO:0001703	Human cardiac proteome	8.98E06, 1.19E07, 8.72E06	6.95327
9606	ENSP00000216286	-25	BTO:0001702	Human cardiac proteome	5.40E08, 4.25E08, 7.83E08	8.73272
9606	ENSP00000216286	-25	BTO:0001629	Human cardiac proteome	1.06E09, 1.06E09, 1.01E09	9.02458
9606	ENSP00000216286	-25	BTO:0001703	Human cardiac proteome	6.01E08, 6.51E08, 7.51E08	8.81378
9606	ENSP00000216297	-25	BTO:0001702	Human cardiac proteome	3.41E06, 2.45E07, 7.44E06	6.87156
9606	ENSP00000216297	-25	BTO:0001629	Human cardiac proteome	4.09E07, 3.57E06, 2.10E07	7.32221
9606	ENSP00000216297	-25	BTO:0001703	Human cardiac proteome	1.61E07, 1.25E06, 1.14E07	7.05707
9606	ENSP00000216330	-25	BTO:0001702	Human cardiac proteome	1.49E09, 1.19E09, 1.83E09	9.1719
9606	ENSP00000216330	-25	BTO:0001629	Human cardiac proteome	1.75E09, 1.76E09, 2.69E09	9.24479
9606	ENSP00000216330	-25	BTO:0001703	Human cardiac proteome	1.73E09, 1.73E09, 1.67E09	9.23767
9606	ENSP00000216336	-25	BTO:0001702	Human cardiac proteome	8.33E08, 6.31E08, 3.44E08	8.8002
9606	ENSP00000216336	-25	BTO:0001629	Human cardiac proteome	3.10E08, 2.54E08, 5.77E08	8.49188
9606	ENSP00000216336	-25	BTO:0001703	Human cardiac proteome	5.04E08, 2.38E08, 3.38E08	8.52931
9606	ENSP00000216392	-25	BTO:0001702	Human cardiac proteome	2.34E08, 4.47E08, 3.29E08	8.51729
9606	ENSP00000216392	-25	BTO:0001629	Human cardiac proteome	1.59E08, 8.92E07, 8.52E07	7.9505
9606	ENSP00000216392	-25	BTO:0001703	Human cardiac proteome	4.40E08, 3.49E08, 5.23E08	8.64393
9606	ENSP00000216410	-25	BTO:0001702	Human cardiac proteome	2.27E07, 2.51E07, 2.16E07	7.35517
9606	ENSP00000216410	-25	BTO:0001629	Human cardiac proteome	3.30E07, 1.49E07, 1.59E07	7.2019
9606	ENSP00000216410	-25	BTO:0001703	Human cardiac proteome	1.34E07, 1.06E07, 1.92E07	7.12866
9606	ENSP00000216442	-25	BTO:0001702	Human cardiac proteome	2.08E08, 2.16E08, 1.69E08	8.31799
9606	ENSP00000216442	-25	BTO:0001629	Human cardiac proteome	1.65E08, 1.79E08, 1.64E08	8.21774
9606	ENSP00000216442	-25	BTO:0001703	Human cardiac proteome	1.98E08, 1.99E08, 1.95E08	8.29753
9606	ENSP00000216445	-25	BTO:0001702	Human cardiac proteome	1.49E09, 9.70E08, 5.82E07	8.98685
9606	ENSP00000216445	-25	BTO:0001629	Human cardiac proteome	8.02E06, 1.12E07, 2.53E07	7.04764
9606	ENSP00000216445	-25	BTO:0001703	Human cardiac proteome	4.57E07, 1.09E09, 9.34E08	8.97038
9606	ENSP00000216455	-25	BTO:0001702	Human cardiac proteome	2.18E09, 1.98E09, 2.07E09	9.31572
9606	ENSP00000216455	-25	BTO:0001629	Human cardiac proteome	2.44E09, 2.26E09, 3.08E09	9.38817
9606	ENSP00000216455	-25	BTO:0001703	Human cardiac proteome	2.14E09, 1.45E09, 1.92E09	9.2829
9606	ENSP00000216465	-25	BTO:0001702	Human cardiac proteome	6.04E08, 2.96E08, 3.68E08	8.56584
9606	ENSP00000216465	-25	BTO:0001629	Human cardiac proteome	8.49E08, 4.99E08, 8.65E08	8.92872
9606	ENSP00000216465	-25	BTO:0001703	Human cardiac proteome	2.85E08, 1.18E08, 1.69E08	8.22714
9606	ENSP00000216468	-25	BTO:0001702	Human cardiac proteome	3.38E07, 4.13E07, 2.21E07	7.52865
9606	ENSP00000216468	-25	BTO:0001629	Human cardiac proteome	3.82E07, 3.39E07, 2.23E06	7.53024
9606	ENSP00000216468	-25	BTO:0001703	Human cardiac proteome	3.21E07, 8.62E06, 2.72E07	7.43417
9606	ENSP00000216479	-25	BTO:0001702	Human cardiac proteome	4.47E08, 2.34E08, 2.80E08	8.44792
9606	ENSP00000216479	-25	BTO:0001629	Human cardiac proteome	2.49E08, 2.44E08, 3.41E08	8.39695
9606	ENSP00000216479	-25	BTO:0001703	Human cardiac proteome	1.40E08, 4.88E08, 4.19E08	8.62261
9606	ENSP00000216484	-25	BTO:0001702	Human cardiac proteome	1.29E07, 9.38E06, 1.46E07	7.10947
9606	ENSP00000216484	-25	BTO:0001629	Human cardiac proteome	1.41E07, 1.46E07, 4.73E06	7.14934
9606	ENSP00000216484	-25	BTO:0001703	Human cardiac proteome	1.66E07, 4.18E06, 4.05E07	7.22007
9606	ENSP00000216487	-25	BTO:0001702	Human cardiac proteome	1.90E06, 1.85E06, NA	6.27313
9606	ENSP00000216487	-25	BTO:0001629	Human cardiac proteome	NA, NA, 4.87E06	6.68733
9606	ENSP00000216487	-25	BTO:0001703	Human cardiac proteome	1.23E06, 4.04E06, NA	6.42046
9606	ENSP00000216500	-25	BTO:0001702	Human cardiac proteome	3.55E08, 2.66E08, 3.11E08	8.4929
9606	ENSP00000216500	-25	BTO:0001629	Human cardiac proteome	2.48E08, 1.72E08, 3.46E08	8.39377
9606	ENSP00000216500	-25	BTO:0001703	Human cardiac proteome	4.21E08, 2.54E08, 4.03E08	8.60501
9606	ENSP00000216554	-25	BTO:0001702	Human cardiac proteome	9.11E08, 6.36E08, 8.97E08	8.95276
9606	ENSP00000216554	-25	BTO:0001629	Human cardiac proteome	7.86E08, 6.91E08, 1.04E09	8.89519
9606	ENSP00000216554	-25	BTO:0001703	Human cardiac proteome	5.81E08, 7.22E08, 8.48E08	8.85865
9606	ENSP00000216602	-25	BTO:0001702	Human cardiac proteome	2.98E07, 3.19E07, 2.14E07	7.47386
9606	ENSP00000216602	-25	BTO:0001629	Human cardiac proteome	2.00E07, 1.48E07, NA	7.24051
9606	ENSP00000216602	-25	BTO:0001703	Human cardiac proteome	9.17E06, 1.46E07, 3.26E07	7.16425
9606	ENSP00000216639	-25	BTO:0001702	Human cardiac proteome	4.54E06, 4.55E06, 1.84E06	6.657
9606	ENSP00000216639	-25	BTO:0001629	Human cardiac proteome	1.21E07, 2.74E06, 4.53E06	6.65655
9606	ENSP00000216639	-25	BTO:0001703	Human cardiac proteome	1.44E06, NA, NA	6.15808
9606	ENSP00000216714	-25	BTO:0001702	Human cardiac proteome	5.84E08, 7.39E08, 6.86E08	8.8364
9606	ENSP00000216714	-25	BTO:0001629	Human cardiac proteome	1.01E09, 8.24E08, 8.46E08	8.92714
9606	ENSP00000216714	-25	BTO:0001703	Human cardiac proteome	1.51E09, 9.06E08, 1.24E09	9.09425
9606	ENSP00000216727	-25	BTO:0001702	Human cardiac proteome	5.57E07, 8.08E07, 8.23E07	7.90732
9606	ENSP00000216727	-25	BTO:0001629	Human cardiac proteome	8.88E07, 1.03E08, 2.07E08	8.01273
9606	ENSP00000216727	-25	BTO:0001703	Human cardiac proteome	1.50E08, 1.45E08, 1.18E08	8.16249
9606	ENSP00000216774	-25	BTO:0001702	Human cardiac proteome	2.54E08, 2.06E08, 2.00E08	8.31364
9606	ENSP00000216774	-25	BTO:0001629	Human cardiac proteome	4.06E08, 3.24E08, 2.48E08	8.51026
9606	ENSP00000216774	-25	BTO:0001703	Human cardiac proteome	2.22E08, 2.85E08, 2.48E08	8.39492
9606	ENSP00000216780	-25	BTO:0001702	Human cardiac proteome	4.10E07, 6.23E08, 1.96E08	8.29258
9606	ENSP00000216780	-25	BTO:0001629	Human cardiac proteome	4.73E07, 1.83E07, 2.11E06	7.26131
9606	ENSP00000216780	-25	BTO:0001703	Human cardiac proteome	1.27E08, 7.23E07, 1.25E08	8.09837
9606	ENSP00000216797	-25	BTO:0001702	Human cardiac proteome	6.62E06, 5.76E06, 3.22E06	6.76015
9606	ENSP00000216797	-25	BTO:0001629	Human cardiac proteome	8.42E06, 3.94E06, 5.01E06	6.6995
9606	ENSP00000216797	-25	BTO:0001703	Human cardiac proteome	5.86E06, 1.01E07, 1.48E07	7.00525
9606	ENSP00000216799	-25	BTO:0001702	Human cardiac proteome	1.75E06, 2.68E06, 2.45E06	6.38933
9606	ENSP00000216799	-25	BTO:0001629	Human cardiac proteome	3.02E06, 7.85E05, NA	6.27925
9606	ENSP00000216799	-25	BTO:0001703	Human cardiac proteome	6.11E06, 4.31E06, 5.33E06	6.72671
9606	ENSP00000216802	-25	BTO:0001702	Human cardiac proteome	2.28E09, 1.68E09, 2.00E09	9.30206
9606	ENSP00000216802	-25	BTO:0001629	Human cardiac proteome	2.73E09, 2.75E09, 2.55E09	9.43582
9606	ENSP00000216802	-25	BTO:0001703	Human cardiac proteome	1.39E09, 1.41E09, 1.51E09	9.14822
9606	ENSP00000216832	-25	BTO:0001702	Human cardiac proteome	2.04E08, 1.37E07, 2.85E07	7.45495
9606	ENSP00000216832	-25	BTO:0001629	Human cardiac proteome	2.27E07, 1.73E07, 8.78E06	7.239
9606	ENSP00000216832	-25	BTO:0001703	Human cardiac proteome	3.94E07, 4.73E07, 4.48E07	7.65133
9606	ENSP00000216840	-25	BTO:0001702	Human cardiac proteome	2.16E08, 4.65E08, 3.22E08	8.50779
9606	ENSP00000216840	-25	BTO:0001629	Human cardiac proteome	3.86E08, 2.17E08, 4.45E08	8.5871
9606	ENSP00000216840	-25	BTO:0001703	Human cardiac proteome	2.00E08, 4.53E08, 1.74E08	8.3009
9606	ENSP00000216951	-25	BTO:0001702	Human cardiac proteome	1.41E09, 1.17E09, 1.67E09	9.1477
9606	ENSP00000216951	-25	BTO:0001629	Human cardiac proteome	1.63E09, 1.53E09, 1.33E09	9.18494
9606	ENSP00000216951	-25	BTO:0001703	Human cardiac proteome	1.60E09, 1.48E09, 1.08E09	9.17099
9606	ENSP00000216962	-25	BTO:0001702	Human cardiac proteome	2.90E10, 2.94E10, 4.04E10	10.4679
9606	ENSP00000216962	-25	BTO:0001629	Human cardiac proteome	3.87E10, 5.37E10, 5.05E10	10.703
9606	ENSP00000216962	-25	BTO:0001703	Human cardiac proteome	3.18E10, 4.28E10, 3.93E10	10.5946
9606	ENSP00000216968	-25	BTO:0001702	Human cardiac proteome	1.96E07, 9.85E06, 8.07E06	6.99346
9606	ENSP00000216968	-25	BTO:0001629	Human cardiac proteome	1.09E07, 1.58E07, 6.15E07	7.19879
9606	ENSP00000216968	-25	BTO:0001703	Human cardiac proteome	4.15E07, 7.01E06, 1.11E07	7.04604
9606	ENSP00000217109	-25	BTO:0001702	Human cardiac proteome	1.29E07, 1.28E07, 1.43E07	7.10954
9606	ENSP00000217109	-25	BTO:0001629	Human cardiac proteome	3.44E07, 2.97E07, 2.67E07	7.47227
9606	ENSP00000217109	-25	BTO:0001703	Human cardiac proteome	2.32E07, 2.21E07, 5.01E07	7.36531
9606	ENSP00000217121	-25	BTO:0001702	Human cardiac proteome	2.33E09, 2.09E09, 1.89E09	9.32065
9606	ENSP00000217121	-25	BTO:0001629	Human cardiac proteome	2.48E09, 2.52E09, 1.67E09	9.39388
9606	ENSP00000217121	-25	BTO:0001703	Human cardiac proteome	2.02E09, 1.73E09, 1.55E09	9.23747
9606	ENSP00000217131	-25	BTO:0001702	Human cardiac proteome	3.67E08, 2.07E08, 2.37E08	8.37432
9606	ENSP00000217131	-25	BTO:0001629	Human cardiac proteome	5.27E08, 9.02E08, 4.24E08	8.72192
9606	ENSP00000217131	-25	BTO:0001703	Human cardiac proteome	3.89E08, 2.97E08, 3.95E08	8.59027
9606	ENSP00000217133	-25	BTO:0001702	Human cardiac proteome	1.64E06, 1.52E07, 5.77E06	6.76108
9606	ENSP00000217133	-25	BTO:0001629	Human cardiac proteome	NA, 4.83E06, NA	6.68434
9606	ENSP00000217133	-25	BTO:0001703	Human cardiac proteome	1.15E07, 5.64E06, 7.76E06	6.88962
9606	ENSP00000217182	-25	BTO:0001702	Human cardiac proteome	2.90E10, 2.26E10, 3.02E10	10.4624
9606	ENSP00000217182	-25	BTO:0001629	Human cardiac proteome	2.97E10, 3.68E10, 3.63E10	10.5604
9606	ENSP00000217182	-25	BTO:0001703	Human cardiac proteome	2.57E10, 2.35E10, 2.12E10	10.3713
9606	ENSP00000217195	-25	BTO:0001702	Human cardiac proteome	2.25E07, 3.13E07, 5.31E07	7.49589
9606	ENSP00000217195	-25	BTO:0001629	Human cardiac proteome	6.84E07, 3.01E07, 2.10E07	7.47809
9606	ENSP00000217195	-25	BTO:0001703	Human cardiac proteome	4.61E07, 4.95E07, 5.99E07	7.69421
9606	ENSP00000217244	-25	BTO:0001702	Human cardiac proteome	4.81E08, 4.21E08, 4.70E08	8.67169
9606	ENSP00000217244	-25	BTO:0001629	Human cardiac proteome	6.06E08, 8.27E08, 7.73E08	8.88814
9606	ENSP00000217244	-25	BTO:0001703	Human cardiac proteome	5.90E08, 6.08E08, 6.61E08	8.78368
9606	ENSP00000217246	-25	BTO:0001702	Human cardiac proteome	7.58E06, 1.15E07, 5.65E06	6.8795
9606	ENSP00000217246	-25	BTO:0001629	Human cardiac proteome	4.24E06, 1.26E07, 1.94E06	6.62774
9606	ENSP00000217246	-25	BTO:0001703	Human cardiac proteome	2.03E06, 6.60E06, 9.33E06	6.81973
9606	ENSP00000217381	-25	BTO:0001702	Human cardiac proteome	3.07E09, 2.33E09, 4.09E09	9.48662
9606	ENSP00000217381	-25	BTO:0001629	Human cardiac proteome	4.23E09, 5.65E09, 2.96E09	9.62662
9606	ENSP00000217381	-25	BTO:0001703	Human cardiac proteome	2.59E09, 4.11E09, 3.58E09	9.55405
9606	ENSP00000217402	-25	BTO:0001702	Human cardiac proteome	5.70E08, 6.59E08, 6.01E08	8.77887
9606	ENSP00000217402	-25	BTO:0001629	Human cardiac proteome	7.41E08, 6.43E08, 7.82E08	8.87002
9606	ENSP00000217402	-25	BTO:0001703	Human cardiac proteome	6.80E08, 5.22E08, 4.52E08	8.71791
9606	ENSP00000217407	-25	BTO:0001702	Human cardiac proteome	3.21E08, 4.43E08, 1.33E08	8.50606
9606	ENSP00000217407	-25	BTO:0001629	Human cardiac proteome	1.59E08, 1.20E08, 8.48E07	8.07934
9606	ENSP00000217407	-25	BTO:0001703	Human cardiac proteome	1.12E08, 1.98E08, 2.51E08	8.29719
9606	ENSP00000217426	-25	BTO:0001702	Human cardiac proteome	3.81E09, 3.01E09, 3.92E09	9.58067
9606	ENSP00000217426	-25	BTO:0001629	Human cardiac proteome	4.26E09, 4.31E09, 2.99E09	9.62913
9606	ENSP00000217426	-25	BTO:0001703	Human cardiac proteome	3.54E09, 3.59E09, 3.65E09	9.55552
9606	ENSP00000217455	-25	BTO:0001702	Human cardiac proteome	1.75E07, 2.22E07, 2.25E07	7.34717
9606	ENSP00000217455	-25	BTO:0001629	Human cardiac proteome	2.39E07, 3.79E07, 3.66E06	7.37827
9606	ENSP00000217455	-25	BTO:0001703	Human cardiac proteome	NA, 1.38E07, 2.70E07	7.30933
9606	ENSP00000217456	-25	BTO:0001702	Human cardiac proteome	8.70E08, 1.22E09, 9.94E08	8.99755
9606	ENSP00000217456	-25	BTO:0001629	Human cardiac proteome	8.81E08, 7.82E08, 6.33E08	8.89321
9606	ENSP00000217456	-25	BTO:0001703	Human cardiac proteome	1.27E09, 8.98E08, 1.11E09	9.04675
9606	ENSP00000217515	-25	BTO:0001702	Human cardiac proteome	1.08E09, 8.48E08, 1.23E09	9.03368
9606	ENSP00000217515	-25	BTO:0001629	Human cardiac proteome	1.50E09, 1.44E09, 1.45E09	9.16254
9606	ENSP00000217515	-25	BTO:0001703	Human cardiac proteome	1.43E09, 1.26E09, 1.18E09	9.09953
9606	ENSP00000217652	-25	BTO:0001702	Human cardiac proteome	1.37E08, 9.20E08, 6.20E08	8.79265
9606	ENSP00000217652	-25	BTO:0001629	Human cardiac proteome	5.70E08, 5.26E08, 3.26E07	8.72092
9606	ENSP00000217652	-25	BTO:0001703	Human cardiac proteome	6.96E08, 4.93E08, 6.39E08	8.80576
9606	ENSP00000217893	-25	BTO:0001702	Human cardiac proteome	3.49E06, 5.29E06, 4.81E06	6.68205
9606	ENSP00000217893	-25	BTO:0001629	Human cardiac proteome	6.52E06, 5.08E06, 8.67E06	6.81448
9606	ENSP00000217893	-25	BTO:0001703	Human cardiac proteome	4.23E06, 4.85E06, 2.11E06	6.62627
9606	ENSP00000217901	-25	BTO:0001702	Human cardiac proteome	6.85E09, 5.02E09, 6.67E09	9.82408
9606	ENSP00000217901	-25	BTO:0001629	Human cardiac proteome	6.67E09, 6.19E09, 5.32E09	9.79169
9606	ENSP00000217901	-25	BTO:0001703	Human cardiac proteome	5.18E09, 6.85E09, 7.54E09	9.83545
9606	ENSP00000217939	-25	BTO:0001702	Human cardiac proteome	1.25E08, 1.85E08, 1.19E08	8.09685
9606	ENSP00000217939	-25	BTO:0001629	Human cardiac proteome	7.10E07, 1.60E08, 1.52E07	7.85103
9606	ENSP00000217939	-25	BTO:0001703	Human cardiac proteome	1.13E08, 9.54E07, 2.42E07	7.97967
9606	ENSP00000217958	-25	BTO:0001702	Human cardiac proteome	6.15E08, 4.45E08, 3.06E08	8.64789
9606	ENSP00000217958	-25	BTO:0001629	Human cardiac proteome	2.90E08, 3.02E08, 3.37E08	8.48049
9606	ENSP00000217958	-25	BTO:0001703	Human cardiac proteome	2.99E08, 3.74E08, 3.04E08	8.48279
9606	ENSP00000217961	-25	BTO:0001702	Human cardiac proteome	2.78E06, 5.90E06, 1.30E06	6.44403
9606	ENSP00000217961	-25	BTO:0001629	Human cardiac proteome	2.38E06, NA, 4.27E06	6.52201
9606	ENSP00000217961	-25	BTO:0001703	Human cardiac proteome	NA, 5.55E06, 4.13E06	6.68484
9606	ENSP00000217971	-25	BTO:0001702	Human cardiac proteome	2.64E08, 6.32E08, 4.20E08	8.6237
9606	ENSP00000217971	-25	BTO:0001629	Human cardiac proteome	3.70E08, 2.81E08, 3.41E08	8.53243
9606	ENSP00000217971	-25	BTO:0001703	Human cardiac proteome	5.61E08, 5.88E08, 5.48E08	8.74874
9606	ENSP00000218056	-25	BTO:0001702	Human cardiac proteome	2.35E08, 2.60E08, 2.66E08	8.41471
9606	ENSP00000218056	-25	BTO:0001629	Human cardiac proteome	2.65E08, 1.97E08, 2.46E08	8.39091
9606	ENSP00000218056	-25	BTO:0001703	Human cardiac proteome	3.02E08, 3.16E08, 2.52E08	8.48052
9606	ENSP00000218089	-25	BTO:0001702	Human cardiac proteome	3.19E06, 5.25E06, 1.82E06	6.50422
9606	ENSP00000218089	-25	BTO:0001629	Human cardiac proteome	3.13E06, 4.23E06, 4.52E06	6.62616
9606	ENSP00000218089	-25	BTO:0001703	Human cardiac proteome	1.55E06, NA, 4.60E06	6.48845
9606	ENSP00000218099	-25	BTO:0001702	Human cardiac proteome	5.03E08, 3.56E08, 3.32E08	8.55183
9606	ENSP00000218099	-25	BTO:0001629	Human cardiac proteome	1.18E09, 1.34E09, 1.13E09	9.07282
9606	ENSP00000218099	-25	BTO:0001703	Human cardiac proteome	1.10E09, 7.22E08, 7.78E08	8.89087
9606	ENSP00000218104	-25	BTO:0001702	Human cardiac proteome	3.35E07, 1.41E07, 6.01E06	7.14927
9606	ENSP00000218104	-25	BTO:0001629	Human cardiac proteome	2.38E07, 1.72E07, 5.37E06	7.23639
9606	ENSP00000218104	-25	BTO:0001703	Human cardiac proteome	1.53E07, 1.07E07, 1.96E07	7.1853
9606	ENSP00000218224	-25	BTO:0001702	Human cardiac proteome	1.62E07, 1.43E07, 1.40E07	7.15497
9606	ENSP00000218224	-25	BTO:0001629	Human cardiac proteome	2.20E07, 2.74E07, 2.22E07	7.3461
9606	ENSP00000218224	-25	BTO:0001703	Human cardiac proteome	2.33E07, 2.22E07, 2.60E07	7.36775
9606	ENSP00000218230	-25	BTO:0001702	Human cardiac proteome	3.39E07, 1.71E07, 9.87E06	7.23365
9606	ENSP00000218230	-25	BTO:0001629	Human cardiac proteome	4.63E06, 2.18E06, NA	6.5317
9606	ENSP00000218230	-25	BTO:0001703	Human cardiac proteome	2.54E07, 4.35E07, 6.84E07	7.63887
9606	ENSP00000218340	-25	BTO:0001702	Human cardiac proteome	6.92E07, 5.76E07, 3.28E07	7.76079
9606	ENSP00000218340	-25	BTO:0001629	Human cardiac proteome	4.40E07, 2.22E07, 3.08E07	7.48879
9606	ENSP00000218340	-25	BTO:0001703	Human cardiac proteome	6.79E07, 3.85E07, 6.38E07	7.80512
9606	ENSP00000218348	-25	BTO:0001702	Human cardiac proteome	1.32E07, 8.00E06, 1.22E07	7.08591
9606	ENSP00000218348	-25	BTO:0001629	Human cardiac proteome	7.25E06, 2.52E06, 2.73E06	6.43622
9606	ENSP00000218348	-25	BTO:0001703	Human cardiac proteome	1.38E07, 3.57E07, 1.59E07	7.20017
9606	ENSP00000218364	-25	BTO:0001702	Human cardiac proteome	8.89E07, 1.11E08, 8.20E07	7.94887
9606	ENSP00000218364	-25	BTO:0001629	Human cardiac proteome	1.62E08, 1.54E08, 1.02E08	8.18775
9606	ENSP00000218364	-25	BTO:0001703	Human cardiac proteome	1.62E08, 1.81E08, 9.06E07	8.21073
9606	ENSP00000218388	-25	BTO:0001702	Human cardiac proteome	1.89E07, 1.81E07, 1.11E07	7.25766
9606	ENSP00000218388	-25	BTO:0001629	Human cardiac proteome	8.31E06, 2.89E06, NA	6.74841
9606	ENSP00000218388	-25	BTO:0001703	Human cardiac proteome	3.97E07, 3.52E07, 2.05E07	7.54686
9606	ENSP00000218439	-25	BTO:0001702	Human cardiac proteome	1.65E08, 1.54E08, 1.43E08	8.18841
9606	ENSP00000218439	-25	BTO:0001629	Human cardiac proteome	1.40E08, 9.83E07, 1.04E08	8.01613
9606	ENSP00000218439	-25	BTO:0001703	Human cardiac proteome	5.71E07, 2.20E08, 1.79E08	8.25174
9606	ENSP00000218516	-25	BTO:0001702	Human cardiac proteome	3.71E07, 2.03E07, 3.79E07	7.56913
9606	ENSP00000218516	-25	BTO:0001629	Human cardiac proteome	5.78E07, 3.65E07, 2.16E07	7.56179
9606	ENSP00000218516	-25	BTO:0001703	Human cardiac proteome	5.73E07, 3.20E07, 2.04E07	7.50513
9606	ENSP00000218867	-25	BTO:0001702	Human cardiac proteome	1.31E09, 1.05E09, 2.03E09	9.11757
9606	ENSP00000218867	-25	BTO:0001629	Human cardiac proteome	1.62E09, 1.92E09, 1.22E09	9.21063
9606	ENSP00000218867	-25	BTO:0001703	Human cardiac proteome	1.42E09, 2.38E09, 1.91E09	9.28047
9606	ENSP00000219070	-25	BTO:0001702	Human cardiac proteome	7.49E07, 1.21E08, 3.73E07	7.87453
9606	ENSP00000219070	-25	BTO:0001629	Human cardiac proteome	5.01E07, 3.05E07, 9.32E06	7.48388
9606	ENSP00000219070	-25	BTO:0001703	Human cardiac proteome	6.22E07, 8.16E07, 3.64E07	7.7936
9606	ENSP00000219139	-25	BTO:0001702	Human cardiac proteome	9.38E06, 7.19E06, 1.69E07	6.97207
9606	ENSP00000219139	-25	BTO:0001629	Human cardiac proteome	1.65E07, 1.50E07, 2.27E06	7.17724
9606	ENSP00000219139	-25	BTO:0001703	Human cardiac proteome	1.35E07, 1.34E07, 8.48E06	7.12762
9606	ENSP00000219150	-25	BTO:0001702	Human cardiac proteome	1.99E08, 2.01E08, 2.12E08	8.30262
9606	ENSP00000219150	-25	BTO:0001629	Human cardiac proteome	2.54E08, 2.07E08, 2.84E08	8.40425
9606	ENSP00000219150	-25	BTO:0001703	Human cardiac proteome	4.48E08, 3.74E08, 3.29E08	8.57282
9606	ENSP00000219168	-25	BTO:0001702	Human cardiac proteome	1.18E08, 7.35E07, 9.57E07	7.98074
9606	ENSP00000219168	-25	BTO:0001629	Human cardiac proteome	1.34E08, 1.99E08, 1.35E08	8.13034
9606	ENSP00000219168	-25	BTO:0001703	Human cardiac proteome	1.06E08, 9.66E07, 7.23E07	7.98495
9606	ENSP00000219169	-25	BTO:0001702	Human cardiac proteome	1.42E09, 1.48E09, 1.58E09	9.17042
9606	ENSP00000219169	-25	BTO:0001629	Human cardiac proteome	1.69E09, 1.84E09, 1.11E09	9.22686
9606	ENSP00000219169	-25	BTO:0001703	Human cardiac proteome	1.78E09, 1.61E09, 1.41E09	9.20666
9606	ENSP00000219204	-25	BTO:0001702	Human cardiac proteome	5.11E07, 3.68E07, 2.45E07	7.56595
9606	ENSP00000219204	-25	BTO:0001629	Human cardiac proteome	2.05E07, 2.67E07, 2.97E07	7.42625
9606	ENSP00000219204	-25	BTO:0001703	Human cardiac proteome	1.27E07, 4.82E07, 1.09E07	7.10253
9606	ENSP00000219240	-25	BTO:0001702	Human cardiac proteome	3.16E08, 2.13E08, 2.73E08	8.43612
9606	ENSP00000219240	-25	BTO:0001629	Human cardiac proteome	6.25E08, 1.02E09, 7.39E08	8.86891
9606	ENSP00000219240	-25	BTO:0001703	Human cardiac proteome	5.76E08, 2.85E08, 2.18E08	8.45479
9606	ENSP00000219252	-25	BTO:0001702	Human cardiac proteome	5.02E07, 4.54E07, 4.50E07	7.65702
9606	ENSP00000219252	-25	BTO:0001629	Human cardiac proteome	4.83E07, 4.83E07, 2.84E07	7.68386
9606	ENSP00000219252	-25	BTO:0001703	Human cardiac proteome	5.38E07, 4.31E07, 6.70E07	7.73095
9606	ENSP00000219271	-25	BTO:0001702	Human cardiac proteome	8.37E06, 2.81E06, 6.11E06	6.78616
9606	ENSP00000219271	-25	BTO:0001629	Human cardiac proteome	7.94E06, 1.00E07, NA	6.95282
9606	ENSP00000219271	-25	BTO:0001703	Human cardiac proteome	NA, 8.47E06, 6.29E06	6.86829
9606	ENSP00000219302	-25	BTO:0001702	Human cardiac proteome	2.17E08, 2.46E08, 3.84E08	8.39049
9606	ENSP00000219302	-25	BTO:0001629	Human cardiac proteome	3.74E08, 3.30E08, 1.91E08	8.51799
9606	ENSP00000219302	-25	BTO:0001703	Human cardiac proteome	6.55E08, 4.72E08, 2.76E08	8.67412
9606	ENSP00000219313	-25	BTO:0001702	Human cardiac proteome	1.55E09, 1.28E09, 1.27E09	9.10558
9606	ENSP00000219313	-25	BTO:0001629	Human cardiac proteome	1.09E09, 1.46E09, 1.18E09	9.07049
9606	ENSP00000219313	-25	BTO:0001703	Human cardiac proteome	9.40E08, 1.28E09, 1.25E09	9.09743
9606	ENSP00000219345	-25	BTO:0001702	Human cardiac proteome	2.33E07, 2.91E07, 4.44E07	7.46412
9606	ENSP00000219345	-25	BTO:0001629	Human cardiac proteome	1.20E08, 9.19E07, 8.70E07	7.96331
9606	ENSP00000219345	-25	BTO:0001703	Human cardiac proteome	4.33E07, 3.50E07, 3.76E07	7.5752
9606	ENSP00000219400	-25	BTO:0001702	Human cardiac proteome	5.21E08, 4.27E08, 5.49E08	8.71686
9606	ENSP00000219400	-25	BTO:0001629	Human cardiac proteome	4.37E08, 5.57E08, 4.54E08	8.65699
9606	ENSP00000219400	-25	BTO:0001703	Human cardiac proteome	4.56E08, 3.52E08, 3.14E08	8.54597
9606	ENSP00000219406	-25	BTO:0001702	Human cardiac proteome	NA, NA, 2.14E06	6.33047
9606	ENSP00000219406	-25	BTO:0001629	Human cardiac proteome	NA, NA, 4.42E06	6.64525
9606	ENSP00000219406	-25	BTO:0001703	Human cardiac proteome	NA, NA, 1.87E06	6.27209
9606	ENSP00000219431	-25	BTO:0001702	Human cardiac proteome	NA, NA, 2.45E06	6.38981
9606	ENSP00000219439	-25	BTO:0001702	Human cardiac proteome	6.28E07, 3.93E07, 3.45E07	7.59458
9606	ENSP00000219439	-25	BTO:0001629	Human cardiac proteome	4.48E07, 1.01E08, 1.13E08	8.00286
9606	ENSP00000219439	-25	BTO:0001703	Human cardiac proteome	9.17E07, 1.93E07, 4.08E07	7.61092
9606	ENSP00000219473	-25	BTO:0001702	Human cardiac proteome	2.19E08, 1.04E08, 1.72E08	8.23512
9606	ENSP00000219473	-25	BTO:0001629	Human cardiac proteome	2.09E08, 1.88E08, 1.94E08	8.28773
9606	ENSP00000219473	-25	BTO:0001703	Human cardiac proteome	1.28E08, 2.58E08, 2.07E08	8.31574
9606	ENSP00000219476	-25	BTO:0001702	Human cardiac proteome	3.65E07, 2.37E07, 2.68E07	7.42746
9606	ENSP00000219476	-25	BTO:0001629	Human cardiac proteome	2.91E07, 1.28E07, 3.11E07	7.46435
9606	ENSP00000219476	-25	BTO:0001703	Human cardiac proteome	2.61E06, 2.38E07, 2.46E07	7.37732
9606	ENSP00000219481	-25	BTO:0001702	Human cardiac proteome	8.28E07, 5.37E07, 2.46E07	7.72997
9606	ENSP00000219481	-25	BTO:0001629	Human cardiac proteome	8.53E07, 7.02E07, 6.08E07	7.8462
9606	ENSP00000219481	-25	BTO:0001703	Human cardiac proteome	6.90E07, 3.58E07, 1.31E08	7.83896
9606	ENSP00000219548	-25	BTO:0001702	Human cardiac proteome	3.02E08, 2.69E08, 3.30E08	8.48047
9606	ENSP00000219548	-25	BTO:0001629	Human cardiac proteome	3.93E08, 3.23E08, 2.88E08	8.50962
9606	ENSP00000219548	-25	BTO:0001703	Human cardiac proteome	2.83E08, 3.53E08, 4.10E08	8.54744
9606	ENSP00000219599	-25	BTO:0001702	Human cardiac proteome	1.39E10, 6.46E09, 1.20E10	10.0804
9606	ENSP00000219599	-25	BTO:0001629	Human cardiac proteome	1.31E10, 1.70E10, 2.48E10	10.2299
9606	ENSP00000219599	-25	BTO:0001703	Human cardiac proteome	1.27E10, 1.23E10, 1.40E10	10.1047
9606	ENSP00000219700	-25	BTO:0001702	Human cardiac proteome	4.95E08, 6.00E08, 6.67E08	8.77784
9606	ENSP00000219700	-25	BTO:0001629	Human cardiac proteome	7.82E08, 9.49E08, 9.38E08	8.97206
9606	ENSP00000219700	-25	BTO:0001703	Human cardiac proteome	5.20E08, 8.50E08, 7.78E08	8.89121
9606	ENSP00000219789	-25	BTO:0001702	Human cardiac proteome	NA, 3.44E06, NA	6.53606
9606	ENSP00000219789	-25	BTO:0001629	Human cardiac proteome	NA, 5.49E06, NA	6.7396
9606	ENSP00000219789	-25	BTO:0001703	Human cardiac proteome	1.72E06, 1.70E07, 1.10E07	7.0412
9606	ENSP00000219794	-25	BTO:0001702	Human cardiac proteome	4.09E08, 2.48E08, 5.26E08	8.61206
9606	ENSP00000219794	-25	BTO:0001629	Human cardiac proteome	8.33E08, 1.41E09, 1.21E09	9.08127
9606	ENSP00000219794	-25	BTO:0001703	Human cardiac proteome	4.48E08, 5.74E08, 5.16E08	8.71283
9606	ENSP00000220003	-25	BTO:0001702	Human cardiac proteome	3.19E08, 2.45E08, 3.24E08	8.50345
9606	ENSP00000220003	-25	BTO:0001629	Human cardiac proteome	1.67E08, 1.78E08, 1.33E08	8.22172
9606	ENSP00000220003	-25	BTO:0001703	Human cardiac proteome	2.23E08, 2.85E08, 3.54E08	8.45489
9606	ENSP00000220058	-25	BTO:0001702	Human cardiac proteome	1.77E07, 6.44E07, 5.44E07	7.73544
9606	ENSP00000220058	-25	BTO:0001629	Human cardiac proteome	2.73E07, 8.85E07, 7.28E07	7.86194
9606	ENSP00000220058	-25	BTO:0001703	Human cardiac proteome	3.19E07, 5.53E07, 5.07E07	7.70502
9606	ENSP00000220062	-25	BTO:0001702	Human cardiac proteome	8.55E06, 3.87E06, 4.26E06	6.62953
9606	ENSP00000220062	-25	BTO:0001629	Human cardiac proteome	6.16E06, NA, 3.74E06	6.69447
9606	ENSP00000220062	-25	BTO:0001703	Human cardiac proteome	NA, 1.03E07, 8.59E06	6.97481
9606	ENSP00000220166	-25	BTO:0001702	Human cardiac proteome	1.47E08, 1.11E08, 6.58E07	8.04418
9606	ENSP00000220166	-25	BTO:0001629	Human cardiac proteome	2.98E08, 2.81E08, 6.34E07	8.44812
9606	ENSP00000220166	-25	BTO:0001703	Human cardiac proteome	1.78E08, 1.42E08, 7.11E07	8.15202
9606	ENSP00000220325	-25	BTO:0001702	Human cardiac proteome	5.53E09, 3.39E09, 5.20E09	9.71563
9606	ENSP00000220325	-25	BTO:0001629	Human cardiac proteome	5.44E09, 5.15E09, 4.27E09	9.71166
9606	ENSP00000220325	-25	BTO:0001703	Human cardiac proteome	4.19E09, 6.09E09, 5.36E09	9.72955
9606	ENSP00000220429	-25	BTO:0001702	Human cardiac proteome	3.47E06, 8.89E06, 4.63E06	6.66526
9606	ENSP00000220429	-25	BTO:0001629	Human cardiac proteome	2.31E06, 3.35E06, 1.65E06	6.36341
9606	ENSP00000220429	-25	BTO:0001703	Human cardiac proteome	3.02E06, 6.35E06, 4.05E06	6.60766
9606	ENSP00000220478	-25	BTO:0001702	Human cardiac proteome	NA, 6.92E05, 1.61E06	6.06101
9606	ENSP00000220478	-25	BTO:0001703	Human cardiac proteome	1.14E06, NA, 1.70E06	6.15185
9606	ENSP00000220496	-25	BTO:0001702	Human cardiac proteome	6.45E06, 6.87E06, NA	6.8233
9606	ENSP00000220496	-25	BTO:0001629	Human cardiac proteome	8.92E06, 6.82E06, 1.15E06	6.834
9606	ENSP00000220496	-25	BTO:0001703	Human cardiac proteome	9.70E06, 8.14E06, 8.50E06	6.92948
9606	ENSP00000220509	-25	BTO:0001702	Human cardiac proteome	7.84E07, 6.91E07, 4.36E07	7.83944
9606	ENSP00000220509	-25	BTO:0001629	Human cardiac proteome	4.84E07, 4.23E07, 6.20E07	7.68455
9606	ENSP00000220509	-25	BTO:0001703	Human cardiac proteome	2.13E07, 3.75E07, 3.89E07	7.5742
9606	ENSP00000220531	-25	BTO:0001702	Human cardiac proteome	NA, 1.61E07, 7.79E06	7.07667
9606	ENSP00000220531	-25	BTO:0001629	Human cardiac proteome	7.70E06, 9.00E06, 7.78E06	6.89089
9606	ENSP00000220531	-25	BTO:0001703	Human cardiac proteome	1.20E07, 1.87E07, 1.46E07	7.16473
9606	ENSP00000220562	-25	BTO:0001702	Human cardiac proteome	1.12E07, 5.20E06, 1.25E07	7.04783
9606	ENSP00000220562	-25	BTO:0001629	Human cardiac proteome	7.79E06, 9.41E06, 2.28E06	6.8918
9606	ENSP00000220562	-25	BTO:0001703	Human cardiac proteome	7.03E06, 1.05E07, 1.26E07	7.02053
9606	ENSP00000220592	-25	BTO:0001702	Human cardiac proteome	3.76E08, 4.25E08, 3.21E08	8.57534
9606	ENSP00000220592	-25	BTO:0001629	Human cardiac proteome	3.54E08, 3.58E08, 2.62E08	8.5489
9606	ENSP00000220592	-25	BTO:0001703	Human cardiac proteome	3.64E08, 4.11E08, 3.72E08	8.57103
9606	ENSP00000220597	-25	BTO:0001702	Human cardiac proteome	NA, NA, 3.61E06	6.55697
9606	ENSP00000220597	-25	BTO:0001629	Human cardiac proteome	4.92E06, 4.27E06, 3.43E06	6.63055
9606	ENSP00000220669	-25	BTO:0001702	Human cardiac proteome	4.36E07, 3.35E07, 2.76E07	7.52549
9606	ENSP00000220669	-25	BTO:0001629	Human cardiac proteome	3.33E07, 8.07E07, 3.00E07	7.52262
9606	ENSP00000220669	-25	BTO:0001703	Human cardiac proteome	3.54E07, 3.41E07, 2.88E07	7.53292
9606	ENSP00000220751	-25	BTO:0001702	Human cardiac proteome	3.47E07, 4.70E07, 3.78E07	7.57737
9606	ENSP00000220751	-25	BTO:0001629	Human cardiac proteome	2.17E07, 2.95E07, 2.86E06	7.33562
9606	ENSP00000220751	-25	BTO:0001703	Human cardiac proteome	4.13E07, 1.65E07, 2.76E07	7.44102
9606	ENSP00000220763	-25	BTO:0001702	Human cardiac proteome	2.49E08, 2.09E08, 1.74E08	8.31925
9606	ENSP00000220763	-25	BTO:0001629	Human cardiac proteome	2.39E08, 2.42E08, 2.07E08	8.37836
9606	ENSP00000220763	-25	BTO:0001703	Human cardiac proteome	3.80E08, 1.56E08, 2.68E08	8.42805
9606	ENSP00000220764	-25	BTO:0001702	Human cardiac proteome	2.90E10, 1.95E10, 3.23E10	10.4624
9606	ENSP00000220764	-25	BTO:0001629	Human cardiac proteome	4.41E10, 5.07E10, 4.33E10	10.6446
9606	ENSP00000220764	-25	BTO:0001703	Human cardiac proteome	3.16E10, 2.58E10, 2.77E10	10.4417
9606	ENSP00000220772	-25	BTO:0001702	Human cardiac proteome	1.37E09, 5.02E08, 4.29E08	8.7011
9606	ENSP00000220772	-25	BTO:0001629	Human cardiac proteome	2.33E07, 1.03E07, 1.18E07	7.07172
9606	ENSP00000220772	-25	BTO:0001703	Human cardiac proteome	3.17E07, 1.14E08, 1.13E08	8.05455
9606	ENSP00000220809	-25	BTO:0001702	Human cardiac proteome	6.87E06, 7.66E06, 7.63E06	6.88243
9606	ENSP00000220809	-25	BTO:0001629	Human cardiac proteome	5.18E06, NA, NA	6.71423
9606	ENSP00000220809	-25	BTO:0001703	Human cardiac proteome	1.36E07, 1.53E06, 6.13E06	6.78747
9606	ENSP00000220822	-25	BTO:0001702	Human cardiac proteome	2.14E07, 1.90E07, 1.89E07	7.27982
9606	ENSP00000220822	-25	BTO:0001629	Human cardiac proteome	2.25E07, 2.90E07, 1.53E07	7.35157
9606	ENSP00000220822	-25	BTO:0001703	Human cardiac proteome	4.80E07, 3.25E07, 3.90E07	7.59136
9606	ENSP00000220849	-25	BTO:0001702	Human cardiac proteome	3.30E08, 2.73E08, 2.52E08	8.43678
9606	ENSP00000220849	-25	BTO:0001629	Human cardiac proteome	4.89E08, 4.41E08, 3.66E08	8.64456
9606	ENSP00000220849	-25	BTO:0001703	Human cardiac proteome	3.38E08, 3.98E08, 3.49E08	8.54283
9606	ENSP00000220853	-25	BTO:0001702	Human cardiac proteome	2.23E08, 2.11E08, 1.99E08	8.3237
9606	ENSP00000220853	-25	BTO:0001629	Human cardiac proteome	1.95E08, 2.24E08, 1.16E08	8.28988
9606	ENSP00000220853	-25	BTO:0001703	Human cardiac proteome	3.17E08, 1.49E08, 1.87E08	8.27157
9606	ENSP00000220931	-25	BTO:0001702	Human cardiac proteome	4.26E07, 4.63E07, 2.24E07	7.62977
9606	ENSP00000220931	-25	BTO:0001629	Human cardiac proteome	3.45E07, 1.54E07, 9.02E06	7.18773
9606	ENSP00000220931	-25	BTO:0001703	Human cardiac proteome	3.77E07, 3.23E07, 3.97E07	7.57586
9606	ENSP00000220966	-25	BTO:0001702	Human cardiac proteome	7.55E06, 2.06E07, 1.26E07	7.10095
9606	ENSP00000220966	-25	BTO:0001629	Human cardiac proteome	4.54E06, 2.08E08, 4.91E06	6.69092
9606	ENSP00000220966	-25	BTO:0001703	Human cardiac proteome	9.05E06, 1.77E07, 1.24E07	7.09499
9606	ENSP00000221086	-25	BTO:0001702	Human cardiac proteome	5.15E07, 6.03E07, 7.32E07	7.78055
9606	ENSP00000221086	-25	BTO:0001629	Human cardiac proteome	9.82E07, 1.57E09, 2.70E08	8.43148
9606	ENSP00000221086	-25	BTO:0001703	Human cardiac proteome	1.11E08, 3.92E07, 5.16E07	7.71234
9606	ENSP00000221114	-25	BTO:0001702	Human cardiac proteome	9.79E07, 7.83E07, 6.47E07	7.8935
9606	ENSP00000221114	-25	BTO:0001629	Human cardiac proteome	7.20E07, 9.45E07, 5.40E07	7.85722
9606	ENSP00000221114	-25	BTO:0001703	Human cardiac proteome	7.03E07, 1.06E08, 7.79E07	7.89155
9606	ENSP00000221130	-25	BTO:0001702	Human cardiac proteome	3.52E09, 2.10E09, 3.16E09	9.50026
9606	ENSP00000221130	-25	BTO:0001629	Human cardiac proteome	4.30E09, 3.44E09, 3.70E09	9.56829
9606	ENSP00000221130	-25	BTO:0001703	Human cardiac proteome	3.54E09, 3.00E09, 2.56E09	9.47655
9606	ENSP00000221138	-25	BTO:0001702	Human cardiac proteome	1.32E09, 8.37E08, 1.25E09	9.09661
9606	ENSP00000221138	-25	BTO:0001629	Human cardiac proteome	1.48E09, 1.15E09, 8.62E08	9.06223
9606	ENSP00000221138	-25	BTO:0001703	Human cardiac proteome	1.43E09, 9.84E08, 1.03E09	9.01075
9606	ENSP00000221166	-25	BTO:0001702	Human cardiac proteome	1.45E07, 2.72E07, 8.34E06	7.16133
9606	ENSP00000221166	-25	BTO:0001629	Human cardiac proteome	6.27E07, 9.33E07, 1.90E07	7.79721
9606	ENSP00000221166	-25	BTO:0001703	Human cardiac proteome	1.32E07, 9.40E07, 4.95E07	7.6947
9606	ENSP00000221200	-25	BTO:0001702	Human cardiac proteome	7.17E06, 4.41E06, 1.78E07	6.85533
9606	ENSP00000221200	-25	BTO:0001629	Human cardiac proteome	1.46E07, 3.03E06, 3.45E06	6.53839
9606	ENSP00000221200	-25	BTO:0001703	Human cardiac proteome	6.91E06, 2.38E07, 2.53E07	7.37699
9606	ENSP00000221232	-25	BTO:0001702	Human cardiac proteome	5.35E06, 6.00E06, 5.46E06	6.73747
9606	ENSP00000221232	-25	BTO:0001629	Human cardiac proteome	1.40E07, 1.30E07, 5.10E06	7.11417
9606	ENSP00000221232	-25	BTO:0001703	Human cardiac proteome	1.32E07, 2.15E07, 1.92E07	7.28379
9606	ENSP00000221233	-25	BTO:0001702	Human cardiac proteome	2.09E07, 1.94E07, 1.44E07	7.28741
9606	ENSP00000221233	-25	BTO:0001629	Human cardiac proteome	1.07E07, 1.74E07, NA	7.1481
9606	ENSP00000221233	-25	BTO:0001703	Human cardiac proteome	2.03E07, 2.19E07, 1.84E07	7.30679
9606	ENSP00000221265	-25	BTO:0001702	Human cardiac proteome	2.14E06, 2.49E06, NA	6.36438
9606	ENSP00000221265	-25	BTO:0001629	Human cardiac proteome	3.40E07, 2.68E07, NA	7.48337
9606	ENSP00000221265	-25	BTO:0001703	Human cardiac proteome	1.61E06, 1.74E07, 3.60E07	7.23956
9606	ENSP00000221283	-25	BTO:0001702	Human cardiac proteome	9.68E06, 1.36E07, 1.13E07	7.05368
9606	ENSP00000221283	-25	BTO:0001629	Human cardiac proteome	1.53E07, 5.29E06, NA	7.0129
9606	ENSP00000221283	-25	BTO:0001703	Human cardiac proteome	1.01E07, 1.08E07, 1.88E07	7.03237
9606	ENSP00000221418	-25	BTO:0001702	Human cardiac proteome	2.06E10, 1.42E10, 2.28E10	10.313
9606	ENSP00000221418	-25	BTO:0001629	Human cardiac proteome	2.70E10, 3.38E10, 3.24E10	10.5108
9606	ENSP00000221418	-25	BTO:0001703	Human cardiac proteome	2.27E10, 2.19E10, 1.72E10	10.3404
9606	ENSP00000221419	-25	BTO:0001702	Human cardiac proteome	1.29E09, 1.54E09, 1.51E09	9.17871
9606	ENSP00000221419	-25	BTO:0001629	Human cardiac proteome	1.67E09, 1.89E09, 1.54E09	9.22359
9606	ENSP00000221419	-25	BTO:0001703	Human cardiac proteome	1.70E09, 1.98E09, 1.75E09	9.24413
9606	ENSP00000221459	-25	BTO:0001702	Human cardiac proteome	7.23E06, 1.89E06, 1.14E06	6.27727
9606	ENSP00000221459	-25	BTO:0001629	Human cardiac proteome	1.37E07, 1.08E07, NA	7.08715
9606	ENSP00000221459	-25	BTO:0001703	Human cardiac proteome	9.16E06, 6.58E06, 8.70E06	6.93973
9606	ENSP00000221466	-25	BTO:0001702	Human cardiac proteome	7.79E07, 1.16E08, 7.27E07	7.89151
9606	ENSP00000221466	-25	BTO:0001629	Human cardiac proteome	4.32E07, 5.72E07, 3.47E07	7.63585
9606	ENSP00000221466	-25	BTO:0001703	Human cardiac proteome	1.26E08, 9.13E07, 9.47E07	7.97647
9606	ENSP00000221476	-25	BTO:0001702	Human cardiac proteome	1.44E11, 1.20E11, 1.89E11	11.1598
9606	ENSP00000221476	-25	BTO:0001629	Human cardiac proteome	1.75E11, 1.73E11, 2.29E11	11.244
9606	ENSP00000221476	-25	BTO:0001703	Human cardiac proteome	1.53E11, 1.36E11, 1.30E11	11.1326
9606	ENSP00000221486	-25	BTO:0001703	Human cardiac proteome	NA, 3.17E06, 2.48E06	6.45089
9606	ENSP00000221494	-25	BTO:0001702	Human cardiac proteome	1.29E08, 1.34E08, 1.06E08	8.11095
9606	ENSP00000221494	-25	BTO:0001629	Human cardiac proteome	1.52E08, 1.08E08, 1.15E08	8.06117
9606	ENSP00000221494	-25	BTO:0001703	Human cardiac proteome	1.23E08, 1.45E08, 1.36E08	8.13321
9606	ENSP00000221515	-25	BTO:0001702	Human cardiac proteome	5.34E07, 5.70E07, 1.12E08	7.75622
9606	ENSP00000221515	-25	BTO:0001629	Human cardiac proteome	9.23E07, 9.81E07, 8.41E07	7.96512
9606	ENSP00000221515	-25	BTO:0001703	Human cardiac proteome	1.59E08, 1.45E08, 1.62E08	8.20125
9606	ENSP00000221543	-25	BTO:0001702	Human cardiac proteome	9.34E07, 6.68E07, 5.17E07	7.82497
9606	ENSP00000221543	-25	BTO:0001629	Human cardiac proteome	7.21E07, 4.37E07, 6.15E07	7.78922
9606	ENSP00000221543	-25	BTO:0001703	Human cardiac proteome	6.59E07, 7.93E07, 7.22E07	7.85859
9606	ENSP00000221561	-25	BTO:0001702	Human cardiac proteome	1.95E07, 5.47E06, 1.10E07	7.0426
9606	ENSP00000221561	-25	BTO:0001629	Human cardiac proteome	1.27E07, 9.75E06, 4.06E06	6.98915
9606	ENSP00000221561	-25	BTO:0001703	Human cardiac proteome	2.66E07, 1.43E07, 1.19E07	7.15476
9606	ENSP00000221566	-25	BTO:0001702	Human cardiac proteome	6.85E08, 4.23E08, 3.97E08	8.62606
9606	ENSP00000221566	-25	BTO:0001629	Human cardiac proteome	4.10E08, 1.01E09, 5.14E08	8.71095
9606	ENSP00000221566	-25	BTO:0001703	Human cardiac proteome	7.72E08, 9.82E08, 7.79E08	8.89158
9606	ENSP00000221801	-25	BTO:0001702	Human cardiac proteome	1.14E08, 1.38E08, 5.89E07	8.05611
9606	ENSP00000221801	-25	BTO:0001629	Human cardiac proteome	1.18E08, 8.75E07, 1.16E08	8.06548
9606	ENSP00000221801	-25	BTO:0001703	Human cardiac proteome	1.30E08, 1.64E08, 1.70E08	8.214
9606	ENSP00000221855	-25	BTO:0001702	Human cardiac proteome	6.56E08, 6.47E08, 4.71E08	8.81057
9606	ENSP00000221855	-25	BTO:0001629	Human cardiac proteome	5.21E08, 6.56E08, 6.00E08	8.77786
9606	ENSP00000221855	-25	BTO:0001703	Human cardiac proteome	3.91E08, 5.94E08, 6.04E08	8.77377
9606	ENSP00000221859	-25	BTO:0001702	Human cardiac proteome	2.42E07, 1.75E07, 1.23E07	7.24293
9606	ENSP00000221859	-25	BTO:0001629	Human cardiac proteome	3.11E07, 2.56E07, 5.57E07	7.49294
9606	ENSP00000221859	-25	BTO:0001703	Human cardiac proteome	4.08E07, 8.14E07, 6.21E07	7.79308
9606	ENSP00000221922	-25	BTO:0001702	Human cardiac proteome	4.89E06, 1.80E07, 5.17E06	6.7139
9606	ENSP00000221922	-25	BTO:0001629	Human cardiac proteome	7.78E06, 6.24E06, 4.63E06	6.79515
9606	ENSP00000221922	-25	BTO:0001703	Human cardiac proteome	1.33E07, 7.31E06, 5.11E06	6.86373
9606	ENSP00000221957	-25	BTO:0001702	Human cardiac proteome	2.20E09, 1.92E09, 1.85E09	9.28338
9606	ENSP00000221957	-25	BTO:0001629	Human cardiac proteome	2.30E09, 1.87E09, 2.21E09	9.34366
9606	ENSP00000221957	-25	BTO:0001703	Human cardiac proteome	2.27E09, 1.94E09, 1.35E09	9.28732
9606	ENSP00000222005	-25	BTO:0001702	Human cardiac proteome	1.31E09, 1.37E09, 1.40E09	9.13708
9606	ENSP00000222005	-25	BTO:0001629	Human cardiac proteome	1.48E09, 1.13E09, 9.96E08	9.05285
9606	ENSP00000222005	-25	BTO:0001703	Human cardiac proteome	1.05E09, 1.03E09, 1.00E09	9.01371
9606	ENSP00000222008	-25	BTO:0001702	Human cardiac proteome	3.73E06, NA, 2.51E06	6.49375
9606	ENSP00000222008	-25	BTO:0001629	Human cardiac proteome	NA, 2.90E06, 6.19E06	6.6576
9606	ENSP00000222008	-25	BTO:0001703	Human cardiac proteome	5.95E06, 4.19E06, NA	6.70518
9606	ENSP00000222120	-25	BTO:0001702	Human cardiac proteome	6.04E07, 1.56E07, 9.20E06	7.19414
9606	ENSP00000222120	-25	BTO:0001629	Human cardiac proteome	3.13E07, 3.05E07, 3.51E07	7.49582
9606	ENSP00000222120	-25	BTO:0001703	Human cardiac proteome	5.79E07, 1.07E06, 1.24E07	7.09366
9606	ENSP00000222125	-25	BTO:0001702	Human cardiac proteome	2.51E07, 4.62E07, 8.08E07	7.66478
9606	ENSP00000222125	-25	BTO:0001629	Human cardiac proteome	2.86E07, 1.86E07, 2.96E07	7.4559
9606	ENSP00000222125	-25	BTO:0001703	Human cardiac proteome	4.83E07, 1.24E08, 1.26E08	8.09288
9606	ENSP00000222145	-25	BTO:0001702	Human cardiac proteome	1.27E08, 1.24E08, 9.82E07	8.09262
9606	ENSP00000222145	-25	BTO:0001629	Human cardiac proteome	1.08E08, 1.04E08, 3.76E07	8.01821
9606	ENSP00000222145	-25	BTO:0001703	Human cardiac proteome	6.80E07, 2.04E08, 2.00E08	8.30014
9606	ENSP00000222214	-25	BTO:0001702	Human cardiac proteome	3.68E09, 1.97E09, 2.33E09	9.3677
9606	ENSP00000222214	-25	BTO:0001629	Human cardiac proteome	3.57E09, 5.42E09, 3.80E09	9.57996
9606	ENSP00000222214	-25	BTO:0001703	Human cardiac proteome	2.72E09, 2.99E09, 1.54E09	9.43403
9606	ENSP00000222219	-25	BTO:0001702	Human cardiac proteome	2.60E07, 4.40E07, 5.58E07	7.64337
9606	ENSP00000222219	-25	BTO:0001629	Human cardiac proteome	2.89E07, 8.40E07, 6.05E07	7.7815
9606	ENSP00000222219	-25	BTO:0001703	Human cardiac proteome	3.31E07, 3.62E07, 5.15E07	7.5586
9606	ENSP00000222247	-25	BTO:0001702	Human cardiac proteome	8.62E08, 6.08E08, 6.14E08	8.7879
9606	ENSP00000222247	-25	BTO:0001629	Human cardiac proteome	7.07E08, 8.42E08, 1.12E09	8.92557
9606	ENSP00000222247	-25	BTO:0001703	Human cardiac proteome	7.49E08, 1.02E09, 8.72E08	8.94027
9606	ENSP00000222254	-25	BTO:0001702	Human cardiac proteome	NA, 4.74E06, 2.23E07	7.13164
9606	ENSP00000222254	-25	BTO:0001629	Human cardiac proteome	NA, 1.82E07, NA	7.26067
9606	ENSP00000222254	-25	BTO:0001703	Human cardiac proteome	9.61E06, 3.54E07, 3.10E07	7.4918
9606	ENSP00000222256	-25	BTO:0001702	Human cardiac proteome	9.43E07, 4.87E07, 1.51E08	7.97465
9606	ENSP00000222256	-25	BTO:0001629	Human cardiac proteome	1.15E08, 1.32E08, 1.25E08	8.09799
9606	ENSP00000222256	-25	BTO:0001703	Human cardiac proteome	1.41E08, 5.61E07, 1.17E08	8.06634
9606	ENSP00000222271	-25	BTO:0001702	Human cardiac proteome	1.97E09, 2.03E09, 6.48E08	9.29476
9606	ENSP00000222271	-25	BTO:0001629	Human cardiac proteome	4.98E08, 2.23E07, 1.07E08	8.02776
9606	ENSP00000222271	-25	BTO:0001703	Human cardiac proteome	1.20E08, 1.21E08, 1.05E08	8.07777
9606	ENSP00000222286	-25	BTO:0001702	Human cardiac proteome	2.45E07, 1.84E07, 2.58E07	7.38985
9606	ENSP00000222286	-25	BTO:0001629	Human cardiac proteome	2.19E07, 2.36E07, 5.47E06	7.33967
9606	ENSP00000222286	-25	BTO:0001703	Human cardiac proteome	1.69E07, 1.39E07, 1.62E07	7.20924
9606	ENSP00000222304	-25	BTO:0001702	Human cardiac proteome	3.80E06, NA, 3.27E06	6.54844
9606	ENSP00000222304	-25	BTO:0001629	Human cardiac proteome	1.13E07, NA, NA	7.05299
9606	ENSP00000222304	-25	BTO:0001703	Human cardiac proteome	8.52E06, 6.83E06, 1.68E07	6.93066
9606	ENSP00000222305	-25	BTO:0001702	Human cardiac proteome	1.30E07, 2.10E07, 1.00E07	7.11522
9606	ENSP00000222305	-25	BTO:0001629	Human cardiac proteome	1.62E07, 2.28E07, 6.60E06	7.20886
9606	ENSP00000222305	-25	BTO:0001703	Human cardiac proteome	6.07E06, NA, NA	6.78353
9606	ENSP00000222307	-25	BTO:0001702	Human cardiac proteome	2.63E06, 6.87E05, 4.27E05	5.83714
9606	ENSP00000222307	-25	BTO:0001629	Human cardiac proteome	1.14E06, NA, 2.62E06	6.27474
9606	ENSP00000222307	-25	BTO:0001703	Human cardiac proteome	4.56E06, NA, 1.79E06	6.50176
9606	ENSP00000222308	-25	BTO:0001702	Human cardiac proteome	4.73E08, 2.63E08, 4.09E08	8.61193
9606	ENSP00000222308	-25	BTO:0001629	Human cardiac proteome	4.48E08, 4.53E08, 3.76E08	8.65157
9606	ENSP00000222308	-25	BTO:0001703	Human cardiac proteome	3.67E08, 5.11E08, 5.86E08	8.70865
9606	ENSP00000222330	-25	BTO:0001702	Human cardiac proteome	9.03E07, 6.91E07, 1.00E08	7.95582
9606	ENSP00000222330	-25	BTO:0001629	Human cardiac proteome	1.55E08, 1.50E08, 2.10E08	8.19007
9606	ENSP00000222330	-25	BTO:0001703	Human cardiac proteome	8.42E07, 1.63E08, 7.06E07	7.92516
9606	ENSP00000222374	-25	BTO:0001702	Human cardiac proteome	5.29E06, 2.79E06, 8.65E06	6.7238
9606	ENSP00000222374	-25	BTO:0001629	Human cardiac proteome	1.83E06, NA, NA	6.2634
9606	ENSP00000222374	-25	BTO:0001703	Human cardiac proteome	1.05E07, 1.17E07, 1.55E07	7.06958
9606	ENSP00000222381	-25	BTO:0001702	Human cardiac proteome	3.40E08, 6.25E08, 8.62E08	8.79556
9606	ENSP00000222381	-25	BTO:0001629	Human cardiac proteome	3.95E08, 2.46E08, 4.19E08	8.59687
9606	ENSP00000222381	-25	BTO:0001703	Human cardiac proteome	9.73E08, 4.47E08, 1.01E09	8.988
9606	ENSP00000222388	-25	BTO:0001702	Human cardiac proteome	1.13E08, 7.13E07, 5.26E07	7.85304
9606	ENSP00000222388	-25	BTO:0001629	Human cardiac proteome	1.22E08, 1.11E08, 1.02E08	8.04645
9606	ENSP00000222388	-25	BTO:0001703	Human cardiac proteome	6.30E07, 1.32E08, 8.07E07	7.90668
9606	ENSP00000222390	-25	BTO:0001702	Human cardiac proteome	7.23E06, 4.12E06, 1.97E06	6.61504
9606	ENSP00000222399	-25	BTO:0001702	Human cardiac proteome	2.50E09, 1.68E09, 2.12E09	9.3271
9606	ENSP00000222399	-25	BTO:0001629	Human cardiac proteome	3.53E09, 4.83E09, 3.66E09	9.56392
9606	ENSP00000222399	-25	BTO:0001703	Human cardiac proteome	1.64E09, 2.46E09, 9.83E08	9.215
9606	ENSP00000222482	-25	BTO:0001702	Human cardiac proteome	2.42E07, 5.54E06, 7.80E06	6.8922
9606	ENSP00000222482	-25	BTO:0001629	Human cardiac proteome	1.34E07, 7.00E06, NA	7.00898
9606	ENSP00000222482	-25	BTO:0001703	Human cardiac proteome	NA, NA, 1.06E07	7.02613
9606	ENSP00000222511	-25	BTO:0001702	Human cardiac proteome	6.44E07, 3.11E07, 6.23E07	7.79466
9606	ENSP00000222511	-25	BTO:0001629	Human cardiac proteome	5.95E07, 8.29E07, 1.05E08	7.91843
9606	ENSP00000222511	-25	BTO:0001703	Human cardiac proteome	8.68E07, 1.09E08, 7.06E07	7.93873
9606	ENSP00000222553	-25	BTO:0001702	Human cardiac proteome	2.43E09, 1.59E09, 2.36E09	9.37317
9606	ENSP00000222553	-25	BTO:0001629	Human cardiac proteome	3.88E09, 4.87E09, 3.48E09	9.58866
9606	ENSP00000222553	-25	BTO:0001703	Human cardiac proteome	2.17E09, 1.96E09, 2.34E09	9.33697
9606	ENSP00000222572	-25	BTO:0001702	Human cardiac proteome	2.89E08, 3.47E08, 2.78E08	8.46125
9606	ENSP00000222572	-25	BTO:0001629	Human cardiac proteome	2.15E08, 2.92E08, 9.40E07	8.33271
9606	ENSP00000222572	-25	BTO:0001703	Human cardiac proteome	2.19E08, 4.66E08, 2.88E08	8.4588
9606	ENSP00000222644	-25	BTO:0001702	Human cardiac proteome	1.06E07, 4.39E07, 2.57E07	7.41074
9606	ENSP00000222644	-25	BTO:0001629	Human cardiac proteome	6.45E06, 5.10E06, 3.54E06	6.70718
9606	ENSP00000222644	-25	BTO:0001703	Human cardiac proteome	3.21E07, 1.00E07, 4.90E07	7.50672
9606	ENSP00000222673	-25	BTO:0001702	Human cardiac proteome	3.82E10, 2.52E10, 3.83E10	10.5825
9606	ENSP00000222673	-25	BTO:0001629	Human cardiac proteome	4.49E10, 5.96E10, 6.73E10	10.7755
9606	ENSP00000222673	-25	BTO:0001703	Human cardiac proteome	3.89E10, 3.52E10, 3.11E10	10.546
9606	ENSP00000222693	-25	BTO:0001702	Human cardiac proteome	1.11E08, 1.32E08, 4.46E08	8.12068
9606	ENSP00000222693	-25	BTO:0001629	Human cardiac proteome	1.88E08, 1.25E08, 1.48E08	8.16972
9606	ENSP00000222693	-25	BTO:0001703	Human cardiac proteome	3.86E08, 2.52E08, 2.03E08	8.40225
9606	ENSP00000222800	-25	BTO:0001702	Human cardiac proteome	2.75E09, 1.23E09, 2.76E09	9.43944
9606	ENSP00000222800	-25	BTO:0001629	Human cardiac proteome	1.94E09, 1.27E09, 2.05E09	9.28887
9606	ENSP00000222800	-25	BTO:0001703	Human cardiac proteome	2.29E09, 2.14E09, 2.32E09	9.35937
9606	ENSP00000222803	-25	BTO:0001702	Human cardiac proteome	8.45E06, 2.25E07, 3.74E06	6.92693
9606	ENSP00000222803	-25	BTO:0001629	Human cardiac proteome	2.40E06, 3.19E06, NA	6.44603
9606	ENSP00000222803	-25	BTO:0001703	Human cardiac proteome	4.24E06, 3.88E06, 9.40E06	6.62779
9606	ENSP00000222823	-25	BTO:0001702	Human cardiac proteome	8.38E06, 1.15E07, 2.00E07	7.06005
9606	ENSP00000222823	-25	BTO:0001629	Human cardiac proteome	7.35E06, 1.18E07, 1.44E07	7.07332
9606	ENSP00000222823	-25	BTO:0001703	Human cardiac proteome	5.07E08, NA, NA	8.70469
9606	ENSP00000222968	-25	BTO:0001702	Human cardiac proteome	7.66E08, 4.21E08, 3.34E08	8.62383
9606	ENSP00000222968	-25	BTO:0001629	Human cardiac proteome	6.65E08, 7.05E08, 6.05E08	8.82256
9606	ENSP00000222968	-25	BTO:0001703	Human cardiac proteome	6.29E08, 5.80E08, 5.52E08	8.76323
9606	ENSP00000222969	-25	BTO:0001702	Human cardiac proteome	2.24E07, 3.46E07, 1.86E07	7.34931
9606	ENSP00000222969	-25	BTO:0001629	Human cardiac proteome	1.65E07, 7.96E06, 3.45E06	6.90098
9606	ENSP00000222969	-25	BTO:0001703	Human cardiac proteome	2.54E07, 2.64E07, 3.76E07	7.42124
9606	ENSP00000222990	-25	BTO:0001702	Human cardiac proteome	4.62E07, 2.97E07, 2.81E07	7.47247
9606	ENSP00000222990	-25	BTO:0001629	Human cardiac proteome	5.88E06, 6.92E06, 6.62E06	6.82075
9606	ENSP00000222990	-25	BTO:0001703	Human cardiac proteome	9.98E06, 1.91E07, 3.86E07	7.28139
9606	ENSP00000223023	-25	BTO:0001702	Human cardiac proteome	1.61E08, 2.01E08, 1.26E08	8.20735
9606	ENSP00000223023	-25	BTO:0001629	Human cardiac proteome	9.58E07, 8.52E07, 1.07E08	7.9812
9606	ENSP00000223023	-25	BTO:0001703	Human cardiac proteome	1.08E08, 1.44E08, 1.33E08	8.12222
9606	ENSP00000223029	-25	BTO:0001702	Human cardiac proteome	5.47E08, 5.51E08, 4.76E08	8.73834
9606	ENSP00000223029	-25	BTO:0001629	Human cardiac proteome	4.66E08, 5.12E08, 6.34E08	8.70928
9606	ENSP00000223029	-25	BTO:0001703	Human cardiac proteome	2.79E08, 5.13E08, 5.32E08	8.71048
9606	ENSP00000223061	-25	BTO:0001702	Human cardiac proteome	6.61E08, 1.14E09, 2.80E08	8.82009
9606	ENSP00000223061	-25	BTO:0001629	Human cardiac proteome	4.90E08, 3.39E08, 1.41E07	8.52986
9606	ENSP00000223061	-25	BTO:0001703	Human cardiac proteome	2.32E08, 2.28E08, 1.77E08	8.35732
9606	ENSP00000223073	-25	BTO:0001702	Human cardiac proteome	6.65E06, 1.58E06, NA	6.61463
9606	ENSP00000223073	-25	BTO:0001629	Human cardiac proteome	3.48E06, 4.32E06, 5.04E07	6.63532
9606	ENSP00000223073	-25	BTO:0001703	Human cardiac proteome	4.12E06, 7.16E06, 2.89E06	6.61487
9606	ENSP00000223127	-25	BTO:0001702	Human cardiac proteome	7.77E07, 3.79E07, 3.92E07	7.59356
9606	ENSP00000223127	-25	BTO:0001629	Human cardiac proteome	6.26E07, 3.10E07, 4.86E07	7.68643
9606	ENSP00000223127	-25	BTO:0001703	Human cardiac proteome	6.70E07, 3.64E07, 3.74E07	7.57244
9606	ENSP00000223129	-25	BTO:0001702	Human cardiac proteome	1.85E08, 2.13E08, 1.79E08	8.26638
9606	ENSP00000223129	-25	BTO:0001629	Human cardiac proteome	1.60E08, 1.51E08, 2.13E08	8.20406
9606	ENSP00000223129	-25	BTO:0001703	Human cardiac proteome	1.53E08, 2.29E08, 2.83E08	8.35894
9606	ENSP00000223136	-25	BTO:0001702	Human cardiac proteome	2.18E09, 1.22E09, 2.07E09	9.31496
9606	ENSP00000223136	-25	BTO:0001629	Human cardiac proteome	3.51E09, 3.49E09, 2.30E09	9.54261
9606	ENSP00000223136	-25	BTO:0001703	Human cardiac proteome	3.95E09, 1.82E09, 2.48E09	9.39363
9606	ENSP00000223190	-25	BTO:0001702	Human cardiac proteome	1.11E06, 4.29E06, 4.45E06	6.6322
9606	ENSP00000223190	-25	BTO:0001629	Human cardiac proteome	6.11E06, 2.61E06, NA	6.63924
9606	ENSP00000223190	-25	BTO:0001703	Human cardiac proteome	3.72E06, 5.61E06, 5.62E06	6.74882
9606	ENSP00000223271	-25	BTO:0001702	Human cardiac proteome	1.04E08, 1.53E08, 7.25E07	8.0166
9606	ENSP00000223271	-25	BTO:0001629	Human cardiac proteome	3.30E07, 1.62E08, 2.27E07	7.51852
9606	ENSP00000223271	-25	BTO:0001703	Human cardiac proteome	1.31E08, 1.02E08, 1.10E08	8.04038
9606	ENSP00000223321	-25	BTO:0001702	Human cardiac proteome	3.27E09, 2.76E09, 3.20E09	9.50496
9606	ENSP00000223321	-25	BTO:0001629	Human cardiac proteome	3.99E09, 4.65E09, 2.69E09	9.60131
9606	ENSP00000223321	-25	BTO:0001703	Human cardiac proteome	2.32E09, 2.99E09, 2.45E09	9.38952
9606	ENSP00000223324	-25	BTO:0001702	Human cardiac proteome	6.48E07, 7.63E07, 6.67E07	7.82382
9606	ENSP00000223324	-25	BTO:0001629	Human cardiac proteome	9.74E07, 1.84E08, 1.26E08	8.09905
9606	ENSP00000223324	-25	BTO:0001703	Human cardiac proteome	8.56E07, 1.20E08, 6.98E07	7.93224
9606	ENSP00000223336	-25	BTO:0001702	Human cardiac proteome	1.78E08, 1.03E08, 2.03E08	8.25139
9606	ENSP00000223336	-25	BTO:0001629	Human cardiac proteome	1.45E08, 1.84E08, 2.48E08	8.26506
9606	ENSP00000223336	-25	BTO:0001703	Human cardiac proteome	1.70E08, 1.04E08, 1.12E08	8.04908
9606	ENSP00000223357	-25	BTO:0001702	Human cardiac proteome	5.96E08, 1.18E09, 4.51E08	8.77541
9606	ENSP00000223357	-25	BTO:0001629	Human cardiac proteome	4.42E08, 1.30E08, 2.95E08	8.46922
9606	ENSP00000223357	-25	BTO:0001703	Human cardiac proteome	4.72E08, 5.12E08, 3.73E08	8.67439
9606	ENSP00000223364	-25	BTO:0001702	Human cardiac proteome	7.55E10, 8.62E10, 1.43E11	10.9354
9606	ENSP00000223364	-25	BTO:0001629	Human cardiac proteome	2.69E10, 9.83E08, 1.04E09	9.01876
9606	ENSP00000223364	-25	BTO:0001703	Human cardiac proteome	1.42E11, 1.32E11, 1.28E11	11.1195
9606	ENSP00000223369	-25	BTO:0001702	Human cardiac proteome	1.43E08, 1.77E08, 1.01E08	8.15431
9606	ENSP00000223369	-25	BTO:0001629	Human cardiac proteome	1.48E08, 5.94E07, 8.82E07	7.94533
9606	ENSP00000223369	-25	BTO:0001703	Human cardiac proteome	7.78E07, 5.78E07, 1.12E08	7.89105
9606	ENSP00000223398	-25	BTO:0001702	Human cardiac proteome	4.52E07, 8.52E07, 2.55E07	7.65533
9606	ENSP00000223398	-25	BTO:0001629	Human cardiac proteome	4.46E07, 3.01E07, 2.21E07	7.47899
9606	ENSP00000223398	-25	BTO:0001703	Human cardiac proteome	6.05E07, 4.58E07, 6.63E07	7.7814
9606	ENSP00000223500	-25	BTO:0001702	Human cardiac proteome	2.38E08, 1.90E08, 2.82E08	8.37693
9606	ENSP00000223500	-25	BTO:0001629	Human cardiac proteome	3.54E08, 2.47E08, 2.59E08	8.41324
9606	ENSP00000223500	-25	BTO:0001703	Human cardiac proteome	2.68E08, 3.34E08, 2.51E08	8.42832
9606	ENSP00000223641	-25	BTO:0001702	Human cardiac proteome	1.53E08, 1.77E08, 1.10E08	8.18345
9606	ENSP00000223641	-25	BTO:0001629	Human cardiac proteome	8.21E07, 6.42E07, 3.73E07	7.80729
9606	ENSP00000223641	-25	BTO:0001703	Human cardiac proteome	1.34E08, 1.79E08, 1.03E08	8.12714
9606	ENSP00000223642	-25	BTO:0001702	Human cardiac proteome	7.98E08, 2.15E09, 1.11E09	9.04634
9606	ENSP00000223642	-25	BTO:0001629	Human cardiac proteome	8.40E08, 5.38E08, 5.18E08	8.73071
9606	ENSP00000223642	-25	BTO:0001703	Human cardiac proteome	2.12E09, 8.18E08, 1.71E09	9.23187
9606	ENSP00000223864	-25	BTO:0001702	Human cardiac proteome	7.40E08, 4.46E08, 1.41E09	8.86944
9606	ENSP00000223864	-25	BTO:0001629	Human cardiac proteome	4.74E08, 8.90E08, 2.36E08	8.67581
9606	ENSP00000223864	-25	BTO:0001703	Human cardiac proteome	8.05E08, 3.15E08, 4.94E08	8.69409
9606	ENSP00000224073	-25	BTO:0001702	Human cardiac proteome	3.41E08, 3.65E08, 5.68E08	8.56286
9606	ENSP00000224073	-25	BTO:0001629	Human cardiac proteome	6.77E08, 7.32E08, 3.60E08	8.83053
9606	ENSP00000224073	-25	BTO:0001703	Human cardiac proteome	2.08E09, 7.63E08, 4.80E08	8.88253
9606	ENSP00000224181	-25	BTO:0001702	Human cardiac proteome	3.07E08, 5.33E08, 4.23E08	8.62641
9606	ENSP00000224181	-25	BTO:0001629	Human cardiac proteome	3.37E08, 2.00E08, 1.81E08	8.30081
9606	ENSP00000224181	-25	BTO:0001703	Human cardiac proteome	5.22E08, 2.43E08, 3.80E08	8.57996
9606	ENSP00000224237	-25	BTO:0001702	Human cardiac proteome	5.00E10, 1.13E11, 6.37E10	10.804
9606	ENSP00000224237	-25	BTO:0001629	Human cardiac proteome	4.90E10, 2.58E10, 1.93E10	10.4125
9606	ENSP00000224237	-25	BTO:0001703	Human cardiac proteome	6.52E10, 6.29E10, 8.36E10	10.8143
9606	ENSP00000224652	-25	BTO:0001702	Human cardiac proteome	2.51E08, 1.29E08, 2.40E08	8.38011
9606	ENSP00000224652	-25	BTO:0001629	Human cardiac proteome	2.21E08, 1.44E08, 2.41E08	8.34413
9606	ENSP00000224652	-25	BTO:0001703	Human cardiac proteome	2.96E08, 2.32E08, 2.20E08	8.36637
9606	ENSP00000224784	-25	BTO:0001702	Human cardiac proteome	2.42E09, 6.46E09, 4.44E09	9.64744
9606	ENSP00000224784	-25	BTO:0001629	Human cardiac proteome	9.97E08, 5.88E08, 5.05E08	8.76974
9606	ENSP00000224784	-25	BTO:0001703	Human cardiac proteome	1.21E09, 8.00E08, 1.65E09	9.08386
9606	ENSP00000224807	-25	BTO:0001702	Human cardiac proteome	7.83E08, 8.85E08, 5.55E08	8.89357
9606	ENSP00000224807	-25	BTO:0001629	Human cardiac proteome	5.91E08, 3.40E08, 2.07E08	8.53112
9606	ENSP00000224807	-25	BTO:0001703	Human cardiac proteome	5.46E08, 3.83E08, 4.54E08	8.65668
9606	ENSP00000224862	-25	BTO:0001702	Human cardiac proteome	6.16E06, 2.58E06, 5.93E06	6.7728
9606	ENSP00000224862	-25	BTO:0001703	Human cardiac proteome	4.60E06, 4.00E06, 4.69E06	6.66285
9606	ENSP00000224950	-25	BTO:0001703	Human cardiac proteome	NA, 6.76E05, 1.76E06	6.0864
9606	ENSP00000225174	-25	BTO:0001702	Human cardiac proteome	1.01E10, 6.11E09, 8.74E09	9.94137
9606	ENSP00000225174	-25	BTO:0001629	Human cardiac proteome	9.11E09, 1.22E10, 1.11E10	10.0448
9606	ENSP00000225174	-25	BTO:0001703	Human cardiac proteome	1.06E10, 9.49E09, 6.29E09	9.97739
9606	ENSP00000225275	-25	BTO:0001702	Human cardiac proteome	4.30E07, 4.66E07, 3.11E08	7.66835
9606	ENSP00000225275	-25	BTO:0001629	Human cardiac proteome	6.07E07, 2.42E08, 3.93E08	8.38417
9606	ENSP00000225275	-25	BTO:0001703	Human cardiac proteome	7.43E07, 7.44E07, 2.90E08	7.87179
9606	ENSP00000225371	-25	BTO:0001702	Human cardiac proteome	NA, NA, 1.06E09	9.0268
9606	ENSP00000225371	-25	BTO:0001629	Human cardiac proteome	NA, 7.58E06, NA	6.87957
9606	ENSP00000225371	-25	BTO:0001703	Human cardiac proteome	4.54E07, 6.30E08, 4.80E08	8.6815
9606	ENSP00000225388	-25	BTO:0001702	Human cardiac proteome	4.42E07, 1.34E07, 3.33E07	7.52211
9606	ENSP00000225388	-25	BTO:0001629	Human cardiac proteome	4.46E07, 4.07E07, 2.08E08	7.64903
9606	ENSP00000225388	-25	BTO:0001703	Human cardiac proteome	3.28E07, 3.27E07, 2.35E07	7.51463
9606	ENSP00000225430	-25	BTO:0001702	Human cardiac proteome	1.16E09, 1.05E09, 1.07E09	9.03039
9606	ENSP00000225430	-25	BTO:0001629	Human cardiac proteome	1.20E09, 1.15E09, 9.95E08	9.06045
9606	ENSP00000225430	-25	BTO:0001703	Human cardiac proteome	1.06E09, 1.22E09, 1.14E09	9.05616
9606	ENSP00000225504	-25	BTO:0001702	Human cardiac proteome	1.80E07, NA, NA	7.25467
9606	ENSP00000225504	-25	BTO:0001629	Human cardiac proteome	NA, NA, 2.14E07	7.33084
9606	ENSP00000225504	-25	BTO:0001703	Human cardiac proteome	2.41E07, 8.71E06, 7.98E06	6.93987
9606	ENSP00000225519	-25	BTO:0001702	Human cardiac proteome	2.30E07, 1.03E08, 6.15E06	7.36109
9606	ENSP00000225519	-25	BTO:0001629	Human cardiac proteome	1.90E07, 1.91E07, 7.74E06	7.27882
9606	ENSP00000225519	-25	BTO:0001703	Human cardiac proteome	4.26E07, 4.96E07, 3.33E07	7.62894
9606	ENSP00000225525	-25	BTO:0001702	Human cardiac proteome	3.89E08, 2.71E08, 2.96E08	8.47152
9606	ENSP00000225525	-25	BTO:0001629	Human cardiac proteome	4.88E08, 5.84E08, 6.45E08	8.76625
9606	ENSP00000225525	-25	BTO:0001703	Human cardiac proteome	4.17E08, 4.60E08, 3.20E08	8.62009
9606	ENSP00000225567	-25	BTO:0001702	Human cardiac proteome	2.67E08, 2.15E08, 2.93E08	8.42657
9606	ENSP00000225567	-25	BTO:0001629	Human cardiac proteome	2.56E08, 2.68E08, 1.24E08	8.4086
9606	ENSP00000225567	-25	BTO:0001703	Human cardiac proteome	3.40E08, 3.24E08, 2.92E08	8.51087
9606	ENSP00000225573	-25	BTO:0001702	Human cardiac proteome	1.35E09, 6.71E08, 1.12E09	9.04854
9606	ENSP00000225573	-25	BTO:0001629	Human cardiac proteome	1.26E09, 1.13E09, 8.93E08	9.05315
9606	ENSP00000225573	-25	BTO:0001703	Human cardiac proteome	1.10E09, 1.32E09, 9.48E08	9.04228
9606	ENSP00000225577	-25	BTO:0001702	Human cardiac proteome	1.88E07, 9.67E06, 1.39E07	7.14188
9606	ENSP00000225577	-25	BTO:0001629	Human cardiac proteome	2.82E07, 1.72E07, 4.41E07	7.44965
9606	ENSP00000225577	-25	BTO:0001703	Human cardiac proteome	2.82E07, 5.86E06, 7.07E06	6.84935
9606	ENSP00000225603	-25	BTO:0001702	Human cardiac proteome	6.27E07, 9.65E07, 9.03E07	7.95573
9606	ENSP00000225603	-25	BTO:0001629	Human cardiac proteome	3.65E07, 6.89E07, 4.05E07	7.60736
9606	ENSP00000225603	-25	BTO:0001703	Human cardiac proteome	1.05E08, 1.04E08, 1.05E08	8.0199
9606	ENSP00000225614	-25	BTO:0001702	Human cardiac proteome	5.40E08, 4.02E08, 4.70E08	8.67241
9606	ENSP00000225614	-25	BTO:0001629	Human cardiac proteome	6.06E08, 6.97E08, 4.51E08	8.78245
9606	ENSP00000225614	-25	BTO:0001703	Human cardiac proteome	4.90E08, 5.27E08, 5.95E08	8.72166
9606	ENSP00000225655	-25	BTO:0001702	Human cardiac proteome	1.12E10, 1.26E10, 1.06E10	10.0482
9606	ENSP00000225655	-25	BTO:0001629	Human cardiac proteome	7.88E09, 8.48E09, 1.05E10	9.92828
9606	ENSP00000225655	-25	BTO:0001703	Human cardiac proteome	8.90E09, 8.14E09, 7.32E09	9.91073
9606	ENSP00000225665	-25	BTO:0001702	Human cardiac proteome	1.26E10, 9.11E09, 1.33E10	10.0999
9606	ENSP00000225665	-25	BTO:0001629	Human cardiac proteome	1.31E10, 9.80E09, 1.20E10	10.0787
9606	ENSP00000225665	-25	BTO:0001703	Human cardiac proteome	1.70E10, 4.48E09, 5.91E09	9.77186
9606	ENSP00000225698	-25	BTO:0001702	Human cardiac proteome	3.56E09, 2.14E09, 4.38E09	9.55125
9606	ENSP00000225698	-25	BTO:0001629	Human cardiac proteome	4.36E09, 5.19E09, 5.01E09	9.6999
9606	ENSP00000225698	-25	BTO:0001703	Human cardiac proteome	4.19E09, 3.37E09, 3.45E09	9.53777
9606	ENSP00000225719	-25	BTO:0001702	Human cardiac proteome	5.71E06, 2.39E06, 1.69E06	6.37823
9606	ENSP00000225719	-25	BTO:0001629	Human cardiac proteome	1.58E06, 4.33E06, 1.17E08	6.63649
9606	ENSP00000225719	-25	BTO:0001703	Human cardiac proteome	4.77E05, 1.15E06, 2.66E06	6.05923
9606	ENSP00000225724	-25	BTO:0001702	Human cardiac proteome	9.07E07, 6.26E07, 6.35E07	7.80261
9606	ENSP00000225724	-25	BTO:0001629	Human cardiac proteome	3.48E07, 6.01E07, 5.21E07	7.71656
9606	ENSP00000225724	-25	BTO:0001703	Human cardiac proteome	6.06E07, 1.11E08, 6.97E07	7.84335
9606	ENSP00000225726	-25	BTO:0001702	Human cardiac proteome	2.55E08, 2.29E08, 3.15E08	8.40657
9606	ENSP00000225726	-25	BTO:0001629	Human cardiac proteome	2.44E08, 2.50E08, 1.27E08	8.38798
9606	ENSP00000225726	-25	BTO:0001703	Human cardiac proteome	3.86E08, 4.22E08, 3.72E08	8.58615
9606	ENSP00000225729	-25	BTO:0001702	Human cardiac proteome	1.44E08, 1.91E08, 1.01E08	8.15712
9606	ENSP00000225729	-25	BTO:0001629	Human cardiac proteome	1.84E08, 1.40E08, 2.36E08	8.26591
9606	ENSP00000225729	-25	BTO:0001703	Human cardiac proteome	9.75E07, 9.95E07, 1.70E08	7.99796
9606	ENSP00000225777	-25	BTO:0001702	Human cardiac proteome	3.33E07, 1.56E07, 2.81E07	7.44875
9606	ENSP00000225777	-25	BTO:0001629	Human cardiac proteome	4.41E07, 2.96E07, 3.42E07	7.53363
9606	ENSP00000225777	-25	BTO:0001703	Human cardiac proteome	3.86E07, 1.82E07, 2.52E07	7.40141
9606	ENSP00000225792	-25	BTO:0001702	Human cardiac proteome	4.26E08, 4.17E08, 3.28E08	8.61973
9606	ENSP00000225792	-25	BTO:0001629	Human cardiac proteome	2.96E08, 3.29E08, 2.69E08	8.47076
9606	ENSP00000225792	-25	BTO:0001703	Human cardiac proteome	2.14E08, 3.31E08, 9.12E08	8.5203
9606	ENSP00000225927	-25	BTO:0001702	Human cardiac proteome	NA, 1.74E06, NA	6.23933
9606	ENSP00000225927	-25	BTO:0001629	Human cardiac proteome	NA, NA, 1.77E06	6.24806
9606	ENSP00000225927	-25	BTO:0001703	Human cardiac proteome	7.89E06, NA, 7.83E05	6.63706
9606	ENSP00000225941	-25	BTO:0001702	Human cardiac proteome	5.88E06, 4.62E06, 6.64E06	6.76903
9606	ENSP00000225941	-25	BTO:0001629	Human cardiac proteome	8.31E06, 1.61E07, 4.64E06	6.91934
9606	ENSP00000225941	-25	BTO:0001703	Human cardiac proteome	2.32E07, 1.60E07, 1.16E07	7.20323
9606	ENSP00000225964	-25	BTO:0001702	Human cardiac proteome	5.55E08, 5.52E08, 6.17E08	8.74412
9606	ENSP00000225964	-25	BTO:0001629	Human cardiac proteome	4.07E08, 2.33E08, 1.57E08	8.3677
9606	ENSP00000225964	-25	BTO:0001703	Human cardiac proteome	4.80E08, 1.21E08, 3.39E08	8.52998
9606	ENSP00000225969	-25	BTO:0001702	Human cardiac proteome	2.30E08, 2.11E08, 2.62E08	8.36217
9606	ENSP00000225969	-25	BTO:0001629	Human cardiac proteome	2.67E08, 2.50E08, 3.56E08	8.42665
9606	ENSP00000225969	-25	BTO:0001703	Human cardiac proteome	3.42E08, 2.91E08, 3.87E08	8.53419
9606	ENSP00000225972	-25	BTO:0001702	Human cardiac proteome	4.35E08, 5.12E08, 4.06E08	8.63801
9606	ENSP00000225972	-25	BTO:0001629	Human cardiac proteome	2.65E08, 2.60E08, 2.49E08	8.41462
9606	ENSP00000225972	-25	BTO:0001703	Human cardiac proteome	4.57E08, 5.63E08, 5.91E08	8.75037
9606	ENSP00000225983	-25	BTO:0001702	Human cardiac proteome	3.74E07, 1.02E07, 2.86E06	7.00903
9606	ENSP00000225983	-25	BTO:0001629	Human cardiac proteome	1.96E06, 7.00E06, 1.03E07	6.8451
9606	ENSP00000225983	-25	BTO:0001703	Human cardiac proteome	8.50E06, 1.41E07, 2.13E07	7.14808
9606	ENSP00000226004	-25	BTO:0001702	Human cardiac proteome	2.99E09, 2.77E09, 2.45E09	9.44186
9606	ENSP00000226004	-25	BTO:0001629	Human cardiac proteome	2.08E09, 4.31E09, 3.64E09	9.5606
9606	ENSP00000226004	-25	BTO:0001703	Human cardiac proteome	2.00E09, 2.86E09, 2.01E09	9.30221
9606	ENSP00000226105	-25	BTO:0001702	Human cardiac proteome	8.59E06, 6.58E06, 9.28E06	6.93398
9606	ENSP00000226105	-25	BTO:0001629	Human cardiac proteome	5.91E06, 4.80E06, 4.96E06	6.69521
9606	ENSP00000226105	-25	BTO:0001703	Human cardiac proteome	5.01E06, 4.84E06, 5.65E06	6.69972
9606	ENSP00000226207	-25	BTO:0001702	Human cardiac proteome	9.70E09, 1.68E10, 2.71E10	10.2262
9606	ENSP00000226207	-25	BTO:0001629	Human cardiac proteome	2.52E10, 3.06E10, 9.27E09	10.401
9606	ENSP00000226207	-25	BTO:0001703	Human cardiac proteome	1.37E10, 1.89E10, 2.20E10	10.276
9606	ENSP00000226209	-25	BTO:0001702	Human cardiac proteome	6.11E09, 5.64E09, 7.17E09	9.78579
9606	ENSP00000226209	-25	BTO:0001629	Human cardiac proteome	5.50E09, 5.81E09, 2.23E09	9.74074
9606	ENSP00000226209	-25	BTO:0001703	Human cardiac proteome	3.31E09, 1.08E10, 6.74E09	9.82873
9606	ENSP00000226253	-25	BTO:0001702	Human cardiac proteome	2.98E10, 2.53E10, 3.71E10	10.4738
9606	ENSP00000226253	-25	BTO:0001629	Human cardiac proteome	4.06E10, 5.34E10, 3.62E10	10.6083
9606	ENSP00000226253	-25	BTO:0001703	Human cardiac proteome	3.63E10, 3.78E10, 3.24E10	10.5593
9606	ENSP00000226279	-25	BTO:0001702	Human cardiac proteome	8.25E06, 5.50E06, 9.67E06	6.91664
9606	ENSP00000226279	-25	BTO:0001629	Human cardiac proteome	2.11E07, 5.45E07, 4.58E06	7.32481
9606	ENSP00000226279	-25	BTO:0001703	Human cardiac proteome	1.67E07, 2.87E07, 4.91E07	7.45768
9606	ENSP00000226299	-25	BTO:0001702	Human cardiac proteome	6.48E09, 4.67E09, 4.57E09	9.66955
9606	ENSP00000226299	-25	BTO:0001629	Human cardiac proteome	6.63E09, 6.66E09, 8.17E09	9.82322
9606	ENSP00000226299	-25	BTO:0001703	Human cardiac proteome	5.56E09, 5.04E09, 3.65E09	9.70249
9606	ENSP00000226355	-25	BTO:0001702	Human cardiac proteome	2.50E09, 4.12E09, 2.57E09	9.41031
9606	ENSP00000226355	-25	BTO:0001629	Human cardiac proteome	1.79E09, 1.02E09, 1.04E09	9.01885
9606	ENSP00000226355	-25	BTO:0001703	Human cardiac proteome	3.53E09, 2.63E09, 2.24E09	9.41987
9606	ENSP00000226574	-25	BTO:0001702	Human cardiac proteome	2.44E08, 2.46E08, 2.00E08	8.38816
9606	ENSP00000226574	-25	BTO:0001629	Human cardiac proteome	1.97E08, 1.29E08, 1.36E08	8.13238
9606	ENSP00000226574	-25	BTO:0001703	Human cardiac proteome	2.08E08, 2.52E08, 1.90E08	8.3176
9606	ENSP00000226578	-25	BTO:0001702	Human cardiac proteome	NA, 7.14E06, 2.45E06	6.6809
9606	ENSP00000226578	-25	BTO:0001629	Human cardiac proteome	6.74E06, 2.58E06, 7.99E06	6.8287
9606	ENSP00000226578	-25	BTO:0001703	Human cardiac proteome	5.19E06, 5.86E06, 1.03E07	6.76823
9606	ENSP00000226760	-25	BTO:0001702	Human cardiac proteome	6.29E08, 5.30E08, 6.43E08	8.79892
9606	ENSP00000226760	-25	BTO:0001629	Human cardiac proteome	6.74E08, 9.19E08, 8.98E08	8.95311
9606	ENSP00000226760	-25	BTO:0001703	Human cardiac proteome	3.83E08, 6.67E08, 5.92E08	8.77203
9606	ENSP00000226796	-25	BTO:0001702	Human cardiac proteome	1.51E07, 2.66E07, 6.48E06	7.17832
9606	ENSP00000226796	-25	BTO:0001629	Human cardiac proteome	5.55E06, 1.78E07, 5.49E06	6.74457
9606	ENSP00000226796	-25	BTO:0001703	Human cardiac proteome	1.83E07, 2.15E07, 2.99E07	7.33328
9606	ENSP00000226798	-25	BTO:0001702	Human cardiac proteome	3.77E06, NA, NA	6.57658
9606	ENSP00000226798	-25	BTO:0001629	Human cardiac proteome	NA, 3.54E06, 5.11E06	6.63632
9606	ENSP00000226798	-25	BTO:0001703	Human cardiac proteome	NA, 4.65E06, 3.28E06	6.59816
9606	ENSP00000227251	-25	BTO:0001702	Human cardiac proteome	8.60E10, 6.18E10, 9.00E10	10.9344
9606	ENSP00000227251	-25	BTO:0001629	Human cardiac proteome	8.69E10, 9.67E10, 9.34E10	10.9701
9606	ENSP00000227251	-25	BTO:0001703	Human cardiac proteome	7.22E10, 7.14E10, 5.62E10	10.8539
9606	ENSP00000227266	-25	BTO:0001702	Human cardiac proteome	1.85E08, 2.19E08, 1.20E08	8.26819
9606	ENSP00000227266	-25	BTO:0001629	Human cardiac proteome	8.02E07, 7.82E07, 2.09E06	7.89319
9606	ENSP00000227266	-25	BTO:0001703	Human cardiac proteome	1.11E08, 2.00E08, 1.26E08	8.09995
9606	ENSP00000227322	-25	BTO:0001702	Human cardiac proteome	2.50E07, 3.36E07, 7.05E07	7.52591
9606	ENSP00000227322	-25	BTO:0001629	Human cardiac proteome	4.34E07, 2.86E07, 1.12E07	7.45589
9606	ENSP00000227322	-25	BTO:0001703	Human cardiac proteome	3.80E07, 5.02E07, 3.84E07	7.5845
9606	ENSP00000227378	-25	BTO:0001702	Human cardiac proteome	4.59E10, 3.98E10, 5.02E10	10.6622
9606	ENSP00000227378	-25	BTO:0001629	Human cardiac proteome	4.38E10, 4.84E10, 4.88E10	10.6845
9606	ENSP00000227378	-25	BTO:0001703	Human cardiac proteome	4.33E10, 4.75E10, 3.85E10	10.6364
9606	ENSP00000227507	-25	BTO:0001702	Human cardiac proteome	5.33E06, NA, 3.63E06	6.65153
9606	ENSP00000227507	-25	BTO:0001703	Human cardiac proteome	NA, NA, 8.94E05	5.9515
9606	ENSP00000227524	-25	BTO:0001702	Human cardiac proteome	5.66E08, 5.72E08, 4.46E08	8.75319
9606	ENSP00000227524	-25	BTO:0001629	Human cardiac proteome	5.74E08, 4.57E08, 4.33E08	8.66031
9606	ENSP00000227524	-25	BTO:0001703	Human cardiac proteome	5.93E08, 4.43E08, 5.10E08	8.70719
9606	ENSP00000227525	-25	BTO:0001702	Human cardiac proteome	2.34E08, 5.65E08, 3.00E08	8.47726
9606	ENSP00000227525	-25	BTO:0001629	Human cardiac proteome	1.51E08, 7.70E07, 7.67E07	7.88622
9606	ENSP00000227525	-25	BTO:0001703	Human cardiac proteome	3.83E08, 3.43E08, 2.55E08	8.53576
9606	ENSP00000227667	-25	BTO:0001702	Human cardiac proteome	5.78E08, 1.90E09, 1.39E09	9.14282
9606	ENSP00000227667	-25	BTO:0001629	Human cardiac proteome	6.61E08, 7.52E08, 6.65E08	8.82251
9606	ENSP00000227667	-25	BTO:0001703	Human cardiac proteome	9.69E08, 1.66E09, 1.32E09	9.11954
9606	ENSP00000227758	-25	BTO:0001702	Human cardiac proteome	4.05E06, 2.50E06, 7.00E06	6.6074
9606	ENSP00000227758	-25	BTO:0001629	Human cardiac proteome	6.86E06, 1.17E07, 4.72E06	6.83618
9606	ENSP00000227758	-25	BTO:0001703	Human cardiac proteome	2.64E06, 1.14E07, 1.18E07	7.05608
9606	ENSP00000227868	-25	BTO:0001702	Human cardiac proteome	6.35E09, 5.44E09, 7.91E09	9.80295
9606	ENSP00000227868	-25	BTO:0001629	Human cardiac proteome	7.25E09, 1.01E10, 1.05E10	10.0056
9606	ENSP00000227868	-25	BTO:0001703	Human cardiac proteome	4.97E09, 7.26E09, 5.66E09	9.75246
9606	ENSP00000228136	-25	BTO:0001702	Human cardiac proteome	1.36E08, 1.26E08, 1.97E07	8.09868
9606	ENSP00000228136	-25	BTO:0001629	Human cardiac proteome	2.09E08, 2.18E08, 2.15E08	8.33243
9606	ENSP00000228136	-25	BTO:0001703	Human cardiac proteome	1.31E08, 1.87E08, 2.75E08	8.2719
9606	ENSP00000228251	-25	BTO:0001702	Human cardiac proteome	8.02E08, 3.51E08, 4.94E08	8.69351
9606	ENSP00000228251	-25	BTO:0001629	Human cardiac proteome	1.24E09, 9.52E08, 6.24E08	8.97875
9606	ENSP00000228251	-25	BTO:0001703	Human cardiac proteome	9.92E08, 9.15E08, 6.07E08	8.96128
9606	ENSP00000228284	-25	BTO:0001702	Human cardiac proteome	2.32E08, 3.10E08, 2.27E08	8.36461
9606	ENSP00000228284	-25	BTO:0001629	Human cardiac proteome	2.39E08, 2.10E08, 2.35E08	8.37082
9606	ENSP00000228284	-25	BTO:0001703	Human cardiac proteome	1.21E08, 3.17E08, 2.93E08	8.46656
9606	ENSP00000228307	-25	BTO:0001702	Human cardiac proteome	7.85E08, 5.82E08, 5.05E08	8.76474
9606	ENSP00000228307	-25	BTO:0001629	Human cardiac proteome	5.05E08, 6.53E08, 4.72E08	8.70312
9606	ENSP00000228307	-25	BTO:0001703	Human cardiac proteome	4.73E08, 5.53E08, 5.36E08	8.72894
9606	ENSP00000228318	-25	BTO:0001702	Human cardiac proteome	1.88E10, 1.31E10, 1.60E10	10.2054
9606	ENSP00000228318	-25	BTO:0001629	Human cardiac proteome	1.67E10, 2.09E10, 2.05E10	10.3123
9606	ENSP00000228318	-25	BTO:0001703	Human cardiac proteome	1.35E10, 1.33E10, 1.19E10	10.1253
9606	ENSP00000228347	-25	BTO:0001702	Human cardiac proteome	1.73E06, 3.50E06, 1.90E06	6.27802
9606	ENSP00000228347	-25	BTO:0001629	Human cardiac proteome	1.70E08, 3.85E06, 3.98E06	6.60011
9606	ENSP00000228347	-25	BTO:0001703	Human cardiac proteome	3.76E08, 3.07E06, 7.91E06	6.8983
9606	ENSP00000228495	-25	BTO:0001702	Human cardiac proteome	2.40E07, 2.19E07, 2.48E07	7.3799
9606	ENSP00000228495	-25	BTO:0001629	Human cardiac proteome	2.63E07, 3.80E07, 1.00E07	7.42077
9606	ENSP00000228495	-25	BTO:0001703	Human cardiac proteome	4.68E07, 2.88E07, 3.84E07	7.58414
9606	ENSP00000228506	-25	BTO:0001702	Human cardiac proteome	1.16E09, 5.67E08, 1.22E09	9.06324
9606	ENSP00000228506	-25	BTO:0001629	Human cardiac proteome	6.58E08, 4.68E08, 5.22E08	8.71772
9606	ENSP00000228506	-25	BTO:0001703	Human cardiac proteome	1.54E09, 6.08E08, 1.05E09	9.02109
9606	ENSP00000228510	-25	BTO:0001702	Human cardiac proteome	2.22E07, 1.05E07, 3.92E07	7.34654
9606	ENSP00000228510	-25	BTO:0001629	Human cardiac proteome	5.75E07, 5.28E07, 6.27E07	7.75988
9606	ENSP00000228510	-25	BTO:0001703	Human cardiac proteome	3.86E07, 1.79E07, 2.56E07	7.40875
9606	ENSP00000228705	-25	BTO:0001702	Human cardiac proteome	7.13E07, 1.27E08, 7.20E07	7.85717
9606	ENSP00000228705	-25	BTO:0001629	Human cardiac proteome	9.75E07, 9.64E07, 1.50E07	7.9841
9606	ENSP00000228705	-25	BTO:0001703	Human cardiac proteome	1.15E08, 4.53E07, 6.86E07	7.83658
9606	ENSP00000228740	-25	BTO:0001702	Human cardiac proteome	3.07E09, 2.65E09, 3.21E09	9.48775
9606	ENSP00000228740	-25	BTO:0001629	Human cardiac proteome	3.10E09, 3.02E09, 2.75E09	9.48023
9606	ENSP00000228740	-25	BTO:0001703	Human cardiac proteome	3.35E09, 2.80E09, 3.28E09	9.51591
9606	ENSP00000228799	-25	BTO:0001702	Human cardiac proteome	1.56E07, 4.48E06, 1.18E07	7.07161
9606	ENSP00000228799	-25	BTO:0001629	Human cardiac proteome	3.55E07, NA, 2.87E06	7.28263
9606	ENSP00000228799	-25	BTO:0001703	Human cardiac proteome	2.21E07, 6.94E06, 3.05E07	7.34434
9606	ENSP00000228825	-25	BTO:0001702	Human cardiac proteome	8.18E08, 1.30E09, 1.03E09	9.01271
9606	ENSP00000228825	-25	BTO:0001629	Human cardiac proteome	9.26E08, 4.29E08, 8.40E08	8.92447
9606	ENSP00000228825	-25	BTO:0001703	Human cardiac proteome	7.23E08, 8.59E08, 9.14E08	8.9342
9606	ENSP00000228841	-25	BTO:0001702	Human cardiac proteome	6.49E10, 7.93E10, 8.55E10	10.8994
9606	ENSP00000228841	-25	BTO:0001629	Human cardiac proteome	1.97E11, 2.82E11, 1.73E11	11.2954
9606	ENSP00000228841	-25	BTO:0001703	Human cardiac proteome	2.11E10, 2.14E10, 1.55E10	10.3245
9606	ENSP00000228872	-25	BTO:0001702	Human cardiac proteome	4.39E07, 3.87E07, 3.14E07	7.58826
9606	ENSP00000228872	-25	BTO:0001629	Human cardiac proteome	4.13E07, 5.27E07, 2.99E07	7.6161
9606	ENSP00000228872	-25	BTO:0001703	Human cardiac proteome	5.77E07, 5.19E07, 5.85E07	7.76109
9606	ENSP00000228928	-25	BTO:0001702	Human cardiac proteome	3.04E07, 2.48E07, 2.06E07	7.39493
9606	ENSP00000228928	-25	BTO:0001629	Human cardiac proteome	1.65E07, 7.85E06, 1.51E07	7.17947
9606	ENSP00000228928	-25	BTO:0001703	Human cardiac proteome	8.72E06, 2.16E07, 3.32E07	7.33402
9606	ENSP00000228938	-25	BTO:0001702	Human cardiac proteome	1.73E08, 7.47E07, 3.63E07	7.87339
9606	ENSP00000228938	-25	BTO:0001629	Human cardiac proteome	6.43E07, 1.19E07, 9.31E06	7.07574
9606	ENSP00000228938	-25	BTO:0001703	Human cardiac proteome	5.34E07, 2.46E07, 2.62E07	7.41788
9606	ENSP00000228945	-25	BTO:0001702	Human cardiac proteome	1.96E09, 1.96E09, 1.48E09	9.29241
9606	ENSP00000228945	-25	BTO:0001629	Human cardiac proteome	1.33E09, 1.07E09, 1.04E09	9.03055
9606	ENSP00000228945	-25	BTO:0001703	Human cardiac proteome	2.06E09, 1.39E09, 1.67E09	9.22277
9606	ENSP00000229179	-25	BTO:0001702	Human cardiac proteome	2.35E07, 2.44E07, 2.14E06	7.37077
9606	ENSP00000229179	-25	BTO:0001629	Human cardiac proteome	1.03E07, 7.62E06, 8.32E06	6.92006
9606	ENSP00000229179	-25	BTO:0001703	Human cardiac proteome	8.55E06, 8.68E06, 1.64E07	6.9385
9606	ENSP00000229195	-25	BTO:0001702	Human cardiac proteome	1.45E07, 1.34E07, 5.61E06	7.12609
9606	ENSP00000229195	-25	BTO:0001629	Human cardiac proteome	1.04E07, 8.29E06, NA	6.97102
9606	ENSP00000229195	-25	BTO:0001703	Human cardiac proteome	1.06E07, 1.44E07, 1.69E07	7.15755
9606	ENSP00000229238	-25	BTO:0001702	Human cardiac proteome	1.38E08, 4.10E07, 8.47E07	7.9278
9606	ENSP00000229238	-25	BTO:0001629	Human cardiac proteome	1.89E08, 2.06E08, 8.49E07	8.27535
9606	ENSP00000229238	-25	BTO:0001703	Human cardiac proteome	6.64E07, 1.17E08, 9.66E07	7.98488
9606	ENSP00000229239	-25	BTO:0001702	Human cardiac proteome	1.83E11, 1.44E11, 1.74E11	11.2413
9606	ENSP00000229239	-25	BTO:0001629	Human cardiac proteome	2.02E11, 1.99E11, 1.89E11	11.2984
9606	ENSP00000229239	-25	BTO:0001703	Human cardiac proteome	1.77E11, 1.66E11, 1.35E11	11.2211
9606	ENSP00000229251	-25	BTO:0001702	Human cardiac proteome	5.57E08, 3.68E08, 4.32E08	8.63576
9606	ENSP00000229251	-25	BTO:0001629	Human cardiac proteome	4.76E08, 5.65E08, 5.83E08	8.75177
9606	ENSP00000229251	-25	BTO:0001703	Human cardiac proteome	3.93E08, 4.92E08, 4.75E08	8.67687
9606	ENSP00000229266	-25	BTO:0001702	Human cardiac proteome	5.36E07, 1.66E07, 2.00E07	7.30004
9606	ENSP00000229266	-25	BTO:0001629	Human cardiac proteome	3.03E07, 3.36E07, 7.10E07	7.52643
9606	ENSP00000229266	-25	BTO:0001703	Human cardiac proteome	4.16E07, 5.36E07, 2.44E07	7.61868
9606	ENSP00000229268	-25	BTO:0001702	Human cardiac proteome	3.08E09, 2.31E09, 2.47E09	9.39309
9606	ENSP00000229268	-25	BTO:0001629	Human cardiac proteome	2.80E09, 2.41E09, 2.09E09	9.3818
9606	ENSP00000229268	-25	BTO:0001703	Human cardiac proteome	2.26E09, 2.80E09, 2.05E09	9.35431
9606	ENSP00000229270	-25	BTO:0001702	Human cardiac proteome	5.90E10, 4.36E10, 5.89E10	10.7701
9606	ENSP00000229270	-25	BTO:0001629	Human cardiac proteome	5.83E10, 6.82E10, 6.01E10	10.7791
9606	ENSP00000229270	-25	BTO:0001703	Human cardiac proteome	5.48E10, 5.24E10, 4.56E10	10.7193
9606	ENSP00000229277	-25	BTO:0001702	Human cardiac proteome	1.13E09, 2.11E09, 2.53E09	9.32449
9606	ENSP00000229277	-25	BTO:0001629	Human cardiac proteome	1.16E09, 2.48E09, 1.17E09	9.06685
9606	ENSP00000229277	-25	BTO:0001703	Human cardiac proteome	1.87E09, 2.23E09, 3.22E09	9.34885
9606	ENSP00000229281	-25	BTO:0001702	Human cardiac proteome	1.65E08, 3.25E08, 4.12E08	8.51228
9606	ENSP00000229281	-25	BTO:0001629	Human cardiac proteome	4.31E08, 3.42E08, 2.94E08	8.53422
9606	ENSP00000229281	-25	BTO:0001703	Human cardiac proteome	5.33E08, 5.00E08, 4.48E08	8.69935
9606	ENSP00000229319	-25	BTO:0001702	Human cardiac proteome	5.75E10, 5.38E10, 6.64E10	10.7596
9606	ENSP00000229319	-25	BTO:0001629	Human cardiac proteome	9.40E10, 9.91E10, 9.63E10	10.9836
9606	ENSP00000229319	-25	BTO:0001703	Human cardiac proteome	6.62E10, 5.71E10, 4.88E10	10.7567
9606	ENSP00000229328	-25	BTO:0001702	Human cardiac proteome	4.29E07, 3.48E07, 4.79E07	7.63215
9606	ENSP00000229328	-25	BTO:0001629	Human cardiac proteome	1.49E07, 1.96E07, NA	7.23601
9606	ENSP00000229328	-25	BTO:0001703	Human cardiac proteome	1.83E07, 4.79E07, 6.44E07	7.68036
9606	ENSP00000229329	-25	BTO:0001702	Human cardiac proteome	4.47E08, 2.35E08, 2.63E08	8.41986
9606	ENSP00000229329	-25	BTO:0001629	Human cardiac proteome	2.80E08, 1.77E08, 2.14E08	8.33062
9606	ENSP00000229329	-25	BTO:0001703	Human cardiac proteome	4.64E08, 2.72E08, 4.85E08	8.66679
9606	ENSP00000229330	-25	BTO:0001702	Human cardiac proteome	8.76E06, 5.53E06, 3.37E06	6.74285
9606	ENSP00000229330	-25	BTO:0001629	Human cardiac proteome	4.44E07, 2.39E06, NA	7.36929
9606	ENSP00000229330	-25	BTO:0001703	Human cardiac proteome	1.89E06, 1.40E07, 3.31E06	6.51947
9606	ENSP00000229340	-25	BTO:0001702	Human cardiac proteome	1.30E08, 2.19E08, 2.19E08	8.3398
9606	ENSP00000229340	-25	BTO:0001629	Human cardiac proteome	1.40E08, 9.51E07, 5.43E07	7.97829
9606	ENSP00000229340	-25	BTO:0001703	Human cardiac proteome	2.04E08, 5.27E07, 2.07E08	8.30898
9606	ENSP00000229379	-25	BTO:0001702	Human cardiac proteome	6.18E08, 9.41E08, 8.88E08	8.94831
9606	ENSP00000229379	-25	BTO:0001629	Human cardiac proteome	8.10E08, 6.62E08, 2.06E08	8.82116
9606	ENSP00000229379	-25	BTO:0001703	Human cardiac proteome	1.20E09, 4.33E08, 8.79E08	8.94378
9606	ENSP00000229390	-25	BTO:0001702	Human cardiac proteome	6.73E07, 6.69E07, 5.87E07	7.82522
9606	ENSP00000229390	-25	BTO:0001629	Human cardiac proteome	4.79E07, 6.12E07, 5.27E07	7.72176
9606	ENSP00000229390	-25	BTO:0001703	Human cardiac proteome	8.95E07, 4.80E07, 4.77E07	7.68097
9606	ENSP00000229416	-25	BTO:0001702	Human cardiac proteome	2.83E08, 1.88E08, 2.66E08	8.42487
9606	ENSP00000229416	-25	BTO:0001629	Human cardiac proteome	2.29E08, 3.01E08, 2.92E08	8.46471
9606	ENSP00000229416	-25	BTO:0001703	Human cardiac proteome	2.04E08, 1.85E08, 2.11E08	8.31065
9606	ENSP00000229563	-25	BTO:0001702	Human cardiac proteome	8.99E07, 9.74E07, 1.67E08	7.98864
9606	ENSP00000229563	-25	BTO:0001629	Human cardiac proteome	1.00E08, 1.01E08, 6.16E07	7.99989
9606	ENSP00000229563	-25	BTO:0001703	Human cardiac proteome	2.07E08, NA, 3.89E07	8.08938
9606	ENSP00000229570	-25	BTO:0001702	Human cardiac proteome	4.56E06, NA, 3.82E06	6.62207
9606	ENSP00000229570	-25	BTO:0001629	Human cardiac proteome	3.57E06, 2.65E06, NA	6.49262
9606	ENSP00000229570	-25	BTO:0001703	Human cardiac proteome	2.86E06, NA, 4.85E06	6.58618
9606	ENSP00000229633	-25	BTO:0001702	Human cardiac proteome	1.74E08, 2.14E08, 2.98E08	8.3297
9606	ENSP00000229633	-25	BTO:0001629	Human cardiac proteome	4.32E08, 3.84E08, 4.34E08	8.6358
9606	ENSP00000229633	-25	BTO:0001703	Human cardiac proteome	4.21E08, 3.01E08, 3.17E08	8.50154
9606	ENSP00000229794	-25	BTO:0001702	Human cardiac proteome	6.14E08, 4.81E08, 5.01E08	8.69998
9606	ENSP00000229794	-25	BTO:0001629	Human cardiac proteome	5.68E08, 5.24E08, 5.32E08	8.72617
9606	ENSP00000229794	-25	BTO:0001703	Human cardiac proteome	7.01E08, 5.39E08, 4.49E08	8.73189
9606	ENSP00000229812	-25	BTO:0001702	Human cardiac proteome	3.47E07, 2.58E07, 4.76E07	7.53976
9606	ENSP00000229812	-25	BTO:0001629	Human cardiac proteome	3.77E07, 5.09E07, 6.93E07	7.70637
9606	ENSP00000229812	-25	BTO:0001703	Human cardiac proteome	1.63E07, 4.32E07, 3.03E07	7.48139
9606	ENSP00000229854	-25	BTO:0001702	Human cardiac proteome	1.13E07, 1.34E07, 1.10E07	7.05182
9606	ENSP00000229854	-25	BTO:0001629	Human cardiac proteome	2.52E07, 3.03E07, 1.06E08	7.48074
9606	ENSP00000229854	-25	BTO:0001703	Human cardiac proteome	2.41E07, 4.79E07, 4.06E07	7.6087
9606	ENSP00000229922	-25	BTO:0001702	Human cardiac proteome	2.96E09, 2.73E09, 2.71E09	9.43586
9606	ENSP00000229922	-25	BTO:0001629	Human cardiac proteome	2.75E09, 3.66E09, 3.43E09	9.53492
9606	ENSP00000229922	-25	BTO:0001703	Human cardiac proteome	2.19E09, 2.55E09, 2.22E09	9.34601
9606	ENSP00000229971	-25	BTO:0001702	Human cardiac proteome	1.75E06, 3.21E06, 5.29E06	6.5069
9606	ENSP00000229971	-25	BTO:0001629	Human cardiac proteome	3.94E06, NA, 2.46E06	6.50521
9606	ENSP00000229971	-25	BTO:0001703	Human cardiac proteome	1.10E07, NA, 4.02E06	6.87652
9606	ENSP00000230036	-25	BTO:0001702	Human cardiac proteome	5.32E06, 2.47E07, 2.65E07	7.39263
9606	ENSP00000230036	-25	BTO:0001629	Human cardiac proteome	1.64E07, 1.42E07, NA	7.18541
9606	ENSP00000230036	-25	BTO:0001703	Human cardiac proteome	4.26E07, 3.84E07, 5.96E07	7.62897
9606	ENSP00000230048	-25	BTO:0001702	Human cardiac proteome	4.66E09, 2.80E09, 4.65E09	9.66783
9606	ENSP00000230048	-25	BTO:0001629	Human cardiac proteome	4.21E09, 4.80E09, 3.03E09	9.62407
9606	ENSP00000230048	-25	BTO:0001703	Human cardiac proteome	5.51E09, 6.36E09, 3.94E09	9.74151
9606	ENSP00000230050	-25	BTO:0001702	Human cardiac proteome	2.06E09, 2.11E09, 1.62E09	9.3136
9606	ENSP00000230050	-25	BTO:0001629	Human cardiac proteome	1.89E09, 2.28E09, 1.62E09	9.27583
9606	ENSP00000230050	-25	BTO:0001703	Human cardiac proteome	2.44E09, 1.98E09, 1.79E09	9.29763
9606	ENSP00000230085	-25	BTO:0001702	Human cardiac proteome	1.98E09, 1.41E09, 1.25E09	9.15061
9606	ENSP00000230085	-25	BTO:0001629	Human cardiac proteome	2.70E09, 1.57E09, 1.46E09	9.19577
9606	ENSP00000230085	-25	BTO:0001703	Human cardiac proteome	1.34E09, 1.69E09, 1.41E09	9.14902
9606	ENSP00000230099	-25	BTO:0001702	Human cardiac proteome	6.74E06, 7.31E06, NA	6.84658
9606	ENSP00000230099	-25	BTO:0001703	Human cardiac proteome	2.63E06, NA, 1.55E06	6.32007
9606	ENSP00000230323	-25	BTO:0001702	Human cardiac proteome	1.00E07, 1.44E07, 7.20E07	7.15868
9606	ENSP00000230323	-25	BTO:0001629	Human cardiac proteome	2.55E07, 2.35E07, 1.98E07	7.37043
9606	ENSP00000230323	-25	BTO:0001703	Human cardiac proteome	1.71E07, 2.48E07, 3.00E07	7.39412
9606	ENSP00000230340	-25	BTO:0001702	Human cardiac proteome	4.15E08, 2.15E08, 1.21E09	8.61755
9606	ENSP00000230340	-25	BTO:0001629	Human cardiac proteome	1.09E09, 5.60E08, 1.22E09	9.03746
9606	ENSP00000230340	-25	BTO:0001703	Human cardiac proteome	8.62E08, 4.49E08, 3.78E08	8.65203
9606	ENSP00000230419	-25	BTO:0001702	Human cardiac proteome	3.49E07, 1.30E07, 5.55E06	7.11231
9606	ENSP00000230419	-25	BTO:0001629	Human cardiac proteome	7.99E06, NA, NA	6.9028
9606	ENSP00000230419	-25	BTO:0001703	Human cardiac proteome	4.20E07, 3.37E07, 3.98E07	7.6004
9606	ENSP00000230431	-25	BTO:0001702	Human cardiac proteome	4.01E08, 2.65E08, 4.15E08	8.60365
9606	ENSP00000230431	-25	BTO:0001629	Human cardiac proteome	4.58E08, 4.14E08, 8.46E08	8.66114
9606	ENSP00000230431	-25	BTO:0001703	Human cardiac proteome	5.44E08, 4.01E08, 4.34E08	8.63737
9606	ENSP00000230449	-25	BTO:0001702	Human cardiac proteome	4.22E08, 3.14E08, 2.31E08	8.49718
9606	ENSP00000230449	-25	BTO:0001629	Human cardiac proteome	1.97E08, 1.52E08, 1.73E08	8.23909
9606	ENSP00000230449	-25	BTO:0001703	Human cardiac proteome	1.01E08, 2.89E08, 3.11E08	8.46015
9606	ENSP00000230461	-25	BTO:0001702	Human cardiac proteome	4.53E07, 1.37E07, 3.31E07	7.52031
9606	ENSP00000230461	-25	BTO:0001629	Human cardiac proteome	1.95E07, 3.01E07, 3.99E07	7.47921
9606	ENSP00000230461	-25	BTO:0001703	Human cardiac proteome	2.14E07, 5.37E07, 3.34E07	7.52362
9606	ENSP00000230538	-25	BTO:0001702	Human cardiac proteome	8.18E08, 1.20E09, 1.08E09	9.03433
9606	ENSP00000230538	-25	BTO:0001629	Human cardiac proteome	1.26E09, 1.55E09, 8.68E08	9.09918
9606	ENSP00000230538	-25	BTO:0001703	Human cardiac proteome	8.32E08, 1.20E09, 1.17E09	9.06838
9606	ENSP00000230640	-25	BTO:0001702	Human cardiac proteome	3.14E07, 4.27E07, 2.77E07	7.49732
9606	ENSP00000230640	-25	BTO:0001629	Human cardiac proteome	2.39E07, 2.86E07, 2.99E07	7.45583
9606	ENSP00000230640	-25	BTO:0001703	Human cardiac proteome	2.02E07, 3.83E07, 3.84E07	7.58343
9606	ENSP00000230771	-25	BTO:0001702	Human cardiac proteome	9.06E08, 5.43E08, 8.12E08	8.90944
9606	ENSP00000230771	-25	BTO:0001629	Human cardiac proteome	1.17E09, 1.50E09, 1.17E09	9.06878
9606	ENSP00000230771	-25	BTO:0001703	Human cardiac proteome	1.00E09, 9.41E08, 8.05E08	8.97368
9606	ENSP00000230792	-25	BTO:0001702	Human cardiac proteome	3.52E07, 3.79E07, 2.84E07	7.54668
9606	ENSP00000230792	-25	BTO:0001629	Human cardiac proteome	5.25E07, 3.95E07, 3.47E07	7.59691
9606	ENSP00000230792	-25	BTO:0001703	Human cardiac proteome	5.11E07, 3.78E07, 3.74E07	7.57779
9606	ENSP00000230895	-25	BTO:0001702	Human cardiac proteome	1.49E07, 1.17E08, 6.93E07	7.84079
9606	ENSP00000230895	-25	BTO:0001629	Human cardiac proteome	9.93E07, 4.57E07, 1.23E07	7.65997
9606	ENSP00000230895	-25	BTO:0001703	Human cardiac proteome	1.86E07, 8.86E07, 3.59E07	7.55513
9606	ENSP00000231061	-25	BTO:0001702	Human cardiac proteome	2.36E08, 3.53E08, 2.28E08	8.37268
9606	ENSP00000231061	-25	BTO:0001629	Human cardiac proteome	3.59E08, 1.06E08, 2.72E07	8.02561
9606	ENSP00000231061	-25	BTO:0001703	Human cardiac proteome	1.97E08, 1.01E08, 1.48E08	8.17159
9606	ENSP00000231198	-25	BTO:0001702	Human cardiac proteome	1.50E07, 5.95E06, 9.34E06	6.97035
9606	ENSP00000231198	-25	BTO:0001629	Human cardiac proteome	1.20E07, 1.86E07, 1.30E07	7.11273
9606	ENSP00000231198	-25	BTO:0001703	Human cardiac proteome	1.97E07, 1.28E07, 1.36E07	7.13313
9606	ENSP00000231238	-25	BTO:0001702	Human cardiac proteome	2.30E08, 2.35E08, 3.33E08	8.37057
9606	ENSP00000231238	-25	BTO:0001629	Human cardiac proteome	2.88E08, 2.99E08, 2.99E08	8.47526
9606	ENSP00000231238	-25	BTO:0001703	Human cardiac proteome	3.07E08, 2.91E08, 3.23E08	8.48706
9606	ENSP00000231368	-25	BTO:0001702	Human cardiac proteome	3.61E08, 2.39E08, 3.12E08	8.49448
9606	ENSP00000231368	-25	BTO:0001629	Human cardiac proteome	3.09E08, 2.87E08, 3.91E08	8.48932
9606	ENSP00000231368	-25	BTO:0001703	Human cardiac proteome	3.01E08, 2.45E08, 1.95E08	8.38859
9606	ENSP00000231484	-25	BTO:0001702	Human cardiac proteome	1.74E06, 3.94E06, 7.56E06	6.59591
9606	ENSP00000231484	-25	BTO:0001629	Human cardiac proteome	5.65E06, 2.41E06, 1.53E06	6.38153
9606	ENSP00000231484	-25	BTO:0001703	Human cardiac proteome	1.15E07, 4.51E06, 1.04E07	7.01603
9606	ENSP00000231487	-25	BTO:0001702	Human cardiac proteome	1.17E09, 8.67E08, 9.88E08	8.99487
9606	ENSP00000231487	-25	BTO:0001629	Human cardiac proteome	9.96E08, 1.61E09, 9.40E08	8.99816
9606	ENSP00000231487	-25	BTO:0001703	Human cardiac proteome	1.23E09, 1.36E09, 1.43E09	9.13437
9606	ENSP00000231498	-25	BTO:0001702	Human cardiac proteome	8.06E07, 7.27E07, 4.83E07	7.86159
9606	ENSP00000231498	-25	BTO:0001629	Human cardiac proteome	4.58E07, 4.40E07, 3.28E07	7.64389
9606	ENSP00000231498	-25	BTO:0001703	Human cardiac proteome	2.75E07, 2.44E07, 6.31E07	7.43933
9606	ENSP00000231509	-25	BTO:0001702	Human cardiac proteome	2.27E07, 2.32E07, 1.94E07	7.3567
9606	ENSP00000231509	-25	BTO:0001629	Human cardiac proteome	2.18E07, 2.28E07, 1.91E07	7.33816
9606	ENSP00000231509	-25	BTO:0001703	Human cardiac proteome	2.10E07, 3.44E07, 2.98E07	7.47402
9606	ENSP00000231572	-25	BTO:0001702	Human cardiac proteome	1.42E09, 1.21E09, 1.72E09	9.15337
9606	ENSP00000231572	-25	BTO:0001629	Human cardiac proteome	1.27E09, 1.12E09, 1.48E09	9.10328
9606	ENSP00000231572	-25	BTO:0001703	Human cardiac proteome	1.03E09, 1.31E09, 1.30E09	9.11491
9606	ENSP00000231668	-25	BTO:0001702	Human cardiac proteome	1.01E08, 9.39E07, 1.17E08	8.00218
9606	ENSP00000231668	-25	BTO:0001629	Human cardiac proteome	1.03E08, 1.24E08, 4.66E07	8.01368
9606	ENSP00000231668	-25	BTO:0001703	Human cardiac proteome	1.35E08, 1.08E08, 1.39E08	8.12994
9606	ENSP00000231751	-25	BTO:0001702	Human cardiac proteome	1.00E08, 1.85E08, 1.38E09	8.26622
9606	ENSP00000231751	-25	BTO:0001629	Human cardiac proteome	1.55E08, 4.06E08, 1.93E09	8.60878
9606	ENSP00000231751	-25	BTO:0001703	Human cardiac proteome	2.93E08, 3.28E08, 1.22E09	8.51523
9606	ENSP00000231887	-25	BTO:0001702	Human cardiac proteome	2.94E08, 3.60E08, 3.64E08	8.55682
9606	ENSP00000231887	-25	BTO:0001629	Human cardiac proteome	4.63E08, 6.19E08, 4.16E08	8.66602
9606	ENSP00000231887	-25	BTO:0001703	Human cardiac proteome	3.20E08, 2.55E08, 2.28E08	8.40593
9606	ENSP00000231948	-25	BTO:0001702	Human cardiac proteome	6.01E07, 5.50E07, 5.68E07	7.75423
9606	ENSP00000231948	-25	BTO:0001629	Human cardiac proteome	9.27E07, 1.04E08, 4.31E07	7.96716
9606	ENSP00000231948	-25	BTO:0001703	Human cardiac proteome	5.05E07, 9.18E07, 7.84E07	7.89448
9606	ENSP00000232003	-25	BTO:0001702	Human cardiac proteome	1.90E09, 3.41E09, 2.52E09	9.40119
9606	ENSP00000232003	-25	BTO:0001629	Human cardiac proteome	1.68E09, 2.01E09, 1.11E09	9.22452
9606	ENSP00000232003	-25	BTO:0001703	Human cardiac proteome	2.78E09, 2.64E09, 2.18E09	9.42139
9606	ENSP00000232219	-25	BTO:0001702	Human cardiac proteome	5.03E08, 5.42E08, 4.91E08	8.70183
9606	ENSP00000232219	-25	BTO:0001629	Human cardiac proteome	4.06E08, 2.87E08, 2.49E08	8.45796
9606	ENSP00000232219	-25	BTO:0001703	Human cardiac proteome	5.78E08, 6.67E08, 1.01E09	8.82443
9606	ENSP00000232496	-25	BTO:0001702	Human cardiac proteome	3.21E06, NA, 2.11E06	6.42453
9606	ENSP00000232496	-25	BTO:0001629	Human cardiac proteome	NA, NA, 1.52E07	7.18203
9606	ENSP00000232496	-25	BTO:0001703	Human cardiac proteome	NA, NA, 3.00E06	6.47682
9606	ENSP00000232501	-25	BTO:0001702	Human cardiac proteome	3.06E06, 2.06E06, 4.72E06	6.48571
9606	ENSP00000232501	-25	BTO:0001629	Human cardiac proteome	4.93E06, 3.03E07, 3.59E07	7.48168
9606	ENSP00000232501	-25	BTO:0001703	Human cardiac proteome	4.08E07, 6.61E06, 6.76E06	6.83026
9606	ENSP00000232564	-25	BTO:0001702	Human cardiac proteome	5.04E08, 4.44E08, 2.77E08	8.64714
9606	ENSP00000232564	-25	BTO:0001629	Human cardiac proteome	4.23E08, 4.61E08, 1.32E08	8.62637
9606	ENSP00000232564	-25	BTO:0001703	Human cardiac proteome	4.82E08, 4.39E08, 3.80E08	8.64228
9606	ENSP00000232607	-25	BTO:0001702	Human cardiac proteome	3.04E07, 7.89E07, 3.85E07	7.58571
9606	ENSP00000232607	-25	BTO:0001629	Human cardiac proteome	3.28E07, 2.42E07, 3.14E07	7.49691
9606	ENSP00000232607	-25	BTO:0001703	Human cardiac proteome	3.88E07, 8.31E07, 7.07E07	7.84972
9606	ENSP00000232905	-25	BTO:0001702	Human cardiac proteome	2.45E07, 1.31E06, 5.61E06	6.74875
9606	ENSP00000232905	-25	BTO:0001629	Human cardiac proteome	5.29E06, 1.60E07, 7.76E07	7.2032
9606	ENSP00000232905	-25	BTO:0001703	Human cardiac proteome	2.00E07, 1.46E07, 2.00E06	7.1637
9606	ENSP00000232974	-25	BTO:0001702	Human cardiac proteome	2.87E06, 2.11E06, NA	6.39666
9606	ENSP00000232974	-25	BTO:0001629	Human cardiac proteome	1.50E06, NA, NA	6.17572
9606	ENSP00000232974	-25	BTO:0001703	Human cardiac proteome	3.39E06, 9.67E06, 2.69E06	6.53013
9606	ENSP00000232975	-25	BTO:0001702	Human cardiac proteome	1.50E10, 2.77E10, 4.66E10	10.4428
9606	ENSP00000232975	-25	BTO:0001629	Human cardiac proteome	4.60E10, 6.05E10, 2.45E10	10.663
9606	ENSP00000232975	-25	BTO:0001703	Human cardiac proteome	4.20E10, 3.78E10, 3.48E10	10.578
9606	ENSP00000233025	-25	BTO:0001702	Human cardiac proteome	1.04E07, NA, NA	7.01686
9606	ENSP00000233047	-25	BTO:0001702	Human cardiac proteome	7.34E06, NA, 9.37E06	6.92209
9606	ENSP00000233047	-25	BTO:0001629	Human cardiac proteome	9.30E07, 2.31E08, 1.19E08	8.0743
9606	ENSP00000233047	-25	BTO:0001703	Human cardiac proteome	5.65E06, NA, 1.30E07	6.96972
9606	ENSP00000233055	-25	BTO:0001702	Human cardiac proteome	2.45E08, 3.31E08, 1.94E08	8.38873
9606	ENSP00000233055	-25	BTO:0001629	Human cardiac proteome	2.21E08, 2.16E08, 1.07E08	8.33465
9606	ENSP00000233055	-25	BTO:0001703	Human cardiac proteome	2.17E08, 1.66E08, 2.19E08	8.33636
9606	ENSP00000233057	-25	BTO:0001702	Human cardiac proteome	9.32E07, 1.31E08, 1.07E08	8.02985
9606	ENSP00000233057	-25	BTO:0001629	Human cardiac proteome	1.12E08, 9.94E07, 1.36E08	8.04772
9606	ENSP00000233057	-25	BTO:0001703	Human cardiac proteome	9.19E07, 1.12E08, 1.29E08	8.04734
9606	ENSP00000233078	-25	BTO:0001702	Human cardiac proteome	2.94E08, 2.08E08, 2.76E08	8.44102
9606	ENSP00000233078	-25	BTO:0001629	Human cardiac proteome	3.69E08, 3.52E08, 1.88E08	8.54632
9606	ENSP00000233078	-25	BTO:0001703	Human cardiac proteome	4.13E08, 2.99E08, 2.66E08	8.47616
9606	ENSP00000233084	-25	BTO:0001702	Human cardiac proteome	3.59E09, 2.77E09, 2.37E09	9.44238
9606	ENSP00000233084	-25	BTO:0001629	Human cardiac proteome	2.86E09, 3.02E09, 2.58E09	9.45636
9606	ENSP00000233084	-25	BTO:0001703	Human cardiac proteome	2.51E09, 2.79E09, 2.18E09	9.39911
9606	ENSP00000233121	-25	BTO:0001702	Human cardiac proteome	4.79E08, 4.21E08, 4.30E08	8.63366
9606	ENSP00000233121	-25	BTO:0001629	Human cardiac proteome	3.71E08, 3.80E08, 3.93E08	8.57928
9606	ENSP00000233121	-25	BTO:0001703	Human cardiac proteome	2.50E08, 4.71E08, 4.46E08	8.64948
9606	ENSP00000233146	-25	BTO:0001702	Human cardiac proteome	1.69E07, 1.72E07, 1.08E07	7.22819
9606	ENSP00000233146	-25	BTO:0001629	Human cardiac proteome	1.14E07, 1.48E07, 5.40E06	7.05655
9606	ENSP00000233146	-25	BTO:0001703	Human cardiac proteome	9.84E06, 1.67E07, 2.04E07	7.22176
9606	ENSP00000233154	-25	BTO:0001702	Human cardiac proteome	7.63E07, 7.92E07, 3.88E07	7.88258
9606	ENSP00000233154	-25	BTO:0001629	Human cardiac proteome	4.10E07, 4.20E07, 7.07E07	7.62328
9606	ENSP00000233154	-25	BTO:0001703	Human cardiac proteome	4.88E07, 4.45E07, 4.44E07	7.64809
9606	ENSP00000233156	-25	BTO:0001629	Human cardiac proteome	NA, 6.90E06, NA	6.83911
9606	ENSP00000233156	-25	BTO:0001703	Human cardiac proteome	NA, 4.25E06, NA	6.62845
9606	ENSP00000233242	-25	BTO:0001702	Human cardiac proteome	2.77E09, 1.05E10, 3.66E09	9.56319
9606	ENSP00000233242	-25	BTO:0001629	Human cardiac proteome	2.17E09, 5.20E09, 2.35E09	9.37117
9606	ENSP00000233242	-25	BTO:0001703	Human cardiac proteome	1.98E09, 6.63E09, 3.99E09	9.6009
9606	ENSP00000233336	-25	BTO:0001702	Human cardiac proteome	1.94E07, 8.58E06, 1.56E07	7.19398
9606	ENSP00000233336	-25	BTO:0001629	Human cardiac proteome	1.83E07, 1.87E07, 2.75E07	7.27147
9606	ENSP00000233336	-25	BTO:0001703	Human cardiac proteome	2.24E07, 1.52E07, 4.74E06	7.18164
9606	ENSP00000233379	-25	BTO:0001702	Human cardiac proteome	1.98E09, 1.60E09, 2.32E09	9.29593
9606	ENSP00000233379	-25	BTO:0001629	Human cardiac proteome	1.92E09, 2.58E09, 2.39E09	9.37876
9606	ENSP00000233379	-25	BTO:0001703	Human cardiac proteome	2.36E09, 2.24E09, 1.98E09	9.35117
9606	ENSP00000233468	-25	BTO:0001702	Human cardiac proteome	3.35E07, 2.55E07, 2.89E07	7.46154
9606	ENSP00000233468	-25	BTO:0001629	Human cardiac proteome	3.54E07, 3.90E07, 2.68E07	7.54869
9606	ENSP00000233468	-25	BTO:0001703	Human cardiac proteome	1.99E07, 4.15E07, 4.84E07	7.61824
9606	ENSP00000233545	-25	BTO:0001702	Human cardiac proteome	2.27E08, 1.56E08, 1.66E08	8.22038
9606	ENSP00000233545	-25	BTO:0001629	Human cardiac proteome	1.75E08, 3.18E08, 1.52E08	8.2438
9606	ENSP00000233545	-25	BTO:0001703	Human cardiac proteome	2.69E08, 1.69E08, 1.89E08	8.27715
9606	ENSP00000233557	-25	BTO:0001702	Human cardiac proteome	2.46E08, 2.89E08, 2.24E08	8.39112
9606	ENSP00000233557	-25	BTO:0001629	Human cardiac proteome	9.84E07, 1.08E08, 1.52E08	8.03533
9606	ENSP00000233557	-25	BTO:0001703	Human cardiac proteome	2.32E08, 2.67E08, 2.62E08	8.41863
9606	ENSP00000233575	-25	BTO:0001702	Human cardiac proteome	4.71E07, 8.84E07, 2.57E07	7.67296
9606	ENSP00000233575	-25	BTO:0001629	Human cardiac proteome	3.50E07, 2.63E07, 1.94E07	7.41963
9606	ENSP00000233575	-25	BTO:0001703	Human cardiac proteome	4.28E07, 3.61E07, 3.52E07	7.55755
9606	ENSP00000233596	-25	BTO:0001702	Human cardiac proteome	1.21E06, 7.72E06, 8.97E06	6.88744
9606	ENSP00000233596	-25	BTO:0001629	Human cardiac proteome	9.98E06, 9.49E06, 3.62E07	6.99898
9606	ENSP00000233596	-25	BTO:0001703	Human cardiac proteome	2.78E06, 4.01E06, 1.51E06	6.44396
9606	ENSP00000233607	-25	BTO:0001702	Human cardiac proteome	3.17E07, 7.47E07, 1.72E07	7.50082
9606	ENSP00000233607	-25	BTO:0001629	Human cardiac proteome	2.80E07, 1.95E08, 6.80E07	7.83232
9606	ENSP00000233607	-25	BTO:0001703	Human cardiac proteome	1.07E07, 1.58E08, 9.81E06	7.03068
9606	ENSP00000233615	-25	BTO:0001702	Human cardiac proteome	NA, 2.48E07, NA	7.39431
9606	ENSP00000233615	-25	BTO:0001703	Human cardiac proteome	1.43E07, NA, NA	7.15399
9606	ENSP00000233616	-25	BTO:0001702	Human cardiac proteome	2.79E08, 2.40E08, 2.43E08	8.38484
9606	ENSP00000233616	-25	BTO:0001629	Human cardiac proteome	1.19E08, 1.23E08, 1.49E08	8.09046
9606	ENSP00000233616	-25	BTO:0001703	Human cardiac proteome	2.41E08, 3.07E08, 2.34E08	8.3827
9606	ENSP00000233627	-25	BTO:0001702	Human cardiac proteome	1.57E09, 2.24E09, 4.48E09	9.35103
9606	ENSP00000233627	-25	BTO:0001629	Human cardiac proteome	4.40E09, 5.67E09, 1.74E09	9.64334
9606	ENSP00000233627	-25	BTO:0001703	Human cardiac proteome	3.63E09, 2.02E09, 3.90E09	9.55981
9606	ENSP00000233630	-25	BTO:0001702	Human cardiac proteome	4.08E08, 3.50E08, 3.54E08	8.5486
9606	ENSP00000233630	-25	BTO:0001629	Human cardiac proteome	1.45E08, 1.76E08, 6.82E07	8.16055
9606	ENSP00000233630	-25	BTO:0001703	Human cardiac proteome	3.12E08, 4.36E08, 3.49E08	8.54345
9606	ENSP00000233710	-25	BTO:0001702	Human cardiac proteome	2.55E06, NA, 1.90E07	7.03333
9606	ENSP00000233710	-25	BTO:0001629	Human cardiac proteome	2.22E07, 2.87E07, 1.07E07	7.347
9606	ENSP00000233710	-25	BTO:0001703	Human cardiac proteome	2.59E07, NA, NA	7.41363
9606	ENSP00000233714	-25	BTO:0001702	Human cardiac proteome	5.29E08, 6.58E08, 5.84E08	8.76605
9606	ENSP00000233714	-25	BTO:0001629	Human cardiac proteome	6.07E08, 6.65E08, 1.18E09	8.82295
9606	ENSP00000233714	-25	BTO:0001703	Human cardiac proteome	9.17E08, 2.50E08, 4.13E08	8.61601
9606	ENSP00000233809	-25	BTO:0001702	Human cardiac proteome	5.00E07, 2.93E08, 3.43E07	7.69898
9606	ENSP00000233809	-25	BTO:0001629	Human cardiac proteome	1.47E07, 2.34E07, 1.78E07	7.24946
9606	ENSP00000233809	-25	BTO:0001703	Human cardiac proteome	4.63E07, 1.75E08, 1.09E07	7.66567
9606	ENSP00000233813	-25	BTO:0001702	Human cardiac proteome	6.37E07, 1.16E08, 7.97E07	7.90139
9606	ENSP00000233813	-25	BTO:0001629	Human cardiac proteome	1.42E07, 3.39E07, 3.23E07	7.50913
9606	ENSP00000233813	-25	BTO:0001703	Human cardiac proteome	8.17E07, 1.88E08, 2.81E08	8.27362
9606	ENSP00000233838	-25	BTO:0001702	Human cardiac proteome	2.43E07, 3.41E07, 2.09E08	7.53292
9606	ENSP00000233838	-25	BTO:0001629	Human cardiac proteome	2.48E07, 2.92E07, 3.34E07	7.46563
9606	ENSP00000233838	-25	BTO:0001703	Human cardiac proteome	3.48E07, 3.54E07, 4.17E07	7.5487
9606	ENSP00000233893	-25	BTO:0001702	Human cardiac proteome	1.74E10, 1.40E10, 1.91E10	10.2408
9606	ENSP00000233893	-25	BTO:0001629	Human cardiac proteome	1.66E10, 1.86E10, 1.42E10	10.2213
9606	ENSP00000233893	-25	BTO:0001703	Human cardiac proteome	1.91E10, 1.65E10, 1.62E10	10.2177
9606	ENSP00000233997	-25	BTO:0001702	Human cardiac proteome	9.95E05, NA, 3.51E07	7.25676
9606	ENSP00000233997	-25	BTO:0001629	Human cardiac proteome	2.48E06, 1.32E07, 3.42E07	7.12013
9606	ENSP00000233997	-25	BTO:0001703	Human cardiac proteome	6.08E06, 3.00E06, 2.38E07	6.7842
9606	ENSP00000234038	-25	BTO:0001702	Human cardiac proteome	1.56E09, 1.20E09, 1.32E09	9.12
9606	ENSP00000234038	-25	BTO:0001629	Human cardiac proteome	2.83E09, 1.31E09, 1.69E09	9.2266
9606	ENSP00000234038	-25	BTO:0001703	Human cardiac proteome	1.58E09, 1.48E09, 1.16E09	9.16886
9606	ENSP00000234071	-25	BTO:0001702	Human cardiac proteome	1.45E07, 2.10E07, 4.91E07	7.32285
9606	ENSP00000234071	-25	BTO:0001629	Human cardiac proteome	1.99E07, 1.56E07, 8.98E06	7.19281
9606	ENSP00000234071	-25	BTO:0001703	Human cardiac proteome	2.37E07, 9.87E06, 3.73E07	7.37412
9606	ENSP00000234160	-25	BTO:0001702	Human cardiac proteome	4.07E08, 2.95E08, 1.91E08	8.47042
9606	ENSP00000234160	-25	BTO:0001629	Human cardiac proteome	3.85E08, 3.68E08, 1.83E08	8.56545
9606	ENSP00000234160	-25	BTO:0001703	Human cardiac proteome	3.76E08, 2.14E08, 2.81E08	8.44837
9606	ENSP00000234195	-25	BTO:0001702	Human cardiac proteome	2.37E07, 2.84E07, 3.53E07	7.45364
9606	ENSP00000234195	-25	BTO:0001629	Human cardiac proteome	3.57E07, 2.95E07, 3.98E07	7.55242
9606	ENSP00000234195	-25	BTO:0001703	Human cardiac proteome	2.44E07, 2.22E07, 3.68E07	7.3873
9606	ENSP00000234256	-25	BTO:0001702	Human cardiac proteome	1.05E06, NA, NA	6.02068
9606	ENSP00000234301	-25	BTO:0001702	Human cardiac proteome	7.32E08, 5.59E08, 8.90E08	8.86429
9606	ENSP00000234301	-25	BTO:0001629	Human cardiac proteome	8.00E08, 1.11E09, 1.83E08	8.90292
9606	ENSP00000234301	-25	BTO:0001703	Human cardiac proteome	1.06E09, 4.51E08, 4.74E08	8.67613
9606	ENSP00000234310	-25	BTO:0001702	Human cardiac proteome	4.49E07, 2.04E07, 3.32E07	7.52141
9606	ENSP00000234310	-25	BTO:0001629	Human cardiac proteome	2.77E07, 3.68E07, 3.01E07	7.47791
9606	ENSP00000234310	-25	BTO:0001703	Human cardiac proteome	4.20E07, 3.09E07, 4.63E07	7.62296
9606	ENSP00000234313	-25	BTO:0001702	Human cardiac proteome	7.61E07, 1.09E08, 9.59E07	7.98185
9606	ENSP00000234313	-25	BTO:0001629	Human cardiac proteome	4.80E07, 5.09E07, 1.26E07	7.68163
9606	ENSP00000234313	-25	BTO:0001703	Human cardiac proteome	9.45E07, 7.65E07, 3.00E08	7.97562
9606	ENSP00000234347	-25	BTO:0001702	Human cardiac proteome	3.36E06, 3.88E06, 1.09E08	6.589
9606	ENSP00000234347	-25	BTO:0001629	Human cardiac proteome	8.18E06, 1.75E07, 3.07E08	7.24205
9606	ENSP00000234347	-25	BTO:0001703	Human cardiac proteome	2.04E07, 1.11E07, 6.48E07	7.3087
9606	ENSP00000234420	-25	BTO:0001702	Human cardiac proteome	3.44E07, 1.37E07, 5.75E06	7.13634
9606	ENSP00000234420	-25	BTO:0001629	Human cardiac proteome	2.44E07, 3.89E07, 2.77E07	7.44325
9606	ENSP00000234420	-25	BTO:0001703	Human cardiac proteome	3.60E07, 9.85E06, 7.85E06	6.99335
9606	ENSP00000234454	-25	BTO:0001702	Human cardiac proteome	2.10E09, 1.51E09, 2.54E09	9.32207
9606	ENSP00000234454	-25	BTO:0001629	Human cardiac proteome	2.60E09, 2.30E09, 3.37E09	9.41418
9606	ENSP00000234454	-25	BTO:0001703	Human cardiac proteome	1.77E09, 2.67E09, 2.09E09	9.3211
9606	ENSP00000234590	-25	BTO:0001702	Human cardiac proteome	3.21E10, 2.85E10, 2.89E10	10.4616
9606	ENSP00000234590	-25	BTO:0001629	Human cardiac proteome	3.08E10, 2.97E10, 3.15E10	10.4882
9606	ENSP00000234590	-25	BTO:0001703	Human cardiac proteome	3.42E10, 2.62E10, 2.48E10	10.4183
9606	ENSP00000234626	-25	BTO:0001629	Human cardiac proteome	NA, NA, 1.79E07	7.2536
9606	ENSP00000234677	-25	BTO:0001702	Human cardiac proteome	1.24E09, 1.29E09, 1.48E09	9.10925
9606	ENSP00000234677	-25	BTO:0001629	Human cardiac proteome	1.34E09, 2.17E09, 2.71E09	9.33666
9606	ENSP00000234677	-25	BTO:0001703	Human cardiac proteome	1.55E09, 1.31E09, 1.43E09	9.1548
9606	ENSP00000234701	-25	BTO:0001702	Human cardiac proteome	NA, 1.20E07, NA	7.08024
9606	ENSP00000234701	-25	BTO:0001629	Human cardiac proteome	1.77E07, NA, NA	7.2469
9606	ENSP00000234701	-25	BTO:0001703	Human cardiac proteome	NA, NA, 5.15E06	6.71172
9606	ENSP00000235090	-25	BTO:0001702	Human cardiac proteome	1.88E08, 1.16E08, 1.61E08	8.2072
9606	ENSP00000235090	-25	BTO:0001629	Human cardiac proteome	1.97E08, 1.69E08, 2.74E08	8.29556
9606	ENSP00000235090	-25	BTO:0001703	Human cardiac proteome	1.93E08, 1.93E08, 1.47E08	8.28552
9606	ENSP00000235307	-25	BTO:0001702	Human cardiac proteome	1.05E07, 8.50E06, 1.05E07	7.01954
9606	ENSP00000235307	-25	BTO:0001629	Human cardiac proteome	9.05E06, 1.05E07, 2.24E06	6.95679
9606	ENSP00000235307	-25	BTO:0001703	Human cardiac proteome	1.19E07, 1.44E07, 5.11E06	7.07502
9606	ENSP00000235329	-25	BTO:0001702	Human cardiac proteome	1.78E09, 1.90E09, 1.69E09	9.25154
9606	ENSP00000235329	-25	BTO:0001629	Human cardiac proteome	2.22E09, 3.20E09, 2.85E09	9.45527
9606	ENSP00000235329	-25	BTO:0001703	Human cardiac proteome	1.63E09, 1.73E09, 1.83E09	9.23812
9606	ENSP00000235521	-25	BTO:0001702	Human cardiac proteome	3.90E08, 2.47E08, 3.71E08	8.5688
9606	ENSP00000235521	-25	BTO:0001629	Human cardiac proteome	4.75E08, 6.34E08, 5.09E08	8.70656
9606	ENSP00000235521	-25	BTO:0001703	Human cardiac proteome	6.24E08, 3.61E08, 2.58E08	8.55755
9606	ENSP00000235628	-25	BTO:0001702	Human cardiac proteome	2.15E08, 7.05E07, 4.99E08	8.3329
9606	ENSP00000235628	-25	BTO:0001629	Human cardiac proteome	2.58E08, 1.03E08, 2.37E08	8.37498
9606	ENSP00000235628	-25	BTO:0001703	Human cardiac proteome	1.70E08, 1.84E08, 4.47E08	8.26376
9606	ENSP00000235835	-25	BTO:0001702	Human cardiac proteome	2.23E09, 2.26E09, 3.18E09	9.35405
9606	ENSP00000235835	-25	BTO:0001629	Human cardiac proteome	2.71E09, 2.96E09, 2.78E09	9.44354
9606	ENSP00000235835	-25	BTO:0001703	Human cardiac proteome	2.48E09, 3.18E09, 2.90E09	9.46179
9606	ENSP00000236147	-25	BTO:0001702	Human cardiac proteome	7.74E06, 1.25E07, 1.23E07	7.09035
9606	ENSP00000236147	-25	BTO:0001629	Human cardiac proteome	NA, 3.96E06, 2.48E06	6.50799
9606	ENSP00000236147	-25	BTO:0001703	Human cardiac proteome	1.14E07, 4.30E06, 1.29E07	7.05715
9606	ENSP00000236273	-25	BTO:0001702	Human cardiac proteome	7.99E07, 1.32E08, 1.14E08	8.05736
9606	ENSP00000236273	-25	BTO:0001629	Human cardiac proteome	1.96E08, 2.71E08, 8.24E07	8.29274
9606	ENSP00000236273	-25	BTO:0001703	Human cardiac proteome	6.42E07, 1.64E08, 1.24E08	8.09328
9606	ENSP00000236671	-25	BTO:0001702	Human cardiac proteome	1.25E10, 9.64E09, 1.02E10	10.0074
9606	ENSP00000236671	-25	BTO:0001629	Human cardiac proteome	2.27E10, 3.35E10, 3.87E10	10.5254
9606	ENSP00000236671	-25	BTO:0001703	Human cardiac proteome	1.38E10, 1.65E10, 1.01E10	10.141
9606	ENSP00000236826	-25	BTO:0001629	Human cardiac proteome	NA, NA, 6.64E06	6.8224
9606	ENSP00000236850	-25	BTO:0001702	Human cardiac proteome	5.00E10, 1.42E11, 9.84E10	10.9929
9606	ENSP00000236850	-25	BTO:0001629	Human cardiac proteome	6.13E10, 7.60E10, 5.42E10	10.7873
9606	ENSP00000236850	-25	BTO:0001703	Human cardiac proteome	9.60E10, 1.25E11, 9.22E10	10.9822
9606	ENSP00000236957	-25	BTO:0001702	Human cardiac proteome	1.61E09, 1.59E09, 1.34E09	9.20021
9606	ENSP00000236957	-25	BTO:0001629	Human cardiac proteome	1.79E09, 1.65E09, 1.18E09	9.21637
9606	ENSP00000236957	-25	BTO:0001703	Human cardiac proteome	1.34E09, 1.74E09, 1.63E09	9.21307
9606	ENSP00000236959	-25	BTO:0001702	Human cardiac proteome	3.23E09, 2.99E09, 3.01E09	9.47869
9606	ENSP00000236959	-25	BTO:0001629	Human cardiac proteome	3.30E09, 3.99E09, 4.66E09	9.60045
9606	ENSP00000236959	-25	BTO:0001703	Human cardiac proteome	3.13E09, 3.87E09, 3.07E09	9.49619
9606	ENSP00000236980	-25	BTO:0001702	Human cardiac proteome	8.37E07, 1.98E07, 4.54E07	7.65698
9606	ENSP00000236980	-25	BTO:0001629	Human cardiac proteome	4.12E07, 3.44E07, 7.48E07	7.61469
9606	ENSP00000236980	-25	BTO:0001703	Human cardiac proteome	3.67E07, 3.04E07, 3.33E07	7.52227
9606	ENSP00000237014	-25	BTO:0001702	Human cardiac proteome	1.62E09, 2.68E09, 2.35E09	9.37139
9606	ENSP00000237014	-25	BTO:0001629	Human cardiac proteome	2.24E09, 1.27E09, 9.37E08	9.10551
9606	ENSP00000237014	-25	BTO:0001703	Human cardiac proteome	1.92E09, 2.12E09, 3.00E09	9.32569
9606	ENSP00000237172	-25	BTO:0001702	Human cardiac proteome	4.77E08, 3.12E08, 5.46E08	8.67814
9606	ENSP00000237172	-25	BTO:0001629	Human cardiac proteome	7.15E08, 5.95E08, 5.03E08	8.77466
9606	ENSP00000237172	-25	BTO:0001703	Human cardiac proteome	3.87E08, 5.85E08, 4.91E08	8.69068
9606	ENSP00000237281	-25	BTO:0001702	Human cardiac proteome	3.25E07, 2.42E07, 1.91E07	7.38387
9606	ENSP00000237281	-25	BTO:0001629	Human cardiac proteome	1.51E07, 1.62E07, 1.23E08	7.20883
9606	ENSP00000237281	-25	BTO:0001703	Human cardiac proteome	1.84E07, 1.28E07, 1.63E07	7.21289
9606	ENSP00000237530	-25	BTO:0001702	Human cardiac proteome	1.35E09, 1.20E09, 9.17E08	9.08061
9606	ENSP00000237530	-25	BTO:0001629	Human cardiac proteome	9.41E08, 7.94E08, 8.85E08	8.94719
9606	ENSP00000237530	-25	BTO:0001703	Human cardiac proteome	1.84E09, 2.71E08, 1.02E09	9.00819
9606	ENSP00000237596	-25	BTO:0001702	Human cardiac proteome	6.90E05, NA, NA	5.83871
9606	ENSP00000237596	-25	BTO:0001703	Human cardiac proteome	NA, 4.06E06, 2.75E06	6.53266
9606	ENSP00000237642	-25	BTO:0001702	Human cardiac proteome	6.61E08, 5.15E08, 1.02E09	8.82029
9606	ENSP00000237642	-25	BTO:0001629	Human cardiac proteome	7.22E08, 8.52E08, 1.28E09	8.93019
9606	ENSP00000237642	-25	BTO:0001703	Human cardiac proteome	9.68E08, 1.07E09, 7.49E08	8.98607
9606	ENSP00000237858	-25	BTO:0001702	Human cardiac proteome	3.56E09, 1.90E09, 1.88E09	9.27963
9606	ENSP00000237858	-25	BTO:0001629	Human cardiac proteome	3.12E09, 3.29E09, 2.82E09	9.4937
9606	ENSP00000237858	-25	BTO:0001703	Human cardiac proteome	1.23E09, 2.21E09, 1.80E09	9.25518
9606	ENSP00000237889	-25	BTO:0001702	Human cardiac proteome	1.48E09, 2.08E09, 4.33E09	9.31803
9606	ENSP00000237889	-25	BTO:0001629	Human cardiac proteome	5.36E09, 5.96E09, 7.28E08	9.72918
9606	ENSP00000237889	-25	BTO:0001703	Human cardiac proteome	4.32E09, 9.24E08, 3.33E09	9.52255
9606	ENSP00000237937	-25	BTO:0001702	Human cardiac proteome	1.69E06, NA, NA	6.22881
9606	ENSP00000237937	-25	BTO:0001703	Human cardiac proteome	1.57E06, 1.68E06, NA	6.21154
9606	ENSP00000238081	-25	BTO:0001702	Human cardiac proteome	3.79E09, 4.77E09, 2.11E09	9.57891
9606	ENSP00000238081	-25	BTO:0001629	Human cardiac proteome	3.14E09, 3.79E09, 3.24E09	9.51046
9606	ENSP00000238081	-25	BTO:0001703	Human cardiac proteome	4.20E09, 3.87E09, 3.82E09	9.58823
9606	ENSP00000238112	-25	BTO:0001702	Human cardiac proteome	1.98E07, 1.67E07, 6.66E06	7.22357
9606	ENSP00000238112	-25	BTO:0001629	Human cardiac proteome	2.39E07, 1.15E07, 1.28E07	7.10724
9606	ENSP00000238112	-25	BTO:0001703	Human cardiac proteome	9.68E06, 1.97E07, 1.91E07	7.28185
9606	ENSP00000238156	-25	BTO:0001702	Human cardiac proteome	1.08E07, 1.76E07, 1.16E07	7.06382
9606	ENSP00000238156	-25	BTO:0001629	Human cardiac proteome	2.23E07, 2.12E07, 1.24E07	7.32705
9606	ENSP00000238156	-25	BTO:0001703	Human cardiac proteome	2.03E07, 4.05E07, 1.63E07	7.30744
9606	ENSP00000238256	-25	BTO:0001702	Human cardiac proteome	1.08E08, 1.17E08, 8.25E07	8.03158
9606	ENSP00000238256	-25	BTO:0001629	Human cardiac proteome	2.38E08, 9.17E07, 2.14E08	8.33085
9606	ENSP00000238256	-25	BTO:0001703	Human cardiac proteome	5.01E07, 1.36E08, 1.94E08	8.13273
9606	ENSP00000238341	-25	BTO:0001702	Human cardiac proteome	NA, 2.15E07, 2.09E07	7.32721
9606	ENSP00000238341	-25	BTO:0001629	Human cardiac proteome	2.13E07, 1.10E07, 7.07E06	7.0428
9606	ENSP00000238341	-25	BTO:0001703	Human cardiac proteome	2.87E06, NA, 3.40E06	6.4965
9606	ENSP00000238379	-25	BTO:0001702	Human cardiac proteome	4.05E08, 3.70E08, 6.15E08	8.60746
9606	ENSP00000238379	-25	BTO:0001629	Human cardiac proteome	4.92E08, 5.96E08, 6.05E08	8.77503
9606	ENSP00000238379	-25	BTO:0001703	Human cardiac proteome	4.64E08, 7.51E08, 5.55E08	8.74442
9606	ENSP00000238497	-25	BTO:0001702	Human cardiac proteome	2.41E08, 1.56E08, 1.17E08	8.19255
9606	ENSP00000238497	-25	BTO:0001629	Human cardiac proteome	8.26E07, 7.39E07, 1.01E08	7.91694
9606	ENSP00000238497	-25	BTO:0001703	Human cardiac proteome	9.79E07, 1.64E08, 1.74E08	8.21424
9606	ENSP00000238561	-25	BTO:0001702	Human cardiac proteome	9.85E07, 1.47E07, 1.68E07	7.22415
9606	ENSP00000238561	-25	BTO:0001629	Human cardiac proteome	1.09E08, 4.90E07, 1.12E07	7.69024
9606	ENSP00000238561	-25	BTO:0001703	Human cardiac proteome	5.90E07, 3.91E07, 3.55E07	7.5924
9606	ENSP00000238616	-25	BTO:0001702	Human cardiac proteome	6.41E08, 6.17E08, 3.74E08	8.79032
9606	ENSP00000238616	-25	BTO:0001629	Human cardiac proteome	3.05E08, 2.30E08, 2.89E08	8.46097
9606	ENSP00000238616	-25	BTO:0001703	Human cardiac proteome	1.80E08, 5.62E08, 5.22E08	8.71791
9606	ENSP00000238618	-25	BTO:0001702	Human cardiac proteome	5.25E07, 4.36E07, 2.99E07	7.63912
9606	ENSP00000238618	-25	BTO:0001629	Human cardiac proteome	5.20E07, 4.79E07, 7.55E07	7.71623
9606	ENSP00000238618	-25	BTO:0001703	Human cardiac proteome	8.22E07, 3.97E07, 2.94E07	7.59933
9606	ENSP00000238647	-25	BTO:0001702	Human cardiac proteome	1.08E07, 1.63E07, 2.25E06	7.03477
9606	ENSP00000238647	-25	BTO:0001629	Human cardiac proteome	5.08E06, 1.03E07, 5.53E06	6.7426
9606	ENSP00000238647	-25	BTO:0001703	Human cardiac proteome	4.51E06, 1.33E07, 1.64E07	7.12343
9606	ENSP00000238651	-25	BTO:0001702	Human cardiac proteome	1.27E10, 8.65E09, 1.35E10	10.1052
9606	ENSP00000238651	-25	BTO:0001629	Human cardiac proteome	1.18E10, 1.64E10, 1.59E10	10.2017
9606	ENSP00000238651	-25	BTO:0001703	Human cardiac proteome	1.37E10, 1.27E10, 1.30E10	10.1138
9606	ENSP00000238721	-25	BTO:0001702	Human cardiac proteome	3.43E08, 1.67E08, 3.47E08	8.535
9606	ENSP00000238721	-25	BTO:0001629	Human cardiac proteome	2.85E08, 1.65E08, 2.44E08	8.38673
9606	ENSP00000238721	-25	BTO:0001703	Human cardiac proteome	2.61E08, 2.15E08, 2.71E08	8.41737
9606	ENSP00000238738	-25	BTO:0001702	Human cardiac proteome	5.84E06, 5.44E06, 4.20E06	6.73585
9606	ENSP00000238738	-25	BTO:0001629	Human cardiac proteome	2.78E06, 1.19E07, NA	6.86617
9606	ENSP00000238738	-25	BTO:0001703	Human cardiac proteome	3.71E06, 3.06E06, 5.72E06	6.56904
9606	ENSP00000238788	-25	BTO:0001702	Human cardiac proteome	6.31E06, 1.01E07, 8.13E06	6.91022
9606	ENSP00000238788	-25	BTO:0001629	Human cardiac proteome	7.53E06, 6.03E06, 1.46E06	6.78011
9606	ENSP00000238788	-25	BTO:0001703	Human cardiac proteome	7.93E06, 9.75E06, 1.07E07	6.98912
9606	ENSP00000238823	-25	BTO:0001702	Human cardiac proteome	4.86E08, 1.12E08, 1.21E08	8.08221
9606	ENSP00000238823	-25	BTO:0001629	Human cardiac proteome	2.66E08, 2.55E08, 2.85E08	8.42486
9606	ENSP00000238823	-25	BTO:0001703	Human cardiac proteome	2.29E08, 1.38E08, 1.60E08	8.2047
9606	ENSP00000238831	-25	BTO:0001702	Human cardiac proteome	3.13E06, 9.78E06, 6.03E06	6.78034
9606	ENSP00000238831	-25	BTO:0001629	Human cardiac proteome	9.66E06, 1.81E07, NA	7.14251
9606	ENSP00000238831	-25	BTO:0001703	Human cardiac proteome	2.94E06, 3.56E06, NA	6.51185
9606	ENSP00000238875	-25	BTO:0001702	Human cardiac proteome	2.33E08, 2.56E08, 2.72E08	8.4083
9606	ENSP00000238875	-25	BTO:0001629	Human cardiac proteome	3.31E08, 1.95E08, 5.65E08	8.51959
9606	ENSP00000238875	-25	BTO:0001703	Human cardiac proteome	3.91E08, 3.37E08, 3.24E08	8.52764
9606	ENSP00000239666	-25	BTO:0001702	Human cardiac proteome	2.47E07, 3.93E07, 3.38E07	7.52881
9606	ENSP00000239666	-25	BTO:0001629	Human cardiac proteome	4.04E07, 3.39E07, 1.80E07	7.52956
9606	ENSP00000239666	-25	BTO:0001703	Human cardiac proteome	3.61E07, 4.76E07, 6.40E07	7.67741
9606	ENSP00000239690	-25	BTO:0001702	Human cardiac proteome	8.24E06, 8.38E06, 1.36E07	6.92321
9606	ENSP00000239690	-25	BTO:0001629	Human cardiac proteome	9.98E06, 1.87E07, 1.08E07	7.03355
9606	ENSP00000239690	-25	BTO:0001703	Human cardiac proteome	4.62E06, 1.35E07, 1.08E07	7.0333
9606	ENSP00000239878	-25	BTO:0001702	Human cardiac proteome	7.71E07, 2.12E08, 9.03E07	7.95581
9606	ENSP00000239878	-25	BTO:0001629	Human cardiac proteome	1.78E08, 1.63E08, 2.33E08	8.25058
9606	ENSP00000239878	-25	BTO:0001703	Human cardiac proteome	1.61E08, 1.61E08, 1.80E08	8.20673
9606	ENSP00000239891	-25	BTO:0001702	Human cardiac proteome	3.27E07, 4.29E07, 2.37E07	7.51398
9606	ENSP00000239891	-25	BTO:0001629	Human cardiac proteome	2.44E07, 2.81E07, 2.25E06	7.38788
9606	ENSP00000239891	-25	BTO:0001703	Human cardiac proteome	2.48E07, 4.40E07, 3.42E07	7.53351
9606	ENSP00000239906	-25	BTO:0001702	Human cardiac proteome	4.13E06, 9.24E06, 4.84E06	6.68517
9606	ENSP00000239906	-25	BTO:0001629	Human cardiac proteome	2.43E06, 1.49E06, 2.63E06	6.38573
9606	ENSP00000239906	-25	BTO:0001703	Human cardiac proteome	2.71E05, 9.26E05, 4.70E06	5.96683
9606	ENSP00000239926	-25	BTO:0001702	Human cardiac proteome	1.29E07, 1.49E08, 5.02E07	7.70065
9606	ENSP00000239926	-25	BTO:0001629	Human cardiac proteome	3.35E06, 5.62E06, 8.22E05	6.52534
9606	ENSP00000239926	-25	BTO:0001703	Human cardiac proteome	7.66E06, NA, 6.69E06	6.8556
9606	ENSP00000239940	-25	BTO:0001702	Human cardiac proteome	3.52E08, 5.32E08, 3.27E08	8.54605
9606	ENSP00000239940	-25	BTO:0001629	Human cardiac proteome	1.72E08, 1.32E08, 3.37E08	8.23513
9606	ENSP00000239940	-25	BTO:0001703	Human cardiac proteome	4.43E08, 3.39E08, 2.98E08	8.52988
9606	ENSP00000240050	-25	BTO:0001702	Human cardiac proteome	1.24E07, 6.44E06, 1.61E07	7.09388
9606	ENSP00000240050	-25	BTO:0001629	Human cardiac proteome	3.45E07, 4.85E07, 3.25E07	7.53728
9606	ENSP00000240050	-25	BTO:0001703	Human cardiac proteome	1.19E07, 1.07E07, 3.77E07	7.07501
9606	ENSP00000240055	-25	BTO:0001702	Human cardiac proteome	7.36E06, 2.38E06, 4.09E06	6.6112
9606	ENSP00000240055	-25	BTO:0001629	Human cardiac proteome	NA, 4.88E06, 1.10E07	6.89981
9606	ENSP00000240055	-25	BTO:0001703	Human cardiac proteome	8.54E06, 1.13E07, 9.06E06	6.95709
9606	ENSP00000240079	-25	BTO:0001702	Human cardiac proteome	4.09E07, 3.77E07, 9.00E06	7.57628
9606	ENSP00000240079	-25	BTO:0001629	Human cardiac proteome	4.20E07, 2.66E07, 4.94E07	7.62275
9606	ENSP00000240079	-25	BTO:0001703	Human cardiac proteome	2.63E07, 5.81E07, 2.50E07	7.4206
9606	ENSP00000240123	-25	BTO:0001702	Human cardiac proteome	1.39E08, 3.78E08, 2.01E08	8.30237
9606	ENSP00000240123	-25	BTO:0001629	Human cardiac proteome	1.11E08, 2.07E08, 1.12E08	8.04991
9606	ENSP00000240123	-25	BTO:0001703	Human cardiac proteome	1.09E08, 1.85E08, 2.84E08	8.26603
9606	ENSP00000240139	-25	BTO:0001702	Human cardiac proteome	4.73E07, 3.39E07, 3.43E07	7.53499
9606	ENSP00000240139	-25	BTO:0001629	Human cardiac proteome	6.51E07, 3.74E07, 5.12E07	7.70902
9606	ENSP00000240139	-25	BTO:0001703	Human cardiac proteome	4.13E07, 4.69E07, 5.45E07	7.67133
9606	ENSP00000240185	-25	BTO:0001702	Human cardiac proteome	4.86E08, 3.88E08, 4.03E08	8.60531
9606	ENSP00000240185	-25	BTO:0001629	Human cardiac proteome	3.49E08, 3.61E08, 3.40E08	8.54324
9606	ENSP00000240185	-25	BTO:0001703	Human cardiac proteome	3.83E08, 6.07E08, 4.83E08	8.68425
9606	ENSP00000240304	-25	BTO:0001702	Human cardiac proteome	3.10E07, 3.58E07, 2.41E07	7.49175
9606	ENSP00000240304	-25	BTO:0001629	Human cardiac proteome	2.78E07, 2.56E07, 2.27E07	7.40755
9606	ENSP00000240304	-25	BTO:0001703	Human cardiac proteome	3.35E07, 5.04E07, 5.34E07	7.70262
9606	ENSP00000240617	-25	BTO:0001702	Human cardiac proteome	NA, NA, 4.85E06	6.68581
9606	ENSP00000240617	-25	BTO:0001629	Human cardiac proteome	3.53E06, 8.91E06, 5.92E06	6.77234
9606	ENSP00000240617	-25	BTO:0001703	Human cardiac proteome	NA, NA, 1.20E07	7.0786
9606	ENSP00000240651	-25	BTO:0001702	Human cardiac proteome	1.49E06, NA, 6.71E06	6.6123
9606	ENSP00000240651	-25	BTO:0001629	Human cardiac proteome	2.12E06, NA, NA	6.32605
9606	ENSP00000240651	-25	BTO:0001703	Human cardiac proteome	NA, NA, 1.25E06	6.09862
9606	ENSP00000240662	-25	BTO:0001702	Human cardiac proteome	NA, 3.83E06, NA	6.58356
9606	ENSP00000240662	-25	BTO:0001629	Human cardiac proteome	1.92E07, 2.66E07, 5.23E06	7.28298
9606	ENSP00000240662	-25	BTO:0001703	Human cardiac proteome	1.17E07, 8.23E06, 3.30E06	6.91566
9606	ENSP00000240851	-25	BTO:0001702	Human cardiac proteome	6.45E08, 3.77E08, 6.53E08	8.80974
9606	ENSP00000240851	-25	BTO:0001629	Human cardiac proteome	6.51E08, 6.25E08, 7.11E08	8.81381
9606	ENSP00000240851	-25	BTO:0001703	Human cardiac proteome	7.57E08, 3.97E08, 5.63E08	8.75073
9606	ENSP00000240874	-25	BTO:0001702	Human cardiac proteome	1.15E07, 1.91E07, 2.29E07	7.28186
9606	ENSP00000240874	-25	BTO:0001629	Human cardiac proteome	2.12E06, 1.87E06, 4.17E06	6.32631
9606	ENSP00000240874	-25	BTO:0001703	Human cardiac proteome	9.33E06, 2.17E07, 1.59E07	7.20215
9606	ENSP00000240922	-25	BTO:0001702	Human cardiac proteome	1.13E08, 9.18E07, 9.79E07	7.99072
9606	ENSP00000240922	-25	BTO:0001629	Human cardiac proteome	1.15E08, 8.75E07, 1.20E08	8.06011
9606	ENSP00000240922	-25	BTO:0001703	Human cardiac proteome	1.32E08, 1.78E08, 9.12E07	8.11983
9606	ENSP00000241041	-25	BTO:0001702	Human cardiac proteome	3.45E06, 3.65E06, 5.13E06	6.56247
9606	ENSP00000241041	-25	BTO:0001629	Human cardiac proteome	4.62E06, NA, NA	6.66482
9606	ENSP00000241041	-25	BTO:0001703	Human cardiac proteome	5.69E06, 3.90E06, 4.36E06	6.63996
9606	ENSP00000241052	-25	BTO:0001702	Human cardiac proteome	5.64E09, 7.94E09, 8.57E09	9.90003
9606	ENSP00000241052	-25	BTO:0001629	Human cardiac proteome	4.25E09, 7.03E09, 3.92E09	9.62829
9606	ENSP00000241052	-25	BTO:0001703	Human cardiac proteome	4.73E09, 7.85E09, 5.57E09	9.74547
9606	ENSP00000241305	-25	BTO:0001702	Human cardiac proteome	3.79E07, 4.74E07, 1.83E07	7.57894
9606	ENSP00000241305	-25	BTO:0001629	Human cardiac proteome	2.82E07, NA, NA	7.45074
9606	ENSP00000241305	-25	BTO:0001703	Human cardiac proteome	6.16E06, NA, 4.53E06	6.72783
9606	ENSP00000241337	-25	BTO:0001702	Human cardiac proteome	4.27E09, 2.58E09, 6.40E09	9.63066
9606	ENSP00000241337	-25	BTO:0001629	Human cardiac proteome	7.77E09, 4.95E09, 6.32E09	9.80076
9606	ENSP00000241337	-25	BTO:0001703	Human cardiac proteome	5.27E09, 4.54E09, 5.50E09	9.72213
9606	ENSP00000241502	-25	BTO:0001702	Human cardiac proteome	4.79E07, 2.46E07, 4.04E07	7.60628
9606	ENSP00000241502	-25	BTO:0001629	Human cardiac proteome	6.31E07, 7.25E07, 2.04E07	7.80009
9606	ENSP00000241502	-25	BTO:0001703	Human cardiac proteome	6.05E07, 7.98E07, 4.72E07	7.78206
9606	ENSP00000241527	-25	BTO:0001702	Human cardiac proteome	NA, 4.61E06, 5.01E06	6.682
9606	ENSP00000241527	-25	BTO:0001629	Human cardiac proteome	4.25E06, 1.16E07, NA	6.89848
9606	ENSP00000241527	-25	BTO:0001703	Human cardiac proteome	3.27E06, 1.07E07, 1.47E07	7.03054
9606	ENSP00000241600	-25	BTO:0001702	Human cardiac proteome	3.23E08, 1.85E08, 4.15E08	8.50863
9606	ENSP00000241600	-25	BTO:0001629	Human cardiac proteome	2.59E08, 2.93E08, 3.86E08	8.4664
9606	ENSP00000241600	-25	BTO:0001703	Human cardiac proteome	2.67E08, 3.70E08, 2.88E08	8.45994
9606	ENSP00000242108	-25	BTO:0001702	Human cardiac proteome	1.90E06, 1.44E07, 1.20E07	7.08024
9606	ENSP00000242108	-25	BTO:0001629	Human cardiac proteome	6.72E06, 1.87E07, 1.22E07	7.08528
9606	ENSP00000242108	-25	BTO:0001703	Human cardiac proteome	1.23E07, 8.80E06, 1.38E07	7.09052
9606	ENSP00000242152	-25	BTO:0001702	Human cardiac proteome	1.34E07, 5.95E07, 7.58E07	7.77453
9606	ENSP00000242152	-25	BTO:0001629	Human cardiac proteome	6.41E07, 3.07E07, 7.65E07	7.807
9606	ENSP00000242152	-25	BTO:0001703	Human cardiac proteome	1.03E08, 1.99E08, 2.19E08	8.29964
9606	ENSP00000242209	-25	BTO:0001702	Human cardiac proteome	1.09E08, 1.39E08, 1.19E08	8.07425
9606	ENSP00000242209	-25	BTO:0001629	Human cardiac proteome	7.93E07, 1.18E08, 7.05E07	7.89925
9606	ENSP00000242209	-25	BTO:0001703	Human cardiac proteome	1.07E08, 1.39E08, 1.41E08	8.14443
9606	ENSP00000242210	-25	BTO:0001702	Human cardiac proteome	3.26E08, 2.70E08, 1.43E09	8.51364
9606	ENSP00000242210	-25	BTO:0001629	Human cardiac proteome	6.34E08, 9.25E08, 4.91E08	8.80231
9606	ENSP00000242210	-25	BTO:0001703	Human cardiac proteome	8.07E08, 3.31E08, 4.06E08	8.60815
9606	ENSP00000242275	-25	BTO:0001702	Human cardiac proteome	6.35E06, 1.02E07, 8.25E06	6.91633
9606	ENSP00000242275	-25	BTO:0001629	Human cardiac proteome	1.13E07, 4.62E06, 5.92E06	6.772
9606	ENSP00000242275	-25	BTO:0001703	Human cardiac proteome	8.97E06, 3.47E06, 9.27E06	6.95269
9606	ENSP00000242285	-25	BTO:0001702	Human cardiac proteome	4.55E08, 5.54E08, 2.80E08	8.6584
9606	ENSP00000242285	-25	BTO:0001629	Human cardiac proteome	2.35E08, 1.15E08, 1.50E08	8.17557
9606	ENSP00000242285	-25	BTO:0001703	Human cardiac proteome	3.53E08, 3.07E08, 2.77E08	8.48723
9606	ENSP00000242338	-25	BTO:0001702	Human cardiac proteome	4.75E07, 7.51E07, 6.21E07	7.79278
9606	ENSP00000242338	-25	BTO:0001629	Human cardiac proteome	7.67E06, 3.82E06, NA	6.75945
9606	ENSP00000242338	-25	BTO:0001703	Human cardiac proteome	1.02E08, 5.83E07, 1.32E08	8.01046
9606	ENSP00000242351	-25	BTO:0001702	Human cardiac proteome	1.01E08, 1.53E08, 8.36E07	8.00245
9606	ENSP00000242351	-25	BTO:0001629	Human cardiac proteome	7.81E07, 7.17E07, 7.96E07	7.89292
9606	ENSP00000242351	-25	BTO:0001703	Human cardiac proteome	8.39E07, 1.76E08, 1.21E08	8.08328
9606	ENSP00000242375	-25	BTO:0001702	Human cardiac proteome	2.40E07, 1.61E08, 8.25E07	7.91668
9606	ENSP00000242375	-25	BTO:0001629	Human cardiac proteome	1.41E07, 8.98E07, 7.89E07	7.89682
9606	ENSP00000242375	-25	BTO:0001703	Human cardiac proteome	7.18E07, 8.25E07, 1.02E08	7.91651
9606	ENSP00000242576	-25	BTO:0001702	Human cardiac proteome	1.19E08, 5.50E07, 8.44E07	7.92621
9606	ENSP00000242576	-25	BTO:0001629	Human cardiac proteome	2.27E08, 2.30E08, 3.48E08	8.36182
9606	ENSP00000242576	-25	BTO:0001703	Human cardiac proteome	1.05E08, 9.09E07, 9.12E07	7.96002
9606	ENSP00000242577	-25	BTO:0001702	Human cardiac proteome	3.01E08, 2.57E08, 2.00E08	8.40943
9606	ENSP00000242577	-25	BTO:0001629	Human cardiac proteome	1.91E08, 1.61E08, 2.51E08	8.28137
9606	ENSP00000242577	-25	BTO:0001703	Human cardiac proteome	3.72E08, 2.16E08, 3.15E08	8.49786
9606	ENSP00000242592	-25	BTO:0001702	Human cardiac proteome	7.18E09, 2.62E09, 9.30E09	9.85583
9606	ENSP00000242592	-25	BTO:0001629	Human cardiac proteome	1.05E10, 3.87E09, 1.50E10	10.0207
9606	ENSP00000242592	-25	BTO:0001703	Human cardiac proteome	6.80E09, 2.49E09, 6.11E09	9.7862
9606	ENSP00000242607	-25	BTO:0001702	Human cardiac proteome	9.87E06, 1.18E07, 9.66E06	6.99421
9606	ENSP00000242607	-25	BTO:0001629	Human cardiac proteome	1.10E07, 5.35E06, NA	6.91144
9606	ENSP00000242607	-25	BTO:0001703	Human cardiac proteome	5.84E06, 1.83E06, 7.50E06	6.76634
9606	ENSP00000242719	-25	BTO:0001702	Human cardiac proteome	2.61E06, 2.36E06, NA	6.39567
9606	ENSP00000242719	-25	BTO:0001629	Human cardiac proteome	NA, NA, 4.50E06	6.65332
9606	ENSP00000242719	-25	BTO:0001703	Human cardiac proteome	NA, NA, 3.41E06	6.53222
9606	ENSP00000242729	-25	BTO:0001702	Human cardiac proteome	1.01E08, 4.05E07, 1.05E08	8.00563
9606	ENSP00000242729	-25	BTO:0001629	Human cardiac proteome	4.33E07, 7.75E07, 2.01E07	7.63624
9606	ENSP00000242729	-25	BTO:0001703	Human cardiac proteome	8.04E07, 8.96E07, 9.43E07	7.95214
9606	ENSP00000242776	-25	BTO:0001702	Human cardiac proteome	3.22E07, 1.36E07, 1.28E07	7.13419
9606	ENSP00000242776	-25	BTO:0001629	Human cardiac proteome	3.68E07, 3.08E07, 4.47E07	7.56574
9606	ENSP00000242776	-25	BTO:0001703	Human cardiac proteome	1.90E07, 2.42E07, 1.71E07	7.27808
9606	ENSP00000242784	-25	BTO:0001702	Human cardiac proteome	1.78E07, 1.31E07, 8.69E06	7.1189
9606	ENSP00000242784	-25	BTO:0001629	Human cardiac proteome	2.94E07, 2.54E07, 2.89E07	7.46135
9606	ENSP00000242784	-25	BTO:0001703	Human cardiac proteome	4.33E06, 6.24E06, NA	6.72303
9606	ENSP00000242786	-25	BTO:0001702	Human cardiac proteome	7.03E07, 8.90E07, 3.59E07	7.84695
9606	ENSP00000242786	-25	BTO:0001629	Human cardiac proteome	3.00E07, 3.53E07, 3.17E07	7.50046
9606	ENSP00000242786	-25	BTO:0001703	Human cardiac proteome	2.56E07, 4.65E07, 6.76E07	7.66732
9606	ENSP00000243052	-25	BTO:0001702	Human cardiac proteome	3.01E06, 2.43E07, 1.63E07	7.21289
9606	ENSP00000243052	-25	BTO:0001629	Human cardiac proteome	1.20E08, 9.17E07, NA	8.02511
9606	ENSP00000243052	-25	BTO:0001703	Human cardiac proteome	NA, NA, 1.30E07	7.11423
9606	ENSP00000243077	-25	BTO:0001702	Human cardiac proteome	1.27E09, 2.25E09, 7.89E08	9.10548
9606	ENSP00000243077	-25	BTO:0001629	Human cardiac proteome	8.30E08, 4.55E08, 3.47E08	8.6576
9606	ENSP00000243077	-25	BTO:0001703	Human cardiac proteome	1.25E09, 1.19E09, 1.58E09	9.09748
9606	ENSP00000243167	-25	BTO:0001702	Human cardiac proteome	1.87E07, 9.61E05, 1.93E07	7.27255
9606	ENSP00000243167	-25	BTO:0001629	Human cardiac proteome	6.44E06, NA, NA	6.80905
9606	ENSP00000243167	-25	BTO:0001703	Human cardiac proteome	7.39E06, 4.04E06, 3.71E07	6.86869
9606	ENSP00000243253	-25	BTO:0001702	Human cardiac proteome	2.67E07, 1.74E07, 4.13E06	7.24051
9606	ENSP00000243253	-25	BTO:0001629	Human cardiac proteome	7.92E06, 9.94E06, NA	6.95087
9606	ENSP00000243253	-25	BTO:0001703	Human cardiac proteome	1.06E07, 2.17E07, 1.85E07	7.26811
9606	ENSP00000243286	-25	BTO:0001702	Human cardiac proteome	1.21E08, 3.14E08, 2.29E08	8.35975
9606	ENSP00000243286	-25	BTO:0001629	Human cardiac proteome	1.27E08, 8.09E07, 4.83E07	7.90793
9606	ENSP00000243286	-25	BTO:0001703	Human cardiac proteome	2.07E08, 2.00E08, 1.89E08	8.30059
9606	ENSP00000243298	-25	BTO:0001702	Human cardiac proteome	8.66E07, 4.31E07, 9.22E07	7.93765
9606	ENSP00000243298	-25	BTO:0001629	Human cardiac proteome	1.09E08, 1.42E08, 1.65E08	8.15272
9606	ENSP00000243298	-25	BTO:0001703	Human cardiac proteome	9.28E07, 8.62E07, 4.83E07	7.93571
9606	ENSP00000243344	-25	BTO:0001702	Human cardiac proteome	1.12E07, 7.94E06, 2.03E06	6.89999
9606	ENSP00000243344	-25	BTO:0001629	Human cardiac proteome	6.21E06, 3.02E06, 5.45E06	6.73634
9606	ENSP00000243344	-25	BTO:0001703	Human cardiac proteome	5.31E05, 2.21E06, 5.90E06	6.34426
9606	ENSP00000243346	-25	BTO:0001702	Human cardiac proteome	3.07E07, 2.01E07, 7.70E07	7.48767
9606	ENSP00000243346	-25	BTO:0001629	Human cardiac proteome	3.85E07, 1.04E07, 2.61E07	7.41642
9606	ENSP00000243346	-25	BTO:0001703	Human cardiac proteome	2.32E07, 1.32E07, 4.11E07	7.3646
9606	ENSP00000243563	-25	BTO:0001702	Human cardiac proteome	1.33E08, 2.02E08, 1.61E08	8.20613
9606	ENSP00000243563	-25	BTO:0001629	Human cardiac proteome	1.39E08, 1.22E08, 2.87E08	8.1426
9606	ENSP00000243563	-25	BTO:0001703	Human cardiac proteome	2.18E08, 2.15E08, 1.45E08	8.3324
9606	ENSP00000243611	-25	BTO:0001702	Human cardiac proteome	6.19E06, 3.57E07, 9.55E06	6.97981
9606	ENSP00000243611	-25	BTO:0001629	Human cardiac proteome	4.28E06, 3.15E06, 9.90E06	6.63126
9606	ENSP00000243611	-25	BTO:0001703	Human cardiac proteome	1.82E07, 8.34E06, 5.72E06	6.92113
9606	ENSP00000243776	-25	BTO:0001702	Human cardiac proteome	2.47E06, 3.52E06, 2.80E06	6.44724
9606	ENSP00000243776	-25	BTO:0001629	Human cardiac proteome	3.30E06, 1.67E06, NA	6.39568
9606	ENSP00000243776	-25	BTO:0001703	Human cardiac proteome	2.58E06, 3.27E06, 2.91E06	6.46421
9606	ENSP00000243997	-25	BTO:0001702	Human cardiac proteome	9.03E09, 5.17E09, 9.94E09	9.95577
9606	ENSP00000243997	-25	BTO:0001629	Human cardiac proteome	9.35E09, 1.49E10, 1.02E10	10.0087
9606	ENSP00000243997	-25	BTO:0001703	Human cardiac proteome	7.97E09, 6.20E09, 4.28E09	9.79258
9606	ENSP00000244007	-25	BTO:0001702	Human cardiac proteome	6.80E07, 7.89E07, 8.26E07	7.89684
9606	ENSP00000244007	-25	BTO:0001629	Human cardiac proteome	1.01E08, 1.55E08, 6.05E07	8.00278
9606	ENSP00000244007	-25	BTO:0001703	Human cardiac proteome	5.32E07, 8.67E07, 8.18E07	7.91277
9606	ENSP00000244020	-25	BTO:0001702	Human cardiac proteome	7.85E07, 6.41E07, 6.65E07	7.8225
9606	ENSP00000244020	-25	BTO:0001629	Human cardiac proteome	5.08E07, 5.10E07, 3.38E07	7.70621
9606	ENSP00000244020	-25	BTO:0001703	Human cardiac proteome	9.50E07, 7.64E07, 7.51E07	7.88297
9606	ENSP00000244040	-25	BTO:0001702	Human cardiac proteome	7.19E07, 9.02E07, 6.36E07	7.85687
9606	ENSP00000244040	-25	BTO:0001629	Human cardiac proteome	5.52E07, 3.66E07, 2.40E07	7.5631
9606	ENSP00000244040	-25	BTO:0001703	Human cardiac proteome	9.17E07, 2.48E07, 7.54E07	7.87722
9606	ENSP00000244043	-25	BTO:0001702	Human cardiac proteome	8.85E08, 1.19E09, 2.90E08	8.94704
9606	ENSP00000244043	-25	BTO:0001629	Human cardiac proteome	5.23E08, 1.66E08, 1.01E08	8.22023
9606	ENSP00000244043	-25	BTO:0001703	Human cardiac proteome	5.89E08, 3.49E08, 3.86E08	8.58684
9606	ENSP00000244051	-25	BTO:0001702	Human cardiac proteome	7.30E07, 5.96E07, 6.00E07	7.77844
9606	ENSP00000244051	-25	BTO:0001629	Human cardiac proteome	9.02E07, 7.51E07, 7.05E07	7.87554
9606	ENSP00000244051	-25	BTO:0001703	Human cardiac proteome	6.02E07, 1.09E08, 8.62E07	7.93544
9606	ENSP00000244061	-25	BTO:0001702	Human cardiac proteome	2.52E08, 7.63E08, 4.77E08	8.67847
9606	ENSP00000244061	-25	BTO:0001629	Human cardiac proteome	1.26E08, 3.13E08, 2.77E08	8.44253
9606	ENSP00000244061	-25	BTO:0001703	Human cardiac proteome	2.51E08, 1.82E08, 1.44E08	8.2605
9606	ENSP00000244137	-25	BTO:0001702	Human cardiac proteome	6.37E08, 6.09E08, 3.62E08	8.78476
9606	ENSP00000244137	-25	BTO:0001629	Human cardiac proteome	4.71E08, 3.74E08, 2.65E08	8.57323
9606	ENSP00000244137	-25	BTO:0001703	Human cardiac proteome	4.73E08, 4.58E08, 3.58E08	8.66121
9606	ENSP00000244217	-25	BTO:0001702	Human cardiac proteome	3.66E08, 5.12E08, 5.62E08	8.70921
9606	ENSP00000244217	-25	BTO:0001629	Human cardiac proteome	8.53E08, 1.62E09, 1.72E09	9.20979
9606	ENSP00000244217	-25	BTO:0001703	Human cardiac proteome	8.00E08, 7.48E08, 1.03E09	8.90319
9606	ENSP00000244289	-25	BTO:0001702	Human cardiac proteome	5.29E07, 1.06E09, 4.94E08	8.69346
9606	ENSP00000244289	-25	BTO:0001629	Human cardiac proteome	5.39E07, 6.53E07, 4.82E07	7.7312
9606	ENSP00000244289	-25	BTO:0001703	Human cardiac proteome	1.57E08, 1.35E08, 3.58E08	8.19494
9606	ENSP00000244364	-25	BTO:0001702	Human cardiac proteome	1.19E09, 1.20E09, 5.41E08	9.07716
9606	ENSP00000244364	-25	BTO:0001629	Human cardiac proteome	4.88E08, 4.82E08, 2.70E08	8.68346
9606	ENSP00000244364	-25	BTO:0001703	Human cardiac proteome	9.16E07, 4.47E08, 6.35E08	8.64999
9606	ENSP00000244458	-25	BTO:0001702	Human cardiac proteome	3.40E07, 8.99E06, 4.02E07	7.53092
9606	ENSP00000244458	-25	BTO:0001629	Human cardiac proteome	9.63E07, 4.17E07, 1.37E08	7.98368
9606	ENSP00000244458	-25	BTO:0001703	Human cardiac proteome	1.42E07, 3.25E07, 4.09E07	7.51186
9606	ENSP00000244519	-25	BTO:0001702	Human cardiac proteome	4.34E07, 6.55E07, 4.43E07	7.64656
9606	ENSP00000244519	-25	BTO:0001629	Human cardiac proteome	4.29E07, 5.63E07, 2.96E07	7.63223
9606	ENSP00000244519	-25	BTO:0001703	Human cardiac proteome	5.79E07, 7.94E07, 8.07E07	7.89991
9606	ENSP00000244520	-25	BTO:0001702	Human cardiac proteome	8.27E07, 5.42E07, 4.27E07	7.73394
9606	ENSP00000244520	-25	BTO:0001629	Human cardiac proteome	6.07E07, 6.85E07, 8.04E07	7.83572
9606	ENSP00000244520	-25	BTO:0001703	Human cardiac proteome	7.63E07, 1.10E08, 7.47E07	7.88264
9606	ENSP00000244534	-25	BTO:0001702	Human cardiac proteome	1.12E08, 7.92E07, 5.99E07	7.89866
9606	ENSP00000244534	-25	BTO:0001629	Human cardiac proteome	3.46E07, 1.89E07, 2.86E08	7.53899
9606	ENSP00000244534	-25	BTO:0001703	Human cardiac proteome	1.05E08, 2.97E07, 4.94E07	7.69409
9606	ENSP00000244571	-25	BTO:0001702	Human cardiac proteome	1.34E08, 1.00E08, 6.99E07	8.00015
9606	ENSP00000244571	-25	BTO:0001629	Human cardiac proteome	1.31E08, 1.47E08, 7.14E07	8.1174
9606	ENSP00000244571	-25	BTO:0001703	Human cardiac proteome	7.11E07, 1.07E08, 9.16E07	7.96181
9606	ENSP00000244573	-25	BTO:0001702	Human cardiac proteome	3.97E07, 2.85E07, 2.06E07	7.45452
9606	ENSP00000244573	-25	BTO:0001629	Human cardiac proteome	2.94E07, 2.31E07, 7.46E06	7.36369
9606	ENSP00000244573	-25	BTO:0001703	Human cardiac proteome	5.40E07, 4.49E07, 7.52E07	7.73227
9606	ENSP00000244625	-25	BTO:0001702	Human cardiac proteome	8.53E07, 6.49E07, 7.72E07	7.8876
9606	ENSP00000244625	-25	BTO:0001629	Human cardiac proteome	5.47E07, 4.46E07, 5.19E07	7.71523
9606	ENSP00000244625	-25	BTO:0001703	Human cardiac proteome	4.51E07, 6.83E07, 3.04E07	7.65382
9606	ENSP00000244669	-25	BTO:0001702	Human cardiac proteome	3.81E08, 7.16E08, 1.69E09	8.85479
9606	ENSP00000244669	-25	BTO:0001629	Human cardiac proteome	2.94E09, 3.25E09, 5.50E08	9.46787
9606	ENSP00000244669	-25	BTO:0001703	Human cardiac proteome	8.74E08, 1.63E09, 1.25E09	9.09679
9606	ENSP00000244751	-25	BTO:0001702	Human cardiac proteome	4.76E07, 1.91E07, 4.50E07	7.65285
9606	ENSP00000244751	-25	BTO:0001629	Human cardiac proteome	4.61E07, 4.61E07, 2.25E07	7.66333
9606	ENSP00000244751	-25	BTO:0001703	Human cardiac proteome	6.18E07, 4.11E07, 5.40E07	7.73271
9606	ENSP00000244763	-25	BTO:0001702	Human cardiac proteome	2.30E07, 7.06E06, 1.51E07	7.17864
9606	ENSP00000244763	-25	BTO:0001629	Human cardiac proteome	1.62E07, 1.15E07, 1.25E07	7.09816
9606	ENSP00000244763	-25	BTO:0001703	Human cardiac proteome	5.08E07, 4.17E06, 1.54E07	7.18821
9606	ENSP00000245046	-25	BTO:0001702	Human cardiac proteome	3.85E07, 2.97E07, 2.96E07	7.4734
9606	ENSP00000245046	-25	BTO:0001629	Human cardiac proteome	2.09E07, 4.72E07, 6.07E06	7.32019
9606	ENSP00000245046	-25	BTO:0001703	Human cardiac proteome	2.09E07, 2.83E07, 4.40E07	7.45181
9606	ENSP00000245121	-25	BTO:0001702	Human cardiac proteome	8.80E07, 2.07E08, 5.49E08	8.31501
9606	ENSP00000245121	-25	BTO:0001629	Human cardiac proteome	9.10E08, 1.15E09, 3.57E08	8.95913
9606	ENSP00000245121	-25	BTO:0001703	Human cardiac proteome	3.45E08, 9.09E08, 6.67E08	8.82383
9606	ENSP00000245157	-25	BTO:0001702	Human cardiac proteome	6.97E07, 4.44E07, 7.83E07	7.84324
9606	ENSP00000245157	-25	BTO:0001629	Human cardiac proteome	6.35E07, 3.57E07, 8.39E06	7.55283
9606	ENSP00000245157	-25	BTO:0001703	Human cardiac proteome	4.80E08, 7.41E07, 2.33E07	7.86954
9606	ENSP00000245206	-25	BTO:0001702	Human cardiac proteome	7.78E10, 6.23E10, 9.06E10	10.8908
9606	ENSP00000245206	-25	BTO:0001629	Human cardiac proteome	8.61E10, 1.20E11, 1.01E11	11.004
9606	ENSP00000245206	-25	BTO:0001703	Human cardiac proteome	8.14E10, 6.47E10, 5.72E10	10.811
9606	ENSP00000245304	-25	BTO:0001702	Human cardiac proteome	NA, 4.34E06, 1.31E07	6.94034
9606	ENSP00000245304	-25	BTO:0001629	Human cardiac proteome	5.32E06, 1.54E07, 2.93E07	7.1876
9606	ENSP00000245304	-25	BTO:0001703	Human cardiac proteome	3.46E06, 9.20E06, 2.32E07	6.96397
9606	ENSP00000245414	-25	BTO:0001702	Human cardiac proteome	NA, NA, 2.90E06	6.46304
9606	ENSP00000245414	-25	BTO:0001629	Human cardiac proteome	8.71E06, 7.19E06, NA	6.90053
9606	ENSP00000245503	-25	BTO:0001702	Human cardiac proteome	NA, 1.56E07, 3.37E07	7.39204
9606	ENSP00000245503	-25	BTO:0001629	Human cardiac proteome	1.93E07, 8.95E06, 4.79E05	6.95203
9606	ENSP00000245503	-25	BTO:0001703	Human cardiac proteome	3.57E07, 6.47E07, 4.69E07	7.67126
9606	ENSP00000245539	-25	BTO:0001702	Human cardiac proteome	7.86E08, 4.54E08, 8.73E08	8.89519
9606	ENSP00000245539	-25	BTO:0001629	Human cardiac proteome	6.24E08, 8.67E08, 5.83E08	8.79486
9606	ENSP00000245539	-25	BTO:0001703	Human cardiac proteome	6.14E08, 7.18E08, 6.70E08	8.82639
9606	ENSP00000245541	-25	BTO:0001702	Human cardiac proteome	9.70E07, 4.72E07, 8.92E07	7.95047
9606	ENSP00000245541	-25	BTO:0001629	Human cardiac proteome	7.18E07, 4.03E07, 4.43E07	7.64616
[truncated: 153,315 more rows]

## Sheet: Legend
Legend
type1	Species identifier (7955 = zebrafish, 9600 = human, 9796 = pig, 9823 = horse, 10116 = rat, 10090 = mouse)
id1	ENSEMBL Protein identifier
type2	database internal identifier (-25 = tissue)
id2	Tissue type (BTO:0001629 = left ventricle, BTO:0001630 = right ventricle, BTO:0001702 = left atrium, BTO:0001703 = right atrium); NOTE for zebrafish, atrial and ventricular entries were duplicated as right/left values to match the table format).
source	Experiment description
evidence	Original intensity values used to calculate value column (median standardized to 1E8, see methods section)
value	Mean protein intensity values, log10-transformed (see methods section).
