# Supplementary material for: Quantitative proteome comparison of human hearts with those of model organisms
Source: PLoS Biol. 2021 Apr 19;19(4):e3001144. doi: 10.1371/journal.pbio.3001144 (PMC8084454; doi:10.1371/journal.pbio.3001144)
Supplement: S8 Table — The file contains 2 tabs, one with proteins identified in all samples (with 100% valid values, input for hierarchical clustering Fig 3A) and one containing all proteins identified with at least 2 valid values per chamber (rest imputed, input for ANOVA analyses reported in Fig 3B and S11 and S12 Figs). Please note that this table contains far less proteins than the online database, since orthology groups had to be collapsed to a one-to-one mapping. For full orthology information, please visit the provided database website. (XLSX) [file pbio.3001144.s009.xlsx]

## Sheet: S8 Table content
S8 Table: Protein intensity matched between species based on eggNOG ortholog groups to compare protein profiles across species. The file contains two tabs, one with proteins identified in all samples (with 100% valid values, input for hierarchical clustering Fig. 3a), and one containing all proteins identified with at least 2 valid values per chamber (rest imputed, input for ANOVA analyses report…

## Sheet: ANOVAinput 2vv per ch imputed
Common EggNOG group ID	EggNOG ID human	EggNOG ID mouse	EggNOG ID rat	EggNOG ID pig	EggNOG ID horse	EggNOG ID zebrafish	Gene name	Canonical Protein ID v5	Intensity R1LA	Intensity R1LV	Intensity R1RA	Intensity R1RV	Intensity R2LV	Intensity R2LA	Intensity R2RV	Intensity R2RA	Intensity R3LA	Intensity R3LV	Intensity R3RA	Intensity R3RV	Intensity Z1A	Intensity Z1V	Intensity Z2A	Intensity Z2V	Intensity Z3A	Intensity Z3V	Intensity Hu1LA	Intensity Hu1LV	Intensity Hu1RA	Intensity Hu2LA	Intensity Hu2LV	Intensity Hu2RA	Intensity Hu3LA	Intensity Hu3LV	Intensity Hu3RA	Intensity H1LA	Intensity H1LV	Intensity H1RA	Intensity H1RV	Intensity H2LA	Intensity H2LV	Intensity H2RA	Intensity H2RV	Intensity H3LA	Intensity H3LV	Intensity H3RA	Intensity H3RV	Intensity P1LA	Intensity P1LV
ENOG410IQ83	ENSP00000377665	ENSMUSP00000028224	ENSRNOP00000063504	ENSSSCP00000006001	ENSECAP00000011384	ENSDARP00000102755	GAPVD1	ENSP00000377664	28.1959	27.9228	28.2246	28.602	27.6595	28.5411	28.151	28.326	29.1662	27.727	27.2836	28.3189	28.8918	27.9036	28.8948	27.9793	27.9687	27.486	26.5183	27.3341	25.2655	26.4449	25.5558	25.6244	26.5212	26.2035	26.4122	28.1335	28.6769	28.708	29.473	28.0102	28.5397	27.9311	27.6121	28.378	28.3333	28.7681	27.1415	27.0159	27.6954
ENOG410IQUY	ENSP00000355623	ENSMUSP00000034464	ENSRNOP00000025512	ENSSSCP00000010858	ENSECAP00000010828	ENSDARP00000064364	C1orf198	ENSP00000355623	26.25	26.9418	26.1336	26.9928	27.2927	26.1845	26.2926	25.798	28.3664	26.1539	26.7574	26.6957	23.5998	25.4582	25.5119	25.2801	25.0945	26.1505	27.6506	26.6854	26.9365	27.5748	26.0788	26.8601	26.4299	25.7555	27.1892	27.6609	26.9997	29.211	27.4626	26.8542	26.1664	26.612	27.2361	26.549	26.8769	26.3149	25.5201	26.7905	27.1778
KOG1714	ENSP00000447001	ENSMUSP00000072320	ENSRNOP00000028555	ENSSSCP00000019602	ENSECAP00000019435	ENSDARP00000043172	RPL18	ENSP00000447001	31.5363	31.9079	31.4187	31.8158	32.2681	31.6233	31.9981	31.7154	31.7594	32.2376	32.038	32.0474	30.1066	30.4152	30.4111	29.8979	29.343	30.5322	29.9019	29.6677	30.2357	30.6098	30.7772	30.9274	30.8207	30.8912	30.9092	31.6653	31.0783	31.2485	31.568	31.0953	31.2255	31.4754	31.4194	31.2383	31.2672	30.8552	31.3498	32.0591	32.1814
KOG4238	ENSP00000406157	ENSMUSP00000025833	ENSRNOP00000014979	ENSSSCP00000011126	ENSECAP00000019469	ENSDARP00000105775	PAPSS2	ENSP00000406157	24.6591	24.4286	25.894	24.8361	23.9814	25.1622	24.427	25.6759	26.2486	24.2203	23.9189	24.1551	28.4709	27.5169	30.6393	29.0574	26.4589	28.8875	28.4168	24.732	29.3203	25.5967	23.9087	24.893	23.8631	22.9367	28.7316	22.9127	24.7768	24.9196	24.5561	24.4843	24.8749	25.8514	24.0514	23.0407	23.811	22.245	24.1444	25.9944	31.5925
KOG2070	ENSP00000250617	ENSMUSP00000033468	ENSRNOP00000001158	ENSSSCP00000025233	ENSECAP00000010352	ENSDARP00000007758	ARHGEF6	ENSP00000250617	26.9002	26.5108	25.8752	26.7544	26.5239	24.9225	25.444	25.7064	26.5088	26.5989	25.9684	25.8436	24.1041	23.8354	23.5131	22.8885	25.1637	24.7604	27.1276	26.255	24.5265	26.6907	25.593	26.1804	26.0212	24.918	26.5515	25.4891	24.4531	25.7108	25.6235	24.7825	25.8592	26.1748	24.9538	26.432	24.9642	23.6698	24.5267	25.5455	25.1028
KOG2073	ENSP00000377390	ENSMUSP00000109630	ENSRNOP00000062399	ENSSSCP00000013699	ENSECAP00000013607	ENSDARP00000107082	PPP6R3	ENSP00000377390	28.7198	28.67	28.8914	28.4744	28.6245	29.2332	28.3092	29.2983	28.8212	28.3001	28.6997	28.299	26.8679	25.6923	26.9266	26.3338	24.3685	25.1914	27.2459	26.8666	26.7745	27.2431	26.9748	27.5287	27.4126	26.8472	27.4133	26.2443	25.5931	26.7933	26.4982	26.4552	27.531	26.9458	26.5558	24.4141	25.2416	26.3117	26.4401	27.6252	28.0133
KOG2072	ENSP00000358140	ENSMUSP00000025955	ENSRNOP00000063484	ENSSSCP00000011378	ENSECAP00000019554	ENSDARP00000102398	EIF3A	ENSP00000358140	31.4157	31.5629	31.8063	31.5722	31.4945	31.4732	31.6318	31.2209	31.6646	31.4419	31.6613	31.3885	31.2157	31.1716	31.3641	31.1212	31.3261	31.3546	30.7595	30.7417	30.2168	30.6707	30.6658	30.8321	30.6823	30.9551	30.7445	30.9516	30.7846	30.9784	30.9978	30.9843	31.0003	31.2604	31.0565	30.8689	30.6286	30.8994	31.1538	31.745	31.6543
ENOG410IFTJ	ENSP00000384182	ENSMUSP00000072636	ENSRNOP00000037023	ENSSSCP00000009423	ENSECAP00000022832	ENSDARP00000104899	SCFD2	ENSP00000384182	28.0986	27.4709	27.6099	26.7148	28.5288	28.1338	28.1073	28.0378	27.7016	27.7103	28.1448	27.4836	24.6433	25.6752	25.1443	25.7625	26.3435	26.1081	24.5714	24.2653	23.3991	24.2517	24.0866	22.5073	23.2108	24.6952	23.8587	27.7776	28.5836	27.5911	28.6311	26.9654	29.228	28.2213	27.9659	29.1039	28.2585	27.8769	26.8855	27.3785	27.2606
KOG3389	ENSP00000296684	ENSMUSP00000022286	ENSRNOP00000015217	ENSSSCP00000017902	ENSECAP00000014727	ENSDARP00000051054	NDUFS4	ENSP00000296684	32.0887	33.7431	31.0642	32.5485	33.3087	32.8764	33.374	32.9655	30.8233	32.8022	32.7671	32.7486	30.4579	32.7731	31.0298	32.9376	30.5095	31.9457	30.9432	31.8207	31.5903	30.8049	32.3535	29.7958	31.5193	30.4868	31.6795	32.1972	32.9843	31.9865	32.6249	32.8894	33.0686	32.7336	32.9801	32.7771	32.3397	32.3135	32.3061	30.2536	28.2732
KOG3380	ENSP00000259477	ENSMUSP00000088516	ENSRNOP00000019405	ENSSSCP00000005995	ENSECAP00000007809	ENSDARP00000061143	ARPC5L	ENSP00000345361	28.0589	29.5416	27.9331	29.4381	29.4785	28.3781	28.9603	28.442	27.735	28.4476	28.7031	29.0983	27.6578	27.9725	26.8256	27.2442	26.7188	25.8009	29.1895	29.151	29.1884	28.8986	28.9838	28.9798	29.0679	28.7756	28.5083	27.6866	28.8166	28.64	28.4183	28.4899	27.9483	28.9752	28.2246	28.8885	28.613	28.8961	29.0031	28.113	29.0636
KOG3381	ENSP00000387471	ENSMUSP00000132725	ENSRNOP00000015811	ENSSSCP00000024804	ENSECAP00000008795	ENSDARP00000107862	FAM96B	ENSP00000387471	26.8095	27.0123	26.6727	25.8992	26.8571	26.8181	25.7286	26.7431	26.9033	27.0906	26.8666	26.417	24.3042	24.8134	24.8771	24.2562	24.8987	23.7805	26.0546	25.4485	24.361	26.1449	25.1076	25.0336	26.1952	25.3931	25.1569	24.0962	24.4721	24.644	24.3141	24.3396	24.1949	24.5585	24.7024	25.2397	23.8924	24.2276	24.8501	26.2956	26.6801
KOG3382	ENSP00000330737	ENSMUSP00000136313	ENSRNOP00000010117	ENSSSCP00000000968	ENSECAP00000013513	ENSDARP00000062277	NDUFA12	ENSP00000330737	31.3743	33.3817	30.4318	32.3502	33.0526	31.3897	32.787	31.9364	28.8784	33.5409	31.1168	32.2219	30.8996	32.617	31.5542	32.4499	31.4011	32.229	31.8009	33.1335	33.0623	32.1353	33.5978	31.7944	33.3187	31.6358	32.8929	32.7468	33.2185	32.6987	32.7848	32.3622	33.1676	32.4971	33.0637	33.6295	33.1503	33.064	33.0199	32.8857	31.5013
KOG3387	ENSP00000215956	ENSMUSP00000130867	ENSRNOP00000051559	ENSSSCP00000000064	ENSECAP00000000243	ENSDARP00000038446	SNU13	ENSP00000383949	26.7717	26.6221	26.7104	27.3274	26.6017	26.4702	27.1829	27.2268	26.1357	26.4033	26.4995	26.2313	29.1406	28.5945	28.3978	28.9764	28.5336	28.8286	26.6316	27.4976	26.9783	27.1806	26.9452	27.1884	27.7327	26.2146	27.3883	27.512	27.516	26.8123	26.0347	27.0805	26.5045	26.7609	26.333	28.2636	26.3306	26.4419	26.387	29.6145	30.1193
KOG2382	ENSP00000222800	ENSMUSP00000043041	ENSRNOP00000025560	ENSSSCP00000008239	ENSECAP00000021613	ENSDARP00000091982	ABHD11	ENSP00000222800	29.8576	30.8438	29.7806	30.7888	31.0858	29.3752	30.8806	29.742	29.4364	30.2154	29.6686	29.46	28.4009	28.726	28.5939	29.1162	28.5286	28.9416	31.3571	30.857	31.0912	30.2009	30.2403	30.9937	31.3633	30.9307	31.1143	30.5903	30.2668	30.5893	30.2832	30.9378	31.0489	30.2311	30.8062	30.3566	30.1627	30.4749	30.8476	32.2221	32.5529
KOG2381	ENSP00000359665	ENSMUSP00000069284	ENSRNOP00000019874	ENSSSCP00000011214	ENSECAP00000006522	ENSDARP00000112458	PI4K2A	ENSP00000359665	28.2658	28.9308	28.2385	27.8989	28.6966	28.1364	27.7268	28.3135	28.0351	28.295	28.2429	28.3089	24.9259	27.4457	25.3822	25.1269	24.9088	27.3293	25.9928	25.6885	25.925	25.2727	25.5967	25.6637	26.7074	25.8273	25.585	26.8564	26.8009	27.2404	27.2942	26.7245	26.9232	26.8241	26.761	25.418	26.1053	26.152	27.4279	26.6643	26.0699
KOG2387	ENSP00000361699	ENSMUSP00000030381	ENSRNOP00000013899	ENSSSCP00000004295	ENSECAP00000009000	ENSDARP00000121703	CTPS1	ENSP00000361704	29.6937	28.6184	29.5614	29.2296	28.883	29.5364	29.0867	29.3779	29.2382	28.7804	29.6738	28.8829	26.976	25.1332	25.4639	24.1665	24.9047	24.483	26.9284	26.9555	27.031	27.3957	26.1394	27.0562	27.562	26.604	27.0243	27.1613	26.3482	26.4355	25.75	26.1657	24.6189	26.2076	24.5215	25.0656	25.9499	26.307	26.438	25.4312	26.0907
KOG2388	ENSP00000356903	ENSMUSP00000027981	ENSRNOP00000055358	ENSSSCP00000006759	ENSECAP00000019606	ENSDARP00000068459	UAP1	ENSP00000356903	28.4866	28.4356	28.745	28.1428	28.2262	28.4039	28.0439	28.9513	28.6756	28.0848	28.5715	28.5449	25.9004	27.5018	26.5628	28.4885	26.569	27.9175	26.5582	26.4304	26.7669	27.1098	25.6491	26.7435	26.5707	24.6847	26.6451	27.1981	26.9731	26.5455	26.7599	27.2603	26.6783	26.7519	26.6645	27.6797	26.1169	27.0634	26.9196	25.7777	26.9431
KOG3655	ENSP00000417653	ENSMUSP00000020769	ENSRNOP00000017375	ENSSSCP00000017711	ENSECAP00000010332	ENSDARP00000104897	DBNL	ENSP00000417653	29.1187	29.0484	29.4873	29.4044	29.4567	29.4151	29.4377	29.3264	28.9449	29.3268	29.0106	29.4173	29.1206	28.5526	28.1445	28.6567	27.946	28.9944	29.4949	29.3667	29.2272	29.8539	28.9718	29.5327	29.2081	29.0619	29.2973	29.2511	29.0418	29.5553	28.9785	28.4329	28.0606	29.3229	27.827	27.7643	28.0564	28.589	28.16	29.5585	29.6999
KOG3652	ENSP00000262879	ENSMUSP00000048430	ENSRNOP00000020556	ENSSSCP00000026795	ENSECAP00000004650	ENSDARP00000110828	RALGAPB	ENSP00000262879	26.0327	27.1968	26.5694	26.4514	27.0047	26.5963	26.7663	26.7215	26.021	26.3868	26.6405	26.4331	26.9092	28.1508	26.5754	28.0066	26.1194	27.7885	24.1196	24.1794	22.7723	24.5664	23.53	24.782	24.2823	23.4464	24.1211	25.6116	25.6768	26.1682	25.914	25.3	25.9784	26.2824	25.4926	25.867	25.5612	25.7588	25.6368	26.1116	26.0064
KOG3658	ENSP00000260408	ENSMUSP00000063839	ENSRNOP00000021066	ENSSSCP00000004952	ENSECAP00000006414	ENSDARP00000109944	ADAM10	ENSP00000260408	26.9747	27.0567	27.5757	26.9874	27.3159	27.7311	27.6174	27.5916	27.7222	26.9859	27.9128	27.4271	30.3724	29.233	29.4986	29.652	29.6351	28.8347	26.8477	26.7671	27.1626	26.616	26.6728	26.9127	26.039	26.3518	27.3067	26.0919	26.2896	27.8987	26.48	25.2448	23.83	26.4707	23.8682	25.0307	25.5875	25.0485	25.7529	25.0416	25.4399
KOG4386	ENSP00000335371	ENSMUSP00000047562	ENSRNOP00000018969	ENSSSCP00000016717	ENSECAP00000013827	ENSDARP00000054808	TRAPPC11	ENSP00000335371	27.1405	25.7674	27.5257	25.9208	27.179	27.5175	26.9603	26.397	27.2013	25.5433	27.1302	26.3671	25.0404	25.071	24.316	25.4869	25.6092	24.6192	26.6434	25.3402	25.5748	25.7912	26.5066	25.1716	26.2209	26.0018	25.6508	23.4854	24.4621	24.5425	23.9046	22.8535	21.0875	23.6193	23.1396	24.4168	23.2875	24.8386	23.8304	26.5276	26.2095
KOG4381	ENSP00000325594	ENSMUSP00000020643	ENSRNOP00000004740	ENSSSCP00000014910	ENSECAP00000021389	ENSDARP00000101331	RUFY1	ENSP00000325594	28.2398	27.8012	28.7653	28.0546	27.3358	28.0371	27.8611	27.1287	27.4767	27.3103	28.1548	27.2027	23.3506	24.7691	23.8382	24.4629	24.4122	25.6611	27.5009	27.0388	26.419	27.2417	26.0088	27.3345	27.0608	26.1548	27.5119	25.278	24.3077	25.1221	24.0316	24.912	21.6803	24.7852	24.1242	21.9758	22.5161	22.6535	23.4537	28.0252	28.0623
KOG4380	ENSP00000261700	ENSMUSP00000022341	ENSRNOP00000049155	ENSSSCP00000005407	ENSECAP00000010505	ENSDARP00000003814	C14orf166	ENSP00000261700	29.5609	29.8254	30.066	29.539	29.4045	29.6993	29.5325	29.5626	29.6675	29.9894	29.6932	29.4916	26.8123	27.6729	26.9537	27.8316	27.7922	27.9013	30.5299	31.0364	30.744	30.3057	31.2726	30.6212	30.7029	30.5207	30.439	29.6034	29.2951	29.1741	29.55	29.4427	29.6278	29.4667	29.1501	29.1384	29.4585	29.1784	29.593	30.8207	30.9151
KOG4388	ENSP00000244289	ENSMUSP00000003207	ENSRNOP00000027911	ENSSSCP00000003269	ENSECAP00000012708	ENSDARP00000118585	LIPE	ENSP00000244289	28.6229	28.2919	28.9924	28.9675	28.4121	28.7827	29.0464	28.1866	28.6704	28.9025	28.1712	28.8234	23.7081	26.7691	23.2447	26.7545	24.9041	27.0187	25.6569	25.6825	27.223	29.9859	25.9602	27.0122	28.879	25.5218	28.4166	25.8976	22.964	24.4879	25.0691	24.8106	22.8395	24.0409	22.0366	24.2623	22.4969	25.2772	26.4496	26.587	25.5992
KOG2927	ENSP00000337688	ENSMUSP00000029256	ENSRNOP00000012240	ENSSSCP00000025606	ENSECAP00000014784	ENSDARP00000027503	SEC62	ENSP00000337688	26.8814	27.1198	26.9368	25.5383	26.5472	26.5029	25.1413	27.4012	27.5879	26.7894	27.2082	26.146	24.3776	24.9659	23.3882	23.0053	25.0134	24.3305	26.0856	26.5019	25.9075	27.5251	25.7882	26.8075	27.1437	24.5078	26.9938	27.3117	28.2031	27.1265	27.7391	25.8975	28.5408	27.7677	28.0124	28.1784	27.211	27.3231	27.4008	28.0001	27.393
KOG2926	ENSP00000290429	ENSMUSP00000051569	ENSRNOP00000013994	ENSSSCP00000000033	ENSECAP00000016542	ENSDARP00000005503	MCAT	ENSP00000290429	26.4245	28.4064	25.4312	28.3899	28.6099	26.7774	28.4307	27.4414	26.2109	28.3373	27.0723	28.6039	25.5325	27.3437	25.7554	26.6745	25.7755	26.9782	27.3144	27.7606	26.9756	26.3318	27.2057	26.8334	26.9051	27.0923	26.6492	29.6398	29.3428	29.5942	29.5093	30.2577	30.5324	30.3566	30.463	30.0946	29.9847	30.0106	30.1903	27.7986	27.6065
KOG2929	ENSP00000355672	ENSMUSP00000049823	ENSRNOP00000038337	ENSSSCP00000014873	ENSECAP00000004423	ENSDARP00000055617	IBA57	ENSP00000355672	29.6067	29.2552	29.3436	30.1516	30.1923	29.4981	30.1936	29.7415	28.7449	30.0603	29.974	30.0263	29.0765	29.718	29.403	30.0028	29.1787	29.1741	29.4038	29.5074	29.5762	28.7989	29.6902	28.9218	28.966	29.7444	28.8144	28.8887	29.5429	29.1667	29.514	29.0114	29.7825	28.5747	29.4466	28.2067	29.3419	26.676	29.0328	30.5677	30.7516
KOG3034	ENSP00000357748	ENSMUSP00000033282	ENSRNOP00000024355	ENSSSCP00000011453	ENSECAP00000010145	ENSDARP00000011145	BCCIP	ENSP00000357748	25.0221	25.2889	24.8899	25.1605	26.5531	25.5631	24.9725	27.1378	25.5145	24.1697	25.5116	24.1455	26.2965	25.8122	26.1865	25.5497	26.2593	26.6929	26.2801	26.9326	25.7803	26.0315	26.7143	27.5349	26.8183	25.918	25.0389	25.7138	25.4302	25.3323	25.0557	24.9773	23.4864	25.1945	23.68	26.4682	23.7837	26.3352	23.1419	26.7238	26.2384
KOG4563	ENSP00000255120	ENSMUSP00000030456	ENSRNOP00000022170	ENSSSCP00000026779	ENSECAP00000013050	ENSDARP00000117697	NASP	ENSP00000255120	26.6499	26.6385	27.0024	27.293	26.1042	27.4549	26.1956	27.3957	27.7174	26.9003	27.3079	26.711	26.3384	25.8931	25.6337	25.5689	26.7092	25.5358	28.1793	28.569	28.7285	28.0454	27.8445	28.8043	28.1251	27.7997	28.7427	26.2704	26.0531	27.0794	26.015	25.5487	25.172	26.234	24.0981	24.5995	24.523	25.8016	27.341	29.475	29.2744
KOG0604	ENSP00000350639	ENSMUSP00000035194	ENSRNOP00000020065	ENSSSCP00000012169	ENSECAP00000006647	ENSDARP00000106495	MAPKAPK3	ENSP00000396467	23.5214	25.0516	24.809	24.5207	24.6778	22.181	23.6906	22.1547	22.9647	24.9426	24.1148	25.1209	28.564	24.8206	28.326	24.8256	28.7994	26.1606	27.7168	27.5569	27.701	27.198	27.8703	28.3968	27.725	28.5891	27.2707	26.7672	27.111	26.0776	27.5025	26.6419	27.5466	26.1278	28.0481	28.0084	27.0809	26.9054	27.5783	27.8556	28.2231
KOG4568	ENSP00000303585	ENSMUSP00000107192	ENSRNOP00000001685	ENSSSCP00000010455	ENSECAP00000008133	ENSDARP00000099513	CLIP1	ENSP00000479322	29.5656	30.1022	29.6211	29.6861	30.0243	29.9293	29.5728	29.7961	29.5082	29.9834	29.6541	29.736	30.4528	30.9626	30.4548	31.1209	30.2925	30.9436	30.0553	30.1228	29.6837	29.8871	30.1601	30.1264	30.0657	29.7557	29.77	30.5617	31.0306	30.8833	30.7431	30.9487	30.9764	33.0849	31.0072	31.1344	30.7139	30.9131	33.4134	30.1242	31.5743
KOG1352	ENSP00000273398	ENSMUSP00000066886	ENSRNOP00000002727	ENSSSCP00000012697	ENSECAP00000019205	ENSDARP00000049002	ATP6V1A	ENSP00000273398	31.1409	30.6589	31.2443	30.8495	30.7329	30.9383	31.0052	31.03	31.002	30.7776	30.6038	30.6628	30.7954	29.7956	30.5007	29.9293	30.7403	29.8176	30.4101	30.5706	30.635	30.4459	30.5881	30.5041	30.5428	29.8611	30.3817	30.657	29.6438	30.7919	29.9069	30.6587	30.0239	30.9426	30.0363	29.8396	29.7341	30.8283	30.9662	30.3771	30.4209
ENOG410IH6A	ENSP00000361097	ENSMUSP00000107539	ENSRNOP00000014193	ENSSSCP00000011051	ENSECAP00000015394	ENSDARP00000103420	MMRN2	ENSP00000361097	27.7823	29.008	28.2747	28.1954	28.6185	28.5073	28.6746	28.3876	28.5459	28.7411	28.3929	28.657	29.3736	30.4353	29.4791	30.2975	30.0895	30.4992	28.4601	28.2108	27.8752	27.5342	28.3276	28.3972	27.6251	28.5434	28.1564	28.6474	28.5035	27.979	28.7996	28.6645	28.786	28.1889	28.4068	28.774	27.7462	28.7028	27.2051	28.8827	29.1393
ENOG410IJ07	ENSP00000339161	ENSMUSP00000104795	ENSRNOP00000004961	ENSSSCP00000011551	ENSECAP00000009124	ENSDARP00000026849	AIDA	ENSP00000339161	24.5009	24.3294	24.6824	23.9368	24.62	25.2003	23.389	24.8086	24.2224	23.991	24.9965	24.7643	24.8187	24.3085	24.2289	24.2868	25.161	24.9414	27.4619	26.8778	27.7785	27.956	25.9255	27.5396	26.5788	25.7716	27.5952	26.1942	26.1279	26.0399	25.8369	26.5294	25.3704	26.0048	26.0479	24.1265	24.5313	23.7498	25.7314	26.5286	25.8827
KOG1264	ENSP00000244007	ENSMUSP00000099404	ENSRNOP00000022276	ENSSSCP00000007834	ENSECAP00000019222	ENSDARP00000012165	PLCG1	ENSP00000244007	28.4375	28.173	28.6916	28.3086	27.9156	28.8261	28.5058	29.1515	28.5657	28.2906	28.6884	28.3747	23.4693	25.1534	24.8852	25.9587	23.4847	22.848	26.018	26.5847	25.6656	26.2327	27.203	26.3689	26.3	25.8516	26.2857	27.3361	26.6638	27.2586	26.5224	26.9383	26.8262	27.5736	27.2011	26.252	26.8414	27.1217	26.8734	26.7072	25.8922
KOG1267	ENSP00000240050	ENSMUSP00000062762	ENSRNOP00000009135	ENSSSCP00000000172	ENSECAP00000012389	ENSDARP00000097841	MTERF2	ENSP00000447651	23.6793	26.3524	24.1017	26.4531	27.2141	25.5576	26.7385	24.8912	24.4351	26.8709	25.105	26.925	24.5074	25.5355	24.6187	24.6084	24.6471	25.7926	23.5654	25.0383	23.5027	22.6189	25.5308	23.3503	23.9424	24.9548	25.1667	24.3836	24.4504	23.5354	23.6725	24.9225	24.0751	20.7497	24.6275	25.1857	25.989	25.9674	24.663	25.5653	26.0581
KOG1266	ENSP00000233557	ENSMUSP00000031034	ENSRNOP00000067241	ENSSSCP00000020910	ENSECAP00000006443	ENSDARP00000072980	NRBP1	ENSP00000233557	27.6598	27.4627	28.1218	27.8345	28.2036	28.2147	28.3746	27.9377	27.8483	28.0666	28.0057	27.7715	27.4437	28.1348	28.434	28.0806	28.3177	28.6717	27.8747	26.5522	27.7879	28.1066	26.6928	27.9913	27.7364	27.1821	27.9661	29.5779	29.2619	29.3858	29.4045	29.4258	29.2241	29.0018	29.1921	28.7511	28.5771	28.9307	29.3419	28.1929	28.1832
KOG1263	ENSP00000264613	ENSMUSP00000103965	ENSRNOP00000016083	ENSSSCP00000030086	ENSECAP00000010483	ENSDARP00000015293	CP	ENSP00000264613	33.0576	32.6773	33.192	32.3059	32.0699	32.8329	32.3398	32.7329	32.7994	32.1577	32.8154	32.3277	33.6699	32.4791	33.8659	32.7113	34.2558	33.0965	32.9296	32.5846	33.4882	34.0869	32.3432	33.5914	32.8373	31.5419	32.8894	34.0342	33.0547	33.723	33.6656	33.1693	31.9532	33.3143	32.688	32.3812	32.2393	33.0369	32.9723	32.7593	33.0873
KOG1268	ENSP00000354347	ENSMUSP00000109288	ENSRNOP00000025070	ENSSSCP00000008902	ENSECAP00000017536	ENSDARP00000074585	GFPT1	ENSP00000349860	26.8555	24.7932	26.9337	25.0842	25.1978	26.5607	24.9017	27.297	26.4941	24.8239	26.5001	24.8304	26.3062	26.1678	26.1326	29.6094	26.2406	26.2204	27.8369	28.2199	27.4849	28.2888	27.5801	26.3491	27.235	27.6956	26.7273	26.3695	25.5655	26.0808	26.5767	26.6745	26.1592	27.2361	26.8341	25.0691	26.2014	26.4175	25.8296	28.4807	28.0911
ENOG410IRRU	ENSP00000366070	ENSMUSP00000050014	ENSRNOP00000001401	ENSSSCP00000010436	ENSECAP00000004624	ENSDARP00000108755	RILPL1	ENSP00000366070	26.4028	27.2553	26.755	27.102	27.4306	25.8329	27.1272	26.1478	25.5875	26.176	25.5647	26.7904	23.1499	24.4991	24.8073	24.7791	23.0263	25.2368	27.0115	27.5848	25.6395	27.2366	28.0074	26.4984	26.5659	27.0389	26.0753	26.7353	26.7855	26.8438	26.6369	26.2964	26.8773	26.5562	26.2602	26.8244	25.5278	27.0218	25.9608	27.0787	28.071
KOG2716	ENSP00000228495	ENSMUSP00000001125	ENSRNOP00000065635	ENSSSCP00000010601	ENSECAP00000017192	ENSDARP00000122490	KCTD10	ENSP00000228495	22.3181	23.5299	24.0139	24.2637	23.9359	23.2396	26.1147	23.4478	24.041	21.632	21.2392	21.4059	24.3623	25.5529	24.6729	24.4727	23.8378	23.5427	24.5155	24.6513	25.48	24.3817	25.1792	24.7798	24.5663	23.2569	25.194	24.7106	24.4985	24.6857	24.9456	25.7479	25.2729	25.7141	24.6707	23.2143	24.4959	25.3583	25.0272	25.9536	25.8735
KOG2711	ENSP00000301149	ENSMUSP00000023760	ENSRNOP00000026200	ENSSSCP00000000226	ENSECAP00000001174	ENSDARP00000114396	GPD1	ENSP00000301149	29.777	32.3771	30.7319	32.6732	32.3337	30.7089	32.7203	29.885	31.1375	32.4326	29.7668	32.5298	32.1724	32.5854	31.989	33.1525	31.8911	32.2439	29.6167	30.8321	31.3599	33.0254	30.7886	30.6539	32.5316	29.9478	31.6721	32.2794	33.6503	32.1028	33.8961	33.0117	33.8113	32.3387	34.0038	33.724	34.1053	32.5472	33.4365	26.4983	29.2499
KOG2712	ENSP00000265073	ENSMUSP00000022816	ENSRNOP00000067467	ENSSSCP00000026363	ENSECAP00000010133	ENSDARP00000118111	SUB1	ENSP00000265073	28.0674	26.3877	27.4577	27.2647	27.1024	27.2401	26.9931	27.8935	27.199	27.1276	27.5816	27.5498	29.416	28.9923	29.4549	29.2451	28.7433	28.396	29.0492	29.0057	28.8098	29.966	29.0941	30.3479	29.0522	29.016	28.8628	28.8545	28.0449	28.6454	29.0281	27.9018	27.1707	27.3672	27.5338	26.9352	26.7557	27.6235	27.7006	29.7407	30.2687
KOG2713	ENSP00000235521	ENSMUSP00000004343	ENSRNOP00000026458	ENSSSCP00000021319	ENSECAP00000019058	ENSDARP00000010571	WARS2	ENSP00000235521	27.8098	27.5551	26.8886	27.5248	27.5985	27.4682	27.2175	27.1437	26.8575	27.1473	26.8699	27.5531	26.6343	27.5679	26.9047	27.6278	27.3614	27.7791	28.5397	28.8225	29.2162	27.8822	29.2409	28.4276	28.4649	28.9226	27.9425	28.0474	28.989	28.5467	28.899	28.4071	29.0046	28.8903	28.9145	29.2002	27.5419	28.5532	28.1884	27.5432	27.3335
KOG3843	ENSP00000371535	ENSMUSP00000031069	ENSRNOP00000065651	ENSSSCP00000020735	ENSECAP00000008109	ENSDARP00000042491	SEPSECS	ENSP00000371535	24.8208	24.8166	25.3656	25.1482	25.2521	26.4919	24.9171	25.6481	25.8221	25.499	25.9209	24.9106	23.5553	24.6498	25.8615	24.588	24.1398	22.7804	25.3936	25.8391	25.2209	24.4486	25.2701	25.2745	25.2885	25.5631	24.8845	24.4185	23.5751	23.9887	23.649	23.2054	22.7177	24.0306	23.2188	21.5149	20.3407	23.8724	23.3953	25.2001	26.7658
KOG4715	ENSP00000323967	ENSMUSP00000099422	ENSRNOP00000014230	ENSSSCP00000018512	ENSECAP00000020116	ENSDARP00000024751	SMARCE1	ENSP00000323967	26.8414	25.6246	26.1076	25.3795	24.8217	26.275	26.3709	26.0527	25.7878	24.5266	25.9418	26.1355	27.1236	27.238	26.8496	26.3413	27.1114	26.7873	25.915	26.1009	26.3022	26.3308	26.0531	26.0644	26.0272	24.4026	26.0998	24.5351	23.919	24.4756	22.6539	22.2442	23.7693	24.4678	21.8171	21.7158	22.847	21.3826	23.6858	23.2953	24.9467
ENOG410IDXR	ENSP00000308938	ENSMUSP00000014578	ENSRNOP00000023370	ENSSSCP00000004364	ENSECAP00000006627	ENSDARP00000045815	PLG	ENSP00000308938	32.6408	31.0544	32.8571	31.6013	31.2711	32.2784	31.9053	32.5075	32.7258	31.0063	32.5341	31.4912	31.9916	31.3231	31.9325	31.1624	32.0327	31.547	31.9254	31.8896	32.6177	33.3918	32.0619	32.894	32.592	30.7764	32.5765	31.7844	30.6636	30.7333	31.2096	31.267	30.2898	30.9503	29.7935	30.7456	30.4636	31.3745	31.1817	31.873	32.031
ENOG410IDXP	ENSP00000322061	ENSMUSP00000106317	ENSRNOP00000057091	ENSSSCP00000017865	ENSECAP00000010424	ENSDARP00000118698	C7	ENSP00000322061	30.5621	29.2784	31.7432	29.7667	29.3496	31.4303	30.4074	30.3483	30.7366	28.9246	29.9379	29.9121	28.8376	28.0199	29.2724	28.0462	30.1937	28.659	30.9762	29.6988	31.1378	31.3254	29.0461	31.4166	30.8532	28.5765	31.307	29.7567	28.7336	29.6194	29.6891	28.7908	27.6135	29.1508	27.9758	26.2814	26.4799	27.9043	26.4036	29.445	29.4791
KOG3445	ENSP00000339844	ENSMUSP00000095322	ENSRNOP00000020020	ENSSSCP00000011250	ENSECAP00000017590	ENSDARP00000102301	MRPL43	ENSP00000339844	25.8147	27.2565	25.8936	26.5156	27.2814	25.9245	27.0241	26.2388	26.6311	28.2689	27.3102	27.6396	28.5377	28.9753	27.7385	29.783	27.9165	28.801	27.3294	28.6563	28.2812	27.2117	28.623	28.3285	27.8284	28.2879	27.4703	27.7986	28.0289	27.6728	28.3206	28.0579	28.7893	28.0288	28.038	27.6871	28.4812	27.0562	27.4514	27.7751	28.7504
KOG4464	ENSP00000325941	ENSMUSP00000026558	ENSRNOP00000018470	ENSSSCP00000015487	ENSECAP00000003725	ENSDARP00000107651	RIC8A	ENSP00000325941	26.6474	26.3365	26.5285	25.5655	25.844	25.7782	25.5411	25.8647	25.9832	24.6405	25.6554	25.3499	25.8354	25.8025	25.3672	25.826	24.9493	24.4557	26.0058	28.0132	25.371	25.8508	25.0436	25.5356	25.274	25.5607	26.484	23.8611	24.1885	24.3216	24.6122	24.7627	24.9725	25.1855	25.7364	22.4314	25.2949	24.3241	25.3959	26.3175	26.2883
ENOG410INNW	ENSP00000271234	ENSMUSP00000124947	ENSRNOP00000052531	ENSSSCP00000007349	ENSECAP00000004342	ENSDARP00000105597	FNBP1L	ENSP00000271234	22.2671	24.1415	20.9358	23.3143	21.7385	23.6944	21.8597	23.2663	23.3459	23.907	23.8804	23.7502	27.1384	27.0235	26.6891	26.3362	26.0917	26.7954	26.7092	26.4293	25.6284	26.2459	26.3433	26.0405	26.5924	24.7909	26.2143	26.1197	26.4418	26.7277	26.0092	25.7674	26.0623	25.1708	25.4616	25.7684	24.9599	25.278	24.829	25.7248	27.6845
KOG1720	ENSP00000357087	ENSMUSP00000027826	ENSRNOP00000028912	ENSSSCP00000027379	ENSECAP00000022302	ENSDARP00000111211	DUSP23	ENSP00000357087	27.0298	27.929	27.31	28.5691	28.1473	26.8371	28.7565	27.0148	25.2962	27.9049	27.1505	28.3985	24.7609	26.1724	24.547	25.9903	23.0216	23.9988	25.8382	24.9593	24.6744	25.5533	24.8408	25.7527	24.476	22.8363	24.739	27.1519	26.9394	26.2516	27.0545	27.0721	27.2706	26.2796	26.7475	27.0623	26.3066	26.4817	26.5402	27.0889	27.9161
KOG1725	ENSP00000368959	ENSMUSP00000006027	ENSRNOP00000027345	ENSSSCP00000027111	ENSECAP00000005766	ENSDARP00000110724	REEP5	ENSP00000368959	31.3885	32.5351	31.5788	32.1855	32.1085	30.8582	31.2116	30.8039	30.9922	32.6375	31.3628	32.2853	29.7699	29.5331	29.6184	28.1757	29.4856	29.8908	31.6342	32.5086	31.9621	31.8147	32.1431	32.1006	32.1554	31.2381	31.5318	32.7162	33.3584	32.6542	33.1518	32.718	33.4701	32.7545	33.2957	33.7931	33.5352	32.3565	32.9215	31.5516	32.3699
KOG1729	ENSP00000296137	ENSMUSP00000081764	ENSRNOP00000008630	ENSSSCP00000012066	ENSECAP00000011517	ENSDARP00000102845	FYCO1	ENSP00000296137	30.4335	30.1535	30.5124	29.8856	29.9047	30.3024	29.6174	30.4722	29.7489	29.4104	30.072	29.5834	24.0677	25.0943	24.1619	24.2842	23.5806	24.998	29.8756	29.3685	28.989	30.8146	29.0167	30.2914	30.8925	29.0711	30.9949	30.2996	28.7895	30.2773	29.3312	30.1823	29.3378	30.5273	29.18	28.7486	29.0823	29.99	29.9625	29.7528	29.5176
ENOG410IGV1	ENSP00000380531	ENSMUSP00000045111	ENSRNOP00000021075	ENSSSCP00000008560	ENSECAP00000013900	ENSDARP00000075118	MRPS34	ENSP00000177742	28.4959	29.62	28.8271	28.3109	29.4224	28.7506	28.9132	28.4838	27.728	29.2899	29.0395	29.0423	27.3039	28.0616	26.9929	27.4581	26.7504	27.5375	28.6029	28.8842	29.112	28.2172	29.1587	29.2915	28.9298	29.3393	29.0596	27.5509	27.9113	27.7375	27.8075	27.2455	27.997	26.233	28.0818	28.3382	28.118	27.4492	28.154	28.0772	29.327
KOG0417	ENSP00000316176	ENSMUSP00000096932	ENSRNOP00000060962	ENSSSCP00000000971	ENSECAP00000007810	ENSDARP00000003705	UBE2N	ENSP00000316176	28.7311	28.2452	28.8077	29.9333	29.6432	28.5794	29.5523	27.4981	27.6567	29.1492	28.3279	29.2409	31.8183	31.7869	31.4198	31.8165	31.4344	31.8292	31.3641	31.3499	30.9663	30.9837	31.268	31.5675	31.0844	31.5123	31.2836	31.9605	31.6371	31.8538	32.0775	32.5158	32.2508	31.6078	32.0204	31.777	32.0509	31.4992	31.9334	32.0818	31.6251
KOG0416	ENSP00000347836	ENSMUSP00000100058	ENSRNOP00000064341	ENSSSCP00000017548	ENSECAP00000013123	ENSDARP00000107407	UBE2H	ENSP00000347836	27.1374	26.9826	27.1422	26.7794	26.6251	27.228	26.7356	26.8251	26.7253	27.1266	25.7668	26.9283	27.4203	26.712	26.8499	26.5164	26.7752	25.4809	26.0428	26.01	25.3119	25.5469	25.4973	25.0926	25.7229	25.8606	25.1005	26.9623	27.5194	26.0075	27.6024	26.0764	27.7485	26.8591	27.3468	28.245	26.9322	27.3547	26.1708	26.2695	27.0405
KOG0418	ENSP00000261427	ENSMUSP00000122471	ENSRNOP00000032265	ENSSSCP00000024357	ENSECAP00000012212	ENSDARP00000120324	UBE2K	ENSP00000261427	27.9724	28.8643	29.0012	28.7167	29.2515	28.6353	29.1605	28.14	28.6189	28.6113	28.5546	28.5632	27.5969	27.7862	27.2409	27.6013	27.3299	27.7438	28.1252	26.99	27.4318	26.5296	26.3856	27.3625	27.5393	27.9583	27.7164	28.5081	28.2919	28.4713	28.2274	28.8225	28.7196	27.5525	28.1861	28.6378	27.6014	28.6843	28.1921	28.3985	26.987
ENOG410IEDX	ENSP00000454697	ENSMUSP00000036614	ENSRNOP00000022108	ENSSSCP00000022287	ENSECAP00000008495	ENSDARP00000075956	BLOC1S5-TXNDC5	ENSP00000442453	22.5006	23.809	19.6549	23.4433	22.5685	22.6178	21.2424	23.8274	23.6812	23.087	23.4084	23.1083	25.9177	24.7384	22.5721	23.7365	25.1802	24.4733	30.3467	30.2924	30.7772	30.6063	29.7655	30.1538	29.8516	29.2286	30.33	23.4571	25.0852	24.5762	24.7657	25.2785	25.209	24.2332	24.4398	25.5814	25.4086	24.8093	24.3389	21.1194	23.9233
ENOG410IEDQ	ENSP00000343742	ENSMUSP00000061345	ENSRNOP00000004949	ENSSSCP00000011552	ENSECAP00000016337	ENSDARP00000115398	BROX	ENSP00000343742	28.0274	26.9417	27.8663	26.8339	26.5946	28.5253	27.1578	28.0346	26.9102	26.7183	26.7229	26.9043	26.6807	26.3166	26.1325	25.7234	24.5196	25.7239	27.3781	27.1539	27.3503	26.9462	27.1961	26.1206	26.8771	27.6734	26.8539	26.4934	26.7037	26.4775	26.8514	27.0054	26.5567	27.0994	26.9994	27.5565	26.2806	26.9279	26.9887	26.3607	25.3258
KOG2077	ENSP00000262013	ENSMUSP00000042271	ENSRNOP00000003777	ENSSSCP00000024334	ENSECAP00000013630	ENSDARP00000082784	SPAG9	ENSP00000262013	29.5225	29.9581	29.487	29.6567	30.1137	29.7887	29.9741	30.0506	29.2836	29.8825	29.7272	29.7439	27.3533	27.7551	27.3813	27.3366	27.945	27.4588	28.7093	28.4113	28.4678	28.4713	28.9718	29.0143	28.9025	29.0303	28.8583	28.5242	29.0225	28.8577	28.8539	28.4524	28.6612	28.858	28.3801	28.5221	28.7785	28.3151	28.8045	26.5182	26.8226
KOG1090	ENSP00000370196	ENSMUSP00000118107	ENSRNOP00000066598	ENSSSCP00000001036	ENSECAP00000019993	ENSDARP00000086034	SBF1	ENSP00000370196	25.998	26.2432	26.6536	26.0718	25.8737	26.6307	25.4936	26.0353	25.5845	26.3734	25.7822	25.0056	25.8459	26.35	24.6686	25.8712	24.2253	24.7792	25.5955	25.5685	23.7006	26.5206	25.9156	25.1336	24.1259	23.3923	25.8924	26.7222	27.7754	26.8318	27.4033	26.8912	26.0708	26.7943	25.6644	25.5265	24.1837	26.601	24.5668	24.7794	24.198
KOG1930	ENSP00000319756	ENSMUSP00000129146	ENSRNOP00000014310	ENSSSCP00000000278	ENSECAP00000009109	ENSDARP00000100006	TNS2	ENSP00000319756	27.4284	26.9157	27.5186	27.1862	27.391	27.2386	27.7981	26.7152	27.1649	27.3773	27.0859	27.2653	27.2624	27.001	26.6958	26.7127	26.9771	26.7349	27.7339	27.584	27.6195	29.0289	27.8026	27.5899	27.8556	27.7212	28.4258	27.7455	27.413	27.4627	27.2557	27.3208	26.6227	27.3762	26.5989	26.4084	26.3131	26.2471	26.9753	27.5651	27.1399
KOG2708	ENSP00000206542	ENSMUSP00000124039	ENSRNOP00000012789	ENSSSCP00000002337	ENSECAP00000012751	ENSDARP00000118646	OSGEP	ENSP00000206542	27.7724	28.0448	28.273	28.3004	27.9875	28.3751	28.5665	27.7977	27.3081	27.5594	27.3792	27.3672	27.8742	28.6168	27.7808	28.3689	27.5415	28.4516	24.4301	24.9056	23.3908	24.3657	25.0138	24.2883	24.4778	25.0517	25.2854	27.0189	27.2761	27.9667	27.269	26.9576	26.9641	28.0085	27.3665	26.8043	26.8745	27.0627	28.0637	28.1092	27.6259
KOG2707	ENSP00000264151	ENSMUSP00000027265	ENSRNOP00000005408	ENSSSCP00000016998	ENSECAP00000009603	ENSDARP00000001156	OSGEPL1	ENSP00000264151	27.6237	27.9321	27.2436	27.0673	27.8185	27.04	27.7133	27.2387	25.877	27.3314	27.5259	26.9944	27.6188	28.7333	28.1069	28.6474	27.6665	28.5992	23.987	23.8241	23.0023	23.3424	23.5721	24.8539	24.4406	20.9132	25.6612	22.7772	23.7079	22.3907	19.7411	25.8452	24.1415	24.6974	24.7325	23.4614	21.1968	25.6347	25.3669	25.1553	25.2325
ENOG410IJVA	ENSP00000229329	ENSMUSP00000032419	ENSRNOP00000018734	ENSSSCP00000000601	ENSECAP00000006302	ENSDARP00000074418	CMAS	ENSP00000229329	28.2445	27.3251	28.4804	28.0552	27.7157	28.583	27.483	28.2869	28.0115	26.5557	28.2918	26.6819	27.3404	27.7745	27.6733	27.6721	28.3032	28.0724	28.7348	28.0626	28.7905	27.809	27.397	28.0206	27.9702	27.6737	28.8529	26.9365	27.211	27.1204	27.2408	26.6905	26.1273	27.1568	26.6624	26.6605	25.6056	26.6624	27.2816	27.5689	28.1692
ENOG410IWYZ	ENSP00000424183	ENSMUSP00000136999	ENSRNOP00000014027	ENSSSCP00000009786	ENSECAP00000011385	ENSDARP00000116826	LAMTOR3	ENSP00000424183	28.2444	29.5848	28.8889	29.4717	28.8657	28.7371	29.6054	28.0439	28.3514	29.0318	28.7408	29.4173	27.2779	27.4319	27.5647	27.934	28.3486	28.4102	28.8241	28.9566	28.5858	28.8028	29.1811	28.7854	29.0827	29.6309	28.6564	29.1252	28.5846	28.5142	28.699	29.4249	29.291	28.6458	28.8278	29.1771	29.3941	29.1095	28.8713	29.0371	27.9595
KOG0819	ENSP00000346550	ENSMUSP00000104511	ENSRNOP00000014464	ENSSSCP00000018105	ENSECAP00000020333	ENSDARP00000096118	ANXA6	ENSP00000346550	35.4593	35.1001	35.4239	35.0244	35.0056	35.169	35.2197	35.3419	35.2913	35.1161	35.239	35.2701	32.7326	33.9579	33.2751	33.9131	33.1856	33.9555	35.3446	35.0976	35.1968	35.354	35.1444	35.1222	35.2323	35.2819	35.0354	36.2082	35.573	35.5277	35.786	36.2843	35.4526	35.9107	35.8472	35.5988	35.2924	35.6201	35.869	34.8041	34.4146
KOG2013	ENSP00000246548	ENSMUSP00000099807	ENSRNOP00000028672	ENSSSCP00000003097	ENSECAP00000000109	ENSDARP00000102182	UBA2	ENSP00000246548	29.9761	27.8082	28.5696	27.6057	27.174	28.5719	27.7754	28.4435	27.7266	28.0362	27.9773	27.162	28.5664	28.3455	28.1438	28.5204	28.1142	29.1107	28.4218	28.3981	28.69	28.7529	28.1931	28.6274	27.9608	27.5978	28.3694	27.2878	26.86	27.8091	27.2511	26.7544	26.5616	27.4085	26.5143	26.0182	26.5311	26.567	27.1608	27.7067	26.594
KOG2012	ENSP00000313454	ENSMUSP00000035328	ENSRNOP00000030667	ENSSSCP00000009520	ENSECAP00000010530	ENSDARP00000102515	UBA6	ENSP00000313454	29.0461	29.1471	29.054	28.7861	29.3401	29.1643	28.6916	29.7259	28.8077	29.1593	29.2517	29.045	25.6497	24.6953	25.6898	25.2183	25.6884	25.3886	29.6891	29.3245	29.399	29.4997	28.9878	29.1875	28.7783	28.8483	29.5873	29.7771	28.7448	29.5647	29.0741	29.3625	27.9608	29.5175	28.4885	28.7917	28.2039	29.7446	29.3268	28.5253	28.5324
KOG2015	ENSP00000354340	ENSMUSP00000086701	ENSRNOP00000008893	ENSSSCP00000012263	ENSECAP00000007980	ENSDARP00000075198	UBA3	ENSP00000354340	28.4235	29.0306	28.989	29.1684	28.9807	28.5602	28.9977	28.3668	28.123	28.1738	28.3401	28.9231	28.4776	28.8976	28.7116	28.7057	28.2952	28.2071	29.1707	29.0552	29.1631	28.4949	29.275	28.7683	28.832	29.04	28.996	28.5372	28.4696	28.1034	28.5596	28.3642	28.6499	28.4539	27.9599	29.4088	26.8417	28.4166	28.1102	29.396	29.4826
KOG2014	ENSP00000270225	ENSMUSP00000092409	ENSRNOP00000020402	ENSSSCP00000003367	ENSECAP00000001434	ENSDARP00000016138	SAE1	ENSP00000270225	29.2441	28.0364	28.9434	28.5436	28.5507	28.881	28.5382	28.7877	28.2338	28.1152	28.6097	28.1221	28.0799	27.7164	28.4581	27.7709	28.045	28.0277	28.2061	28.0411	28.0658	28.5043	28.3686	28.3107	28.0721	28.1968	28.2224	27.8963	27.3607	28.3047	27.7927	27.4204	26.6768	27.9184	27.5062	26.6493	27.5708	27.5027	27.8501	29.2684	28.5216
KOG2019	ENSP00000370377	ENSMUSP00000021611	ENSRNOP00000063283	ENSSSCP00000011906	ENSECAP00000000442	ENSDARP00000056293	PITRM1	ENSP00000370377	31.0178	31.4162	31.179	31.682	31.5474	31.0671	31.5252	30.9593	31.0449	31.5935	31.2583	31.5554	30.1245	30.8907	30.0557	30.5525	29.6539	30.3919	31.4861	32.1398	31.9437	31.2028	32.3078	31.6468	31.4154	31.7091	31.2845	26.2911	28.2032	26.1257	27.9328	26.0979	27.6731	26.78	27.1501	27.865	27.0329	25.6875	26.2413	29.4238	29.6262
KOG3630	ENSP00000352400	ENSMUSP00000066492	ENSRNOP00000067057	ENSSSCP00000006118	ENSECAP00000020305	ENSDARP00000102382	NUP214	ENSP00000352400	24.5364	24.9773	25.145	24.6245	25.1384	24.8541	23.8938	25.138	24.5713	25.1584	25.3733	23.9297	26.6613	25.8358	26.781	25.7159	27.2465	25.8395	26.4559	26.3975	26.0804	27.6928	26.9824	27.9207	27.4161	25.5181	26.513	25.8659	26.0705	26.0402	26.2698	25.9381	25.0852	26.6406	25.4503	27.8101	25.0346	27.3937	26.1892	27.8818	27.701
KOG3634	ENSP00000356286	ENSMUSP00000137093	ENSRNOP00000049297	ENSSSCP00000026957	ENSECAP00000019763	ENSDARP00000124963	TNNT2	ENSP00000236918	32.8764	32.8803	33.1933	33.6	33.1158	33.4013	33.0287	32.3596	32.9147	32.4763	33.0984	33.3036	35.7215	35.6551	35.7791	36.0911	36.0203	36.2198	33.9454	36.4131	36.067	35.9024	36.6562	36.0961	36.2951	34.2118	36.0442	32.6294	34.3717	32.1019	33.1387	32.3722	33.1477	31.4469	33.0142	33.6373	33.365	32.1084	32.9953	35.0519	35.7015
KOG3635	ENSP00000362643	ENSMUSP00000061991	ENSRNOP00000046508	ENSSSCP00000013207	ENSECAP00000021732	ENSDARP00000077625	PHKA1	ENSP00000362643	29.5798	29.0419	29.1859	29.1415	29.6767	29.2882	29.6767	29.5253	29.2758	29.5691	29.5873	29.2814	27.833	29.5546	26.9472	30.2692	28.843	29.9651	28.2352	28.5774	29.3668	29.6242	28.8215	27.5051	28.7594	29.9532	28.1259	30.5135	29.9825	30.6104	29.7979	30.9476	30.9752	30.9864	30.2505	30.6304	29.4237	31.3737	31.4443	29.6236	29.2258
KOG3636	ENSP00000377700	ENSMUSP00000023431	ENSRNOP00000002240	ENSSSCP00000028054	ENSECAP00000021753	ENSDARP00000065137	TBC1D23	ENSP00000377700	27.3624	25.5235	27.6891	26.7274	25.7329	27.5505	25.5396	27.4494	27.408	26.1442	27.4822	26.7692	24.4773	23.8352	20.8359	23.7555	25.2647	22.1456	24.1513	23.8945	22.4869	23.7382	24.0264	23.5633	20.3533	23.2997	22.7348	24.6335	25.0875	24.7681	25.4075	25.6038	25.078	25.2333	24.4714	23.9218	23.4467	23.4944	24.5125	25.0832	24.2583
KOG3637	ENSP00000293379	ENSMUSP00000023128	ENSRNOP00000052152	ENSSSCP00000000308	ENSECAP00000022617	ENSDARP00000027718	ITGA5	ENSP00000293379	28.1087	28.2607	28.8836	28.39	28.1494	28.4819	28.1614	28.514	28.4137	28.2455	28.574	28.3657	29.5157	30.4571	29.4865	30.1956	29.1699	29.8106	27.3264	27.1297	27.3035	26.7692	26.8971	26.8773	26.6635	27.2485	26.7544	26.815	29.5417	27.2448	28.4521	26.88	29.0189	27.0286	27.9961	29.6682	28.1288	25.7312	26.4804	29.51	30.1371
ENOG410J0JP	ENSP00000428541	ENSMUSP00000131941	ENSRNOP00000019224	ENSSSCP00000020436	ENSECAP00000020916	ENSDARP00000093933	SMIM12	ENSP00000428585	27.2331	27.6875	26.1964	27.7088	28.5037	26.307	28.2887	24.7762	25.1508	27.1026	25.5299	27.3297	27.2019	28.0038	27.3999	27.7671	27.6031	28.3179	27.052	26.4435	26.3873	25.2763	27.1004	27.807	26.9065	27.5269	27.0696	28.3856	29.1142	27.8399	29.4916	27.8121	27.0903	27.378	29.1019	27.3546	28.3918	27.3277	28.2371	28.0777	27.8285
ENOG410IFV2	ENSP00000320176	ENSMUSP00000023531	ENSRNOP00000003326	ENSSSCP00000012658	ENSECAP00000013412	ENSDARP00000052551	HCLS1	ENSP00000320176	24.3798	24.3447	24.8412	24.9508	22.7242	22.5064	24.4849	24.6746	24.7436	23.9743	24.8027	25.5574	27.316	24.6574	27.6621	25.3142	27.8932	26.7703	26.3869	26.6803	28.0313	27.0807	28.4854	26.8233	25.3608	26.5809	26.4801	25.9355	25.9189	26.3193	25.4239	25.7299	26.1147	26.4377	25.1994	25.5803	25.8706	25.4989	26.4849	28.2186	28.0556
KOG4369	ENSP00000351416	ENSMUSP00000014421	ENSRNOP00000059864	ENSSSCP00000027093	ENSECAP00000005533	ENSDARP00000121740	ANKRD17	ENSP00000351416	26.533	27.5187	26.4732	27.6163	27.5527	26.6838	26.4361	26.6699	26.1959	26.8539	26.5239	26.7082	26.7015	26.3081	23.4248	23.3812	25.7442	26.1975	24.1897	24.4733	24.6142	22.2574	24.151	24.5008	23.2847	24.6951	24.3845	25.0478	26.2995	25.6355	25.7852	26.9941	26.7498	25.5954	26.4942	25.4855	24.5418	24.426	25.7861	26.7376	26.8051
KOG4368	ENSP00000439856	ENSMUSP00000078469	ENSRNOP00000017424	ENSSSCP00000014734	ENSECAP00000010792	ENSDARP00000030934	CHERP	ENSP00000439856	26.212	25.6222	25.7212	25.7044	25.8816	26.1667	25.6861	25.4218	24.8198	24.7278	25.5478	24.9145	22.3883	26.5245	25.8812	24.3239	18.9396	22.0394	23.2947	23.7102	23.5803	23.6309	23.2041	24.0853	23.207	23.6685	24.3301	23.7706	24.4202	24.5582	23.4588	24.4872	23.103	22.9938	25.323	23.2375	21.9002	24.6901	23.277	25.0618	24.6772
KOG4361	ENSP00000358081	ENSMUSP00000033136	ENSRNOP00000027616	ENSSSCP00000011385	ENSECAP00000003810	ENSDARP00000057688	BAG3	ENSP00000358081	31.5298	31.5104	32.0999	31.4417	31.3667	31.7527	31.497	31.4363	31.6763	31.3566	31.9712	31.8714	29.4721	30.3562	29.6674	29.7274	29.906	30.0531	30.8953	31.1322	31.4098	31.1703	31.1931	31.4241	31.6241	30.6205	31.2637	30.9925	31.3973	29.9508	31.4686	30.8885	30.9834	30.8446	31.7484	31.5383	31.4754	30.4041	30.6086	30.4629	30.3637
KOG2901	ENSP00000002125	ENSMUSP00000024887	ENSRNOP00000007000	ENSSSCP00000009060	ENSECAP00000011974	ENSDARP00000067396	NDUFAF7	ENSP00000002125	28.1713	28.6568	28.3641	28.6192	28.6844	27.7287	28.6036	27.9268	27.8713	28.8288	28.1534	29.0019	26.8004	27.3303	26.9813	27.209	26.7534	27.1792	28.4935	28.3324	27.7697	27.3661	28.1953	27.8302	27.9223	28.3657	27.7647	29.4075	29.488	28.8973	29.7613	29.3159	28.8289	28.5099	29.0397	29.1763	28.69	29.1106	28.908	30.7582	30.7646
KOG2905	ENSP00000340823	ENSMUSP00000086312	ENSRNOP00000044668	ENSSSCP00000024066	ENSECAP00000019431	ENSDARP00000092894	GTF2F2	ENSP00000340823	25.0213	25.3317	25.7547	25.4401	25.1473	24.5489	25.7249	24.6201	26.8566	25.2829	24.8361	25.4354	27.114	26.937	26.8528	27.4535	26.2867	27.0807	24.9214	25.1499	24.7244	25.004	24.871	25.1623	25.0431	24.2784	24.8109	25.0728	26.0839	24.796	24.7613	23.4496	22.2934	25.3684	23.1341	24.4965	23.4873	25.0452	25.5669	26.3819	26.862
KOG2908	ENSP00000396937	ENSMUSP00000026560	ENSRNOP00000019642	ENSSSCP00000015489	ENSECAP00000002244	ENSDARP00000009605	PSMD13	ENSP00000396937	30.7223	30.3769	31.0576	30.6119	30.4296	30.9846	30.33	30.9929	30.8101	30.5131	31.0114	30.4199	30.8703	31.0922	30.9434	30.9259	30.3147	30.4385	30.8	30.5798	30.2793	30.5987	30.5932	29.8392	30.5874	30.15	30.2579	29.7941	29.246	29.0519	29.5869	30.2508	28.4331	29.649	29.4783	29.5949	28.8596	30.6391	30.1056	29.9246	29.6518
ENOG410IFVS	ENSP00000281317	ENSMUSP00000048826	ENSRNOP00000015508	ENSSSCP00000009644	ENSECAP00000019262	ENSDARP00000079456	MMAA	ENSP00000281317	28.1503	28.6847	27.8097	28.885	28.6161	27.9048	29.1672	27.4898	28.1037	28.8553	27.9573	28.7955	27.5842	28.8126	26.913	28.9789	26.5657	28.1791	28.031	28.151	28.1827	27.3495	28.3855	28.2716	27.7662	28.0156	28.5071	27.1752	27.1166	26.7984	27.1312	28.13	27.544	25.8449	27.1274	27.2789	26.6462	27.5552	27.1732	29.6002	30.2474
KOG4500	ENSP00000340454	ENSMUSP00000096173	ENSRNOP00000021457	ENSSSCP00000026369	ENSECAP00000018715	ENSDARP00000101190	RAP1GDS1	ENSP00000340454	27.8035	28.0391	27.986	28.3113	28.1818	28.1491	28.7028	27.7377	28.1064	28.1371	27.5789	27.9797	28.7174	27.6131	28.7133	27.3148	28.7248	27.1191	26.6421	25.7437	25.8953	27.0775	25.3136	25.2011	26.1968	26.0774	26.9641	25.1869	24.9965	27.0583	25.2115	26.1794	26.1745	26.9165	26.5285	25.2991	26.3852	27.4931	25.9498	28.2275	26.7112
KOG4504	ENSP00000349437	ENSMUSP00000024599	ENSRNOP00000021840	ENSSSCP00000004370	ENSECAP00000018546	ENSDARP00000061100	IGF2R	ENSP00000349437	31.1554	30.11	31.0378	29.792	29.8384	30.869	29.5644	30.8996	30.8	29.4781	30.6801	29.5231	23.2865	25.6928	25.5034	26.7099	25.7295	23.9011	29.4681	29.9006	28.8611	28.3936	29.7655	28.4927	28.6219	29.0605	28.1983	28.2058	27.8842	28.4198	27.9083	28.2223	28.1972	29.136	27.7326	28.4336	27.4314	28.6849	27.8301	28.2784	29.1128
ENOG410IFW3	ENSP00000358896	ENSMUSP00000003655	ENSRNOP00000027223	ENSSSCP00000011284	ENSECAP00000016550	ENSDARP00000057878	AS3MT	ENSP00000358896	28.2733	28.6035	27.9874	28.9808	28.6718	28.154	28.767	27.8286	27.7009	28.2812	28.1726	28.239	27.4071	28.1874	27.3067	27.8082	27.5741	26.6397	28.5145	28.3939	28.1079	26.9284	28.1108	27.7503	28.3173	27.8446	28.273	26.8596	25.5688	26.2475	26.2025	26.3878	26.4888	25.2927	25.7372	25.2366	25.0725	25.7473	26.9202	25.7927	26.9566
KOG0624	ENSP00000365991	ENSMUSP00000022734	ENSRNOP00000014182	ENSSSCP00000021430	ENSECAP00000007529	ENSDARP00000060245	DNAJC3	ENSP00000473631	28.1459	27.6202	28.3496	28.2059	27.6888	28.639	27.565	28.3493	27.5867	26.9773	27.8413	27.6407	24.4616	25.7399	18.6505	24.055	23.4942	26.9813	27.657	27.6503	28.202	27.4969	27.6164	28.7843	27.8822	27.7218	28.2171	26.1328	30.4155	26.4727	26.8746	26.1119	26.2724	25.4861	26.472	26.0276	26.2636	26.7016	26.2294	28.3114	28.8041
KOG0625	ENSP00000379678	ENSMUSP00000036025	ENSRNOP00000020763	ENSSSCP00000005635	ENSECAP00000008759	ENSDARP00000080329	PGM5	ENSP00000379678	32.3149	30.8503	32.28	31.8036	31.3295	32.4728	31.7553	32.2253	32.4795	30.925	32.6804	31.6945	30.3834	29.6467	29.7451	29.633	30.1067	29.5462	33.0434	32.5339	33.2193	32.9879	32.5963	32.2637	33.1183	32.7039	32.8651	31.4373	29.3945	29.7923	30.3067	31.7753	29.5281	31.7692	30.0566	29.982	29.1586	32.0135	31.0551	33.5529	32.1016
KOG0620	ENSP00000309142	ENSMUSP00000059666	ENSRNOP00000043554	ENSSSCP00000012217	ENSECAP00000003951	ENSDARP00000071278	PDE12	ENSP00000309142	27.3274	27.0403	27.1598	27.3046	26.63	26.8175	26.6517	27.3258	26.8902	26.7865	27.2249	27.2252	24.025	24.3489	24.7711	25.1186	25.1432	23.7668	28.0347	28.2998	27.9701	27.7639	28.4351	27.8586	27.9568	28.2289	27.6403	26.5043	27.0353	26.0079	26.3285	26.0019	25.8968	26.6522	26.9555	26.6214	26.4623	26.9144	26.4788	27.6614	28.181
KOG1282	ENSP00000361562	ENSMUSP00000017904	ENSRNOP00000062425	ENSSSCP00000007918	ENSECAP00000003740	ENSDARP00000103912	CTSA	ENSP00000361562	29.3626	27.9189	28.9294	28.4931	28.4311	28.9493	28.4782	28.5864	28.4883	27.9857	29.069	28.113	26.6565	24.8656	26.2961	26.4795	26.933	26.7271	27.6317	27.8143	27.9636	27.188	28.0245	27.9014	27.6728	27.4051	27.7355	25.6695	26.5587	26.0789	26.5537	26.0213	27.1621	26.2382	27.085	26.6776	25.6071	26.027	25.1922	29.9134	29.4919
KOG1280	ENSP00000386738	ENSMUSP00000064410	ENSRNOP00000020671	ENSSSCP00000008800	ENSECAP00000022383	ENSDARP00000088195	KCMF1	ENSP00000386738	26.2017	26.3166	26.9978	27.5724	27.3132	26.9446	26.9262	26.6572	25.354	25.318	26.0454	26.1616	23.2786	23.8668	23.3159	24.9165	23.13	24.76	25.5394	25.2432	23.2984	25.1818	25.2008	25.5747	24.3701	24.6609	25.368	25.5421	25.5001	25.4095	25.6509	23.5305	25.4819	24.9409	26.2399	25.5595	25.4022	24.6769	25.5114	23.7426	23.6881
ENOG410KCSJ	ENSP00000283027	ENSMUSP00000023146	ENSRNOP00000003479	ENSSSCP00000027421	ENSECAP00000013183	ENSDARP00000072283	NUBP1	ENSP00000283027	26.369	25.2518	26.3267	25.8417	26.5397	26.5822	26.319	25.8477	25.8749	26.9326	26.4999	26.0368	25.8053	26.1216	25.8148	25.2047	26.292	27.0478	27.491	28.3473	27.7994	27.5964	27.7978	27.8169	28.1452	28.364	27.9006	27.3304	26.4479	26.5224	26.3221	26.5532	26.3343	26.6038	25.6803	25.9586	26.4507	25.8874	24.6925	26.4279	26.9374
KOG2220	ENSP00000411825	ENSMUSP00000107492	ENSRNOP00000012114	ENSSSCP00000011985	ENSECAP00000004602	ENSDARP00000031677	PDCD6IP	ENSP00000411825	31.0654	31.1005	31.3977	31.0504	30.7523	30.9954	30.9446	31.1123	31.0717	30.9733	31.0708	31.1285	31.5101	31.3973	31.2769	31.4441	31.3832	31.408	32.4613	32.3845	31.3102	32.3223	32.0059	32.375	32.0013	32.3809	32.2399	32.3103	32.3532	32.1951	32.3751	32.3197	31.9606	32.2363	32.1934	32.1414	32.0902	31.8574	32.2274	31.8872	31.7509
KOG2737	ENSP00000244137	ENSMUSP00000075683	ENSRNOP00000028701	ENSSSCP00000026575	ENSECAP00000021307	ENSDARP00000010013	PEPD	ENSP00000244137	27.9858	27.3949	27.0179	26.9438	26.3286	26.2059	26.7715	27.0767	26.7204	26.8669	27.7469	26.7596	28.6741	28.6383	28.729	28.6319	29.366	28.9921	29.2459	28.811	28.8173	29.1823	28.4797	28.7719	28.4314	27.9804	28.4143	30.3442	29.9033	30.6518	30.479	30.0932	31.0431	30.4921	30.9901	29.3106	28.6728	29.6087	29.3736	29.9219	29.413
KOG2734	ENSP00000355050	ENSMUSP00000029178	ENSRNOP00000060192	ENSSSCP00000021188	ENSECAP00000015196	ENSDARP00000026984	CTNNBL1	ENSP00000355050	25.217	25.5756	25.5096	24.4534	24.1478	25.0695	25.0168	24.5147	24.8784	24.1033	25.1307	26.2459	26.0154	25.3285	26.2629	26.2995	26.5394	25.9426	24.2119	24.7795	23.7931	24.6018	24.3943	25.1626	23.8186	24.1677	25.4559	25.0023	23.1603	24.3489	24.8326	24.07	24.0324	23.6061	23.8901	22.7137	24.1567	23.0449	23.1167	24.3905	25.0634
KOG2733	ENSP00000355467	ENSMUSP00000040956	ENSRNOP00000054601	ENSSSCP00000011584	ENSECAP00000018599	ENSDARP00000035945	SCCPDH	ENSP00000355467	30.1955	30.85	29.9916	31.0432	30.9195	30.1726	30.7807	29.9542	29.6222	31.0431	30.0229	31.1457	28.1031	29.5059	29.3198	29.8956	30.0097	29.2274	30.9959	30.905	30.9759	30.8165	31.6034	31.3021	30.9522	30.7624	30.9823	31.1326	31.2983	30.7936	31.5955	31.4676	31.9088	30.7715	31.615	31.2348	31.2169	30.9641	30.8271	29.9699	30.8244
KOG2738	ENSP00000296411	ENSMUSP00000029804	ENSRNOP00000017579	ENSSSCP00000009796	ENSECAP00000015494	ENSDARP00000113818	METAP1	ENSP00000296411	29.2778	28.4036	29.1729	29.0706	28.8487	28.7094	28.7673	29.0945	29.1358	28.8141	28.8757	29.3528	27.0891	27.6585	27.4363	27.654	26.3846	26.9574	28.1391	28.3599	27.5729	27.9683	28.3931	28.0755	28.1169	28.4796	28.2766	25.3621	24.62	25.6515	24.3618	24.6611	23.5234	23.8394	23.7949	23.3647	23.7664	20.2688	25.3197	28.0632	28.8027
KOG2739	ENSP00000345848	ENSMUSP00000099990	ENSRNOP00000012478	ENSSSCP00000005765	ENSECAP00000010263	ENSDARP00000093277	ANP32B	ENSP00000345848	30.6821	30.2375	30.1439	30.426	28.926	29.2028	30.1332	29.4032	30.8393	28.7548	29.5661	30.2955	29.7843	28.341	29.2219	28.8943	30.0733	29.0077	28.7746	28.8847	28.4721	28.9825	28.6336	28.7677	28.4495	28.953	28.5783	28.1367	27.8179	28.3208	28.2046	28.3154	28.5141	27.3644	27.674	27.2959	27.7837	27.2259	27.9032	28.9046	29.1108
KOG3177	ENSP00000312587	ENSMUSP00000036213	ENSRNOP00000044290	ENSSSCP00000022626	ENSECAP00000013563	ENSDARP00000094020	COQ10A	ENSP00000312587	27.1456	29.8783	27.5261	29.8476	29.4107	26.0994	29.3771	26.5214	26.9727	29.5564	26.9102	29.7314	23.3612	25.4693	25.6682	26.0318	26.4212	23.3258	28.8755	28.9326	27.9645	27.2387	28.9998	27.445	28.4433	29.1166	27.7449	30.3493	31.3672	30.2499	31.1795	31.3575	31.3075	30.7561	31.5792	32.2812	31.39	31.1387	31.4409	28.2054	30.3287
KOG3174	ENSP00000264202	ENSMUSP00000099565	ENSRNOP00000010308	ENSSSCP00000003793	ENSECAP00000007282	ENSDARP00000067634	CAPZB	ENSP00000401010	29.5637	28.9776	29.9095	29.5656	28.4132	29.6464	29.1963	29.5096	29.2278	28.4476	29.6045	28.7943	32.1686	31.4219	32.0591	31.6613	31.8993	31.5079	29.6215	31.167	31.3858	31.3686	31.1874	31.1472	31.3873	28.4763	31.0272	28.4785	28.506	27.9527	27.5759	27.9114	27.1702	28.2573	27.4752	26.913	27.5431	26.9421	27.3247	30.8699	31.8681
KOG3173	ENSP00000284957	ENSMUSP00000026390	ENSRNOP00000001196	ENSSSCP00000008261	ENSECAP00000015485	ENSDARP00000112905	RABGEF1	ENSP00000370208	24.4286	24.613	24.963	24.0998	24.1688	25.1495	24.13	24.4563	25.0079	27.7686	24.1864	26.6757	24.0447	26.0167	24.9152	25.9927	23.3279	25.74	25.6046	25.8652	25.6595	25.6744	25.587	25.605	25.5147	25.4098	25.3611	25.0801	25.7591	25.9648	25.4375	24.4062	24.7561	29.8512	24.7154	25.4899	25.2124	25.9936	26.0662	25.5144	25.8177
KOG3172	ENSP00000215829	ENSMUSP00000020397	ENSRNOP00000065967	ENSSSCP00000010731	ENSECAP00000020731	ENSDARP00000106429	SNRPD3	ENSP00000215829	28.328	27.9513	27.8718	29.3953	28.0455	29.6375	29.0742	29.3464	29.2002	28.5514	31.5731	31.255	25.4626	25.4663	23.5596	26.4342	24.9106	27.0677	28.0779	28.4581	29.0355	28.3515	28.1779	28.6963	28.262	28.3314	28.6667	29.189	28.2565	27.8823	28.5645	28.9236	29.0559	27.9924	27.4177	27.2623	27.6183	26.7049	27.8746	31.6193	31.9158
KOG4778	ENSP00000333401	ENSMUSP00000023391	ENSRNOP00000065376	ENSSSCP00000021983	ENSECAP00000007751	ENSDARP00000063942	MRPL40	ENSP00000333401	27.6936	29.0856	27.0196	28.8684	28.7134	26.6124	29.3513	27.9286	26.2711	28.3001	26.3989	28.3915	26.7168	27.9466	23.382	28.2572	26.9838	27.9579	27.4035	28.3148	26.3865	26.4243	28.4113	27.5461	27.1406	28.3518	27.211	27.3966	27.771	26.8275	27.4838	28.193	28.9145	27.3719	28.6519	27.1427	28.0333	26.5691	27.3793	28.3166	29.0748
KOG4195	ENSP00000303575	ENSMUSP00000031250	ENSRNOP00000002973	ENSSSCP00000009836	ENSECAP00000017134	ENSDARP00000106416	NUDT9	ENSP00000303575	27.5635	28.268	28.0478	28.2483	27.0602	27.2108	27.5121	26.6713	27.4578	26.8101	27.1956	26.5047	27.3466	27.7061	27.0971	27.4922	26.1507	27.4574	28.7011	28.9154	28.57	27.877	29.0845	28.3979	28.5453	28.5187	28.568	29.3386	29.6593	29.2885	29.7299	29.8196	30.2633	29.1714	29.7195	29.3805	29.5964	29.7693	29.5349	28.9143	28.7482
KOG4199	ENSP00000376148	ENSMUSP00000019679	ENSRNOP00000027550	ENSSSCP00000014807	ENSECAP00000004700	ENSDARP00000080399	ARMC6	ENSP00000444156	25.6411	25.4682	24.817	24.2161	25.2649	25.3611	23.3027	25.5702	24.0967	23.9887	25.3747	25.1779	28.297	27.3136	28.471	27.4592	27.8959	27.136	25.4229	23.1479	21.3956	24.7745	23.3795	25.0283	23.5937	20.3462	24.4973	25.5361	25.6325	25.0098	25.3505	26.0137	24.7313	24.6571	25.5762	24.591	23.8449	25.2775	24.6868	25.8222	25.6494
KOG1708	ENSP00000354525	ENSMUSP00000019854	ENSRNOP00000034042	ENSSSCP00000006894	ENSECAP00000009267	ENSDARP00000024527	MRPL24	ENSP00000354525	28.4758	29.2822	27.8458	28.7048	29.1251	27.5342	28.6898	28.0403	27.5609	29.1723	27.8241	28.7654	27.4392	28.3887	26.834	27.7426	26.1083	27.243	27.7317	28.1386	27.5628	27.0247	28.1886	28.2692	27.652	27.468	27.645	26.6874	27.2834	26.9197	27.6066	27.3293	28.4734	26.5955	28.2013	27.7935	26.1835	26.5638	26.5886	27.3829	28.7542
KOG1878	ENSP00000384018	ENSMUSP00000083250	ENSRNOP00000001334	ENSSSCP00000010425	ENSECAP00000006180	ENSDARP00000051138	NCOR2	ENSP00000384018	23.9095	23.4305	23.7853	22.5116	21.2482	22.6424	22.8693	23.9843	22.657	21.5683	23.2727	21.5241	25.273	23.9392	24.7242	25.2126	25.4659	24.7258	23.1437	21.4219	22.6515	23.2602	20.7513	23.626	23.3707	24.96	23.4348	24.8881	25.1279	25.1782	25.1919	19.2369	25.3523	20.7914	24.2436	21.9701	26.057	22.1544	25.6576	25.1572	24.3382
KOG1879	ENSP00000259253	ENSMUSP00000037930	ENSRNOP00000020558	ENSSSCP00000016804	ENSECAP00000019303	ENSDARP00000107250	UGGT1	ENSP00000259253	30.0771	29.5741	30.6234	29.7456	29.6244	30.5953	29.6931	30.2061	30.4907	29.8504	30.3281	30.0227	30.0339	29.8801	30.0118	29.9322	30.1536	30.169	30.8161	30.5896	30.9476	30.5427	30.7362	30.6042	30.4763	30.4716	30.8849	31.4245	31.7089	30.061	31.59	30.6794	31.0789	30.6234	31.5375	31.1579	30.3284	30.761	30.6971	29.6034	30.1232
KOG1703	ENSP00000284770	ENSMUSP00000034053	ENSRNOP00000017054	ENSSSCP00000016738	ENSECAP00000015636	ENSDARP00000015078	PDLIM3	ENSP00000284770	31.9152	28.8401	31.7859	29.6358	28.4036	31.2218	29.7623	31.9075	31.228	28.8372	31.2435	29.3413	30.4645	31.6641	30.5401	31.7947	30.3494	31.5207	32.5234	32.0853	32.3219	33.4052	32.3904	32.3963	32.5821	31.9712	31.8544	26.5716	23.1545	26.3466	24.9971	26.4888	24.2059	27.4895	24.9487	24.6394	24.0933	27.2051	25.8809	30.2862	29.5649
KOG1700	ENSP00000351664	ENSMUSP00000019967	ENSRNOP00000000337	ENSSSCP00000004760	ENSECAP00000017058	ENSDARP00000091800	MICAL1	ENSP00000351664	24.8373	25.9539	25.7835	25.824	23.8729	25.071	25.2122	24.6997	25.4916	24.4457	22.8004	26.0192	29.2056	28.7798	28.8302	28.6935	29.1351	27.8517	25.0483	23.8979	22.6824	23.9921	22.6824	23.0419	23.4146	24.7197	23.9025	25.6717	22.1391	25.0948	24.4722	24.9304	22.918	25.0128	21.0815	27.4522	22.8131	24.186	20.3963	30.5118	28.1429
KOG1871	ENSP00000219473	ENSMUSP00000123590	ENSRNOP00000022432	ENSSSCP00000022694	ENSECAP00000016122	ENSDARP00000102047	USP10	ENSP00000457411	27.2453	28.179	27.333	28.3856	28.3358	27.7322	27.9526	27.7442	27.6804	28.5333	27.6957	28.8079	27.8371	28.0057	28.3185	28.5873	27.468	28.0879	27.7064	27.6423	26.9292	26.6307	27.4859	27.9412	27.3565	27.5312	27.6243	27.5576	27.5574	27.4596	27.4263	27.8561	26.9511	27.1823	27.6987	27.0113	26.9334	27.0642	27.0329	26.0465	25.796
KOG1704	ENSP00000433352	ENSMUSP00000097910	ENSRNOP00000036805	ENSSSCP00000026621	ENSECAP00000007990	ENSDARP00000097342	LMO7	ENSP00000433352	28.7938	27.9856	29.0852	28.3141	27.7396	28.882	28.0886	28.5382	28.5917	28.4384	28.5892	28.0579	27.4753	23.5812	29.4271	26.748	27.6427	27.993	27.625	28.0984	28.1205	27.8558	28.2644	28.1574	28.2004	27.4406	28.2097	29.351	29.4968	27.9772	28.9492	28.5447	28.9495	28.3653	29.2329	29.5329	29.0527	28.3497	28.2914	26.4059	27.7303
KOG0472	ENSP00000359990	ENSMUSP00000071956	ENSRNOP00000015434	ENSSSCP00000004102	ENSECAP00000017271	ENSDARP00000016699	LRRC40	ENSP00000359990	27.1548	25.0436	26.8569	25.3548	25.1359	26.1473	24.1991	25.6282	25.9823	24.374	25.7558	25.3796	25.9654	27.0098	26.6332	26.9573	26.8728	26.6435	27.5205	27.6879	26.2758	27.89	26.6798	27.7348	27.785	26.8384	27.6001	27.5582	26.9117	26.1937	27.682	27.0619	27.3816	26.6338	27.3372	27.388	26.6466	27.6364	27.3591	28.1666	28.8022
KOG0471	ENSP00000367123	ENSMUSP00000130194	ENSRNOP00000025196	ENSSSCP00000021299	ENSECAP00000007939	ENSDARP00000053796	SLC3A2	ENSP00000367123	27.1633	26.4994	27.949	27.2074	26.1538	27.9832	26.461	27.1739	28.4177	25.2829	27.7895	24.4077	26.6017	28.1882	27.5689	28.2505	28.1528	28.2367	26.0548	26.0409	26.1887	26.2586	25.8083	26.2646	26.2224	24.8667	26.0202	25.0263	24.4832	25.2724	24.9604	24.1767	24.4571	25.9641	23.3527	24.0293	24.3887	25.1428	24.5311	24.0567	25.1419
ENOG410IEFK	ENSP00000303992	ENSMUSP00000032183	ENSRNOP00000010895	ENSSSCP00000012367	ENSECAP00000004396	ENSDARP00000087753	TMEM43	ENSP00000303992	28.9916	28.6971	28.4126	26.7804	28.5635	28.5651	27.061	29.1559	28.8167	28.2521	28.2189	27.4345	25.9969	21.1025	25.1892	21.5462	22.7938	22.7036	29.6875	29.6103	30.1388	30.3908	28.7125	29.0818	29.6085	27.1373	29.8238	28.7316	29.7745	29.7992	29.5845	28.9944	29.7451	29.8002	29.468	28.9702	29.8857	29.3988	29.4387	29.7265	28.4785
KOG0609	ENSP00000358547	ENSMUSP00000033775	ENSRNOP00000064646	ENSSSCP00000013632	ENSECAP00000007836	ENSDARP00000104711	MPP1	ENSP00000358547	29.4603	28.622	28.9443	28.3196	28.5341	29.5646	27.9902	29.8402	28.5369	28.0064	29.0056	28.3362	29.0125	28.8704	28.9635	28.2386	29.1601	28.4138	28.4622	27.5351	28.1245	28.076	28.2576	28.5291	28.2292	25.6543	28.6293	29.1429	29.3629	28.7044	29.0911	28.503	29.4865	28.7768	29.0333	29.1608	29.0145	28.8789	28.5723	27.2978	28.0562
KOG0605	ENSP00000373684	ENSMUSP00000001675	ENSRNOP00000002502	ENSSSCP00000025533	ENSECAP00000021317	ENSDARP00000119740	STK38L	ENSP00000373684	28.3246	27.8941	28.6698	28.2675	28.1701	28.4344	28.6311	28.199	28.1881	28.8375	28.4869	28.1486	24.7745	25.1305	21.9271	25.2676	24.7928	25.4887	29.1787	30.0407	28.7439	28.8173	30.0658	28.329	29.0077	27.776	28.3985	27.9329	27.6962	28.5256	27.771	28.9933	27.2023	27.7887	27.2986	27.9123	27.4956	28.631	28.2432	27.9461	29.0297
KOG2039	ENSP00000346762	ENSMUSP00000001460	ENSRNOP00000041531	ENSSSCP00000017574	ENSECAP00000010447	ENSDARP00000040404	SND1	ENSP00000346762	31.364	30.4059	31.667	30.8692	30.7998	32.093	30.4273	31.9924	31.7296	30.6564	31.3555	30.8113	30.9585	30.4651	30.6956	30.8112	30.7663	30.8136	30.5379	30.4943	30.8349	30.8595	30.4758	30.8394	30.8729	30.3333	30.7912	30.4659	29.1955	29.8941	29.6677	30.0636	29.1286	30.488	29.3283	29.9163	28.4874	30.5252	29.7568	29.9554	30.0013
KOG2034	ENSP00000220509	ENSMUSP00000036915	ENSRNOP00000018717	ENSSSCP00000005129	ENSECAP00000014132	ENSDARP00000094129	VPS18	ENSP00000220509	25.7989	25.9356	26.4349	26.6984	26.1106	26.3802	25.8836	26.8436	26.6035	27.0138	26.7309	26.9343	26.5754	25.953	26.2382	22.7771	27.0925	25.3916	26.2251	25.5275	24.3431	26.0421	25.3331	25.1609	25.3785	25.8869	25.2136	25.1654	25.2847	24.8132	24.2903	22.4133	23.0972	26.058	24.4193	24.4559	22.278	23.7392	22.774	25.8099	24.9212
KOG2037	ENSP00000368237	ENSMUSP00000064758	ENSRNOP00000008988	ENSSSCP00000009053	ENSECAP00000021215	ENSDARP00000108498	ATL2	ENSP00000368237	29.0019	28.6189	29.4479	28.5807	28.9908	29.7482	28.8038	28.3059	29.2262	29.0429	29.0831	29.3909	30.3805	29.1604	30.4887	29.1389	30.4332	28.9314	27.3356	27.9781	27.9141	27.0532	27.807	27.8712	27.6246	27.7338	27.6123	28.0468	28.7843	27.7107	28.6263	27.6796	29.1705	27.6498	28.5181	28.2403	28.8269	27.7613	28.1255	28.7331	28.7098
ENOG410IIB8	ENSP00000252483	ENSMUSP00000074898	ENSRNOP00000025388	ENSSSCP00000003345	ENSECAP00000007402	ENSDARP00000085674	NECTIN2	ENSP00000252483	25.3057	24.3967	24.9761	25.387	25.5155	25.6436	24.0718	25.5378	25.4322	24.8915	25.6852	25.0142	25.9431	24.8083	26.2279	25.317	26.5992	25.2356	23.3275	23.514	24.1026	23.9583	24.6477	22.2294	23.5336	23.5743	24.0355	26.2497	27.4062	25.5818	27.3382	25.5609	27.2254	26.2949	27.6071	26.7299	26.8989	25.4652	25.5523	27.1119	27.8791
KOG4818	ENSP00000408411	ENSMUSP00000016678	ENSRNOP00000000177	ENSSSCP00000024938	ENSECAP00000016219	ENSDARP00000105565	LAMP2	ENSP00000408411	28.8658	28.6732	28.636	26.9501	27.7663	28.2231	28.4022	27.3728	27.7236	27.365	26.6164	28.0915	25.7968	25.4956	26.0007	25.9172	25.3918	25.1025	27.0151	27.3407	27.1384	26.9769	27.2723	26.1072	25.7891	26.9303	25.7963	27.3705	28.3249	28.592	28.2826	27.3831	28.4855	28.3207	27.5981	27.8346	25.8386	28.9217	28.704	27.1301	26.6996
KOG0937	ENSP00000292807	ENSMUSP00000007216	ENSRNOP00000019350	ENSSSCP00000024773	ENSECAP00000000295	ENSDARP00000126276	AP2M1	ENSP00000292807	28.9595	28.257	29.2779	28.0725	28.002	29.1081	27.884	28.815	29.1336	27.7905	28.6586	28.6056	29.9604	30.169	30.2077	29.5463	30.9092	30.149	29.9477	29.3864	29.8557	30.0957	29.2221	29.6841	29.6244	29.6593	29.5058	28.8871	28.7743	28.8451	28.9438	29.6006	28.3708	29.0687	29.1443	28.6552	27.5386	28.6649	28.6333	29.7455	29.6743
KOG0935	ENSP00000263270	ENSMUSP00000083281	ENSRNOP00000021310	ENSSSCP00000003362	ENSECAP00000013950	ENSDARP00000031559	AP2S1	ENSP00000263270	27.3155	26.9803	27.4571	26.7814	26.9035	27.829	26.5296	26.9407	28.1483	27.012	27.3484	27.1898	26.6688	24.5683	26.6167	26.022	28.4465	27.8964	25.035	24.433	25.911	25.4945	23.5	24.7628	24.9851	25.7746	25.0696	25.9239	22.7153	25.3708	26.0615	25.6661	25.1067	25.8964	25.3206	25.673	24.9493	25.4795	25.4174	26.583	25.6138
KOG0288	ENSP00000375872	ENSMUSP00000108815	ENSRNOP00000024445	ENSSSCP00000017269	ENSECAP00000014070	ENSDARP00000109528	ATG16L1	ENSP00000375872	26.5929	25.7575	26.455	25.4202	26.7566	25.8073	24.8018	25.8315	26.8106	26.1931	26.3205	25.6323	25.4419	25.2896	25.3519	25.0877	24.0656	25.5999	25.2792	26.4714	25.8562	25.9863	25.7425	25.473	25.4415	25.498	25.663	24.8646	25.2559	24.7796	25.0479	25.2699	24.9478	23.8208	25.4539	25.2245	25.4246	24.1728	25.1144	25.9138	26.1204
KOG2699	ENSP00000301281	ENSMUSP00000019722	ENSRNOP00000066490	ENSSSCP00000014359	ENSECAP00000019540	ENSDARP00000010246	UBXN6	ENSP00000301281	27.4849	27.662	26.2899	27.576	27.1173	26.6239	26.8541	26.9625	26.0947	26.9828	26.007	26.6608	26.696	26.4265	27.0371	27.4878	27.571	27.1658	28.1057	27.5917	26.3977	28.4265	27.7567	28.5921	27.6842	27.393	28.6479	29.0702	28.5885	28.5225	28.6834	27.2464	28.1211	28.393	28.035	26.8181	28.4811	28.9465	27.6137	27.7813	27.4694
KOG3348	ENSP00000331369	ENSMUSP00000118348	ENSRNOP00000030813	ENSSSCP00000008851	ENSECAP00000007471	ENSDARP00000056857	BOLA3	ENSP00000331369	26.0505	28.1242	26.5249	28.2313	29.0665	27.9563	28.6633	27.6151	27.3935	29.9837	27.6739	29.688	28.411	29.7728	29.6318	29.3706	29.2371	29.9929	27.3218	28.1494	27.6073	27.0584	28.2501	27.6866	28.5109	26.0404	28.3008	28.1979	27.8467	27.2709	28.3076	28.5496	27.9977	27.6872	27.9189	27.6436	28.3124	27.441	27.6075	29.517	30.5088
KOG3344	ENSP00000347271	ENSMUSP00000110531	ENSRNOP00000061642	ENSSSCP00000001659	ENSECAP00000014756	ENSDARP00000045900	RPS10	ENSP00000481646	30.186	30.3656	29.8722	30.3073	30.2526	30.2	31.1568	30.569	29.3465	29.5111	30.1048	29.4792	31.9571	31.0521	31.1709	30.9728	31.5231	32.0309	24.7073	24.7309	25.1299	23.264	24.9336	25.7923	24.8743	26.5095	25.8027	32.4782	31.9206	31.8207	32.689	32.3427	32.083	32.5129	32.5937	33.0412	32.5409	32.5867	32.3717	30.9855	30.8585
KOG3346	ENSP00000261313	ENSMUSP00000048425	ENSRNOP00000001500	ENSSSCP00000010514	ENSECAP00000022085	ENSDARP00000112865	PEBP1	ENSP00000261313	33.7258	34.1017	33.814	34.0991	34.2808	33.3937	34.4135	33.6427	33.6841	34.2188	33.8206	34.1314	30.8055	31.2125	30.6078	31.1419	29.4377	30.3583	34.1466	34.404	34.1889	33.8609	34.2577	34.2632	34.4755	34.3013	34.198	33.7648	34.0699	33.4822	33.9102	33.9369	33.4998	33.8091	33.7942	33.9308	33.9176	33.2456	33.6964	34.1251	34.0429
KOG3341	ENSP00000421380	ENSMUSP00000006217	ENSRNOP00000008964	ENSSSCP00000019779	ENSECAP00000019624	ENSDARP00000075332	SNF8	ENSP00000421380	27.0534	27.7883	27.2199	26.87	27.9647	27.4122	27.1929	28.1428	27.711	28.2547	27.6912	27.7246	26.1414	26.9091	26.6513	26.9319	26.1098	25.5404	27.3442	27.7187	26.5878	26.7056	26.9301	26.4664	27.0266	26.7184	27.0646	28.656	28.8179	28.5922	28.8151	28.3027	28.5026	28.2429	28.6379	28.1288	28.0088	28.2421	28.4547	28.4291	28.4571
KOG3342	ENSP00000268220	ENSMUSP00000026818	ENSRNOP00000015218	ENSSSCP00000022678	ENSECAP00000018706	ENSDARP00000009538	SEC11A	ENSP00000452697	27.5292	27.7033	27.2637	26.1989	27.5678	27.4369	26.2067	27.3043	27.3635	27.3618	27.5705	27.0953	27.7105	26.3255	27.9245	26.3799	27.4119	25.9428	24.5383	24.419	25.3195	24.2723	24.6543	23.8215	23.5648	23.7538	24.5098	21.508	25.0631	24.8455	24.6418	23.1561	24.6808	20.8665	23.0995	25.1682	24.8698	26.3587	21.986	25.1005	23.7163
KOG3343	ENSP00000262061	ENSMUSP00000097738	ENSRNOP00000059082	ENSSSCP00000000306	ENSECAP00000022118	ENSDARP00000015008	COPZ1	ENSP00000449270	28.5259	27.674	28.643	27.9897	28.0094	29.2766	28.4263	28.2249	29.2442	27.8349	28.7941	27.9138	27.5921	27.4674	27.9926	26.7695	28.221	28.562	27.4463	28.1383	27.7488	26.5714	26.6602	26.6484	26.5918	28.5439	26.4486	28.327	28.1887	28.6283	28.474	28.3981	28.4013	28.4387	28.5661	27.4069	27.4787	28.3188	27.808	28.1184	28.5068
KOG4348	ENSP00000352264	ENSMUSP00000024709	ENSRNOP00000016291	ENSSSCP00000027682	ENSECAP00000016004	ENSDARP00000093386	CD2AP	ENSP00000352264	28.1173	27.6256	27.9949	27.6532	27.7821	27.8649	26.9495	27.8394	28.2633	27.6108	27.8417	27.391	27.7953	27.7539	28.5315	29.1863	28.122	28.018	28.0859	27.2725	27.5696	27.9264	27.3803	26.8679	28.6592	27.3803	27.0993	27.5287	27.9706	28.8549	27.744	26.9309	26.967	28.3978	27.2903	26.5148	27.9053	26.8015	27.6707	24.864	24.8461
KOG4342	ENSP00000267978	ENSMUSP00000125478	ENSRNOP00000041867	ENSSSCP00000002056	ENSECAP00000019772	ENSDARP00000098870	MAN2C1	ENSP00000457788	29.6736	29.2228	29.4884	29.2277	29.1866	29.385	29.0762	29.0777	29.4233	29.3417	29.5408	29.1434	26.5326	27.5507	27.461	27.9975	27.6031	26.594	26.4836	26.0008	28.3183	27.5807	28.6927	27.5317	28.3304	27.2217	27.0191	21.4487	22.1058	23.8562	20.656	24.7641	25.7884	21.5264	24.7191	24.8925	23.5795	24.8596	24.527	24.8294	25.5547
KOG2969	ENSP00000262507	ENSMUSP00000034234	ENSRNOP00000021716	ENSSSCP00000023624	ENSECAP00000006241	ENSDARP00000046933	COQ9	ENSP00000262507	32.64	33.5345	32.2693	33.3998	33.4667	31.9666	33.5349	31.8695	31.8279	33.8597	32.6436	33.9806	31.2506	32.3866	31.9553	32.5076	31.1258	31.0689	31.9757	32.2801	32.6313	31.4107	32.9635	31.6965	32.3306	33.1409	31.504	33.4929	33.6705	33.3933	33.586	33.2422	33.8939	33.0589	33.6648	33.8011	33.9073	33.9456	33.7768	33.6304	33.8764
ENOG410IFXS	ENSP00000265077	ENSMUSP00000105173	ENSRNOP00000045935	ENSSSCP00000015031	ENSECAP00000017093	ENSDARP00000089906	VCAN	ENSP00000265077	29.3366	27.3883	29.1635	28.0422	26.6576	28.548	26.9706	28.8809	28.5178	26.6398	29.2124	27.0856	25.5177	23.4718	26.7053	24.7236	27.5046	25.3713	34.1169	32.8222	33.0042	33.513	30.6924	32.7459	32.3714	31.2801	31.1865	27.7394	27.8296	28.1982	27.7758	28.667	29.1531	29.5999	28.6348	25.525	26.9479	27.5217	26.9221	31.5288	29.2609
KOG2962	ENSP00000276461	ENSMUSP00000033873	ENSRNOP00000018973	ENSSSCP00000016773	ENSECAP00000008238	ENSDARP00000121177	ERLIN2	ENSP00000276461	28.4248	30.1326	26.8313	28.8031	30.5433	28.3385	29.8836	29.1124	24.3119	30.3809	26.284	29.2813	26.5777	26.8248	27.3574	27.0565	27.5447	26.8238	29.0307	29.5846	30.0593	29.9334	29.5643	28.5547	30.0141	27.3623	30.0916	29.9908	30.1202	29.8057	30.0998	29.5617	30.4511	29.2455	30.6186	30.0641	29.9258	30.6835	29.6404	30.8927	27.0223
KOG2966	ENSP00000362144	ENSMUSP00000020312	ENSRNOP00000067686	ENSSSCP00000010970	ENSECAP00000004498	ENSDARP00000108433	MCU	ENSP00000362144	27.3073	27.5676	26.2828	26.5321	27.9655	27.6001	27.5664	27.6409	27.4817	28.3085	27.7566	27.048	27.8901	26.7302	29.35	25.9622	27.8915	28.4378	32.1688	29.9332	27.3511	30.0325	30.4705	24.0036	26.3748	24.6593	25.9338	25.8296	26.4716	26.6131	25.9256	26.9608	26.8424	27.7928	27.2659	26.5246	27.0538	28.0672	27.1412	27.8671	23.2736
ENOG410IH23	ENSP00000356110	ENSMUSP00000062576	ENSRNOP00000065540	ENSSSCP00000020718	ENSECAP00000008306	ENSDARP00000093632	NUCKS1	ENSP00000356110	26.9396	25.8385	27.4003	26.9504	24.228	26.2069	26.9908	26.3677	24.7042	24.5374	26.0606	25.7171	27.922	27.4625	28.4549	27.3899	27.6104	27.5442	29.4735	27	29.7886	29.4495	27.9389	30.5591	29.5899	29.0418	30.0058	28.6522	28.7763	29.148	28.6302	27.9704	28.5247	28.5734	28.579	28.2426	29.2118	27.8619	29.5352	29.2585	27.8213
ENOG410IZK7	ENSP00000291568	ENSMUSP00000005185	ENSRNOP00000001593	ENSSSCP00000021841	ENSECAP00000011839	ENSDARP00000032643	CSTB	ENSP00000291568	30.9299	30.5109	30.2542	30.7193	30.9198	31.3756	30.7904	31.5043	32.0065	31.1745	30.653	31.0062	32.1676	31.6319	32.0109	31.6823	31.1271	31.3141	32.7315	32.8357	32.2257	32.3901	33.026	31.9449	32.7927	32.8294	31.7808	31.9466	31.8164	31.6224	31.5902	31.6321	31.3516	31.7593	31.9026	32.1512	30.5897	31.7484	31.1923	30.6031	31.5677
ENOG410IG9K	ENSP00000215957	ENSMUSP00000042053	ENSRNOP00000034618	ENSSSCP00000000122	ENSECAP00000013764	ENSDARP00000098869	MICALL1	ENSP00000215957	27.265	27.8025	27.3519	27.8499	27.7825	26.9924	27.866	27.4118	27.1587	27.5017	26.7486	27.7727	22.9394	23.8673	24.5616	21.1268	23.2353	23.2572	24.4469	25.8622	28.1986	25.909	26.0877	23.9402	30.5349	22.6326	23.5467	26.2921	26.5927	26.3304	26.7037	25.9263	27.041	26.6601	26.5161	27.2555	27.1963	27.0658	25.6979	25.6621	26.1746
KOG0864	ENSP00000283195	ENSMUSP00000003310	ENSRNOP00000063941	ENSSSCP00000008687	ENSECAP00000006893	ENSDARP00000120291	RANBP2	ENSP00000283195	30.3397	29.1768	29.8259	29.6511	28.4958	31.6198	28.657	29.8389	29.1735	29.704	29.5319	30.6697	26.7181	25.8068	27.3544	25.674	27.1218	26.4641	30.4206	30.4656	30.0822	27.0549	29.6013	27.588	26.2978	27.1891	29.5556	29.061	28.417	28.741	27.9641	27.2279	27.1625	27.0673	27.1839	26.837	28.8702	27.3187	26.4415	29.7558	30.245
KOG0865	ENSP00000225174	ENSMUSP00000022419	ENSRNOP00000014382	ENSSSCP00000011016	ENSECAP00000007049	ENSDARP00000069254	PPIF	ENSP00000225174	31.143	32.6318	31.1242	32.4389	32.6601	30.9865	32.4092	30.9711	31.1153	32.8484	31.2543	32.6765	31.6982	30.7743	31.0378	31.6631	30.2533	30.5786	33.2372	33.0853	33.3052	32.5091	33.512	33.1442	33.0245	33.368	32.5514	32.145	31.7025	31.3342	32.6283	32.0311	31.6856	31.2714	31.6245	32.144	32.0829	31.7164	31.3824	32.968	32.7889
KOG0642	ENSP00000263918	ENSMUSP00000120830	ENSRNOP00000006527	ENSSSCP00000009065	ENSECAP00000019628	ENSDARP00000079959	STRN	ENSP00000263918	28.2051	28.1894	28.2558	28.1819	28.4546	28.4785	27.7823	28.3445	28.6378	28.0459	28.0561	27.703	27.4063	25.7615	26.8703	26.3578	27.2802	26.5438	28.9569	28.7324	28.8285	28.366	28.6341	28.8859	28.457	29.4686	28.4133	27.6867	29.4119	28.5023	29.5104	28.4282	29.8115	28.7453	29.0134	28.4149	29.0735	27.5557	28.9836	30.14	30.4824
KOG0643	ENSP00000362688	ENSMUSP00000099653	ENSRNOP00000067288	ENSSSCP00000003916	ENSECAP00000011571	ENSDARP00000017792	EIF3I	ENSP00000362688	29.2849	29.3232	28.8631	28.9268	29.281	28.8447	29.4855	29.2502	28.889	28.9249	28.9517	28.0882	29.4371	29.184	29.3717	29.0316	29.2431	28.8662	29.572	29.3312	28.6245	29.5993	29.1113	29.7249	29.0165	28.545	29.0919	28.9645	28.1745	28.9884	28.5097	28.5918	29.2289	28.3174	28.0547	28.4602	28.7665	29.3171	28.2078	29.3341	29.9004
KOG0861	ENSP00000223369	ENSMUSP00000002818	ENSRNOP00000020693	ENSSSCP00000017740	ENSECAP00000008359	ENSDARP00000121331	YKT6	ENSP00000223369	28.3764	28.0165	28.6887	27.3315	26.9278	28.5258	28.5346	27.7204	27.8033	27.2306	28.2163	27.6779	27.2469	28.2569	27.0235	28.5077	27.8421	28.1763	27.088	27.1401	26.2135	27.3955	25.8249	25.7857	26.5886	26.3938	26.7426	28.3077	29.6231	28.5222	29.6487	28.6497	29.3402	28.8367	29.4175	28.5445	29.3276	28.5473	28.5452	28.4867	28.6708
KOG0647	ENSP00000360286	ENSMUSP00000029013	ENSRNOP00000029085	ENSSSCP00000007996	ENSECAP00000013857	ENSDARP00000015105	RAE1	ENSP00000379182	25.8938	24.8972	24.9187	25.0015	23.4022	25.6958	24.2833	25.1709	25.5225	23.3923	24.5292	23.7416	25.4665	26.5756	26.7172	25.9392	26.9061	25.7298	27.1669	26.7442	26.4418	26.6168	26.6807	27.6114	26.5539	26.4648	27.6324	25.3154	25.2813	25.3777	25.4236	25.6365	25.6484	25.6097	24.6967	24.3906	24.4838	24.8677	25.5138	27.1847	27.7896
KOG1119	ENSP00000452007	ENSMUSP00000021667	ENSRNOP00000016089	ENSSSCP00000002565	ENSECAP00000015523	ENSDARP00000055610	ISCA2	ENSP00000452007	29.3878	29.8217	29.6804	29.2408	29.6128	29.5945	29.7138	29.19	29.2663	29.7287	29.5979	29.7174	27.2742	29.0431	27.0976	28.9036	28.4048	28.6222	29.0057	27.957	29.0481	28.0344	29.1083	28.3556	28.6827	29.2058	28.2014	27.9888	28.6094	27.8308	28.6366	28.5718	29.5339	28.6112	29.5328	28.6925	28.9028	28.2787	28.4952	28.4102	29.1636
KOG1118	ENSP00000269886	ENSMUSP00000003268	ENSRNOP00000066789	ENSSSCP00000014357	ENSECAP00000022327	ENSDARP00000091264	SH3GL1	ENSP00000269886	27.6319	27.8881	28.9766	28.3374	28.6093	27.8477	26.001	27.9424	28.1589	27.2024	28.7221	27.6434	27.8711	27.2657	27.8673	28.2702	29.5986	27.7686	27.6781	27.7129	27.6605	28.3889	27.081	27.9358	27.465	26.4831	27.7307	27.5216	27.7467	27.0216	27.3001	27.0906	26.7648	27.0417	28.1642	27.3491	26.9547	27.8813	26.2033	29.109	28.6752
KOG1113	ENSP00000351410	ENSMUSP00000056500	ENSRNOP00000067771	ENSSSCP00000018286	ENSECAP00000000501	ENSDARP00000121293	PRKAR1A	ENSP00000376475	31.3893	32.9318	31.8433	32.7108	32.7117	31.6802	32.4908	31.8686	31.613	32.4359	31.5095	32.6548	30.6644	30.4486	30.3207	30.1522	30.3024	30.216	33.0927	33.0488	32.8221	32.7142	33.154	33.2076	33.2561	33.0584	32.7176	32.2517	32.5025	32.3278	32.3486	32.18	31.9196	31.99	32.2363	32.0121	31.4482	31.5331	31.2881	32.402	32.9352
KOG1112	ENSP00000300738	ENSMUSP00000033283	ENSRNOP00000064166	ENSSSCP00000015710	ENSECAP00000021481	ENSDARP00000010800	RRM1	ENSP00000300738	28.0045	28.3948	28.1312	28.2807	28.092	28.3443	28.3923	27.7192	26.8538	28.288	27.673	28.6565	22.443	23.0141	21.9987	17.9189	22.1269	23.5301	25.7076	25.3203	24.8835	24.7648	25.4972	24.706	25.4148	25.5737	24.3607	27.1728	26.5599	27.2656	27.4573	26.7128	26.6362	26.9013	26.9681	27.2506	26.4288	27.0969	27.2	28.0467	28.2054
KOG1110	ENSP00000217971	ENSMUSP00000073061	ENSRNOP00000017101	ENSSSCP00000013423	ENSECAP00000007600	ENSDARP00000070803	PGRMC1	ENSP00000217971	26.5928	26.4044	26.6371	26.3861	26.2998	27.0007	25.5164	26.7251	25.4265	26.4306	26.6466	25.9348	27.3241	27.7415	28.3718	28.2891	28.8863	26.6823	27.9773	28.4633	29.0627	29.2359	28.0654	29.1323	28.6473	28.3441	29.0302	30.2366	30.0652	29.9324	29.8658	28.8162	29.163	29.1802	28.4953	29.7162	29.5552	29.0861	29.272	31.6859	30.9396
KOG4836	ENSP00000169551	ENSMUSP00000025547	ENSRNOP00000020376	ENSSSCP00000005243	ENSECAP00000014432	ENSDARP00000096733	TIMM21	ENSP00000169551	29.5825	30.705	29.4949	31.0529	30.9866	29.8455	30.9808	29.5757	29.5969	30.625	29.3586	30.3803	27.4358	29.2286	27.2569	29.0274	27.2896	28.2597	28.9501	29.5199	29.0279	28.4732	29.6318	28.6196	29.0619	28.6727	28.5529	29.5887	29.7929	30.1042	30.1894	29.9981	31.0122	30.5252	30.941	29.7701	30.7681	30.4881	30.3688	29.9558	29.9888
ENOG410IXU7	ENSP00000323782	ENSMUSP00000090230	ENSRNOP00000003685	ENSSSCP00000018386	ENSECAP00000013737	ENSDARP00000111114	CCDC43	ENSP00000323782	26.2186	26.1541	26.4466	25.6696	26.1332	26.0644	25.8096	26.9205	25.5181	25.9466	26.716	26.3176	25.6741	26.2357	25.9121	25.4776	22.897	23.6176	25.4998	26.2384	26.3936	24.9897	26.1345	26.5123	25.6179	26.9912	26.4419	27.3325	27.3123	26.9425	27.4712	26.7974	27.3121	27.1379	26.9538	28.0363	27.7367	27.2303	27.5571	26.008	26.2636
KOG3974	ENSP00000311984	ENSMUSP00000033901	ENSRNOP00000060397	ENSSSCP00000026951	ENSECAP00000008058	ENSDARP00000107908	NAXD	ENSP00000311984	28.8686	29.6172	28.9388	29.4634	29.3907	28.3075	29.1803	28.342	29.2456	29.3769	29.0838	29.5781	26.4804	27.1758	25.9461	27.2154	25.8024	26.9966	29.8181	30.136	30.2029	29.0938	30.0503	29.8083	29.8783	30.1665	29.6058	31.0139	30.5675	30.6535	30.7727	30.7472	30.7512	30.7377	30.8944	30.6688	30.3273	30.0008	29.9732	30.8267	30.8757
KOG2243	ENSP00000355533	ENSMUSP00000021750	ENSRNOP00000059019	ENSSSCP00000010815	ENSECAP00000022768	ENSDARP00000125063	RYR2	ENSP00000355533	34.9199	35.2671	34.8722	35.0741	35.291	34.8804	35.2314	34.7921	34.6837	35.2005	34.8388	35.1358	33.0057	32.9687	32.8881	32.9513	33.0201	32.9582	33.2988	33.1458	32.5035	32.5295	33.5445	32.9163	33.3982	34.0096	33.2181	34.222	34.1576	33.5427	34.3057	34.4721	34.7805	34.3548	34.6673	34.6894	34.5889	35.0441	34.7023	34.3956	33.6832
KOG1880	ENSP00000311677	ENSMUSP00000030702	ENSRNOP00000017288	ENSSSCP00000022751	ENSECAP00000007789	ENSDARP00000037119	PPP1R8	ENSP00000311677	25.9203	25.606	25.6685	25.4723	25.7683	26.3574	24.8717	25.5049	25.6229	25.5558	26.6419	25.1606	27.0218	25.9059	26.8579	26.3724	26.5676	23.8892	25.201	25.6138	25.4498	25.1965	25.1729	25.3539	24.6373	25.5509	25.6477	25.1903	24.6117	25.2465	25.1732	24.3878	23.5091	24.5911	24.1432	23.9531	22.0409	24.6696	23.8954	26.4613	26.4472
KOG1735	ENSP00000298159	ENSMUSP00000077262	ENSRNOP00000067174	ENSSSCP00000002141	ENSECAP00000000393	ENSDARP00000006783	CFL2	ENSP00000298159	32.5074	31.902	32.2517	32.2381	31.9199	31.8158	32.335	31.9	31.3534	31.9938	30.8364	31.9916	30.3022	31.273	30.615	30.8974	30.9456	30.7183	32.8147	32.875	32.6141	32.4512	33.1282	32.1708	32.5284	33.1321	32.2967	32.583	32.6489	32.1759	32.6285	32.6217	32.3387	32.279	31.8965	31.7921	32.1439	32.1311	31.9044	33.1843	33.8454
ENOG410IU5B	ENSP00000366237	ENSMUSP00000030816	ENSRNOP00000063043	ENSSSCP00000003690	ENSECAP00000015281	ENSDARP00000072629	DFFA	ENSP00000366237	27.1139	28.2773	27.8385	27.1035	28.2408	27.3182	28.6303	27.6888	26.3998	28.6886	27.648	28.117	24.2418	23.8519	25.2544	24.0851	24.9017	24.586	27.3828	28.3503	27.7945	27.6696	27.446	27.551	27.6792	27.9908	27.5042	26.4613	27.2952	26.1778	27.0575	26.2694	27.1008	26.7343	26.3117	27.3697	27.0084	26.3974	27.0426	25.7095	25.0826
KOG1889	ENSP00000373713	ENSMUSP00000026270	ENSRNOP00000007223	ENSSSCP00000024175	ENSECAP00000007722	ENSDARP00000083973	SACM1L	ENSP00000373713	29.7011	29.6187	30.3696	29.5971	29.6288	29.9321	29.8332	29.945	30.5292	29.8256	30.2651	29.7919	25.9645	25.7346	26.4962	25.309	26.7659	24.3598	28.8343	28.3615	28.9635	29.5359	28.8504	29.2003	28.4122	28.8727	28.6234	26.4484	26.7803	26.67	26.4564	26.6666	27.6652	26.972	27.4317	26.492	27.1278	27.1914	26.0602	27.9539	27.3212
KOG2753	ENSP00000436049	ENSMUSP00000028592	ENSRNOP00000017409	ENSSSCP00000014147	ENSECAP00000020239	ENSDARP00000024129	EIF3M	ENSP00000436049	29.6385	28.7149	29.6284	28.9218	29.5877	29.73	29.3563	30.0669	30.1671	29.2459	30.1204	29.2343	27.6784	27.334	27.7503	27.913	28.3823	28.7409	28.4086	27.9117	27.6342	27.8128	27.8765	24.6388	28.2581	29.0676	27.929	25.5864	23.745	24.8913	24.8925	26.1354	25.3093	25.487	24.2909	25.4434	24.6796	27.7031	24.4654	29.7803	27.3889
KOG2754	ENSP00000364188	ENSMUSP00000030538	ENSRNOP00000062365	ENSSSCP00000003805	ENSECAP00000017299	ENSDARP00000054289	DDOST	ENSP00000399457	29.7241	29.658	29.7273	29.709	30.055	30.4788	29.6907	30.2301	30.1018	29.6878	29.8653	29.8866	29.8882	29.5346	30.4054	30.4908	30.7724	30.1675	30.0995	29.967	30.4352	30.2048	30.1394	29.9069	30.1322	29.4143	30.1725	29.1455	29.3702	29.7468	29.4857	29.4396	29.6855	29.9075	29.6221	29.2844	29.9263	29.4735	29.4205	31.0328	29.8498
KOG2757	ENSP00000318318	ENSMUSP00000034856	ENSRNOP00000025783	ENSSSCP00000020650	ENSECAP00000009055	ENSDARP00000108169	MPI	ENSP00000318318	29.713	30.3465	29.8707	30.0356	30.1317	29.5542	30.3678	29.2158	29.2311	30.2242	29.3447	30.0883	29.6883	30.7573	29.452	30.8031	29.8548	30.7822	31.274	31.4814	30.7978	30.5427	31.2571	31.0564	31.0213	31.2892	30.659	30.8954	30.0232	30.7423	30.7509	31.3105	31.327	30.9402	31.0619	30.4205	31.2007	30.687	31.0157	29.817	29.9313
KOG2758	ENSP00000220849	ENSMUSP00000022960	ENSRNOP00000029790	ENSSSCP00000006446	ENSECAP00000022844	ENSDARP00000106853	EIF3E	ENSP00000220849	29.6898	29.5813	29.2976	29.0988	29.3379	29.8286	29.1389	29.9587	29.3676	29.7725	29.6204	29.1911	29.2334	28.1579	29.1753	28.2922	29.2368	28.7012	28.2982	28.8647	28.3308	28.0264	28.7166	28.5671	27.9063	28.4477	28.3787	28.8791	28.9157	29.4559	28.927	28.7802	28.5071	29.2811	28.5836	28.634	28.9914	29.1173	28.8416	28.7066	28.8897
KOG2759	ENSP00000352522	ENSMUSP00000040756	ENSRNOP00000059400	ENSSSCP00000006676	ENSECAP00000021736	ENSDARP00000113453	ATP6V1H	ENSP00000352522	29.0837	28.9516	28.8312	28.4747	29.7122	28.4074	29.525	28.817	29.6028	29.8589	28.211	29.9462	28.8606	28.1468	29.1201	28.382	28.9912	27.63	28.5279	28.1911	27.734	28.0362	27.8826	28.3161	27.9756	29.9915	27.8785	27.8031	26.9031	28.8222	27.6034	28.4177	28.1623	28.8213	28.3294	27.866	28.2541	28.2964	28.8194	27.9102	28.3435
KOG2208	ENSP00000312042	ENSMUSP00000043047	ENSRNOP00000048476	ENSSSCP00000017353	ENSECAP00000011482	ENSDARP00000055770	HDLBP	ENSP00000375836	31.2744	30.417	31.4831	30.7276	30.7201	31.4209	30.4738	31.4382	31.2683	30.624	31.0637	30.9148	30.69	30.2956	30.6143	30.3533	30.5918	30.7241	29.8513	28.9757	29.1054	30.0975	28.7566	29.6605	29.6275	28.7869	29.5763	30.093	29.7463	30.1931	29.7284	30.0205	29.9076	30.0095	30.0616	28.7474	29.7812	29.642	29.6883	30.2459	29.7853
KOG3151	ENSP00000215071	ENSMUSP00000051657	ENSRNOP00000027937	ENSSSCP00000003197	ENSECAP00000006171	ENSDARP00000025160	PSMD8	ENSP00000215071	30.701	28.7071	29.5774	29.7478	29.7131	29.8592	29.8176	29.852	30.1088	29.2919	30.4522	29.1891	30.2125	29.6341	30.1549	30.1784	30.4361	30.2119	29.649	30.2656	29.7794	29.6786	30.0899	28.708	29.5061	29.8012	29.1406	29.4273	28.708	28.825	29.2893	29.4963	28.7467	28.9172	28.8964	29.0816	27.9869	29.91	28.9874	30.0504	29.4081
KOG3153	ENSP00000353165	ENSMUSP00000065631	ENSRNOP00000044768	ENSSSCP00000016393	ENSECAP00000002759	ENSDARP00000055442	TPK1	ENSP00000353165	25.4666	26.5095	24.6602	25.3867	26.0976	24.0545	26.0142	24.7268	25.2459	26.5066	26.0835	25.5843	24.5277	23.9013	26.6883	22.006	25.8196	20.7828	23.7625	22.5813	24.2529	23.8444	21.7382	24.5809	24.0868	24.1405	24.017	24.8653	23.9955	23.6925	24.0692	24.9877	25.6958	25.1811	24.7076	25.1789	24.4881	22.0797	24.8565	25.1434	27.3369
KOG3155	ENSP00000228825	ENSMUSP00000099584	ENSRNOP00000011499	ENSSSCP00000010484	ENSECAP00000018000	ENSDARP00000075074	ARPC3	ENSP00000228825	29.3575	29.0879	29.2967	29.7265	29.2186	29.4676	29.876	29.4935	29.4527	30.0432	29.4271	30.3431	29.9149	29.768	30.6699	29.8863	30.0282	29.8908	29.6066	29.7862	29.43	30.2716	28.6754	29.6788	29.9396	29.6465	29.7672	29.2546	29.7068	29.2353	29.4794	29.3977	29.1738	29.7579	29.1648	28.4617	29.292	28.5455	28.9137	29.9075	30.6583
KOG3407	ENSP00000292314	ENSMUSP00000019803	ENSRNOP00000028426	ENSSSCP00000025927	ENSECAP00000006608	ENSDARP00000028398	CCDC12	ENSP00000292314	24.2516	25.385	24.8478	25.0182	24.3449	24.4708	25.5451	25.6377	23.9044	25.4684	25.0253	25.6226	23.5208	24.4556	24.8973	24.512	24.0317	23.0457	24.7523	25.0944	24.486	24.1412	24.5712	24.2328	23.5199	24.1894	24.1241	24.8788	24.3734	24.5407	24.8105	24.6274	25.0834	23.9436	24.3709	24.4938	22.5428	23.381	22.6597	26.4864	24.2146
KOG3406	ENSP00000230050	ENSMUSP00000083973	ENSRNOP00000066157	ENSSSCP00000004510	ENSECAP00000001730	ENSDARP00000053541	RPS12	ENSP00000230050	31.8183	31.081	31.5877	31.7221	31.4182	31.3006	31.9894	30.9038	30.5078	31.5808	31.2174	31.0718	30.3437	30.7941	30.8219	30.5065	30.8574	31.0025	30.9391	30.8136	31.183	30.9768	31.0863	30.886	30.5895	30.5932	30.737	30.404	29.7995	29.8944	29.8369	29.4682	30.3425	29.5862	30.238	30.1405	30.0541	29.4881	29.1226	31.2281	31.056
KOG3401	ENSP00000265100	ENSMUSP00000073175	ENSRNOP00000005588	ENSSSCP00000017999	ENSECAP00000013381	ENSDARP00000057943	RPL26L1	ENSP00000428223	30.3069	30.1015	29.4928	30.3481	30.1634	29.9464	30.2058	29.9676	29.4074	30.2829	30.0529	29.9925	31.088	31.0555	30.9778	30.3561	30.6263	30.7408	22.6097	24.0811	23.1509	23.6312	22.7462	24.2271	23.7185	22.0349	23.6107	30.866	30.8729	30.7097	30.6823	30.2533	29.7776	30.5138	30.8057	30.3589	30.2404	29.503	30.7147	27.9029	28.1725
KOG3400	ENSP00000296223	ENSMUSP00000021405	ENSRNOP00000066627	ENSSSCP00000021687	ENSECAP00000004070	ENSDARP00000056187	POLR2H	ENSP00000415536	25.132	25.9017	25.2155	26.2425	25.99	26.0395	24.7884	24.552	21.9083	26.568	26.2736	24.6265	27.2798	26.7239	26.5834	26.4278	26.6282	26.4448	23.9499	24.0115	25.3007	25.1308	25.9158	25.1901	25.5307	25.2727	26.11	24.4276	23.5988	25.3046	25.4431	24.5722	24.1692	24.6941	25.5759	25.8744	22.4652	25.235	23.7664	25.6412	25.7137
KOG4759	ENSP00000343867	ENSMUSP00000028250	ENSRNOP00000038041	ENSSSCP00000005928	ENSECAP00000022654	ENSDARP00000039535	MRRF	ENSP00000343867	26.8423	28.3594	26.2538	28.8096	28.0098	27.3378	28.5117	26.562	26.5474	28.2807	27.2881	28.1161	26.6486	28.3244	27.0454	27.4684	26.6407	28.3113	28.0554	28.9364	28.0895	27.0722	29.0548	28.0811	28.8864	28.723	27.9661	28.1101	28.3776	27.8856	28.3494	28.0407	29.046	28.3266	28.8695	28.4851	28.8351	28.2402	28.5795	28.4009	29.4994
KOG0980	ENSP00000336747	ENSMUSP00000059033	ENSRNOP00000031153	ENSSSCP00000008224	ENSECAP00000020952	ENSDARP00000013812	HIP1	ENSP00000336747	29.6915	29.5222	29.501	29.4212	29.2843	29.1797	29.1517	29.5511	29.37	29.3225	29.5133	29.2062	29.817	30.1108	28.6114	29.668	29.1469	29.352	27.1576	27.2134	25.9781	27.3669	26.371	26.4425	26.4933	26.0079	26.4316	28.9247	27.5932	28.252	27.4815	28.7359	27.7189	27.9732	27.879	27.8736	26.7935	28.4567	27.7835	31.2933	31.1192
KOG0985	ENSP00000269122	ENSMUSP00000099475	ENSRNOP00000005987	ENSSSCP00000018720	ENSECAP00000017306	ENSDARP00000063848	CLTC	ENSP00000479606	34.6488	33.766	34.7801	34.135	33.8882	34.8801	34.1755	34.5677	34.5541	34.0614	34.5786	34.2838	33.6326	33.5614	33.3962	33.4887	33.7166	33.5463	33.4221	32.993	32.3173	33.2283	32.4887	32.1782	32.7473	33.1065	32.8385	32.4395	32.2791	32.7401	32.4356	32.3475	32.2154	32.9251	32.5462	32.4626	32.0179	32.8669	32.2624	32.7012	32.2448
KOG0984	ENSP00000262445	ENSMUSP00000041282	ENSRNOP00000005293	ENSSSCP00000019092	ENSECAP00000022737	ENSDARP00000087469	MAP2K4	ENSP00000410402	28.6474	28.4127	28.725	28.9817	28.7076	28.5926	29.2882	28.3259	28.5326	28.0427	28.9951	28.4479	28.0641	29.3334	28.6048	29.5075	28.7509	27.4383	27.7701	27.9381	26.6516	27.6828	27.8333	27.7405	27.5743	28.4561	27.8177	27.9325	28.7714	27.8425	28.3743	28.3137	29.1427	27.7832	28.9158	28.2859	28.6404	28.4387	28.522	28.4538	27.803
KOG0188	ENSP00000261772	ENSMUSP00000034441	ENSRNOP00000025051	ENSSSCP00000002938	ENSECAP00000007094	ENSDARP00000120649	AARS	ENSP00000261772	30.2437	29.9632	30.1039	30.0387	30.1216	30.172	29.5243	30.0259	29.7616	29.7454	30.0296	29.5594	31.319	30.1839	31.0468	30.3748	30.8284	30.2598	30.7699	30.6299	30.7049	30.5291	30.2099	30.672	30.5358	29.6915	30.2506	29.8475	29.6563	29.8309	29.7452	29.8701	29.6348	29.9298	29.7555	29.667	30.7939	29.5825	29.7915	29.6706	29.976
KOG0183	ENSP00000359910	ENSMUSP00000029082	ENSRNOP00000011724	ENSSSCP00000028149	ENSECAP00000011982	ENSDARP00000006445	PSMA7	ENSP00000359910	30.9871	30.721	30.967	30.613	31.2077	31.174	30.8226	31.0684	31.2251	31.1933	31.0486	31.2509	31.7091	31.5459	32.0214	31.8974	32.1441	31.9871	31.1756	31.6523	31.2447	31.2786	31.8319	31.671	31.8892	32.0438	31.3631	30.9085	30.5972	30.5733	30.9649	30.7361	31.1378	30.8911	30.9277	31.157	30.9446	30.8974	31.0008	30.769	31.1531
KOG0181	ENSP00000223321	ENSMUSP00000129767	ENSRNOP00000066950	ENSSSCP00000020984	ENSECAP00000018225	ENSDARP00000058679	PSMA2	ENSP00000223321	30.9064	31.3771	30.6718	31.2295	30.6135	30.5726	30.6958	30.6833	30.5708	31.0171	30.9788	30.9655	31.467	31.5458	31.533	31.8565	30.8579	31.0519	31.6066	31.8949	31.1134	31.363	32.1156	31.477	31.5748	31.3242	31.1913	30.7753	30.7547	30.7871	31.0304	30.8323	31.3167	31.0945	30.8096	31.444	31.5154	30.6755	31.3781	31.3272	31.1472
KOG0187	ENSP00000346046	ENSMUSP00000079628	ENSRNOP00000064320	ENSSSCP00000020253	ENSECAP00000022453	ENSDARP00000067865	RPS17	ENSP00000346046	29.7457	30.5531	29.6054	30.0143	30.554	29.4368	29.9886	29.426	30.2115	29.0939	29.5577	30.2111	29.7538	30.0259	29.5769	30.0316	30.0404	30.81	29.541	28.3741	29.3021	29.4894	27.8609	29.5581	29.0177	26.6667	28.9904	29.5402	30.0574	29.8257	29.7449	28.647	29.9778	29.53	29.6455	28.9087	29.6693	27.7973	29.2343	30.6168	31.0743
KOG0185	ENSP00000290541	ENSMUSP00000005923	ENSRNOP00000028484	ENSSSCP00000007062	ENSECAP00000005144	ENSDARP00000117990	PSMB4	ENSP00000290541	30.5197	31.1104	30.2342	30.5831	30.6323	30.5952	29.7577	30.3806	31.0402	30.2349	31.0999	30.7732	30.5387	29.1686	28.1182	28.6928	29.2167	29.7168	30.1119	30.0438	30.007	29.6095	29.9635	29.7028	30.3446	30.0175	29.7461	29.9369	30.4903	30.6564	30.3052	29.9173	29.8726	30.099	29.9184	29.9822	30.4193	30.6341	30.3353	30.4277	30.904
ENOG410IE8T	ENSP00000265371	ENSMUSP00000026917	ENSRNOP00000014492	ENSSSCP00000011839	ENSECAP00000018748	ENSDARP00000105696	NRP1	ENSP00000265371	28.9145	29.1188	27.9686	28.3761	28.9704	28.1959	28.6257	28.1476	27.5651	28.3626	28.1252	28.4958	26.2983	26.1808	27.3701	25.7107	27.2989	25.003	28.7471	28.4461	28.6639	28.6104	29.1119	28.8676	28.2727	28.8911	28.9507	28.5957	28.5959	28.3252	28.6201	27.894	27.8333	28.5729	28.3125	27.8465	27.6406	27.9403	27.7912	29.4385	28.6651
KOG1856	ENSP00000319104	ENSMUSP00000002121	ENSRNOP00000016759	ENSSSCP00000018832	ENSECAP00000018346	ENSDARP00000013353	SUPT6H	ENSP00000319104	26.5683	25.8039	26.2321	25.1625	25.3569	26.2996	25.8199	26.5183	26.3926	25.9729	25.7154	24.3204	28.0659	27.3681	28.299	28.1462	27.8276	27.4404	23.6118	23.484	23.7155	23.4903	23.5244	24.4791	23.0793	23.4293	24.2739	24.434	25.2776	25.4058	26.5761	24.8027	23.7783	25.5529	23.8995	24.1399	25.4129	24.2815	23.8606	26.775	26.4502
KOG1854	ENSP00000387262	ENSMUSP00000066181	ENSRNOP00000051091	ENSSSCP00000027120	ENSECAP00000022172	ENSDARP00000074570	IMMT	ENSP00000387262	34.309	35.1581	33.3442	34.2193	35.2675	33.8221	34.816	34.5506	33.0421	35.2407	33.5314	34.5251	35.2763	35.8149	34.4744	35.7039	34.7421	35.5481	34.7425	35.1397	34.5614	34.5538	35.2942	34.1904	34.7366	34.739	34.6174	34.6777	35.4234	34.4767	34.9112	34.6754	35.1105	34.7943	35.2477	35.4911	35.33	34.5315	35.0959	35.1096	34.1226
KOG1853	ENSP00000345892	ENSMUSP00000023359	ENSRNOP00000000029	ENSSSCP00000020320	ENSECAP00000007130	ENSDARP00000055241	NDE1	ENSP00000379643	26.146	27.7221	26.9825	26.7673	26.5236	26.3155	26.7436	26.1407	25.4146	26.2706	25.4538	25.0094	24.4778	25.2113	22.917	25.6956	22.8341	25.012	25.0497	24.397	25.6903	25.3133	24.6303	25.5546	25.3718	23.1839	25.1353	24.6947	23.7192	23.8563	23.6157	22.971	23.4709	23.0869	22.753	24.6074	29.5462	24.529	23.8346	23.8	23.7726
KOG1850	ENSP00000351206	ENSMUSP00000044936	ENSRNOP00000016553	ENSSSCP00000004475	ENSECAP00000007937	ENSDARP00000115010	TXLNB	ENSP00000351206	30.582	30.9621	30.4953	30.7587	31.1684	30.5888	31.0434	30.7016	30.8021	30.9539	30.8842	31.0748	29.313	30.2629	28.4723	29.1847	29.4382	29.1553	29.6835	29.881	29.7936	29.1972	29.8115	30.5278	29.8401	30.0234	29.6571	27.2385	27.4733	27.1734	27.4033	27.7584	28.6227	27.3548	27.5318	28.0242	27.8651	28.4501	27.8316	29.6788	30.1667
KOG1851	ENSP00000384211	ENSMUSP00000045460	ENSRNOP00000009500	ENSSSCP00000008978	ENSECAP00000011493	ENSDARP00000107489	PSME4	ENSP00000384211	28.2035	27.3889	28.0483	27.3213	27.5605	27.8358	31.0415	28.2015	28.0598	27.3452	28.574	28.0527	26.4679	27.5945	27.1486	27.3886	25.8576	26.9692	27.6782	27.9668	24.0109	27.9639	26.8638	25.5825	27.0932	26.5596	22.8839	21.2971	23.6202	25.5859	24.2111	24.0661	25.4116	24.9909	25.5793	25.6885	25.2534	24.9111	23.7938	23.9895	24.3792
KOG2638	ENSP00000338703	ENSMUSP00000099939	ENSRNOP00000063786	ENSSSCP00000008931	ENSECAP00000014613	ENSDARP00000006047	UGP2	ENSP00000338703	32.2264	33.1146	31.9379	32.9258	32.9202	32.1529	32.5641	31.8941	32.2453	33.2846	31.9883	33.2357	32.3725	33.471	32.1582	33.3166	31.8698	33.5097	33.814	33.8653	33.1982	33.2832	33.709	33.343	33.6817	33.9519	33.0279	33.8113	33.7171	33.5774	33.5441	34.3187	33.9109	33.4116	34.1145	34.1732	33.6919	34.1324	33.9435	30.8586	31.1447
KOG2636	ENSP00000362110	ENSMUSP00000030734	ENSRNOP00000010373	ENSSSCP00000003948	ENSECAP00000015337	ENSDARP00000073383	SF3A3	ENSP00000362110	28.9792	27.6368	28.6535	26.9227	27.2785	28.3878	26.2498	28.1829	27.9886	27.9453	27.3542	27.1371	27.7259	27.4534	27.8729	27.699	27.565	27.4269	27.473	27.3965	27.3843	27.4843	27.5021	27.8654	27.1155	27.8247	27.2637	27.3796	26.808	28.5205	27.3192	27.6212	27.3466	27.7243	27.4427	26.2552	26.8846	27.9979	27.1319	28.189	28.2201
KOG0327	ENSP00000326381	ENSMUSP00000023599	ENSRNOP00000002484	ENSSSCP00000012574	ENSECAP00000019166	ENSDARP00000104653	EIF4A2	ENSP00000326381	32.1153	31.7878	32.5235	32.2258	32.3844	32.1919	32.5187	32.0865	31.8815	32.4667	31.6405	32.761	28.88	28.4875	28.9611	29.3826	28.4481	28.6312	31.6014	31.6441	31.3736	31.3733	31.381	30.554	31.6388	32.1246	31.3604	31.2165	30.7235	31.0238	31.0715	31.2986	31.5562	31.583	31.35	31.5283	31.2928	31.9316	31.2424	32.2291	31.9132
KOG0326	ENSP00000264018	ENSMUSP00000128421	ENSRNOP00000017391	ENSSSCP00000016020	ENSECAP00000000675	ENSDARP00000081816	DDX6	ENSP00000478754	29.2971	29.1268	29.3562	29.0197	29.4506	29.3234	29.2148	28.9568	29.6424	29.0966	29.3275	29.2822	29.0314	29.1354	29.241	28.9325	29.0853	28.6196	29.3741	29.0108	28.9891	28.6334	28.9907	28.5162	28.5185	27.8063	29.2123	28.905	27.987	28.3631	28.6293	29.3336	27.9472	29.2532	29.1969	28.7966	28.4816	29.1882	29.171	30.1572	29.8067
KOG0453	ENSP00000216254	ENSMUSP00000023116	ENSRNOP00000029144	ENSSSCP00000000070	ENSECAP00000021462	ENSDARP00000123883	ACO2	ENSP00000216254	36.5764	37.4605	36.6984	37.8075	37.9199	36.9578	37.5385	36.7523	36.7082	37.7838	36.9347	37.9862	36.6185	37.224	36.4498	37.2391	36.4936	37.2168	36.6901	37.0123	36.7945	36.4201	37.4135	36.7442	36.9303	37.2325	36.6321	36.3301	36.573	35.7757	36.491	36.6447	36.5045	36.2356	36.9252	36.7183	36.823	36.2836	36.5435	36.4084	36.9084
KOG0459	ENSP00000341247	ENSMUSP00000078940	ENSRNOP00000067103	ENSSSCP00000013108	ENSECAP00000000002	ENSDARP00000041710	GSPT2	ENSP00000341247	30.1878	30.3009	30.2497	30.1151	30.4538	30.5297	30.1453	30.1244	30.2942	30.0437	29.8064	29.8537	26.5579	26.8109	27.0116	25.9858	25.8835	26.1333	22.7739	23.8342	23.9448	22.1843	22.5163	24.0532	23.2727	23.5504	24.0127	23.4371	25.5016	25.3346	25.3706	26.7716	25.7681	24.2032	25.5882	23.1053	22.8003	23.2491	23.9122	27.3109	27.2649
KOG0458	ENSP00000356811	ENSMUSP00000020153	ENSRNOP00000019734	ENSSSCP00000004504	ENSECAP00000004522	ENSDARP00000118572	HBS1L	ENSP00000356811	28.8383	29.2873	28.8888	29.6651	29.3635	28.9851	29.4036	28.5853	28.6635	29.5733	29.0004	29.5331	27.1159	26.834	26.7627	26.1714	27.0689	26.7066	28.0047	28.2095	27.3388	27.8783	27.8077	28.1467	27.5606	27.9205	28.0567	28.4485	28.1712	28.1521	28.6861	28.3137	28.888	28.959	28.3194	28.4387	28.6333	28.705	28.669	29.1486	29.1818
KOG0329	ENSP00000242776	ENSMUSP00000019576	ENSRNOP00000040666	ENSSSCP00000014647	ENSECAP00000006173	ENSDARP00000010925	DDX39A	ENSP00000242776	25.2568	25.0472	25.1498	25.7952	25.0839	24.9937	25.4547	25.7235	25.1556	25.0921	25.6235	25.8675	31.1129	31.028	31.4078	31.1882	31.4622	31.1645	24.9406	25.1328	24.1773	23.6993	24.875	24.5263	23.6147	25.4138	24.0277	30.5715	29.6343	29.9878	30.3107	29.8868	29.9709	30.2886	29.9551	29.9793	29.5831	30.3337	30.0816	24.3433	21.2201
KOG2630	ENSP00000273920	ENSMUSP00000031268	ENSRNOP00000003083	ENSSSCP00000009860	ENSECAP00000017163	ENSDARP00000031494	ENOPH1	ENSP00000273920	25.2007	26.1279	25.5941	26.7334	26.747	25.5774	27.9163	26.075	26.3737	27.1385	26.4486	27.0777	25.4007	25.3202	26.3439	25.4873	27.113	27.1941	28.7093	28.6308	27.4453	27.7568	28.6098	27.864	28.1994	29.0632	28.3097	29.2772	29.2872	28.1254	29.3873	28.4038	28.4294	29.5154	28.1198	29.0135	27.405	29.0293	28.8001	28.1694	28.7336
KOG1584	ENSP00000343645	ENSMUSP00000101980	ENSRNOP00000026186	ENSSSCP00000025098	ENSECAP00000019094	ENSDARP00000030476	SULT1A3	ENSP00000378570	27.7435	26.9432	27.7252	27.5171	26.3231	26.8841	27.2254	27.2195	27.0359	26.3907	26.8223	26.4969	23.8128	23.2543	23.1284	22.2621	22.4201	23.0791	29.2231	29.9028	29.5781	28.9584	29.6057	29.6369	29.6161	29.9799	30.1843	29.6569	27.9014	29.7207	28.0849	29.9601	28.0658	29.9383	28.258	28.6599	28.3373	30.0795	29.6936	25.4241	24.2533
KOG1585	ENSP00000324628	ENSMUSP00000025474	ENSRNOP00000061787	ENSSSCP00000027598	ENSECAP00000011059	ENSDARP00000063150	NAPG	ENSP00000324628	27.8831	28.369	28.071	27.999	28.4021	28.0317	28.0155	27.491	27.9631	27.8456	27.9182	27.8272	27.3204	28.3912	27.9408	27.7206	27.2761	26.292	28.7685	28.6601	28.6457	28.4048	28.4678	28.8061	28.5571	28.7011	28.2302	29.7049	29.1477	29.366	29.4293	28.423	29.0492	29.3438	28.8844	28.4644	29.2937	28.8715	29.5119	28.151	27.46
KOG1586	ENSP00000263354	ENSMUSP00000006181	ENSRNOP00000002044	ENSSSCP00000003378	ENSECAP00000005451	ENSDARP00000009285	NAPA	ENSP00000263354	29.6173	29.8395	29.7128	29.9906	29.8597	29.6728	29.762	29.188	29.5289	29.8964	29.5394	30.0436	29.0758	29.0913	29.0785	29.2675	28.22	28.867	30.9381	30.3859	30.2873	30.9705	30.9907	29.8842	30.6591	30.8055	30.4405	30.5722	29.8422	29.5931	30.3818	30.2339	29.3468	29.8227	30.012	29.7727	28.5607	30.0719	29.5552	30.1612	30.4222
KOG1587	ENSP00000380308	ENSMUSP00000097605	ENSRNOP00000060919	ENSSSCP00000016901	ENSECAP00000006295	ENSDARP00000087003	DYNC1I2	ENSP00000380308	29.44	29.7718	29.4269	29.9478	29.7066	29.8612	29.5605	29.1085	29.5388	29.9405	29.7045	30.101	28.3399	29.7033	29.7113	29.5864	29.0508	29.5214	30.0626	30.1692	29.7134	29.559	29.8517	30.1248	29.6358	29.9352	29.517	30.562	29.8892	30.8506	30.1138	30.3206	29.5939	30.3964	30.2719	29.3839	30.0692	29.9624	29.8315	30.3213	30.3009
KOG1588	ENSP00000313829	ENSMUSP00000066516	ENSRNOP00000066894	ENSSSCP00000025836	ENSECAP00000016975	ENSDARP00000069273	KHDRBS1	ENSP00000313829	28.6029	28.7191	29.7636	29.2876	28.6435	29.257	29.6589	28.5706	28.9071	28.0043	28.8727	28.0486	33.5095	32.6102	32.8879	32.3644	32.8592	32.5498	29.4002	29.5003	30.4863	29.1997	29.2253	29.8759	29.0611	28.6583	29.7816	28.0324	28.0922	28.443	27.9548	27.5816	27.7025	28.0042	27.0998	27.6569	28.1017	27.2033	26.9379	30.668	30.5776
KOG1589	ENSP00000271373	ENSMUSP00000027853	ENSRNOP00000004206	ENSSSCP00000006721	ENSECAP00000000030	ENSDARP00000031014	MPC2	ENSP00000356820	30.9034	32.2595	30.9016	32.069	32.687	31.1538	32.5773	30.515	31.3144	33.1542	31.1594	33.2228	30.3742	31.1228	30.0124	31.5991	29.3364	31.3835	30.6608	30.8196	30.6609	30.0343	30.5274	28.8898	30.5868	31.5599	29.9011	30.162	31.1465	30.1964	30.6486	30.7523	31.7248	30.8806	31.3558	31.836	31.7006	31.5479	30.6609	31.343	31.7078
KOG1326	ENSP00000386881	ENSMUSP00000080579	ENSRNOP00000061606	ENSSSCP00000008874	ENSECAP00000006578	ENSDARP00000114340	DYSF	ENSP00000386881	32.1394	32.2633	31.8255	32.2786	32.5464	31.7536	32.522	32.2572	31.6653	32.1903	32.0656	32.5179	28.1261	30.0987	28.731	30.3889	29.0006	30.2303	32.4557	32.1628	31.9582	31.8762	32.6128	32.6059	32.618	32.5315	32.4872	31.4686	32.6679	31.5219	32.3485	31.4673	32.0357	32.0609	32.4417	32.264	31.8146	31.1863	30.8154	29.3818	31.2572
KOG1327	ENSP00000198765	ENSMUSP00000029885	ENSRNOP00000008281	ENSSSCP00000006545	ENSECAP00000019626	ENSDARP00000021749	CPNE3	ENSP00000477590	29.9663	29.9824	29.8209	29.9511	29.9475	29.7053	29.457	30.1829	30.0163	29.9233	29.5593	29.9395	28.4418	27.2814	27.944	26.7046	28.2951	28.1246	31.2054	31.4457	30.907	30.7744	31.3742	30.3193	30.9416	31.3928	30.7421	30.393	30.3294	30.2807	30.6256	30.7183	30.8282	30.1743	30.5942	30.2861	30.1139	30.568	30.425	30.3708	31.3799
KOG1320	ENSP00000258080	ENSMUSP00000087073	ENSRNOP00000030076	ENSSSCP00000025106	ENSECAP00000000520	ENSDARP00000092827	HTRA2	ENSP00000258080	28.3054	29.5421	28.1943	29.8451	29.7908	28.0178	29.7299	27.9404	28.0187	29.8067	27.7792	29.8315	26.9618	28.7569	27.3382	28.7612	26.8432	27.6757	28.1274	28.4981	28.1993	27.7651	28.5899	28.0724	27.9879	28.9335	28.2874	28.227	29.1863	28.6871	29.5791	28.4985	29.9494	29.238	29.8188	29.4622	28.5731	28.1899	28.1331	27.0228	27.3495
KOG1321	ENSP00000372326	ENSMUSP00000025484	ENSRNOP00000024328	ENSSSCP00000004896	ENSECAP00000010231	ENSDARP00000125028	FECH	ENSP00000372326	30.5097	30.277	30.6453	30.0997	29.9757	30.2659	29.5703	30.6279	30.1229	30.2709	30.559	30.2593	30.8821	30.1904	31.2175	30.068	31.1962	29.6387	31.0195	31.7156	31.1588	30.5052	31.9104	30.8968	31.0707	30.8434	30.6474	30.5281	30.567	30.4264	30.4324	29.8815	29.8528	29.9283	30.0408	30.6756	30.4643	31.0454	30.9427	31.2037	31.4427
ENOG410IGRQ	ENSP00000305632	ENSMUSP00000026922	ENSRNOP00000026158	ENSSSCP00000001971	ENSECAP00000021200	ENSDARP00000096573	HOMER2	ENSP00000305632	22.7358	25.0621	24.1874	25.1984	25.0082	24.2584	24.7063	24.5459	24.7584	25.3222	24.1039	23.2706	30.1784	30.4997	29.5801	30.5335	29.4772	30.3425	24.205	25.6072	24.2808	22.8297	24.8618	24.4332	25.0476	25.3694	23.1855	26.537	26.8123	25.9317	27.5363	25.7497	26.6984	28.484	27.433	27.5745	26.6236	27.027	25.8948	24.862	28.6908
ENOG410IWUS	ENSP00000357683	ENSMUSP00000001043	ENSRNOP00000067635	ENSSSCP00000029931	ENSECAP00000018397	ENSDARP00000108834	CHTOP	ENSP00000357679	27.0715	26.3159	26.1769	25.5548	25.9231	25.5166	25.8504	26.259	25.651	25.6422	26.5455	25.3451	27.6263	27.8655	27.9098	28.7143	27.3658	27.4298	26.3716	27.3878	27.0508	26.5786	27.3651	27.559	26.8844	26.4989	27.3926	26.6234	27.5126	27.1157	27.5538	26.7265	26.9858	26.84	26.7115	27.0169	27.2126	27.2103	27.2659	27.2662	28.2251
ENOG410IWUJ	ENSP00000265260	ENSMUSP00000110087	ENSRNOP00000039022	ENSSSCP00000012736	ENSECAP00000007957	ENSDARP00000113543	PCNP	ENSP00000265260	27.2254	27.3962	28.1895	27.4005	26.1505	27.1826	27.4784	26.2072	27.3572	26.98	27.8861	27.8037	25.9043	26.3501	26.907	26.7443	26.7099	26.1041	26.632	26.1314	27.1609	26.1741	26.652	26.7633	26.6361	27.2439	27.0628	28.084	27.5863	27.8803	27.5252	27.4797	26.8494	27.7475	27.5683	27.8105	27.8484	27.307	28.754	29.2124	28.4775
ENOG410IWUE	ENSP00000289779	ENSMUSP00000041907	ENSRNOP00000006141	ENSSSCP00000006789	ENSECAP00000016301	ENSDARP00000037844	F11R	ENSP00000357005	25.1284	25.5884	25.2546	23.6388	25.737	25.451	24.781	26.9004	25.385	25.7981	24.3717	25.6632	27.0892	25.618	27.2889	26.1017	27.3013	25.6589	24.4551	24.7395	25.0004	23.5495	24.7179	24.7699	23.9307	25.8344	23.2972	26.9911	26.9884	27.0624	26.8651	26.5788	26.9043	26.256	26.9975	27.161	27.1241	26.7889	26.5211	26.6131	26.4659
KOG4226	ENSP00000288986	ENSMUSP00000112221	ENSRNOP00000020330	ENSSSCP00000025894	ENSECAP00000006001	ENSDARP00000121375	NCK1	ENSP00000417273	26.808	27.1027	27.2999	26.8745	26.2187	26.0059	26.0927	26.5384	26.5361	26.8835	25.8528	26.0429	26.8305	25.8701	26.0176	26.2507	26.0478	25.2314	25.425	25.7106	25.1325	25.8773	24.9004	25.9048	24.8762	25.5584	25.7008	26.1904	26.7456	27.0944	27.1613	26.4297	27.635	26.3532	27.0481	25.6088	26.5856	25.3118	26.08	26.6404	26.7844
KOG0212	ENSP00000261776	ENSMUSP00000034190	ENSRNOP00000023383	ENSSSCP00000002945	ENSECAP00000010638	ENSDARP00000003288	VAC14	ENSP00000261776	26.7399	26.469	27.1139	26.2203	26.9859	27.3714	26.4948	26.8156	26.9988	25.8538	26.7308	25.7964	25.6952	25.4282	25.1547	25.0829	24.8672	25.7195	27.4866	26.9905	25.9755	27.294	26.7457	27.1584	27.1507	26.6802	26.8502	26.5326	26.3656	26.7603	26.407	24.5415	26.3464	26.6887	26.9273	26.3231	25.6771	27.0906	25.9547	25.5574	26.5941
KOG0214	ENSP00000312735	ENSMUSP00000031167	ENSRNOP00000030781	ENSSSCP00000023238	ENSECAP00000011680	ENSDARP00000105846	POLR2B	ENSP00000370625	28.3695	27.169	28.1753	27.4819	27.6808	28.1416	27.3826	28.1236	28.7182	28.0061	28.1576	27.7857	28.3385	27.9866	28.4141	27.9783	28.2705	27.8961	27.1003	27.4334	28.1089	27.2099	26.816	27.2361	27.4094	26.9728	26.9982	27.5613	27.7408	27.6331	27.7842	27.6681	27.2867	27.5341	27.5749	26.7822	26.8374	27.2717	27.0791	28.6202	28.3975
KOG3366	ENSP00000301587	ENSMUSP00000046256	ENSRNOP00000004836	ENSSSCP00000017889	ENSECAP00000007497	ENSDARP00000038799	ATP5H	ENSP00000301587	34.3039	34.9054	33.894	34.8026	34.8892	33.0495	34.797	34.7134	34.6631	34.9482	33.9013	35.2524	35.202	36.224	35.3486	35.6537	35.2803	36.0801	34.4946	34.3475	34.1808	33.6133	34.7058	34.1106	34.206	34.697	33.9207	34.2612	33.8112	33.5755	34.2681	34.2241	33.826	33.4811	34.2721	34.0533	33.7881	33.611	33.692	32.0657	32.6588
KOG3367	ENSP00000298556	ENSMUSP00000026723	ENSRNOP00000043388	ENSSSCP00000025410	ENSECAP00000015090	ENSDARP00000111738	HPRT1	ENSP00000298556	33.5215	33.3333	33.7024	33.6784	34.0299	33.6234	33.3522	33.1077	33.8125	33.4947	33.482	33.848	29.0744	31.5947	28.5717	31.3968	28.8121	30.9351	30.1656	29.7413	30.2116	29.5608	30.2067	30.0528	29.7456	30.3954	29.7041	31.1697	30.3068	31.5006	30.6839	31.9433	31.3295	31.6275	31.0624	30.3296	30.6543	31.2331	30.9767	30.9589	30.1827
KOG3364	ENSP00000223136	ENSMUSP00000019198	ENSRNOP00000061895	ENSSSCP00000021929	ENSECAP00000010996	ENSDARP00000113273	FIS1	ENSP00000223136	30.0832	30.5874	30.2198	30.211	30.5411	30.3111	30.3841	29.99	30.1224	30.5733	29.8158	30.6491	26.5163	27.9373	26.8977	27.7068	27.3297	27.2939	31.0205	31.7078	31.88	30.1896	31.6999	30.759	30.9436	31.0981	31.205	29.9579	28.7928	29.6241	30.0194	29.8873	30.2516	30.1211	29.6287	29.781	30.866	30.1126	29.5185	31.1128	31.6859
KOG3363	ENSP00000323076	ENSMUSP00000073832	ENSRNOP00000027262	ENSSSCP00000012124	ENSECAP00000016554	ENSDARP00000109973	NDUFAF3	ENSP00000323076	27.1191	29.2572	27.0335	29.0323	29.0947	26.6984	29.1549	27.0919	27.0827	29.335	28.0566	29.1128	27.2567	24.6948	21.836	23.8045	23.6195	23.4308	27.2316	27.5151	27.6691	26.9378	27.6237	27.178	26.9983	27.8736	27.2701	27.5709	28.8813	28.5477	28.6348	28.2198	28.8705	28.5396	28.5207	28.519	29.0988	29.2453	28.5644	27.3695	28.0055
KOG3361	ENSP00000310623	ENSMUSP00000026937	ENSRNOP00000000890	ENSSSCP00000026596	ENSECAP00000017366	ENSDARP00000051606	ISCU	ENSP00000310623	28.6197	29.3979	29.0259	29.0224	28.7563	28.5093	28.9026	28.3895	28.2278	29.0735	28.612	29.2207	27.5103	28.0727	27.0377	28.2742	27.0884	27.5856	29.0293	30.1929	29.7673	28.6847	30.6744	29.6242	29.6469	29.9368	28.9657	29.176	28.3898	27.5722	28.37	28.1536	28.783	28.2396	28.4944	28.0286	28.5551	27.2073	28.8868	28.3026	28.3194
ENOG410IFZ1	ENSP00000363071	ENSMUSP00000027409	ENSRNOP00000026860	ENSSSCP00000021504	ENSECAP00000011546	ENSDARP00000075994	DES	ENSP00000363071	33.3869	33.1743	33.836	33.6435	33.2779	33.4092	33.3637	33.7171	33.931	33.1911	33.9302	33.7442	35.0544	35.7624	34.9566	36.0537	35.959	36.2529	35.579	36.1188	35.6999	36.3495	35.7517	36.2143	36.4223	35.2638	35.6174	35.7392	33.5006	34.4384	34.2659	35.2581	32.9761	35.2716	34.3514	33.8904	33.7705	35.1718	35.3585	34.9686	34.1353
KOG3369	ENSP00000436005	ENSMUSP00000034623	ENSRNOP00000016145	ENSSSCP00000016027	ENSECAP00000004298	ENSDARP00000032254	TRAPPC4	ENSP00000436005	27.0589	26.7324	26.8973	27.7266	27.3343	26.5376	27.2874	26.3901	27.1789	27.1493	26.981	26.5754	25.4895	25.509	24.5777	24.833	23.9818	23.9392	24.5354	23.5319	24.773	23.6935	22.5236	27.4591	22.8637	22.8787	23.8064	24.428	24.077	24.1526	24.0815	24.8009	25.176	25.0993	23.0693	23.5696	21.3918	25.3745	21.8099	25.4143	25.5476
KOG2453	ENSP00000387123	ENSMUSP00000065089	ENSRNOP00000020325	ENSSSCP00000015155	ENSECAP00000008893	ENSDARP00000108190	ALDH7A1	ENSP00000387123	32.0024	32.4713	31.7302	32.4558	32.4638	31.799	32.6185	31.6196	31.8927	32.5856	32.0087	32.6067	33.1263	33.5492	33.1734	33.4226	32.8559	33.1805	32.2128	32.6987	32.6126	31.9841	32.9915	32.2544	32.3368	32.6683	32.0793	33.0249	33.1565	33.1191	33.5003	33.2336	33.1276	32.7992	33.3888	32.9533	33.2566	32.6142	32.9995	31.8065	31.5322
KOG2451	ENSP00000314649	ENSMUSP00000040591	ENSRNOP00000035601	ENSSSCP00000001161	ENSECAP00000018194	ENSDARP00000012423	ALDH5A1	ENSP00000314649	31.472	32.8235	30.6859	32.8474	32.7891	30.6562	33.0128	30.8788	30.0269	32.4841	30.5194	32.649	28.6499	28.5516	28.3251	28.4568	28.2089	28.5542	31.6869	32.4665	32.1861	31.4115	33.6905	31.829	32.218	33.0196	32.6933	31.7836	31.6477	31.6119	31.8948	31.2088	31.4795	31.3519	31.7556	31.338	31.3334	31.4809	31.4695	31.8209	32.4694
KOG2416	ENSP00000262710	ENSMUSP00000022793	ENSRNOP00000018982	ENSSSCP00000002224	ENSECAP00000018862	ENSDARP00000121592	ACIN1	ENSP00000262710	28.3643	26.8116	27.7645	26.974	26.9515	28.6631	26.4804	27.9104	28.117	26.6643	27.9557	27.0674	27.8828	27.5048	28.0861	30.9538	28.3145	28.1234	26.8669	27.5417	27.8339	26.7074	26.9593	27.4564	27.1018	26.4376	27.4044	27.0866	26.8043	27.8351	27.3764	26.9322	27.4119	27.4041	27.1171	25.8124	26.7779	26.1171	27.1471	28.0352	28.5544
KOG2415	ENSP00000426638	ENSMUSP00000029386	ENSRNOP00000013262	ENSSSCP00000009469	ENSECAP00000010444	ENSDARP00000056711	ETFDH	ENSP00000426638	33.7666	35.2308	33.5402	35.3467	35.2487	33.5348	35.1083	33.6559	33.7625	35.1161	33.3407	35.3227	33.3116	34.2523	33.1661	34.7045	32.9477	34.1341	34.0075	34.1415	34.1866	33.3817	34.5009	33.7301	33.9386	34.1838	33.5415	32.7204	33.5342	32.8661	33.4076	33.3444	33.3964	32.888	33.5835	33.7279	33.0031	33.0359	32.9019	33.5755	34.6418
KOG2413	ENSP00000421566	ENSMUSP00000070946	ENSRNOP00000031325	ENSSSCP00000011314	ENSECAP00000020397	ENSDARP00000022971	XPNPEP1	ENSP00000421566	30.8385	29.8775	30.799	29.9273	30.1095	30.9336	30.6289	30.368	30.2115	30.0643	30.326	30.0356	29.1649	29.1115	29.0169	30.4237	28.9794	29.6144	30.1135	30.3004	30.087	29.8789	30.2033	30.0617	30.3551	30.6715	30.023	29.315	29.8577	30.0118	29.7815	29.9817	30.1438	29.9354	29.7538	28.9637	29.6981	29.0562	29.9671	30.1159	30.0855
KOG2411	ENSP00000355086	ENSMUSP00000041851	ENSRNOP00000003828	ENSSSCP00000016425	ENSECAP00000003808	ENSDARP00000119212	DARS2	ENSP00000355086	27.6938	27.4793	27.5479	28.0977	27.9353	27.9648	27.6753	27.7021	27.7373	28.306	28.0068	27.96	28.9052	30.1788	28.484	29.932	28.5572	29.6756	30.1021	29.9632	30.5987	30.0901	30.665	30.4371	30.466	30.9501	29.9797	27.342	27.608	27.238	27.4843	27.7153	27.4622	27.0028	27.2673	27.5512	27.6079	27.55	26.9972	27.4175	28.09
KOG2948	ENSP00000267103	ENSMUSP00000109312	ENSRNOP00000017942	ENSSSCP00000000282	ENSECAP00000009272	ENSDARP00000093069	C12orf10	ENSP00000267103	28.2909	27.6959	28.0246	28.0026	27.5594	28.0307	27.9778	27.3698	26.8428	27.299	27.6641	27.2986	29.4058	30.1118	29.6384	29.7338	29.4535	28.8807	26.7796	27.3013	26.7062	25.9958	26.4663	27.0588	26.8523	26.5157	27.1873	23.3146	23.8698	24.725	23.1771	25.8229	25.8845	25.0528	24.7187	23.6117	25.2041	24.232	24.838	26.7497	27.6157
KOG2418	ENSP00000340820	ENSMUSP00000097919	ENSRNOP00000006856	ENSSSCP00000018344	ENSECAP00000002526	ENSDARP00000106770	MAPT	ENSP00000340820	32.1401	30.2777	28.8162	30.1248	30.3485	29.2415	29.934	32.281	28.68	30.3536	28.7139	29.6561	28.26	25.458	28.5045	21.958	28.3023	24.0315	27.9207	26.4081	27.4476	29.0976	28.9691	29.3248	29.6065	29.6952	29.05	31.0547	30.4225	30.9071	29.6206	30.8332	30.538	30.7487	29.5582	30.553	30.4093	30.7838	30.5417	25.9439	29.0591
KOG2455	ENSP00000290597	ENSMUSP00000043821	ENSRNOP00000062857	ENSSSCP00000025588	ENSECAP00000010053	ENSDARP00000055709	ALDH4A1	ENSP00000364490	32.3344	32.5591	31.4036	32.9424	32.2619	31.5869	32.4759	31.7635	31.3365	32.8249	31.9822	33.0299	33.7705	34.4258	33.5227	34.4479	33.1349	34.101	33.2514	33.1901	33.63	32.9781	33.3476	33.2069	33.4146	33.5368	33.5186	32.393	32.2722	32.1947	32.7551	32.4091	32.5044	32.439	32.4139	32.2915	32.4557	32.5921	32.3587	32.8835	33.493
KOG3090	ENSP00000441875	ENSMUSP00000004375	ENSRNOP00000017472	ENSSSCP00000026414	ENSECAP00000014670	ENSDARP00000022440	PHB2	ENSP00000441875	32.6041	34.3192	32.6361	34.1786	34.3939	32.8081	34.0305	33.1025	33.2735	34.0227	32.9044	34.3347	29.5382	30.1196	28.499	29.8415	28.4632	29.6238	33.5801	33.7032	33.4536	32.8879	34.1314	33.3044	33.5824	33.6939	33.2905	33.3403	33.61	33.1681	33.5475	33.4963	33.7715	33.5789	33.7858	33.5762	33.8664	33.3614	33.7326	33.5713	33.9971
KOG3092	ENSP00000365025	ENSMUSP00000025246	ENSRNOP00000001123	ENSSSCP00000030176	ENSECAP00000018636	ENSDARP00000098474	CSNK2B	ENSP00000365042	28.482	28.5348	28.5065	28.4724	28.0857	27.9777	28.0604	27.6429	28.1707	28.2842	28.3887	27.7639	26.9878	27.4555	27.4245	27.9421	27.8086	26.8721	27.9141	27.3353	27.6582	27.0545	28.0682	27.8352	27.4336	27.9006	27.51	28.4097	28.974	28.8514	28.9067	28.079	27.9571	29.0527	27.7642	28.5844	27.9586	27.9587	27.955	28.6079	29.2282
KOG3096	ENSP00000358554	ENSMUSP00000005830	ENSRNOP00000025592	ENSSSCP00000007206	ENSECAP00000018445	ENSDARP00000106436	BCAS2	ENSP00000358554	27.0098	26.4352	26.6048	26.5335	26.0453	25.9657	26.0099	26.0426	25.0866	25.3516	25.965	25.9896	25.3081	25.253	25.7561	25.5456	26.0856	25.5442	25.5712	25.7674	25.8928	25.4665	25.0376	25.969	25.8389	24.602	25.8888	25.538	25.3398	26.1863	25.7307	25.2887	24.5891	24.9293	26.4168	24.9973	25.207	22.6937	24.4604	25.927	25.7882
KOG3099	ENSP00000318852	ENSMUSP00000027916	ENSRNOP00000003249	ENSSSCP00000011537	ENSECAP00000018645	ENSDARP00000064143	BPNT1	ENSP00000446828	30.1345	31.2519	30.5156	31.2499	31.1362	30.1437	31.0695	29.7226	29.9427	31.1159	30.2091	31.1036	29.2081	29.1202	29.7622	29.6721	28.7923	28.5107	30.1154	30.3975	29.7028	29.8705	30.3485	30.2484	30.0631	30.2524	30.5318	29.3598	29.4407	28.9581	28.5418	29.8935	30.1964	30.1451	29.6609	29.0657	30.023	28.3418	30.0062	28.374	29.573
KOG3890	ENSP00000310785	ENSMUSP00000035034	ENSRNOP00000067192	ENSSSCP00000012431	ENSECAP00000011129	ENSDARP00000123217	MRPS22	ENSP00000418008	29.2187	29.8401	28.821	29.5564	29.7837	29.4012	30.3772	29.1264	28.941	29.5856	29.13	29.612	27.7168	29.6509	27.7069	28.6558	28.5261	28.9444	29.655	30.1901	29.9196	29.1002	30.5744	30.3544	30.4036	30.4045	29.9111	29.586	29.7377	29.394	29.9371	29.7057	29.872	28.9557	29.7499	29.959	30.0131	29.7936	29.7446	29.4639	30.4578
KOG3894	ENSP00000305810	ENSMUSP00000109761	ENSRNOP00000008410	ENSSSCP00000020073	ENSECAP00000013749	ENSDARP00000051892	STX18	ENSP00000305810	26.9393	26.3216	27.268	26.1644	27.0351	26.7617	25.248	26.7832	26.2798	25.3803	26.2817	25.4117	24.6913	21.4082	24.0813	23.9907	23.3547	23.6973	25.5449	25.834	25.87	25.8372	26.2865	26.3633	25.3042	26.0642	26.4888	26.9252	27.4717	26.6221	26.9338	26.3967	26.4307	26.0346	27.1313	27.1393	27.5908	27.4635	25.657	25.7901	26.9172
KOG3895	ENSP00000295987	ENSMUSP00000080568	ENSRNOP00000014250	ENSSSCP00000028857	ENSECAP00000002205	ENSDARP00000079404	SYN1	ENSP00000295987	26.113	23.7128	27.8411	25.2686	23.0693	27.2436	24.789	25.8569	26.2307	23.0836	25.3152	23.36	26.9137	21.1717	26.1646	23.2206	25.8356	21.1675	24.5868	23.0509	25.8715	24.2094	23.0207	26.8581	24.9466	21.4906	27.2492	24.9086	25.1407	27.2988	24.2435	26.7707	23.2785	25.37	23.6577	23.8356	23.5244	24.8279	25.6442	23.7916	23.274
KOG3896	ENSP00000414906	ENSMUSP00000025505	ENSRNOP00000026394	ENSSSCP00000024337	ENSECAP00000009404	ENSDARP00000034920	DCTN4	ENSP00000414906	28.4412	27.6864	28.8696	28.2462	27.9998	28.7191	28.375	28.495	28.6073	27.5887	28.2782	27.677	27.8356	27.615	27.3797	27.8371	27.7213	27.4125	27.9058	28.4954	28.1814	28.3678	28.3351	28.5621	28.1897	28.0181	28.3676	28.4521	28.1577	27.7421	27.7496	27.5477	26.8285	27.8529	26.5777	27.73	26.803	27.4169	27.3407	28.3504	28.5916
KOG4326	ENSP00000306003	ENSMUSP00000051222	ENSRNOP00000000072	ENSSSCP00000022175	ENSECAP00000014844	ENSDARP00000090664	ATP5I	ENSP00000306003	33.0029	34.3355	32.9631	34.1542	34.3148	32.2813	33.8318	33.2289	32.1894	33.633	32.9753	33.5063	33.0714	34.2317	33.0693	34.029	33.2165	34.2956	32.6093	32.8182	32.4472	31.6909	32.8199	32.5711	32.4537	32.9628	32.4043	30.0923	30.5226	28.03	30.8338	31.0393	31.1784	30.6678	31.0206	30.5639	30.9332	30.422	30.0798	33.1673	33.518
KOG4325	ENSP00000386156	ENSMUSP00000129789	ENSRNOP00000050215	ENSSSCP00000000386	ENSECAP00000009678	ENSDARP00000067667	PYM1	ENSP00000386156	26.5145	25.4572	25.9713	25.1734	25.5656	22.288	25.2054	26.4722	25.4043	24.0423	25.3254	22.9735	26.6746	27.3086	27.2342	27.4835	27.12	25.6847	26.5549	25.3291	26.2576	26.8473	26.1749	26.7403	26.8997	25.703	25.9075	25.9096	25.9984	25.5073	26.0343	25.3856	24.8182	25.247	25.751	23.9109	24.8615	23.3858	25.7073	26.2859	26.0651
ENOG410IG7F	ENSP00000206020	ENSMUSP00000018431	ENSRNOP00000005653	ENSSSCP00000018965	ENSECAP00000017396	ENSDARP00000015486	SPAG7	ENSP00000206020	26.1231	26.8286	26.1567	25.6943	26.2358	26.3363	25.8196	24.932	25.1941	25.9535	25.7926	26.4303	28.4837	28.6318	28.1866	28.7645	28.3385	28.1044	26.8112	27.4865	26.9014	26.0493	27.1308	27.1341	26.7546	26.3884	26.7505	27.3426	27.5566	27.3368	27.6705	27.4867	27.6834	27.8393	27.6241	26.6498	26.771	26.1283	26.3534	28.3441	28.456
KOG0668	ENSP00000262506	ENSMUSP00000055919	ENSRNOP00000016386	ENSSSCP00000003024	ENSECAP00000011977	ENSDARP00000027027	CSNK2A2	ENSP00000262506	27.3231	27.3403	27.4854	27.3497	26.6981	27.4279	26.5171	26.7709	26.4572	25.8193	26.3576	26.9113	25.2265	25.8731	25.8452	23.998	24.5741	25.2337	26.7778	26.9119	27.0483	26.7769	27.2412	26.8312	26.7061	26.462	26.5936	27.469	28.0632	27.7367	28.101	26.9844	27.1595	26.6427	26.2904	27.8679	27.0805	27.3309	25.7387	27.1643	27.6577
KOG0846	ENSP00000260102	ENSMUSP00000115512	ENSRNOP00000011619	ENSSSCP00000024848	ENSECAP00000009969	ENSDARP00000060591	MRPL15	ENSP00000260102	27.7701	29.048	28.1283	29.0078	29.4656	28.2363	29.0524	28.2317	28.2265	29.1385	28.0565	28.8318	26.7381	28.3068	26.8915	28.4011	27.9868	28.7192	29.0565	29.0495	28.8814	28.5646	29.5518	29.0406	28.5797	28.9756	28.7714	28.5424	29.1928	28.3829	28.9712	28.6798	29.9899	28.1836	29.9082	28.562	28.9227	28.0023	28.3475	29.3208	30.0557
KOG0663	ENSP00000384442	ENSMUSP00000070527	ENSRNOP00000039105	ENSSSCP00000003635	ENSECAP00000003765	ENSDARP00000078136	CDK11A	ENSP00000384442	24.7228	25.7264	24.33	24.9146	25.2337	25.4296	25.1122	24.0731	25.3112	25.5089	23.9853	25.1	23.5723	23.856	25.7325	24.1268	24.754	22.7529	25.457	25.0723	24.8983	25.3374	26.4481	25.2679	25.7163	27.9654	25.9483	23.4951	22.6733	25.1553	20.2727	23.0674	22.4604	23.0363	23.3035	22.1089	22.7337	22.8767	22.3565	27.849	27.6185
KOG0660	ENSP00000215832	ENSMUSP00000023462	ENSRNOP00000002533	ENSSSCP00000010754	ENSECAP00000008642	ENSDARP00000038550	MAPK1	ENSP00000215832	30.4113	29.9888	30.7056	30.5848	30.0072	30.6837	30.7611	30.6676	30.4019	30.2106	30.186	30.5349	29.1204	29.0381	29.7057	29.0449	29.5518	29.0394	30.1852	30.3457	30.2031	30.9742	29.8213	30.344	30.0084	30.0713	30.5369	29.7097	28.6146	29.2117	29.3443	29.7977	29.0388	29.6278	29.2395	28.4727	28.1796	28.704	28.8669	30.4439	31.763
KOG0840	ENSP00000245816	ENSMUSP00000002735	ENSRNOP00000066481	ENSSSCP00000014388	ENSECAP00000020480	ENSDARP00000116965	CLPP	ENSP00000245816	29.8045	30.5776	28.4978	29.7409	30.216	28.7886	29.7986	28.9683	31.264	30.0196	28.7286	29.794	30.1056	31.0353	29.7776	30.8849	29.8368	30.839	27.5823	26.4783	26.8814	26.9741	26.4256	27.1435	26.8885	26.5762	26.4454	29.9875	30.0556	30.3307	30.116	29.3855	30.2184	30.062	30.3926	30.0963	31.0297	30.1528	30.7825	30.3041	30.3842
KOG0841	ENSP00000300161	ENSMUSP00000018470	ENSRNOP00000016981	ENSSSCP00000007864	ENSECAP00000017973	ENSDARP00000027118	YWHAB	ENSP00000361930	31.6087	31.3898	31.4414	30.8503	30.1626	29.6645	30.2007	30.89	30.7598	30.8548	30.8268	31.1065	34.3004	34.3442	34.3289	34.3834	34.1685	34.1387	31.6661	31.7658	31.6995	31.9296	31.2509	31.6463	31.0152	31.2635	31.3696	32.063	32.0484	32.3405	32.061	32.2787	32.3176	32.1798	32.3486	32.425	31.3374	32.5084	31.875	32.1118	31.9871
KOG1139	ENSP00000396068	ENSMUSP00000060159	ENSRNOP00000011380	ENSSSCP00000016891	ENSECAP00000005459	ENSDARP00000111269	UBR3	ENSP00000396068	26.6096	26.7683	25.5729	26.3404	27.7729	27.4679	26.9685	27.2802	27.0602	26.9033	27.038	26.1016	25.336	24.4672	22.9699	24.4364	25.046	23.2764	26.9416	26.6274	24.3816	25.7894	25.7352	25.9713	26.4831	26.6855	26.4845	27.0068	25.2809	25.6753	25.5595	25.8395	25.8665	25.4374	25.6238	26.5921	26.2832	26.8916	26.636	31.2241	23.4945
KOG1135	ENSP00000298875	ENSMUSP00000047797	ENSRNOP00000008612	ENSSSCP00000002649	ENSECAP00000021492	ENSDARP00000047211	CPSF2	ENSP00000298875	25.776	25.4373	25.9669	25.3195	25.0344	26.0235	23.3714	25.037	24.4736	24.3883	26.1812	25.3637	24.8223	24.6162	24.1642	22.536	23.8784	24.0769	24.4685	23.2226	23.4256	24.4095	23.1586	24.4546	22.738	23.8736	24.2885	23.6368	22.202	23.203	22.8669	23.1443	21.6034	21.1509	21.0309	24.3323	29.2797	23.304	26.9977	23.0972	21.8569
ENOG410IG36	ENSP00000298552	ENSMUSP00000028155	ENSRNOP00000016904	ENSSSCP00000006142	ENSECAP00000008044	ENSDARP00000035073	TSC1	ENSP00000298552	25.8133	25.8791	26.0793	24.4463	24.8712	25.6138	25.5947	25.0634	25.7385	25.7697	25.7736	24.6606	22.5006	25.0621	24.8222	24.0572	25.884	23.803	23.7525	25.7744	24.4787	24.3697	25.8606	22.9288	25.3837	23.1867	21.9232	26.0097	25.6234	25.8649	25.8439	25.4026	26.1028	25.8095	25.9542	26.1164	25.7345	25.9157	25.4675	26.107	25.4689
KOG4813	ENSP00000261868	ENSMUSP00000028668	ENSRNOP00000022437	ENSSSCP00000005055	ENSECAP00000006781	ENSDARP00000124801	EIF3J	ENSP00000261868	30.5038	30.755	30.1003	30.3226	30.8636	29.7386	30.6595	30.7214	29.9237	30.4348	30.1308	30.6918	28.5687	28.2087	28.6055	28.2033	28.5061	28.1333	27.501	28.0504	27.6511	27.2591	27.8842	27.4358	27.496	28.2584	27.4833	28.2257	28.4604	28.8531	28.6437	28.8191	28.6115	28.1109	29.0532	28.5291	28.9367	27.6609	28.1603	29.2819	30.1654
ENOG410IJUB	ENSP00000393292	ENSMUSP00000095134	ENSRNOP00000005280	ENSSSCP00000016465	ENSECAP00000000880	ENSDARP00000115839	TOR1AIP1	ENSP00000435365	28.5138	27.5902	28.9677	28.0303	27.481	28.4557	27.919	28.7249	28.3717	27.5956	28.3647	28.2645	26.9089	26.1365	26.7658	26.1173	26.2076	26.7101	29.1401	29.0993	29.4742	28.6762	28.3182	29.044	28.7245	28.3038	29.3373	27.6019	25.4177	26.3509	26.975	27.118	25.918	27.5137	27.0183	25.7863	25.4462	26.8589	26.9292	28.5586	27.8856
ENOG410IFBC	ENSP00000268150	ENSMUSP00000032825	ENSRNOP00000060643	ENSSSCP00000002007	ENSECAP00000016644	ENSDARP00000067323	MFGE8	ENSP00000268150	29.5845	29.3147	29.1139	28.4481	28.9929	28.9764	28.6218	29.8269	27.8266	28.7182	29.2266	28.9219	24.3626	23.2752	22.0068	24.8545	25.43	25.3921	31.8829	30.1213	29.5952	31.0029	29.3717	29.2798	29.376	29.5419	28.4215	29.328	28.292	29.6621	28.6205	28.9898	29.0056	29.764	29.4705	28.26	29.3883	30.3605	31.0662	27.2355	27.8675
ENOG410IU7X	ENSP00000362463	ENSMUSP00000024823	ENSRNOP00000000650	ENSSSCP00000022159	ENSECAP00000017243	ENSDARP00000090756	GLO1	ENSP00000362463	32.5492	32.2692	32.1824	32.3104	31.8977	32.4116	31.9537	32.0328	31.8959	31.4095	32.0918	31.9476	28.6064	28.7887	29.0441	28.6366	28.7657	28.5451	32.4143	32.6618	32.4567	31.9357	32.7842	32.5058	32.6039	31.8608	32.4319	33.1189	32.7511	32.3374	32.6333	33.0979	32.5622	32.596	32.7054	32.3746	32.5885	33.335	33.0229	31.8306	32.5748
KOG3587	ENSP00000254301	ENSMUSP00000114350	ENSRNOP00000014216	ENSSSCP00000030635	ENSECAP00000004772	ENSDARP00000100661	LGALS3	ENSP00000254301	27.8821	27.2107	28.7358	28.1443	27.1937	28.6059	28.1254	27.7173	28.6753	26.616	28.2208	27.1312	31.2266	31.557	30.9237	31.0593	30.5258	31.4057	30.4997	31.4183	31.8739	30.7772	31.8893	31.4885	31.4732	32.2804	31.1614	27.1153	27.1039	28.8442	27.7623	27.6715	27.9519	30.0656	28.2322	27.3637	27.7667	28.8619	29.1058	27.8465	25.4119
KOG3581	ENSP00000221476	ENSMUSP00000003643	ENSRNOP00000022895	ENSSSCP00000021419	ENSECAP00000019848	ENSDARP00000037871	CKM	ENSP00000221476	36.3648	37.1726	36.4595	36.7767	37.2693	36.5418	36.8839	36.7313	36.4635	37.4498	36.4367	37.0661	36.3377	36.133	36.1068	36.3029	36.0447	36.4229	37.0722	37.3517	37.1581	36.8002	37.3318	36.9817	37.457	37.735	36.9155	36.5058	36.573	36.1652	36.5792	36.5984	36.4606	36.3066	36.8818	36.8977	36.8698	36.255	36.5731	36.4285	36.5226
KOG2342	ENSP00000332721	ENSMUSP00000111291	ENSRNOP00000044441	ENSSSCP00000010807	ENSECAP00000006654	ENSDARP00000073519	TANGO2	ENSP00000403645	27.7244	28.3489	27.5585	29.0726	28.4311	27.8617	28.6014	27.5496	27.5017	27.6307	27.8442	28.7329	27.7278	29.8495	28.2971	29.6251	28.2913	28.8757	29.6548	29.7238	29.4645	28.6879	30.6741	30.1999	29.6451	30.1495	29.8901	28.6544	29.9474	29.5634	29.9702	29.3583	29.7844	29.4041	29.5204	29.7471	28.5172	29.1654	28.8486	27.9173	28.1581
KOG2778	ENSP00000356425	ENSMUSP00000018333	ENSRNOP00000004881	ENSSSCP00000011515	ENSECAP00000010880	ENSDARP00000096421	UCHL5	ENSP00000356425	27.6627	27.4952	27.9891	26.6762	27.6255	27.957	26.9017	27.6915	28.2983	27.0589	27.8171	26.4676	28.5175	28.6436	28.9767	28.8453	28.9871	28.6274	29.0161	28.4263	28.3271	28.2347	28.3702	28.8871	28.5102	28.6682	28.7453	26.7383	26.7937	27.5932	27.8345	27.9394	28.4533	27.712	27.4443	27.0316	26.7656	27.055	26.9463	28.1379	28.0076
KOG2779	ENSP00000258960	ENSMUSP00000021314	ENSRNOP00000004046	ENSSSCP00000018371	ENSECAP00000011313	ENSDARP00000105829	NMT1	ENSP00000468424	28.4268	29.959	28.4005	29.533	30.0834	29.135	29.5866	29.4245	29.3879	29.6001	29.301	29.8631	27.7725	28.2223	28.414	27.9137	28.443	28.4825	27.6989	27.571	26.8854	26.9342	27.37	27.0176	27.0883	28.0344	27.5132	28.0481	28.3059	28.32	27.9454	28.751	29.1037	27.8782	28.0329	28.6461	27.7923	27.8738	28.0395	28.539	28.962
KOG2772	ENSP00000321259	ENSMUSP00000026576	ENSRNOP00000024863	ENSSSCP00000013657	ENSECAP00000009479	ENSDARP00000027115	TALDO1	ENSP00000321259	30.6398	31.1174	31.511	31.4028	30.704	30.9526	31.174	30.123	30.1849	30.3192	30.3011	30.8649	31.8831	31.5672	32.286	31.7282	31.832	31.0138	30.9447	33.3176	31.7249	31.8341	31.4943	31.2793	31.701	31.3542	31.8355	31.9581	31.6148	31.8589	31.9078	30.9613	30.7215	32.1913	31.2178	31.4194	31.9788	31.545	32.4698	31.7527	31.4185
KOG2776	ENSP00000302886	ENSMUSP00000026425	ENSRNOP00000006578	ENSSSCP00000000397	ENSECAP00000005241	ENSDARP00000016160	PA2G4	ENSP00000302886	30.7808	31.0371	30.5507	31.1384	30.7777	30.9333	30.959	30.8519	30.5807	30.4533	30.7035	30.4521	31.6017	31.1628	30.8581	30.4853	30.8995	30.6953	31.0611	30.7104	30.852	30.5132	30.3917	30.3165	30.8007	30.342	30.491	30.6084	30.6339	30.5339	30.7297	30.5624	30.5634	30.3097	30.5719	30.5102	30.2473	30.3585	30.329	30.8521	31.2526
KOG2775	ENSP00000325312	ENSMUSP00000048285	ENSRNOP00000032680	ENSSSCP00000027134	ENSECAP00000013236	ENSDARP00000003646	METAP2	ENSP00000325312	28.3945	29.3159	28.3933	29.1759	29.4438	27.9433	28.8742	28.8034	28.4269	28.7997	28.3292	28.7324	29.2709	29.2517	29.3819	28.6431	28.6862	28.6109	29.2199	28.9905	27.9735	28.561	27.918	29.2303	28.7899	28.0802	28.9438	28.0094	28.229	28.3035	28.6366	27.5603	28.4548	27.6609	28.0326	27.2258	27.275	26.9791	27.0498	28.5914	28.9286
KOG3428	ENSP00000300413	ENSMUSP00000002551	ENSRNOP00000018646	ENSSSCP00000004008	ENSECAP00000012062	ENSDARP00000027770	SNRPD1	ENSP00000300413	29.5722	29.779	28.9024	29.4878	28.4594	28.9354	28.5646	29.1146	28.3978	28.8995	29.8004	28.7256	28.9209	28.6001	29.5404	29.2228	29.4145	29.5155	28.7862	29.5245	29.1018	29.3284	29.6722	29.3785	29.118	28.3922	29.6064	29.2119	28.9593	28.4791	29.4877	27.9398	28.2279	29.3213	28.7696	27.1621	29.0198	27.8212	27.3819	30.1017	29.5093
KOG3139	ENSP00000452521	ENSMUSP00000041450	ENSRNOP00000020074	ENSSSCP00000005443	ENSECAP00000010635	ENSDARP00000104949	NAA30	ENSP00000452521	26.1615	25.9337	25.6081	25.8731	26.0713	25.8925	26.2157	26.0133	25.036	25.74	26.6532	26.5479	24.5608	25.5395	25.6754	26.2025	23.8808	27.5059	23.2196	22.3878	22.5881	23.3619	22.3289	24.932	24.2962	24.9069	23.2959	22.6132	23.2951	24.2463	24.1154	23.9318	25.1921	24.2729	23.2726	22.6943	23.7489	19.4779	23.4424	22.4518	22.9416
KOG3138	ENSP00000240922	ENSMUSP00000070140	ENSRNOP00000066920	ENSSSCP00000012698	ENSECAP00000020661	ENSDARP00000110749	NAA50	ENSP00000240922	27.6242	28.8307	28.0664	28.1439	28.4481	27.7153	28.2414	28.4866	28.2851	28.1999	27.8526	27.6013	27.9866	27.8418	28.1424	28.3707	29.0851	30.3603	26.7487	26.7751	26.9735	26.452	26.382	27.4107	26.5446	26.8341	26.4419	32.1486	30.7651	27.8	32.5597	27.4792	27.256	31.9838	32.4296	31.6593	27.9526	27.0974	32.2288	27.8902	32.0678
KOG3133	ENSP00000451235	ENSMUSP00000075289	ENSRNOP00000065867	ENSSSCP00000026696	ENSECAP00000022218	ENSDARP00000025585	AL139011.2	ENSP00000451235	27.6622	29.1363	28.1244	29.0442	28.5556	27.3913	29.008	27.7829	28.0257	28.941	27.6973	28.8273	27.4871	27.8374	27.5253	26.7567	27.7423	27.9053	28.3875	28.1736	28.0567	28.0273	28.0033	28.0573	27.8007	28.2846	27.6101	27.9198	27.9026	27.6244	27.6203	27.8326	27.7165	27.9183	27.3199	27.4504	27.5375	27.5561	27.4701	28.2334	28.455
KOG3422	ENSP00000300151	ENSMUSP00000128915	ENSRNOP00000028517	ENSSSCP00000013952	ENSECAP00000012616	ENSDARP00000014583	MRPL16	ENSP00000300151	26.8286	28.6823	26.6227	28.4353	28.0441	26.0047	28.752	26.8052	27.7117	28.6114	27.4795	28.6144	25.5829	26.3493	27.1921	26.2485	25.2647	25.9794	27.5342	27.9111	27.3621	26.8194	28.0534	27.8482	27.3252	28.098	27.6243	25.4655	27.5862	26.3166	26.3658	25.4581	28.2301	25.0126	25.9858	27.2487	26.7969	26.2406	26.0372	28.7083	29.6463
KOG3424	ENSP00000414321	ENSMUSP00000125977	ENSRNOP00000048903	ENSSSCP00000011014	ENSECAP00000014536	ENSDARP00000091586	RPS24	ENSP00000414321	30.0754	30.1827	29.6711	30.253	30.1516	29.752	30.0452	30.0007	29.8734	29.3965	29.7226	29.8431	29.5198	28.8251	29.073	28.7366	29.1589	28.8907	28.7473	27.3148	27.9204	28.4554	27.4735	28.5584	27.8801	27.791	28.3657	28.9791	29.6016	29.0788	28.7119	28.1479	28.9462	28.5708	28.8553	29.1663	29.0745	28.8846	28.8571	29.7964	29.684
KOG3427	ENSP00000218224	ENSMUSP00000033497	ENSRNOP00000010536	ENSSSCP00000023517	ENSECAP00000015054	ENSDARP00000049229	PQBP1	ENSP00000218224	23.6184	23.5658	23.6429	23.8974	24.3925	24.5066	23.87	24.2013	24.1135	25.0416	22.4277	22.1029	24.5769	24.0923	25.0537	24.2694	24.2874	25.1166	23.9465	24.3895	24.4751	23.7683	24.7091	24.4032	23.734	24.4032	24.6309	24.8448	25.3055	24.5004	25.3059	23.9258	23.1017	23.8801	25.2153	24.3277	22.4057	24.3526	24.4958	25.7555	25.4155
KOG3426	ENSP00000418842	ENSMUSP00000023085	ENSRNOP00000011484	ENSSSCP00000000052	ENSECAP00000019918	ENSDARP00000055429	NDUFA6	ENSP00000418842	32.914	34.4971	32.0833	33.6774	34.1445	33.1575	34.1526	33.0846	30.9513	34.8819	32.9978	34.0335	32.968	33.7854	32.9412	33.595	32.891	33.2235	31.7714	33.4636	32.7869	31.9981	33.5204	31.8419	33.1057	31.8006	32.9313	33.0242	33.2356	33.2985	33.2038	33.4055	33.5326	33.61	34.0941	33.6001	33.9425	33.8915	33.4653	32.8107	31.6535
KOG3456	ENSP00000274137	ENSMUSP00000022097	ENSRNOP00000066688	ENSSSCP00000018131	ENSECAP00000019093	ENSDARP00000073559	NDUFS6	ENSP00000274137	33.2287	33.8075	31.5094	32.7809	33.4553	32.844	33.0769	32.7717	30.8101	33.5682	30.6207	32.5837	32.4425	33.1807	32.4834	33.3649	30.9694	32.0759	32.0634	33.3424	32.8986	32.3562	33.4872	31.5317	33.0827	30.9128	32.5439	32.2666	32.3805	32.1893	32.5773	32.8021	32.3944	31.5562	32.8328	32.8075	32.3252	32.3367	32.0771	32.8753	31.2911
ENOG410IE39	ENSP00000257860	ENSMUSP00000049303	ENSRNOP00000021010	ENSSSCP00000000206	ENSECAP00000008755	ENSDARP00000108086	PRPH	ENSP00000257860	28.3293	25.886	30.8461	26.7484	25.9919	30.5494	27.1804	28.4662	30.0623	26.2183	28.3821	27.1731	32.327	26.9862	32.2361	27.5635	31.9716	27.4497	27.8269	27.6347	28.1468	28.6779	25.6861	29.7285	28.3065	25.2997	30.0714	23.7399	24.6186	26.7974	24.647	25.2931	23.4599	27.6539	26.6994	23.8874	28.5786	22.8543	25.2567	26.3725	24.0549
ENOG410IJHC	ENSP00000360519	ENSMUSP00000025951	ENSRNOP00000021055	ENSSSCP00000011168	ENSECAP00000013969	ENSDARP00000099156	RBP4	ENSP00000360522	29.3578	27.7675	29.204	28.1888	28.1624	28.3695	28.1884	29.7254	28.6445	27.7874	28.876	28.2119	29.5161	28.9306	29.7922	28.847	30.9653	29.8463	30.6402	29.3329	30.3203	30.9355	28.6883	30.446	30.5457	29.3643	30.3418	27.7017	26.4453	26.5209	27.1122	24.6783	25.1071	27.1134	26.1943	26.6405	25.0182	24.4826	26.1452	27.8432	28.8553
KOG4441	ENSP00000359942	ENSMUSP00000059643	ENSRNOP00000008243	ENSSSCP00000001617	ENSECAP00000009358	ENSDARP00000110003	KLHL31	ENSP00000359942	29.2404	29.3724	29.1832	29.0164	29.3538	28.9235	29.3074	29.2941	28.8275	29.1712	29.2103	29.1836	27.4958	28.9215	28.0749	29.9118	28.7765	29.4987	26.4365	26.2833	25.7271	25.4943	26.5056	26.9125	26.7426	26.4224	26.5325	26.7026	28.4143	27.7632	28.3478	28.5558	28.4305	27.5846	28.5286	28.9849	28.6725	28.1272	28.2759	29.0056	28.5593
KOG1830	ENSP00000396211	ENSMUSP00000081263	ENSRNOP00000063111	ENSSSCP00000003880	ENSECAP00000008318	ENSDARP00000104195	WASF2	ENSP00000483313	27.0021	27.2431	27.4702	27.2755	27.0748	27.2738	26.9261	26.7172	26.5334	26.8411	26.9043	27.7045	27.3666	27.1067	26.8392	27.9435	26.804	26.7659	26.8994	26.8678	27.4007	27.2178	27.4213	27.6258	26.8686	27.4129	27.4184	26.9346	27.0307	27.0818	27.1845	27.0195	26.061	26.0543	26.0972	27.3712	25.6651	26.661	27.0878	27.4159	27.5574
KOG1831	ENSP00000320949	ENSMUSP00000063565	ENSRNOP00000016563	ENSSSCP00000003019	ENSECAP00000008876	ENSDARP00000004298	CNOT1	ENSP00000320949	28.0603	27.5449	28.0421	27.4222	27.812	28.6112	27.8552	28.2007	27.9791	29.2703	27.8214	27.8406	28.7599	27.9999	28.2265	28.1535	27.7502	28.0654	25.583	25.0463	20.6166	24.8334	24.6448	25.0135	25.3675	24.7092	25.5825	25.3032	25.6225	26.1618	25.9799	26.3582	26.3797	26.4272	26.0797	25.9533	25.8666	26.7231	26.1769	28.2037	27.0905
KOG4457	ENSP00000293604	ENSMUSP00000116278	ENSRNOP00000001077	ENSSSCP00000024075	ENSECAP00000000152	ENSDARP00000068194	C6orf136	ENSP00000293604	26.768	27.9408	26.0466	27.821	28.149	27.5402	28.0013	27.4008	27.2559	27.1047	27.4201	27.7403	26.3517	26.7507	26.0555	26.9748	27.3197	27.4861	24.358	24.3755	24.1375	23.997	25.4641	25.4084	25.4501	26.0013	25.1366	25.2992	26.0062	25.7613	26.2936	25.5571	27.0929	25.8068	26.9953	26.8832	26.3464	26.5329	26.6914	24.6961	25.1288
KOG1836	ENSP00000258341	ENSMUSP00000027752	ENSRNOP00000003605	ENSSSCP00000016491	ENSECAP00000021019	ENSDARP00000024860	LAMC1	ENSP00000258341	33.2491	33.5049	32.942	33.0707	33.6493	32.9934	33.3761	33.292	32.6999	33.2381	33.0818	33.0544	31.7076	32.8493	31.3473	32.6163	31.3997	32.9935	31.8304	32.0673	31.3465	31.4482	32.2492	31.5715	31.7195	31.9314	31.5678	31.8189	33.709	31.6846	33.2621	31.741	33.1968	31.6985	33.2955	33.0341	33.0166	31.515	31.7074	32.6784	32.3746
KOG1839	ENSP00000388872	ENSMUSP00000090593	ENSRNOP00000003687	ENSSSCP00000018895	ENSECAP00000014110	ENSDARP00000047470	CLUH	ENSP00000458986	30.6715	31.6159	30.3144	31.4465	31.547	30.2726	31.3378	30.7001	30.1706	31.686	30.3078	31.4117	29.1127	30.0099	29.2015	30.4204	29.8279	29.7121	29.2365	29.3546	28.8463	28.7351	29.8104	28.6239	29.1506	30.0114	28.6566	29.2185	29.7463	29.3709	29.7671	29.2561	30.3803	29.5518	29.613	29.5417	29.5197	29.3209	28.9427	29.3256	30.0911
KOG4107	ENSP00000357288	ENSMUSP00000029698	ENSRNOP00000026974	ENSSSCP00000006926	ENSECAP00000007175	ENSDARP00000058324	LAMTOR2	ENSP00000357288	27.2947	28.4163	27.7705	28.0551	28.4023	27.3709	28.1024	26.9808	27.4819	27.7206	27.492	27.9841	25.9056	25.684	23.7554	24.5563	25.0941	25.2783	27.1483	27.6752	27.4215	26.6483	27.9354	26.6616	26.7704	27.8367	26.2044	27.4574	27.3694	27.0035	27.1294	26.9341	27.3827	27.3439	27.3999	24.7664	26.8115	24.4833	27.2404	28.309	28.0072
ENOG410IFA7	ENSP00000317955	ENSMUSP00000061493	ENSRNOP00000029575	ENSSSCP00000000975	ENSECAP00000005731	ENSDARP00000085782	EEA1	ENSP00000317955	31.8691	31.4764	31.7595	31.3834	31.3333	31.407	31.4578	31.8375	31.3185	31.2701	31.5447	31.1385	29.7913	30.1964	29.7316	29.9151	29.7784	29.6175	31.1538	31.3254	30.9507	31.32	30.9025	31.0815	30.6355	30.5874	31.0709	30.4259	30.0555	30.3404	29.9871	30.1372	29.8255	30.0814	30.0244	29.8349	29.8579	30.0986	30.0736	30.5557	30.9393
KOG0301	ENSP00000380460	ENSMUSP00000102724	ENSRNOP00000010621	ENSSSCP00000005510	ENSECAP00000017568	ENSDARP00000105555	PLAA	ENSP00000380460	30.4147	30.2619	29.9554	30.19	30.3547	30.019	30.3632	30.2751	30.1691	30.33	30.1991	30.3403	29.2628	28.8174	28.9528	28.7698	29.2534	28.5351	29.3997	29.2457	28.4671	28.5701	29.0513	29.3254	29.1372	29.4688	28.6267	29.1516	29.5117	29.4533	29.6871	29.7265	29.6539	29.5264	30.1041	29.9659	30.2111	30.2256	29.4407	29.9717	30.289
KOG0300	ENSP00000263150	ENSMUSP00000021572	ENSRNOP00000022688	ENSSSCP00000027449	ENSECAP00000020263	ENSDARP00000114888	WDR37	ENSP00000350954	27.3296	27.3142	27.4281	26.7653	27.2509	26.7092	27.092	27.7778	27.0899	26.9494	26.6626	27.4509	27.8938	28.6053	28.4446	28.513	28.4891	28.1243	28.5588	28.5742	28.532	28.0228	28.5121	29.1393	28.7242	28.7941	28.7982	28.016	27.9702	28.46	27.3759	27.5287	27.357	27.7053	27.5351	26.8221	27.2438	26.7169	27.4778	28.4507	28.8447
KOG0303	ENSP00000261401	ENSMUSP00000004646	ENSRNOP00000000886	ENSSSCP00000010611	ENSECAP00000017129	ENSDARP00000026454	CORO1C	ENSP00000394496	28.5911	28.4647	29.0786	28.8856	27.9079	29.0793	28.3532	28.9232	28.6882	27.7804	28.0196	28.5105	30.5816	29.4589	29.5898	29.2455	30.094	30.0313	30.3613	30.2254	30.1476	31.3627	29.5072	29.564	30.6422	28.3166	30.0501	28.6235	28.5223	29.0556	28.416	28.3112	27.4142	29.1463	27.9748	27.6962	26.908	28.4329	28.2451	29.9229	29.745
KOG0307	ENSP00000347329	ENSMUSP00000092157	ENSRNOP00000003072	ENSSSCP00000009858	ENSECAP00000015790	ENSDARP00000104171	SEC31A	ENSP00000378721	32.0077	31.0733	32.0018	30.8956	31.2146	31.8503	31.1561	31.8864	32.0053	31.1042	32.037	30.9414	26.5774	26.242	26.2444	26.4012	25.1844	25.5908	30.1562	30.0073	29.6322	29.7133	29.5537	29.6931	29.9267	29.3538	29.961	29.831	29.463	29.8897	29.7583	29.6882	28.7224	29.9206	29.4664	28.8969	29.3429	29.1684	29.1705	30.8424	30.4019
KOG0308	ENSP00000307491	ENSMUSP00000042509	ENSRNOP00000024172	ENSSSCP00000012007	ENSECAP00000016499	ENSDARP00000056247	WDR48	ENSP00000307491	26.3059	26.0774	26.7541	25.6879	26.32	27.227	26.0765	27.1449	27.358	26.7526	25.752	26.3361	20.9103	22.2798	21.4715	24.1506	21.7453	24.5068	25.3234	25.0678	29.2556	27.1908	24.9306	25.6907	26.422	25.3289	26.619	25.9325	26.2014	26.5565	25.3286	24.8774	22.8141	25.7223	24.8685	25.4162	23.9451	25.0008	23.6821	26.3524	26.3988
ENOG410IGPC	ENSP00000354346	ENSMUSP00000125761	ENSRNOP00000026949	ENSSSCP00000015258	ENSECAP00000010994	ENSDARP00000117572	MATR3	ENSP00000354346	30.4209	29.853	30.0815	30.2218	29.996	30.5202	29.9555	30.5892	30.2917	29.4782	30.6021	29.6498	28.6043	27.4527	28.0975	27.5022	27.6806	26.8802	30.1816	30.5717	30.0402	30.223	30.8401	30.9899	30.2834	30.1268	30.9311	30.9027	30.62	30.5885	31.0315	30.5516	29.9344	30.5705	30.5835	30.3389	29.9952	29.7336	30.6147	31.7612	30.7997
ENOG410IGPE	ENSP00000378289	ENSMUSP00000053176	ENSRNOP00000011956	ENSSSCP00000010984	ENSECAP00000017989	ENSDARP00000099972	SYNPO2L	ENSP00000378289	28.3539	25.503	28.1852	27.3272	26.6486	28.9314	27.0213	28.2318	28.4975	26.5434	28.5247	26.4836	32.2782	33.1032	32.4174	33.3744	32.4623	33.3693	30.7889	30.7587	31.5083	29.9294	30.0993	29.3606	31.4809	30.7969	30.5507	28.0545	29.1477	28.1471	28.8769	27.8128	27.8938	28.1959	27.612	27.5482	29.0447	26.9956	26.7825	29.5214	28.8583
ENOG410IGPG	ENSP00000417354	ENSMUSP00000048997	ENSRNOP00000060365	ENSSSCP00000012512	ENSECAP00000014338	ENSDARP00000099794	GOLIM4	ENSP00000417354	27.1608	27.2166	26.6162	25.0546	26.7346	27.4586	25.6973	28.014	25.4946	26.4191	27.1744	24.6196	26.3939	25.5857	27.3647	26.0735	25.4204	24.8281	27.2374	27.6331	27.8156	27.8003	27.196	26.9446	27.2372	25.0941	27.7958	26.7403	26.5402	27.3372	26.4535	26.4595	26.9661	27.5305	26.9633	25.7623	26.3237	26.2042	25.8017	28.543	27.1658
KOG2242	ENSP00000375863	ENSMUSP00000037268	ENSRNOP00000028100	ENSSSCP00000027650	ENSECAP00000021639	ENSDARP00000098055	HNRNPUL1	ENSP00000375863	28.4935	28.0585	28.4199	28.3156	27.7976	28.305	27.8873	28.718	28.1917	27.7725	28.8767	27.8845	30.5578	29.7995	30.5246	29.8705	30.7376	30.7347	28.961	28.9751	28.9841	28.9187	29.2771	29.261	28.5853	28.5453	28.8199	28.4856	28.6005	28.7628	28.5366	27.6486	28.2418	28.4057	28.3262	27.2964	27.5675	28.0083	28.1536	29.4911	29.0991
ENOG410IG3N	ENSP00000383866	ENSMUSP00000099545	ENSRNOP00000048348	ENSSSCP00000003773	ENSECAP00000013652	ENSDARP00000073284	SZRD1	ENSP00000383866	26.779	26.8695	27.6259	26.8405	26.4738	26.1508	25.916	26.9573	26.9803	26.9696	27.0272	27.3694	26.0959	26.06	26.4805	25.2642	25.3869	27.2665	27.235	27.0076	26.8645	26.6926	27.6337	26.9088	26.8651	26.5228	26.8421	28.1004	28.5641	27.6425	28.1763	27.7935	28.3981	28.101	27.7339	27.0413	28.0326	26.4446	28.2962	26.8712	27.2971
KOG2240	ENSP00000360664	ENSMUSP00000099800	ENSRNOP00000011272	ENSSSCP00000004180	ENSECAP00000021674	ENSDARP00000099767	BTF3L4	ENSP00000360664	29.6031	29.4093	28.5704	29.2625	29.4299	29.9185	29.6912	29.5189	27.6643	28.8509	29.587	28.247	27.9017	27.147	27.7507	27.4184	28.2158	27.7726	27.6372	28.2051	27.097	27.9331	28.2316	27.839	27.3178	26.4616	27.2469	28.6892	29.2498	28.5401	28.821	28.2237	27.9245	28.2557	28.2405	28.3058	28.2888	27.7873	28.7115	28.0862	27.8269
KOG1308	ENSP00000216218	ENSMUSP00000130195	ENSRNOP00000025925	ENSSSCP00000000076	ENSECAP00000013906	ENSDARP00000034804	ST13	ENSP00000216218	31.0127	30.4934	30.5453	30.9829	30.9729	30.702	30.5446	30.9371	30.8251	30.7633	30.7899	30.7331	30.5727	30.4238	30.1834	30.3968	30.3876	30.07	32.3797	32.5812	32.1712	31.8332	32.4746	32.1562	32.0588	32.2197	31.9224	32.6163	32.5554	32.2657	32.1685	32.1096	32.2771	32.048	31.8486	32.1549	32.3507	32.0966	32.3174	31.8889	31.5199
KOG1309	ENSP00000367208	ENSMUSP00000052942	ENSRNOP00000017086	ENSSSCP00000010080	ENSECAP00000010916	ENSDARP00000102557	SUGT1	ENSP00000367208	29.2592	29.0862	29.2401	29.4024	29.2251	29.7144	28.9164	29.6509	29.7125	28.9141	29.9185	29.3513	29.2622	29.2937	28.7828	29.0369	28.6745	29.0042	29.9596	29.4142	29.2471	29.1566	29.5393	29.9616	29.3131	29.9898	29.6952	29.7082	29.1584	29.4783	29.334	29.8021	29.5767	28.9153	29.4577	28.8325	28.7944	29.1186	29.2849	30.0166	29.9387
KOG1306	ENSP00000332931	ENSMUSP00000083725	ENSRNOP00000040751	ENSSSCP00000023600	ENSECAP00000005065	ENSDARP00000046799	SLC8A1	ENSP00000384763	31.0471	31.9344	31.1003	31.0685	31.5769	31.4256	31.0391	30.8839	30.9285	31.3708	30.7545	31.0728	33.8495	34.6413	33.9618	34.4801	34.0714	34.4431	29.8498	30.3387	30.2102	29.4441	30.7957	30.3936	29.8098	30.4033	29.8845	28.3641	29.8347	27.9125	29.4286	27.7541	29.9435	28.4296	29.6061	29.3169	30.2774	28.6455	28.3489	28.2248	27.8229
KOG2241	ENSP00000362576	ENSMUSP00000001365	ENSRNOP00000010674	ENSSSCP00000019388	ENSECAP00000008228	ENSDARP00000052125	YARS	ENSP00000362576	30.1354	29.8369	30.049	29.9466	30.2235	29.5277	29.9855	29.8791	29.8752	30.1307	29.9206	30.2823	29.9577	31.1108	29.7635	29.8036	30.1677	30.0302	29.9705	29.7132	29.6903	30.0074	29.7821	29.5701	30.0922	29.6931	29.5316	29.9374	29.8652	29.6452	30.0946	30.0378	30.3101	29.5843	30.1028	29.8815	30.5221	29.1934	29.7423	29.709	29.0902
KOG1302	ENSP00000267199	ENSMUSP00000031388	ENSRNOP00000059816	ENSSSCP00000025751	ENSECAP00000019260	ENSDARP00000112880	VPS33A	ENSP00000267199	25.8913	25.8231	25.7141	25.9423	26.6813	25.7034	24.2396	26.334	25.0537	26.408	24.8209	25.8973	25.9785	26.3266	26.8364	26.1109	26.35	25.6257	27.4369	31.079	27.0554	26.9567	27.1727	27.3314	27.036	27.0537	27.3282	25.4269	26.4287	26.6905	25.9301	27.2687	28.2927	26.809	27.8917	26.5755	26.2126	26.677	25.8289	26.3199	26.8117
ENOG410IV3A	ENSP00000423563	ENSMUSP00000016081	ENSRNOP00000049143	ENSSSCP00000015218	ENSECAP00000008374	ENSDARP00000105230	H2AFY	ENSP00000423563	28.6739	27.6729	29.0753	26.7645	28.1794	29.0688	26.0205	28.7175	28.7554	27.2539	28.6092	26.7692	28.8261	28.945	29.7536	29.3389	29.7941	29.9417	28.339	29.1797	29.939	28.7384	29.2963	28.8613	29.4732	28.9632	28.7709	27.5262	26.4348	26.7685	27.2545	27.4477	26.5372	26.8371	26.2869	27.8913	26.0516	27.5814	27.1415	27.1233	26.3527
ENOG410IY06	ENSP00000318158	ENSMUSP00000119535	ENSRNOP00000016207	ENSSSCP00000017714	ENSECAP00000012281	ENSDARP00000062347	MRPS24	ENSP00000318158	26.7284	28.4879	27.3487	27.5698	28.2526	26.0041	28.1896	25.1703	27.3199	27.869	27.6311	27.1553	23.958	24.0625	23.9769	22.0027	23.5177	24.9842	27.2333	27.4808	26.8637	26.1736	28.0704	27.7587	27.4108	27.6115	27.4422	25.8279	27.0978	26.507	26.9428	26.9316	27.1515	25.9175	27.7796	27.9678	26.9683	27.9621	26.5503	25.2503	26.9562
KOG2397	ENSP00000252455	ENSMUSP00000003493	ENSRNOP00000018009	ENSSSCP00000014481	ENSECAP00000021407	ENSDARP00000025069	PRKCSH	ENSP00000466134	30.1101	29.4497	30.0059	28.9733	29.3563	30.1221	29.5765	29.9175	30.235	29.4556	29.3215	29.3432	28.9734	28.6714	29.3303	27.8069	27.8876	27.4306	30.9705	30.7285	31.0683	30.8952	30.607	31.7188	30.613	30.6518	31.0936	29.9362	29.7889	29.8524	29.9191	28.9733	29.0636	28.9323	29.0065	29.5723	29.4258	28.9644	29.267	30.0724	30.2848
KOG3301	ENSP00000302896	ENSMUSP00000006496	ENSRNOP00000031156	ENSSSCP00000022609	ENSECAP00000017862	ENSDARP00000108965	RPS9	ENSP00000302896	31.539	31.9558	30.8716	31.844	32.0946	31.6088	31.9269	31.5314	31.7367	31.6163	31.401	31.4624	31.3993	31.4663	31.9414	32.1206	31.4854	31.9338	31.4101	30.1733	30.6068	31.0268	30.1283	31.2504	30.9358	30.7898	31.3043	31.7285	32.0956	31.6534	31.8566	31.1608	31.6351	31.4418	31.9381	31.5406	31.7457	30.9627	31.4379	32.2896	32.0737
KOG3305	ENSP00000330389	ENSMUSP00000137070	ENSRNOP00000005402	ENSSSCP00000009149	ENSECAP00000015265	ENSDARP00000022446	PTRHD1	ENSP00000330389	27.4194	27.3703	26.4	26.728	26.6568	25.4725	26.5608	26.2904	26.8316	25.045	24.0942	26.153	26.958	28.4937	26.8751	28.0753	27.4358	27.0202	29.7899	30.1673	29.9135	29.3168	29.3353	29.3248	29.9454	29.5688	29.6275	28.9607	29.0732	28.9931	28.6461	30.2675	30.4101	29.6079	29.1771	30.374	29.668	30.0531	29.5108	27.9174	28.7593
KOG3306	ENSP00000256545	ENSMUSP00000068610	ENSRNOP00000008364	ENSSSCP00000027867	ENSECAP00000016081	ENSDARP00000104784	EMC7	ENSP00000256545	23.9666	25.6357	25.6572	25.0299	25.0289	25.7717	26.3253	23.9299	25.7981	24.6678	25.7461	23.7093	26.3313	26.9112	27.1419	27.0867	25.3935	26.6529	27.0041	26.3733	27.1692	27.5219	27.0488	27.1971	27.9813	27.2492	27.4246	27.2291	28.0926	27.3165	27.8108	27.8941	28.5138	26.8321	27.746	27.8395	27.3198	26.9625	27.3583	26.3814	26.2874
KOG2433	ENSP00000264689	ENSMUSP00000034051	ENSRNOP00000016723	ENSSSCP00000016735	ENSECAP00000007530	ENSDARP00000110184	UFSP2	ENSP00000264689	27.0726	27.365	27.5445	26.4533	26.9195	27.2936	26.8626	27.2296	26.8805	26.815	26.242	26.7578	26.271	25.1115	25.6244	24.7621	24.2094	25.0662	27.4175	27.1968	27.6832	27.4156	27.0245	27.1598	27.4479	26.867	27.9208	25.196	24.6959	24.0312	25.3121	24.6175	25.5098	25.7523	21.5452	23.0837	25.7085	25.19	25.4999	27.4393	27.1961
KOG2435	ENSP00000260361	ENSMUSP00000028768	ENSRNOP00000006874	ENSSSCP00000005120	ENSECAP00000010199	ENSDARP00000118047	NDUFAF1	ENSP00000260361	28.8653	29.6439	28.2984	29.1653	29.3902	28.5633	29.13	28.4612	27.8869	29.4914	28.398	29.6001	26.4033	27.2151	26.3896	27.362	26.0117	25.8271	27.8341	28.7765	28.3252	27.3934	29.5683	28.3754	28.6949	28.7246	28.0681	26.2145	27.2907	26.4457	26.7662	26.9104	27.3802	27.4424	27.6157	27.4959	27.4702	26.6822	27.0691	27.7797	27.7755
KOG2439	ENSP00000251588	ENSMUSP00000002350	ENSRNOP00000026518	ENSSSCP00000008546	ENSECAP00000001799	ENSDARP00000084112	NARFL	ENSP00000251588	27.6447	28.4621	27.2466	28.5321	28.4677	27.916	28.7382	27.6874	26.779	28.6369	27.7849	28.1799	26.5323	27.7172	26.4298	27.0104	26.7603	25.9023	26.5377	27.2918	26.7647	26.3948	26.8138	26.9664	26.6566	26.677	26.4321	27.1976	27.0725	27.7513	26.6222	27.0929	26.1783	27.6939	27.0395	26.0778	25.8684	27.0976	27.2804	26.6265	26.9108
KOG2438	ENSP00000263985	ENSMUSP00000119949	ENSRNOP00000064303	ENSSSCP00000009619	ENSECAP00000003355	ENSDARP00000093298	GATB	ENSP00000263985	27.1601	28.0644	27.4416	28.6102	28.1459	27.678	28.0643	27.0261	26.9793	28.792	27.0696	28.1442	25.2777	27.7461	26.211	27.117	25.8532	27.796	27.3226	27.1809	27.0241	26.4123	28.0278	27.8107	27.6936	27.9184	27.5021	27.6444	28.0576	27.3245	28.1872	27.1795	28.8196	27.8987	28.4783	28.1687	27.7745	26.9563	27.2594	28.1357	27.3055
ENOG410IHYI	ENSP00000420514	ENSMUSP00000030125	ENSRNOP00000011455	ENSSSCP00000011729	ENSECAP00000015620	ENSDARP00000017212	BAG1	ENSP00000420514	27.427	27.151	26.4026	26.9365	27.106	27.123	26.8601	27.3368	26.618	27.2446	27.1787	26.9884	27.6792	28.4961	28.2701	28.2908	27.7752	28.2717	25.3971	25.3703	25.9802	25.0047	25.3853	26.182	25.8887	24.7436	26.3973	24.3557	25.1212	24.4206	24.7835	24.6009	25.6559	25.4021	25.1051	24.6991	24.73	25.5688	23.6082	25.2243	26.0838
ENOG410IHYK	ENSP00000264265	ENSMUSP00000060732	ENSRNOP00000018402	ENSSSCP00000025556	ENSECAP00000012134	ENSDARP00000063284	LXN	ENSP00000264265	26.7014	26.2154	26.9914	26.3967	26.7183	26.8989	25.6124	26.5696	27.382	26.5742	27.2186	26.7461	27.0287	25.7269	27.5234	26.8529	26.5408	25.3779	24.962	24.8469	27.1133	25.5162	23.8686	26.3737	25.5296	25.962	26.7277	28.7356	28.913	29.1767	28.8675	28.3686	28.0254	29.0824	28.2122	28.2356	28.1673	27.929	27.9194	29.5339	29.1641
KOG4308	ENSP00000346402	ENSMUSP00000101651	ENSRNOP00000022241	ENSSSCP00000019679	ENSECAP00000018272	ENSDARP00000101928	RNH1	ENSP00000433999	31.4996	31.1415	31.4902	31.3697	31.3046	31.3455	31.8495	31.1499	30.9942	31.2674	31.4183	31.6583	28.9199	29.6665	28.4921	29.53	28.6148	29.2338	32.9304	32.5858	33.1932	32.7748	32.3571	33.1137	33.2233	32.7141	33.331	29.3369	29.4522	28.7762	29.1977	28.954	28.9507	29.3795	29.318	29.0968	28.5378	29.6002	28.784	29.5524	29.5828
KOG4307	ENSP00000352668	ENSMUSP00000050461	ENSRNOP00000043185	ENSSSCP00000027943	ENSECAP00000019382	ENSDARP00000097607	RBM12	ENSP00000363228	26.3121	25.6432	25.5548	25.8493	26.1245	26.154	26.0092	25.7983	26.27	25.801	26.3812	25.7861	26.8316	26.7442	27.1627	26.9483	26.8059	26.7168	26.8073	26.422	26.3793	26.5269	26.1177	26.7631	26.2285	26.3428	26.7239	26.1462	25.4109	26.5936	26.1188	26.5746	26.2193	26.2427	26.1035	25.6077	25.939	24.7823	26.2514	27.27	27.3136
KOG4654	ENSP00000359050	ENSMUSP00000048454	ENSRNOP00000051587	ENSSSCP00000011262	ENSECAP00000018158	ENSDARP00000103797	C10orf76	ENSP00000359050	27.1381	26.2549	26.6445	24.9681	26.5855	27.7626	27.3188	27.1063	27.6807	26.568	27.0989	26.112	25.219	23.0075	24.3611	22.3065	23.3579	24.3636	23.7529	24.1659	24.8196	22.2085	23.9812	23.3411	22.7901	22.4579	21.8877	23.6807	23.1317	20.7975	24.1603	20.656	24.1306	25.2154	24.0116	25.1068	22.2402	26.0849	24.108	24.745	24.9206
KOG4301	ENSP00000382064	ENSMUSP00000111498	ENSRNOP00000042067	ENSSSCP00000021313	ENSECAP00000018941	ENSDARP00000112896	DTNA	ENSP00000470152	30.4281	30.7293	30.7181	30.6854	30.7007	30.6844	31.1403	30.3414	29.9106	30.173	30.2044	30.8755	25.1513	24.8696	24.7054	23.5537	25.1021	21.6726	30.9858	30.2125	30.4437	30.7114	30.5358	31.0497	30.836	30.2246	31.0168	30.9096	30.8247	30.2986	30.7286	30.7213	30.9933	30.9344	30.9275	31.6503	31.0355	31.5837	31.2891	27.3612	27.3008
ENOG410IHYW	ENSP00000357625	ENSMUSP00000101718	ENSRNOP00000023477	ENSSSCP00000022131	ENSECAP00000015204	ENSDARP00000108413	BNIP3	ENSP00000357625	25.1955	27.5574	28.0408	28.2383	27.3475	25.3689	25.6945	27.172	26.0806	28.5302	26.5254	28.3006	24.317	25.4163	22.9303	21.8231	21.159	24.9137	24.889	26.5519	25.3175	25.6184	26.5991	25.9346	26.149	25.3228	26.1395	25.8317	26.7511	25.5584	26.273	26.0033	26.533	26.3185	26.6531	26.4563	28.193	26.5875	25.748	25.8337	26.6323
KOG0829	ENSP00000222247	ENSMUSP00000058368	ENSRNOP00000025421	ENSSSCP00000014769	ENSECAP00000012978	ENSDARP00000038658	RPL18A	ENSP00000222247	29.9028	30.1563	29.9855	30.3582	30.4549	29.2224	30.0079	29.9794	29.6979	30.7086	30.1219	30.2058	29.9311	29.9019	30.2321	29.5454	30.0837	30.4959	29.6824	29.3973	29.4795	29.1806	29.6501	29.9326	29.1928	30.0604	29.6989	30.3991	30.0949	29.3556	29.9597	29.6339	28.6598	29.641	29.391	30.0362	29.4302	29.7049	29.6991	30.8037	31.1247
KOG0822	ENSP00000319169	ENSMUSP00000023873	ENSRNOP00000016302	ENSSSCP00000021361	ENSECAP00000012626	ENSDARP00000082459	PRMT5	ENSP00000319169	28.592	28.7075	28.5492	28.4054	28.9582	28.6655	28.8122	28.794	28.305	28.6351	28.5474	28.4671	24.3793	24.8741	25.569	23.3835	23.9551	23.2642	28.7136	28.829	28.9015	28.4439	28.7396	28.9999	28.7851	29.6257	28.6514	29.4201	28.8653	29.5572	29.1896	29.7249	28.9572	29.3115	29.0436	29.0483	28.9912	29.1676	29.658	29.6014	29.8001
ENOG410IKIQ	ENSP00000265023	ENSMUSP00000023589	ENSRNOP00000065146	ENSSSCP00000012573	ENSECAP00000012466	ENSDARP00000036317	KNG1	ENSP00000265023	31.7248	30.7931	31.7189	31.2578	30.1779	31.3318	30.6723	30.7768	30.784	30.6217	31.0908	30.1589	30.2792	29.5737	30.5128	29.0857	30.6309	29.7495	32.5299	31.7075	32.6854	33.5086	31.804	33.0497	33.0931	31.5594	32.7491	31.9505	30.4284	31.0719	31.1038	31.047	29.2044	31.2786	30.2176	30.1143	29.5161	30.3994	30.6743	29.8915	30.187
ENOG410IYUT	ENSP00000355260	ENSMUSP00000045110	ENSRNOP00000022046	ENSSSCP00000004424	ENSECAP00000021259	ENSDARP00000099187	PPP1R14C	ENSP00000355260	26.0943	27.0198	25.923	27.3564	27.732	25.2722	27.6232	26.4718	26.2154	26.3295	25.7868	26.7142	25.0428	26.3746	24.2899	27.1094	25.2338	27.5536	27.462	28.4805	28.4706	27.3208	28.4468	28.1753	28.0789	27.7135	27.9886	24.7247	27.1803	25.269	27.7478	26.9761	28.7133	25.5056	27.5226	27.0289	27.6378	26.5628	23.2176	27.5848	28.3341
KOG1150	ENSP00000263697	ENSMUSP00000092242	ENSRNOP00000017740	ENSSSCP00000021468	ENSECAP00000010650	ENSDARP00000076916	DNAJC8	ENSP00000263697	32.5475	31.1747	31.6224	29.8747	28.4133	28.5511	29.0583	28.7428	29.1209	27.7577	26.8614	26.7992	27.3214	26.8685	27.491	27.2237	26.656	26.6129	27.3436	30.1587	27.7373	28.4659	29.267	29.1439	28.3855	27.2327	29.3457	27.9756	26.9234	27.4111	28.045	27.5198	27.8366	28.9966	27.7853	27.0039	26.385	27.3141	27.4501	28.8891	29.2693
KOG1156	ENSP00000296543	ENSMUSP00000029303	ENSRNOP00000017379	ENSSSCP00000009670	ENSECAP00000017864	ENSDARP00000106396	NAA15	ENSP00000296543	29.5645	29.5423	29.0347	29.5209	29.2774	29.194	29.4736	29.13	29.1248	29.3196	29.1191	29.624	28.1035	29.3585	28.9087	28.82	28.213	29.1472	29.3032	28.5721	28.629	28.605	28.5069	28.4	28.6615	28.9124	28.3985	29.1218	29.4767	29.2815	29.5462	28.9064	28.4184	29.6957	29.6149	28.9666	29.048	28.8757	29.2666	29.7218	29.6478
KOG1158	ENSP00000419970	ENSMUSP00000005651	ENSRNOP00000001961	ENSSSCP00000021992	ENSECAP00000007060	ENSDARP00000071871	POR	ENSP00000419970	29.0364	30.525	28.8071	29.9474	30.1584	29.2787	29.7291	29.2198	29.042	29.7828	29.1732	29.543	28.8797	28.8287	28.7694	29.0633	26.9878	28.6384	28.5791	28.6631	29.0192	28.6089	28.6681	28.6607	28.5027	28.3192	28.9131	29.0883	29.1148	29.1338	29.3213	29.233	28.8837	29.3033	28.6929	29.6971	29.4423	29.435	29.7418	29.2338	29.787
KOG4462	ENSP00000352802	ENSMUSP00000092268	ENSRNOP00000024922	ENSSSCP00000019205	ENSECAP00000013692	ENSDARP00000125711	WIPF1	ENSP00000376330	25.2286	25.2725	25.8134	25.4258	25.3258	25.1304	25.3127	24.3759	24.4469	23.8374	24.9096	24.7066	23.9873	22.0816	24.4295	22.8069	24.6047	24.0932	26.1805	25.8452	26.4457	26.7583	24.8865	26.7711	26.3524	24.5963	26.5564	25.7552	26.5955	26.8837	26.4604	25.5622	26.6898	25.5252	24.1492	23.8167	26.3439	23.9853	25.4917	26.9162	26.863
KOG2566	ENSP00000314508	ENSMUSP00000076589	ENSRNOP00000063935	ENSSSCP00000006950	ENSECAP00000020319	ENSDARP00000098103	GBA	ENSP00000314508	27.3425	27.0026	27.9915	27.4232	27.2695	28.221	26.8096	27.4215	27.6739	26.7319	27.4076	25.866	21.5655	22.9914	23.1098	19.8461	23.3805	22.2206	23.1004	20.4627	22.9399	23.0746	21.1443	23.0329	23.2656	24.2894	23.2222	26.9132	26.8408	27.6753	26.6484	26.3998	26.7511	26.3572	26.7204	26.4702	26.1814	27.4099	25.7257	28.5591	26.5932
KOG3442	ENSP00000460885	ENSMUSP00000137140	ENSRNOP00000006314	ENSSSCP00000008486	ENSECAP00000016885	ENSDARP00000054355	CORO7-PAM16	ENSP00000460885	28.1491	29.265	28.7864	29.6847	30.0222	28.6075	29.7973	28.7398	28.2297	30.0486	28.3773	29.7745	28.3239	29.3418	28.8418	29.0351	27.7482	29.2614	28.4603	28.1873	27.7522	27.1988	27.9299	28.196	27.7646	28.2134	27.6966	29.3835	29.3368	29.2394	29.3298	28.7941	27.8686	28.9649	29.0205	29.5085	28.7668	29.3615	28.7111	29.3579	29.3518
KOG3441	ENSP00000361084	ENSMUSP00000024734	ENSRNOP00000026716	ENSSSCP00000001848	ENSECAP00000010436	ENSDARP00000090555	MRPL14	ENSP00000361084	27.715	28.631	26.8594	28.482	28.4756	26.9422	28.4592	27.4105	27.8048	28.7711	27.4391	28.7812	25.9824	27.1699	26.8266	28.7347	26.8137	26.5807	26.9411	27.6687	27.3079	26.5069	27.901	27.5234	26.7807	27.6318	27.4347	27.8087	26.81	28.6088	28.0479	27.9563	28.0007	27.0897	27.7631	27.7571	26.8433	27.4239	27.1929	26.7578	27.8551
KOG3447	ENSP00000285298	ENSMUSP00000040281	ENSRNOP00000001229	ENSSSCP00000008277	ENSECAP00000010325	ENSDARP00000070795	MRPS17	ENSP00000285298	27.7762	28.5939	27.8108	27.7714	28.398	27.8381	28.3703	27.9141	26.8949	28.184	28.0499	27.1803	26.6121	27.2073	26.6858	26.4942	27.3176	26.781	28.8338	28.6805	28.6797	28.2338	29.3168	29.1303	28.2619	28.3162	28.7081	27.4558	27.3414	26.7217	27.6894	26.5994	27.8936	27.156	27.8491	28.1788	28.1851	26.8441	27.7184	28.1471	28.6394
KOG3446	ENSP00000252102	ENSMUSP00000014438	ENSRNOP00000023811	ENSSSCP00000015288	ENSECAP00000020543	ENSDARP00000031098	NDUFA2	ENSP00000252102	32.2557	33.3381	31.2627	32.7083	33.1282	31.8478	32.889	32.4036	31.3242	33.3605	31.4459	32.1465	32.9283	33.8418	33.3891	33.9448	33.0682	32.932	31.6545	32.9659	32.0215	32.1291	32.9783	31.2258	33.1922	31.8816	32.211	32.9034	32.5802	32.2754	32.9189	31.9238	32.886	33.0704	32.5757	33.3039	32.7553	32.0394	32.6593	32.7117	31.9327
KOG3448	ENSP00000364813	ENSMUSP00000007266	ENSRNOP00000065463	ENSSSCP00000023106	ENSECAP00000016292	ENSDARP00000095167	LSM2	ENSP00000364813	27.8741	27.5696	27.5362	26.735	27.6048	27.1624	27.2726	27.9279	27.9675	27.492	28.05	27.1019	28.5181	28.3884	28.2898	28.1978	28.9678	28.7933	27.7706	28.2705	28.4648	27.3258	28.0958	28.1021	27.726	27.8944	27.8964	28.409	28.1272	27.9198	28.5266	27.2708	27.4511	27.7511	26.96	27.4024	27.0156	27.1692	27.0682	28.6366	28.4916
KOG4461	ENSP00000424328	ENSMUSP00000022245	ENSRNOP00000016190	ENSSSCP00000017887	ENSECAP00000007360	ENSDARP00000101885	MRPS30	ENSP00000424328	27.0412	29.0047	27.1685	29.0399	29.0234	26.7781	28.7509	27.2644	26.91	28.9754	27.3962	29.1097	27.4102	28.7088	26.7746	28.1028	26.6248	27.4914	27.9435	28.5561	27.5519	27.1422	28.8506	27.7439	27.6253	28.1763	27.4852	26.781	27.5393	26.5056	27.3653	26.2298	26.8948	26.807	27.6414	26.6942	26.5133	25.5296	26.6894	27.4409	28.4779
KOG0147	ENSP00000253363	ENSMUSP00000105216	ENSRNOP00000060273	ENSSSCP00000007783	ENSECAP00000011573	ENSDARP00000116290	RBM39	ENSP00000253363	28.2175	28.717	28.7451	28.2482	28.1674	28.7116	27.8155	28.3824	27.7346	27.6626	28.4907	28.2625	25.8843	25.4858	25.9545	25.5776	26.7639	25.8585	25.7711	25.8145	25.5598	26.2283	25.5571	26.8948	25.7219	25.1543	26.7132	26.5733	26.7211	26.6094	26.7346	26.565	26.0879	27.2948	26.0381	26.154	26.7672	26.417	26.1638	29.2347	28.8845
KOG0145	ENSP00000385269	ENSMUSP00000096549	ENSRNOP00000001415	ENSSSCP00000014443	ENSECAP00000016914	ENSDARP00000120506	ELAVL1	ENSP00000385269	29.883	29.5109	29.3258	29.2933	28.5444	29.4703	29.0842	29.0333	29.4724	28.7697	29.4029	28.9546	31.2866	30.8203	30.5056	30.6349	30.917	30.5987	28.523	28.499	28.2743	28.2487	28.5332	28.2931	28.0122	28.7647	28.2154	28.0665	28.2767	28.3499	28.2346	28.5635	27.906	28.3055	28.3274	27.8004	26.9695	28.1381	28.0922	30.4546	29.6028
KOG0140	ENSP00000409612	ENSMUSP00000072483	ENSRNOP00000013238	ENSSSCP00000004085	ENSECAP00000018743	ENSDARP00000117024	ACADM	ENSP00000359871	31.8566	34.826	32.5221	34.8427	35.0196	32.4741	34.9501	32.8615	32.2346	35.0337	32.3337	35.1102	33.714	34.5794	33.2823	34.6024	33.8828	34.5719	35.1348	35.2592	34.9126	34.6759	35.8168	34.9184	34.8279	35.4549	34.557	34.3668	34.7676	33.7311	34.5177	34.6866	34.7222	34.716	34.715	34.9049	35.0755	34.5294	34.5637	34.487	35.3036
KOG1356	ENSP00000326563	ENSMUSP00000037628	ENSRNOP00000067649	ENSSSCP00000015245	ENSECAP00000015928	ENSDARP00000084278	KDM3B	ENSP00000326563	24.1862	23.6949	23.4273	22.462	19.3384	23.216	20.5877	24.3387	23.0285	22.8894	24.686	22.4535	25.1764	25.8709	25.3696	26.3084	26.0944	26.736	23.7973	23.1644	23.21	23.6679	24.1276	24.896	23.8143	22.1173	23.6993	23.6687	22.1236	22.928	22.6153	22.3539	23.6461	22.9537	24.4975	25.1606	20.686	23.0889	21.3263	25.5633	25.8868
KOG1350	ENSP00000262030	ENSMUSP00000026459	ENSRNOP00000003965	ENSSSCP00000000432	ENSECAP00000020278	ENSDARP00000060309	ATP5B	ENSP00000262030	37.2094	38.0264	37.0806	37.7345	37.9744	37.179	37.9149	37.3184	37.2286	38.1995	36.9535	38.2404	37.6544	38.4674	37.7333	38.6125	38.0831	38.8533	37.415	37.5086	37.5768	37.1195	37.8825	37.2021	37.5797	37.7136	37.1584	36.3006	36.3741	35.8497	36.3444	36.4955	36.7062	36.2833	36.7753	36.4106	37.0172	36.0374	36.438	36.839	37.0304
KOG1812	ENSP00000315112	ENSMUSP00000019443	ENSRNOP00000026333	ENSSSCP00000002189	ENSECAP00000012056	ENSDARP00000109107	RNF31	ENSP00000315112	26.774	27.1734	27.0532	26.7348	27.2928	26.9027	27.0944	26.4383	26.9137	26.9388	27.4494	27.4245	23.7262	24.2402	23.6338	24.0338	24.5147	24.2337	26.464	25.2525	24.5948	25.7344	24.9606	26.3096	25.1972	24.6904	26.1739	23.9926	22.9569	25.0605	24.1179	24.0553	23.336	23.6636	23.7219	22.0421	23.0652	24.3773	24.1904	26.7498	26.1623
KOG1816	ENSP00000263202	ENSMUSP00000005394	ENSRNOP00000067081	ENSSSCP00000010794	ENSECAP00000008902	ENSDARP00000035108	UFD1	ENSP00000263202	28.423	28.4991	28.1962	28.5995	29.2903	29.0519	28.648	29.2852	29.6373	29.1842	29.1201	28.4776	28.399	27.4187	28.1498	27.5771	28.2018	27.4014	28.8521	29.1659	28.4113	28.4909	28.7657	29.1933	29.1764	28.6954	28.9121	28.8398	28.7229	29.0638	28.3337	28.5743	28.3662	28.444	28.5545	28.9209	27.8425	28.9806	27.8348	29.2268	28.9104
KOG1815	ENSP00000348769	ENSMUSP00000013338	ENSRNOP00000050012	ENSSSCP00000012120	ENSECAP00000009005	ENSDARP00000011198	ARIH2	ENSP00000348769	27.7558	27.4285	27.1587	27.2393	27.2006	26.8168	27.6671	26.9777	25.707	27.051	26.4437	26.9337	25.4058	26.4301	25.3772	26.4877	25.8279	25.3595	26.9168	27.2876	25.5701	26.1271	27.33	26.8377	26.6604	27.8193	26.1427	27.2259	27.5387	27.4938	26.5791	26.5859	27.1176	27.0224	27.5506	28.1828	27.4941	27.9623	26.8501	25.8659	27.1868
ENOG410IFC9	ENSP00000253332	ENSMUSP00000035829	ENSRNOP00000057494	ENSSSCP00000004420	ENSECAP00000019559	ENSDARP00000103304	AKAP12	ENSP00000384537	29.1814	29.2371	29.2136	28.892	29.115	29.6832	29.2283	29.0393	29.0338	29.3498	29.0136	29.175	30.9204	31.475	31.1443	30.8725	31.1096	31.4284	31.6073	30.719	32.7417	32.2065	30.0551	32.3491	31.2912	29.3172	32.4159	31.993	31.3072	32.6755	31.831	32.0988	30.9179	32.8526	31.7753	30.4924	31.3006	31.379	32.1529	31.2969	30.7637
KOG0368	ENSP00000341044	ENSMUSP00000031583	ENSRNOP00000060736	ENSSSCP00000010604	ENSECAP00000014815	ENSDARP00000083511	ACACB	ENSP00000341044	31.0711	31.7491	30.9859	31.5189	31.8214	30.9728	31.7736	30.8058	30.9481	31.288	30.6494	31.442	27.9946	29.8899	28.118	30.3303	28.6186	29.6253	25.9007	26.8115	25.0812	29.3089	26.6293	26.4233	27.593	27.4314	27.8195	28.6867	29.5596	29.4048	29.4916	28.9029	30.4015	29.3329	30.0892	29.7483	30.4814	30.2053	29.6978	29.0261	28.6061
ENOG410IFCI	ENSP00000442795	ENSMUSP00000127070	ENSRNOP00000016652	ENSSSCP00000014064	ENSECAP00000023065	ENSDARP00000120798	MYBPC3	ENSP00000442795	35.8498	37.4023	35.9415	37.4259	37.5289	36.3316	37.4963	36.1875	36.1683	37.2272	35.9445	37.4466	34.6534	37.5231	34.2903	37.3646	34.3073	37.4746	36.275	37.2204	36.5359	36.4201	37.5195	36.612	37.0228	36.6865	36.6085	36.6946	36.3615	35.5575	36.7711	36.8951	36.4754	36.6492	36.8916	36.9597	36.787	36.6772	36.765	37.355	37.4575
KOG0363	ENSP00000299300	ENSMUSP00000036288	ENSRNOP00000029234	ENSSSCP00000000527	ENSECAP00000018207	ENSDARP00000056582	CCT2	ENSP00000299300	32.7828	32.5646	32.5439	32.3029	32.6512	32.8053	32.5166	32.7558	32.6711	32.2014	32.8097	32.3329	31.3391	30.4799	30.6114	30.531	30.5621	30.3819	31.493	31.7982	31.8589	31.5158	31.7719	31.9944	31.8329	31.6895	31.937	32.4712	31.9117	32.1202	31.928	32.7431	31.8718	32.0693	32.3217	32.4062	31.9061	32.5209	32.3891	32.8897	32.7904
KOG0362	ENSP00000286788	ENSMUSP00000026704	ENSRNOP00000002169	ENSSSCP00000021676	ENSECAP00000009680	ENSDARP00000003468	CCT8	ENSP00000286788	32.836	32.511	32.6846	32.2014	32.3182	32.5969	32.6279	32.4105	32.2457	32.3283	32.385	32.3573	31.9142	32.0589	32.1771	32.2884	32.2922	31.857	31.5838	31.9922	31.8638	31.5261	31.9378	32.2913	32.2123	32.0215	32.1617	32.8084	32.3659	32.5736	32.5157	33.0027	32.035	32.6951	32.5243	32.3529	31.9088	32.8203	32.8606	33.1488	33.0521
KOG0360	ENSP00000317334	ENSMUSP00000116108	ENSRNOP00000019531	ENSSSCP00000004374	ENSECAP00000016000	ENSDARP00000104575	TCP1	ENSP00000317334	32.7354	32.35	32.4009	32.2671	32.404	32.7533	32.4671	32.5803	32.4423	32.3534	32.4567	32.6431	31.4431	31.2013	31.5287	31.1628	32.0575	31.4505	31.648	32.1388	31.8821	31.4283	32.1753	32.0112	32.1087	32.1796	32.0889	32.631	31.6556	31.9514	32.0183	32.5387	31.7547	32.1882	32.1353	31.8481	31.4477	32.137	32.4984	32.8488	32.7253
KOG0367	ENSP00000404676	ENSMUSP00000025354	ENSRNOP00000004723	ENSSSCP00000015121	ENSECAP00000013952	ENSDARP00000075946	PGGT1B	ENSP00000404676	25.3755	26.3792	25.8488	26.0774	26.3394	26.0962	25.1393	24.8945	24.7634	25.8676	25.6729	27.2479	26.1765	25.1957	26.7071	25.8502	23.4664	25.1298	26.1442	26.3725	26.3685	26.2846	26.1496	25.1203	26.3094	25.8193	24.6377	25.9276	25.9459	26.251	25.9715	26.13	25.0696	25.9504	24.7843	19.6442	25.0312	22.4298	23.5758	23.4503	23.3887
KOG0364	ENSP00000295688	ENSMUSP00000001452	ENSRNOP00000025824	ENSSSCP00000006914	ENSECAP00000018356	ENSDARP00000004738	CCT3	ENSP00000295688	32.8894	32.4638	32.5565	32.6037	32.4994	32.7589	32.3814	32.7768	32.7448	32.3608	32.7121	32.7944	31.8701	31.5851	31.9909	32.0646	31.8554	31.6054	31.8743	32.0808	31.9735	32.0738	32.2726	32.5614	32.2467	32.1846	32.1775	32.9844	32.2378	32.4334	32.5492	32.6968	32.2631	32.4968	32.2699	32.3414	32.1528	32.6489	32.4441	32.7025	32.7052
KOG1369	ENSP00000290573	ENSMUSP00000000642	ENSRNOP00000008813	ENSSSCP00000008819	ENSECAP00000009472	ENSDARP00000111926	HK2	ENSP00000290573	31.8381	32.2146	31.5463	32.4181	32.9986	31.4702	32.5239	32.0275	31.8866	32.5156	32.2349	32.8597	26.1951	22.0997	26.165	27.1826	24.8433	22.0633	26.1795	27.0269	25.2273	27.2283	28.2212	25.4201	25.6188	27.5423	25.0196	34.2022	33.4996	33.5061	33.8469	34.1089	33.0751	34.0893	34.2539	34.2349	33.4186	34.4971	34.0201	29.9788	30.2341
KOG1360	ENSP00000309259	ENSMUSP00000108143	ENSRNOP00000065087	ENSSSCP00000012189	ENSECAP00000012421	ENSDARP00000005771	ALAS1	ENSP00000378416	26.666	27.1661	25.5099	27.6756	27.1251	23.8947	27.4135	23.1178	25.0072	27.2698	23.424	27.0777	24.135	26.5411	23.9868	25.8477	21.6206	25.944	23.7958	24.8627	22.6868	23.5586	25.5073	24.3117	25.2734	24.2177	24.0861	25.8171	25.3798	24.5344	25.3194	25.7461	27.2525	24.0736	26.813	25.7027	26.8	25.5553	23.4597	24.8404	25.7319
KOG1362	ENSP00000336888	ENSMUSP00000034697	ENSRNOP00000051322	ENSSSCP00000014493	ENSECAP00000009162	ENSDARP00000109007	SLC44A2	ENSP00000336888	27.8012	28.0623	27.4714	28.366	28.9091	27.9813	28.652	27.7096	27.1371	27.4546	27.363	28.6412	26.6448	27.5977	26.2281	27.1615	26.9322	27.3017	27.561	27.6273	29.4627	27.1797	27.0232	27.9728	28.3955	28.0909	28.6369	28.1297	27.6506	28.0583	28.3168	27.6493	27.84	28.482	27.6556	27.0918	27.2625	28.1316	28.2889	26.3723	27.3449
KOG1363	ENSP00000261942	ENSMUSP00000121182	ENSRNOP00000063246	ENSSSCP00000014948	ENSECAP00000010860	ENSDARP00000033367	FAF2	ENSP00000261942	26.3046	26.6275	27.1696	25.692	26.4404	26.8552	26.2922	27.6933	26.8086	27.0981	27.2797	28.0536	26.7786	26.2657	26.4473	26.4621	27.1711	26.9236	25.9094	26.8895	30.9593	26.3315	25.6753	26.0068	26.6385	26.0032	26.4606	27.014	27.5807	27.412	27.3843	26.7294	26.9219	26.845	27.054	26.7386	27.7441	26.8575	26.51	28.3395	27.5348
ENOG410IIX5	ENSP00000326706	ENSMUSP00000063677	ENSRNOP00000039705	ENSSSCP00000004902	ENSECAP00000019654	ENSDARP00000014777	PLEKHO2	ENSP00000326706	26.5665	26.1809	26.4618	26.4477	25.9949	26.5403	26.7528	27.1504	26.0317	26.4846	26.6651	26.7944	27.1666	26.4688	26.515	26.7646	23.586	23.3891	26.2058	25.6968	27.3106	28.1275	25.889	27.2465	25.492	25.6644	27.0127	26.936	26.1528	27.5011	27.0125	26.4987	26.0949	27.6751	24.9082	25.3703	24.7549	25.9955	25.0308	27.925	27.336
ENOG410IY2U	ENSP00000248098	ENSMUSP00000024981	ENSRNOP00000035954	ENSSSCP00000008563	ENSECAP00000023084	ENSDARP00000103863	JPT2	ENSP00000248098	26.1882	25.9979	26.1263	25.7224	26.2788	26.5589	25.9264	26.666	26.0106	25.6579	26.0331	26.1554	27.8115	27.4644	27.965	28.0764	27.9953	27.6317	26.6657	26.3804	26.45	25.9151	25.4462	25.801	26.4947	25.9949	25.3637	26.4202	26.3528	26.6519	26.5758	27.1513	26.3165	26.7344	26.4686	25.4992	25.883	25.6577	26.5823	28.5274	28.5229
KOG2180	ENSP00000401435	ENSMUSP00000061317	ENSRNOP00000010010	ENSSSCP00000018872	ENSECAP00000005342	ENSDARP00000110309	VPS53	ENSP00000401435	26.0882	24.4241	26.7279	25.4448	25.2872	26.2137	25.7385	25.8457	26.432	24.9965	26.4915	26.5424	26.3208	25.0592	25.5271	25.6267	25.656	25.3217	27.143	26.1197	25.1637	26.7082	25.3971	25.1156	26.0234	25.9249	26.6377	24.5235	25.0716	24.7108	25.1388	22.9562	23.191	24.6272	23.022	24.1687	23.6891	24.9681	24.3521	25.0163	25.1911
KOG2189	ENSP00000264649	ENSMUSP00000099399	ENSRNOP00000052113	ENSSSCP00000018436	ENSECAP00000014926	ENSDARP00000020867	ATP6V0A1	ENSP00000264649	28.7249	28.6508	27.9964	26.3844	28.2312	28.8479	26.753	29.2647	28.4324	27.9855	28.1911	26.8632	29.0923	27.6318	29.0584	28.1653	28.6319	27.6612	27.2888	27.0424	27.953	27.4268	27.1427	26.2777	27.6289	24.0075	26.7584	26.7592	27.0363	27.938	26.5175	26.5584	27.5998	27.5306	27.4548	25.5987	27.1289	27.1679	26.7164	28.766	26.7789
KOG2635	ENSP00000264028	ENSMUSP00000034607	ENSRNOP00000018598	ENSSSCP00000021552	ENSECAP00000017516	ENSDARP00000047901	ARCN1	ENSP00000264028	30.9553	30.3959	30.7985	30.2642	29.955	30.7217	30.3387	31.3137	30.9744	29.9383	30.8156	30.0003	30.1852	30.2288	30.0402	29.7815	29.8549	29.5327	29.6008	29.7535	29.3793	29.7177	29.3693	29.906	29.6497	29.8474	29.7593	30.1842	29.7683	30.0125	29.9828	29.9814	29.502	29.9297	29.9574	29.5934	29.2848	28.9522	29.732	30.7772	30.2631
KOG3328	ENSP00000230048	ENSMUSP00000006900	ENSRNOP00000024878	ENSSSCP00000001164	ENSECAP00000017684	ENSDARP00000117803	ACOT13	ENSP00000230048	31.1085	32.7373	31.2399	32.9335	32.7823	31.4941	33.1834	30.4168	30.9554	32.4937	30.7997	33.1452	29.9855	31.495	29.0817	31.9416	28.4038	30.689	32.1187	31.9705	32.3606	31.3814	32.1591	32.5669	32.1158	31.4975	31.8754	32.3514	30.874	31.8834	32.3255	31.9419	31.9396	31.6857	31.9962	32.4236	31.9534	31.3919	31.0186	32.7334	32.7733
KOG3320	ENSP00000339095	ENSMUSP00000073880	ENSRNOP00000011545	ENSSSCP00000019211	ENSECAP00000017788	ENSDARP00000109497	RPS7	ENSP00000339095	30.2893	31.0321	29.9807	30.8262	30.9512	30.6663	30.9723	30.4988	29.6967	31.2298	30.0154	30.8356	31.8179	30.8663	31.0364	30.5679	31.3477	31.9319	31.0416	30.2415	30.2721	29.9476	30.3184	31.468	30.1569	30.5087	31.079	31.1219	30.8946	30.5405	30.8727	30.6111	30.7991	30.808	30.713	31.0419	30.2687	30.596	30.558	32.1251	32.4537
KOG3321	ENSP00000053468	ENSMUSP00000113343	ENSRNOP00000046067	ENSSSCP00000001776	ENSECAP00000012945	ENSDARP00000106589	MRPS10	ENSP00000053468	26.4325	27.7466	26.6028	27.3489	28.2145	26.8408	28.3204	26.911	26.8531	27.6525	27.2181	27.5714	26.1061	27.2906	25.5892	27.3078	25.2283	25.9199	28.4992	28.4807	27.6947	27.8682	27.9825	28.0732	28.2973	28.8318	28.3733	26.3771	27.0868	26.7284	27.4079	26.4331	27.9133	26.7714	27.2914	28.1957	27.8482	26.7978	28.0669	26.8725	27.3875
KOG3326	ENSP00000301761	ENSMUSP00000025570	ENSRNOP00000028028	ENSSSCP00000013914	ENSECAP00000017239	ENSDARP00000086049	SDHAF2	ENSP00000301761	27.7813	29.4185	25.9034	28.4781	28.3185	25.8574	28.5845	26.0437	27.0662	29.0044	27.3574	28.2843	28.3561	29.6334	24.9987	25.941	27.7991	25.8061	26.7496	27.7451	26.1595	26.3634	28.5944	26.597	27.4352	29.0389	27.4485	27.042	27.7983	26.4763	28.1461	27.9992	28.2083	27.4497	28.0913	27.3016	28.4207	27.3989	27.7388	29.6193	29.7956
KOG3325	ENSP00000380795	ENSMUSP00000121020	ENSRNOP00000001717	ENSSSCP00000010486	ENSECAP00000006909	ENSDARP00000092020	VPS29	ENSP00000480853	29.7855	29.8466	30.0372	30.1395	30.0475	29.9259	30.2542	29.7102	29.6561	29.5321	29.734	29.7014	29.0311	28.6365	29.5839	28.5646	29.3332	28.8479	28.5211	29.1812	29.3999	28.662	29.2851	29.058	28.9173	28.9021	28.8739	29.597	29.2972	29.4487	29.4048	29.2636	27.3706	28.9868	29.014	28.9349	29.1319	28.2983	29.2669	29.6022	29.2905
KOG2988	ENSP00000287038	ENSMUSP00000009039	ENSRNOP00000054398	ENSSSCP00000006493	ENSECAP00000019208	ENSDARP00000052081	RPL30	ENSP00000428085	31.0727	30.4681	30.4398	31.3081	31.1936	30.5738	31.1747	30.4203	30.2997	29.4832	29.9785	30.0227	30.1585	30.5072	29.9914	29.8372	29.1721	29.6829	30.1377	30.1797	30.5645	30.2008	30.5072	30.0062	30.3714	30.6513	30.2718	29.8802	29.6594	29.5845	29.7731	29.2797	28.6015	29.5406	29.7049	30.5868	28.1203	29.5693	29.2693	30.7884	31.0993
KOG2458	ENSP00000315386	ENSMUSP00000039313	ENSRNOP00000009497	ENSSSCP00000015933	ENSECAP00000021501	ENSDARP00000003564	KDELC2	ENSP00000315386	28.4852	27.2973	28.4162	27.9257	28.1642	29.1999	27.2077	27.9166	28.6807	27.9371	28.525	27.7901	24.2484	21.7362	24.5274	23.0811	24.5029	24.382	28.0746	27.1917	28.0255	28.3989	27.361	28.1226	27.8161	27.2823	28.7727	26.7732	26.4187	27.5517	26.4502	26.4097	26.2933	27.1502	26.1538	25.5121	26.3537	26.8743	26.0657	27.8046	27.5799
KOG2981	ENSP00000283290	ENSMUSP00000023343	ENSRNOP00000002906	ENSSSCP00000012711	ENSECAP00000009961	ENSDARP00000041303	ATG3	ENSP00000283290	27.4257	27.1457	27.8742	27.3284	27.3145	27.2047	27.9203	27.4092	27.1319	26.9275	26.9514	26.633	28.438	27.4389	27.4525	27.493	28.5028	27.6485	27.9144	27.6942	27.2402	27.5754	27.3572	27.8751	27.5411	27.4831	27.5315	27.4546	27.1992	27.8169	27.5601	27.4947	26.7881	28.2947	26.7429	26.5662	27.2439	26.6547	27.7543	28.5415	28.6856
KOG2984	ENSP00000369739	ENSMUSP00000046168	ENSRNOP00000023914	ENSSSCP00000001078	ENSECAP00000010853	ENSDARP00000108361	BPHL	ENSP00000369739	30.1133	31.2745	29.6466	31.8814	31.4032	29.8273	31.932	30.0061	29.7125	31.4943	30.1414	31.7131	29.0708	29.7576	28.7948	29.4746	28.1794	28.6939	29.4498	29.7792	29.9329	29.7893	30.2839	30.2049	29.3999	29.6347	29.2789	31.2034	31.7941	31.1955	31.9001	30.6589	31.9937	30.629	32.0055	31.8769	32.0155	30.5855	31.2835	30.7539	30.8656
KOG2986	ENSP00000273037	ENSMUSP00000032461	ENSRNOP00000010397	ENSSSCP00000012337	ENSECAP00000011646	ENSDARP00000058668	TAMM41	ENSP00000398596	27.3619	27.0598	27.1898	27.2301	26.9501	26.4341	27.1149	26.9936	27.1942	26.7704	27.1012	26.8239	27.5377	27.2316	28.499	28.303	27.747	27.4394	26.8811	26.7393	26.8549	26.1178	27.2016	27.2418	26.9443	27.0749	27.3696	27.7229	27.6718	27.5904	27.9109	28.1428	27.2805	27.5142	27.8801	27.9798	28.6204	27.7177	28.6005	28.7684	29.028
ENOG410IF52	ENSP00000369785	ENSMUSP00000033749	ENSRNOP00000004884	ENSSSCP00000028494	ENSECAP00000011413	ENSDARP00000118365	PIR	ENSP00000369786	28.6336	27.9724	28.5314	28.0483	28.2015	28.6979	27.8208	28.1162	27.8786	28.1338	28.2305	28.0127	27.4717	25.2616	26.0089	26.0359	25.147	26.4055	26.6675	26.8938	26.5955	27.4258	27.3032	27.1712	26.2643	25.7283	27.1134	27.6211	27.3762	26.6441	27.6241	26.9202	26.983	27.1229	27.4773	26.9444	27.5644	27.6638	26.6912	26.7586	24.8034
KOG2512	ENSP00000244625	ENSMUSP00000048696	ENSRNOP00000065504	ENSSSCP00000001780	ENSECAP00000017908	ENSDARP00000015151	TBCC	ENSP00000361967	27.3667	26.6425	27.5825	27.339	26.6063	26.6982	26.0547	27.111	26.6872	26.8543	27.0003	27.5234	24.3202	25.2325	24.1393	24.1442	24.0436	24.6678	26.3459	25.704	25.4254	25.9518	25.4102	26.0257	26.202	25.6294	24.8561	26.6853	26.7653	26.7119	26.8371	25.3373	25.3456	25.505	25.7826	26.3544	24.9884	25.485	26.0051	26.654	27.2513
KOG3586	ENSP00000386170	ENSMUSP00000052591	ENSRNOP00000063295	ENSSSCP00000017651	ENSECAP00000015867	ENSDARP00000089658	TBX20	ENSP00000386170	24.4664	22.8291	25.8041	23.8058	23.481	25.4069	20.6177	23.1927	24.7323	21.8347	23.2576	21.9829	24.269	22.5103	25.5184	23.3121	25.3515	24.0392	23.153	23.4515	24.759	23.6137	23.8234	26.191	23.6071	22.5121	26.2357	25.3626	23.9869	24.9442	23.8396	23.8835	23.3642	24.4895	22.9272	21.9187	21.5688	24.0456	23.9356	26.2882	25.9952
KOG3855	ENSP00000333946	ENSMUSP00000021661	ENSRNOP00000014914	ENSSSCP00000002553	ENSECAP00000020826	ENSDARP00000079444	COQ6	ENSP00000333946	30.9305	32.4684	30.716	32.4526	32.8073	31.0753	32.5453	31.0724	30.6016	32.2022	31.5055	32.5698	30.4496	31.9173	30.486	31.8325	30.3843	31.3983	31.8834	32.0491	31.7445	30.8364	32.3537	31.7097	31.8302	32.0266	31.6176	31.3492	32.3196	31.7894	32.3362	31.9505	32.8795	32.0826	32.466	32.3778	32.1953	32.3948	31.5627	32.5974	32.6729
KOG3857	ENSP00000379865	ENSMUSP00000116627	ENSRNOP00000009462	ENSSSCP00000006624	ENSECAP00000001347	ENSDARP00000098935	ADHFE1	ENSP00000379865	26.4662	29.9845	26.4596	30.1334	28.8722	25.1455	29.1256	26.4519	26.309	29.6817	26.1099	29.1865	30.9324	31.4346	31.2129	31.5985	30.5146	31.4329	29.1998	30.2328	29.399	28.3961	30.4538	29.1708	30.2837	31.8343	30.0074	30.955	30.6654	30.3983	30.8897	30.7086	31.304	30.4083	31.2702	30.8385	30.5962	30.4624	30.6659	32.4856	33.4888
KOG3851	ENSP00000260324	ENSMUSP00000005953	ENSRNOP00000061547	ENSSSCP00000005026	ENSECAP00000007030	ENSDARP00000117779	SQOR	ENSP00000260324	28.5048	29.3657	29.264	29.5919	28.6234	28.0202	28.496	28.0524	28.5388	28.1223	27.9199	28.151	29.2248	30.0297	28.7961	30.0866	29.8661	30.0231	30.1603	29.9419	30.2003	29.8949	30.0067	29.5069	29.5974	29.9085	29.586	27.522	28.8068	26.4307	28.1978	28.0365	28.0597	27.8006	28.1558	28.0473	27.5215	28.0396	28.105	29.3443	29.5018
KOG3580	ENSP00000281537	ENSMUSP00000099652	ENSRNOP00000014988	ENSSSCP00000019275	ENSECAP00000018349	ENSDARP00000101359	TJP1	ENSP00000281537	30.3982	30.6023	30.8554	30.7715	30.5537	30.6796	30.6863	30.8133	30.3683	30.6223	30.7826	30.3525	24.8413	25.6141	24.672	25.1251	23.6161	25.254	30.5337	30.5266	30.5261	30.1039	30.6778	31.0163	30.551	30.5211	30.7722	31.5365	31.3453	31.4279	31.541	31.8655	31.4597	31.2595	31.8513	31.2061	31.3605	31.6599	31.2228	29.9402	30.0553
KOG4678	ENSP00000351593	ENSMUSP00000020721	ENSRNOP00000026481	ENSSSCP00000010688	ENSECAP00000015471	ENSDARP00000116548	SMTN	ENSP00000484398	28.5872	28.6542	28.6097	28.1091	27.9413	28.2246	28.5383	28.5644	28.0533	28.2314	28.6649	30.2986	27.61	29.6066	28.6901	29.7058	27.9133	30.0549	30.5613	29.7674	28.7022	31.3931	31.0714	30.4572	29.8661	30.9678	29.2055	29.499	31.3796	29.0796	31.4601	30.5779	30.8396	30.2704	31.7174	31.5203	31.3954	30.7101	30.289	28.6294	29.1212
KOG4674	ENSP00000356448	ENSMUSP00000117616	ENSRNOP00000062172	ENSSSCP00000016515	ENSECAP00000019004	ENSDARP00000019846	TPR	ENSP00000356448	30.1175	29.8133	30.3125	30.0095	29.8199	30.26	29.5968	30.2653	30.626	29.6619	30.2288	29.7634	30.0633	28.5874	30.0711	28.8483	29.8678	29.2961	29.6395	29.6555	29.5703	29.5492	29.9852	29.8521	29.5084	29.239	29.8912	30.6161	30.682	31.1167	31.3345	29.4885	31.8231	30.8802	29.229	28.8022	29.2119	29.2302	29.231	31.2068	32.0546
KOG4677	ENSP00000163416	ENSMUSP00000021609	ENSRNOP00000010385	ENSSSCP00000002656	ENSECAP00000008491	ENSDARP00000057385	GOLGA5	ENSP00000163416	27.4328	27.2641	28.0392	27.0455	27.5332	27.6469	26.6143	28.2069	28.0997	27.3164	27.9418	26.8784	24.1067	25.0836	25.5772	24.9278	25.1395	24.2085	27.1113	26.4638	26.6064	26.6048	26.1203	26.6667	25.8676	26.3648	27.9726	26.2435	25.5444	26.4855	26.0541	27.0481	25.7702	26.0056	25.9193	26.3474	25.2236	26.0776	25.3758	26.0218	25.9249
KOG4676	ENSP00000359988	ENSMUSP00000113685	ENSRNOP00000043202	ENSSSCP00000004101	ENSECAP00000015786	ENSDARP00000013110	SRSF11	ENSP00000359988	27.0408	26.5397	27.027	25.9905	26.4226	27.0026	26.1038	26.3876	26.6918	25.8223	26.8127	25.3797	27.4329	27.3951	27.563	27.8651	28.5002	28.3108	26.5969	26.6037	26.5103	25.7515	26.4111	26.4231	25.5393	25.554	26.5237	25.5903	22.3061	24.2947	25.6584	25.5844	25.53	26.1704	25.9397	24.5644	24.2221	22.8881	25.58	26.9766	26.0314
KOG0806	ENSP00000377696	ENSMUSP00000023432	ENSRNOP00000034144	ENSSSCP00000012751	ENSECAP00000018562	ENSDARP00000121828	NIT2	ENSP00000377696	31.615	32.0211	31.9234	32.1216	32.2789	31.8952	32.1497	31.3977	31.5798	32.2985	31.7997	32.4864	30.991	31.8292	31.0637	32.2188	31.1218	31.3292	30.8807	31.2946	30.5833	30.4266	31.209	30.4164	30.919	31.5314	30.3966	29.8374	29.8819	30.7693	30.2044	30.7016	30.2711	30.8348	30.4648	30.3464	29.9602	30.2993	30.3815	32.5609	32.7027
KOG0807	ENSP00000356988	ENSMUSP00000106926	ENSRNOP00000005194	ENSSSCP00000006784	ENSECAP00000000375	ENSDARP00000093404	NIT1	ENSP00000356988	28.1729	28.1396	28.3663	29.6432	28.7799	27.9276	29.2454	28.4144	28.0936	28.4718	28.3461	28.5506	23.7367	25.5459	25.3186	25.6222	24.7821	24.4877	29.9835	29.9538	29.8037	29.5139	30.0474	29.8268	29.7064	29.6968	29.4749	26.6501	28.1789	27.0277	28.4538	27.7277	29.6019	27.7523	28.9957	28.542	29.0977	28.0922	28.2872	27.4948	28.2326
KOG2517	ENSP00000368226	ENSMUSP00000119564	ENSRNOP00000059825	ENSSSCP00000030445	ENSECAP00000004737	ENSDARP00000124947	GK	ENSP00000401720	28.7799	29.1884	27.5698	28.4525	29.41	27.77	29.1099	28.6089	27.0132	29.2133	28.3223	28.563	27.0639	26.1122	26.6736	26.2242	26.3571	24.8585	28.2305	28.9462	29.5195	28.1436	28.5012	27.0201	28.5753	27.3408	27.7903	26.5694	25.5579	25.6768	24.8676	27.6248	27.2438	26.5605	27.0258	27.0453	27.4357	28.6055	27.6581	28.8207	28.3061
KOG0777	ENSP00000282841	ENSMUSP00000126603	ENSRNOP00000022483	ENSSSCP00000010831	ENSECAP00000015335	ENSDARP00000088617	GGPS1	ENSP00000282841	26.582	22.9372	26.4386	24.5961	25.6169	26.692	24.946	25.799	24.3787	24.4382	26.3889	25.13	27.2715	27.91	27.8852	27.5417	27.4248	27.2232	26.3883	26.1155	26.0973	26.155	25.9688	26.1583	26.164	25.942	26.2073	26.5462	25.9121	26.0861	26.2246	26.0093	24.8342	26.2431	22.9523	25.4795	24.6139	26.1189	26.0917	26.163	24.6625
KOG0771	ENSP00000260643	ENSMUSP00000074387	ENSRNOP00000009566	ENSSSCP00000009118	ENSECAP00000019038	ENSDARP00000071650	PREB	ENSP00000260643	27.6774	27.4232	27.191	27.4725	27.7738	27.369	27.6134	27.8317	26.5808	27.0845	27.0483	26.9965	25.8058	25.8145	26.1645	26.5229	25.8045	26.0124	27.3466	27.7435	28.3296	27.7473	27.8925	27.0255	28.0017	26.9875	27.9138	26.6565	26.8725	26.9681	26.7931	27.0464	27.3641	25.9913	26.7351	27.7255	26.9322	28.0624	27.6154	27.2177	27.0701
ENOG410INNY	ENSP00000413625	ENSMUSP00000109190	ENSRNOP00000049838	ENSSSCP00000006095	ENSECAP00000011457	ENSDARP00000065861	FNBP1	ENSP00000413625	30.4846	25.9742	30.0615	30.7009	23.5208	30.9634	26.8975	24.8977	24.2649	23.8417	26.9306	23.39	27.6396	27.4586	27.8474	27.9549	27.6572	27.707	26.5655	26.1969	25.5038	26.2772	25.2762	25.8064	25.929	24.2488	25.3111	24.8955	24.0926	25.7947	24.3854	25.2761	23.8554	25.6806	22.4688	23.3389	23.5047	23.0016	25.1128	25.4063	24.2716
KOG2784	ENSP00000320309	ENSMUSP00000003906	ENSRNOP00000004370	ENSSSCP00000014614	ENSECAP00000013229	ENSDARP00000034945	FARSA	ENSP00000320309	29.7153	29.6449	29.9743	29.8403	29.9338	29.2368	29.8737	29.6001	29.5018	29.923	29.5585	30.0787	30.0091	29.997	29.6597	29.1114	29.5807	29.5569	29.4685	29.2733	29.367	29.0669	29.324	29.4941	29.2742	29.0893	29.0018	30.3544	30.5952	30.0742	30.4053	29.6337	30.8016	30.273	30.2461	29.6721	30.4095	29.4448	29.8118	30.27	30.0282
KOG1179	ENSP00000252595	ENSMUSP00000034267	ENSRNOP00000024659	ENSSSCP00000014759	ENSECAP00000014079	ENSDARP00000006540	SLC27A1	ENSP00000252595	28.2029	30.6553	28.5847	30.2044	30.3096	28.0153	30.2248	28.2142	28.8543	30.207	28.4223	30.0073	29.4993	30.203	29.2504	29.6467	29.495	29.9282	29.2761	29.3413	29.3207	28.978	29.5372	29.5572	29.6399	28.9029	29.5912	28.7059	28.2967	28.06	28.6286	28.8762	29.8849	28.2409	28.64	28.823	29.0554	28.975	28.8102	28.5991	28.716
KOG1177	ENSP00000300441	ENSMUSP00000099453	ENSRNOP00000004673	ENSSSCP00000018615	ENSECAP00000017063	ENSDARP00000081474	ACSF2	ENSP00000401831	32.9473	34.6942	33.2777	34.261	34.8812	33.282	34.6932	32.8616	33.1927	34.715	32.8631	34.6312	32.1287	31.5417	31.9173	31.7225	31.6269	31.4812	32.1879	31.4938	32.4399	31.92	31.3762	32.3919	32.5535	31.0359	32.6226	32.1874	32.6619	32.1989	32.6781	31.912	32.4676	31.7875	32.3276	32.7142	32.4151	32.4152	32.0527	32.3078	32.3565
KOG1176	ENSP00000320646	ENSMUSP00000015160	ENSRNOP00000020313	ENSSSCP00000024486	ENSECAP00000012884	ENSDARP00000077215	ACSF3	ENSP00000479130	30.1685	31.8044	30.2001	31.7205	31.9336	30.2312	31.8809	30.6884	29.9213	31.8486	30.268	32.098	26.9075	28.4303	27.189	28.6387	27.6598	28.1028	28.5866	29.0035	29.0479	27.5803	28.8303	27.9862	27.9718	28.6443	27.713	28.2583	28.1774	28.0813	28.4856	28.1944	28.3733	28.7071	28.5193	28.39	27.8007	29.055	28.2757	30.9344	30.9762
KOG1172	ENSP00000262418	ENSMUSP00000006749	ENSRNOP00000028445	ENSSSCP00000018393	ENSECAP00000001508	ENSDARP00000110238	SLC4A1	ENSP00000262418	32.8741	32.8003	32.1041	31.9486	31.9304	32.9836	31.9704	33.8236	31.9136	32.3292	32.8591	31.9918	34.1452	31.7378	34.1904	31.6708	34.7915	31.9842	29.7881	29.0083	29.5701	30.2138	30.5812	29.7756	31.234	28.1348	29.8685	31.1046	32.2602	30.939	30.867	31.3839	31.0598	31.3263	31.828	32.6192	31.5657	32.0995	31.7041	29.5572	29.5865
KOG1892	ENSP00000375956	ENSMUSP00000118318	ENSRNOP00000029044	ENSSSCP00000004342	ENSECAP00000012677	ENSDARP00000111104	AFDN	ENSP00000375960	29.4975	28.6494	28.2272	28.12	27.7566	29.4416	27.7496	28.3433	28.7314	27.6435	28.27	27.5532	29.8815	30.3128	29.708	30.5187	29.7372	30.139	26.8179	27.3442	28.5039	26.5803	26.9922	27.1158	27.5316	27.6576	26.824	28.7357	29.1687	28.5749	29.2458	28.1783	29.0449	29.1193	28.885	29.2672	29.3622	28.642	28.7208	29.1016	29.4809
KOG1728	ENSP00000270625	ENSMUSP00000003521	ENSRNOP00000061250	ENSSSCP00000003432	ENSECAP00000000228	ENSDARP00000069513	RPS11	ENSP00000270625	29.4401	29.8078	29.584	29.6214	29.3142	30.1719	30.2284	29.7231	29.2141	30.0387	29.4322	29.4878	30.2219	29.9175	30.4225	29.8374	30.2553	30.1562	27.952	28.1368	27.9829	28.5008	27.9177	28.6277	28.9362	27.1409	28.4854	28.9355	30.8793	30.1475	30.0098	27.7923	30.0045	29.0167	29.3481	29.9384	30.0133	28.3748	29.3647	30.7636	31.1242
KOG1898	ENSP00000305790	ENSMUSP00000045073	ENSRNOP00000023854	ENSSSCP00000024338	ENSECAP00000011754	ENSDARP00000123676	SF3B3	ENSP00000305790	29.3491	28.5698	29.5345	28.8375	28.8239	29.9499	28.8881	29.1224	29.6489	28.3546	29.9059	28.8043	29.2472	28.9109	29.6339	28.6987	29.4742	28.5923	28.3504	28.2032	28.3415	28.1906	28.0931	27.5886	28.2533	28.062	28.5589	27.2017	26.4	26.5168	27.0824	27.6888	26.4669	27.3515	28.0918	26.9782	27.2431	27.6719	28.0974	28.1068	25.9737
KOG0069	ENSP00000313432	ENSMUSP00000047218	ENSRNOP00000046867	ENSSSCP00000005741	ENSECAP00000007434	ENSDARP00000089411	GRHPR	ENSP00000313432	27.6481	27.002	27.1269	28.3422	27.5632	27.6451	28.2711	27.8147	27.3241	27.8759	27.6343	28.0541	28.7206	28.8818	28.3156	29.648	28.4316	29.22	32.4304	32.8584	32.7533	32.3042	33.0858	32.7188	32.7965	33.218	32.5998	30.5559	30.9044	30.292	30.9656	30.1531	30.9096	30.4554	30.7529	31.1318	30.3956	30.9034	30.1207	30.0384	30.4993
KOG4039	ENSP00000392985	ENSMUSP00000082374	ENSRNOP00000030758	ENSSSCP00000014183	ENSECAP00000017666	ENSDARP00000118348	HTATIP2	ENSP00000392985	25.5448	25.13	25.4807	24.8691	24.6281	25.7405	24.6212	25.6096	24.3253	26.0552	25.8142	25.4989	25.7678	26.0375	26.1257	26.0687	26.143	26.7967	26.6982	27.0372	26.4912	25.9759	26.8852	26.5712	26.7338	25.0916	26.6039	26.7013	25.8391	27.1388	26.3892	30.1771	25.359	27.7192	28.7146	26.2211	25.3477	26.9972	25.231	27.1912	26.9141
KOG4038	ENSP00000287600	ENSMUSP00000027444	ENSRNOP00000025262	ENSSSCP00000017246	ENSECAP00000016113	ENSDARP00000102162	PDE6D	ENSP00000287600	25.7458	25.4227	26.2892	25.5018	25.6214	25.478	24.8204	25.732	26.0158	25.3111	25.0446	25.1234	26.0427	26.458	27.0028	23.9438	25.4958	22.6526	23.6556	25.4146	24.1215	21.7318	22.4786	24.3748	24.4515	25.7349	24.9133	23.6827	25.1412	24.7681	24.3286	24.0802	24.2303	25.4107	25.8471	21.8891	24.3186	24.1787	24.0532	24.5014	25.1707
KOG4034	ENSP00000279242	ENSMUSP00000007482	ENSRNOP00000028475	ENSSSCP00000013826	ENSECAP00000019659	ENSDARP00000099561	MRPL49	ENSP00000279242	27.8002	28.8687	27.2964	28.4086	28.8712	27.943	28.8159	27.3859	26.5763	29.0895	26.527	28.6764	23.7626	26.7145	24.7561	26.4559	23.1418	25.3503	27.7534	28.5319	28.2579	27.2068	28.6178	28.4695	28.0047	29.3828	27.9185	27.983	28.1081	27.9121	28.3277	27.8361	27.5148	27.4599	28.4514	28.3014	28.1599	28.0657	27.2158	27.3597	28.1903
KOG2844	ENSP00000288050	ENSMUSP00000046639	ENSRNOP00000032023	ENSSSCP00000002939	ENSECAP00000021232	ENSDARP00000033029	PDPR	ENSP00000288050	30.5004	31.208	30.4847	31.3602	31.1177	30.5213	31.1107	30.3045	30.9148	30.7232	30.4602	30.7093	29.4467	30.1428	28.8553	30.357	29.292	30.0404	29.8807	29.5281	30.3707	29.2897	30.2732	29.8463	29.3108	29.6791	29.8385	30.5991	30.4928	30.6494	30.7868	31.0769	30.564	30.6985	31.173	31.1026	30.7689	31.303	31.138	28.9445	29.6482
KOG2846	ENSP00000272748	ENSMUSP00000066891	ENSRNOP00000062011	ENSSSCP00000016927	ENSECAP00000006786	ENSDARP00000087619	LNPK	ENSP00000272748	26.2011	28.4987	26.6416	27.2054	27.9747	27.2592	27.431	27.8596	27.7737	27.4349	26.9982	27.2834	24.9439	25.3725	26.8908	25.2684	25.7828	21.0428	27.2212	26.8391	26.932	27.8196	27.1018	26.9926	26.8154	27.4475	26.1237	28.1764	28.516	28.1748	28.3911	27.9595	29.0608	28.4192	28.6311	31.6371	28.9397	28.8713	28.3091	29.1841	29.1215
KOG3469	ENSP00000287490	ENSMUSP00000033049	ENSRNOP00000026908	ENSSSCP00000027554	ENSECAP00000009409	ENSDARP00000113555	COX6A2	ENSP00000287490	29.4821	32.2493	30.9149	31.6242	31.7245	30.1085	31.3287	29.7774	28.8918	30.047	28.8431	29.0752	31.5449	34.1198	32.2584	34.0081	32.1629	33.3243	31.1971	31.6112	31.5311	31.5261	32.016	31.4603	31.6235	30.9195	32.0039	32.2415	32.6153	31.9988	32.6516	32.8105	32.8645	33.6768	31.51	32.7045	32.6742	32.5302	33.0191	32.4624	32.2936
KOG3468	ENSP00000215565	ENSMUSP00000037341	ENSRNOP00000034511	ENSSSCP00000014649	ENSECAP00000015242	ENSDARP00000122279	NDUFB7	ENSP00000215565	31.6492	33.1329	30.0371	31.4319	33.1712	30.8057	32.1274	31.7361	29.2841	33.5411	30.2702	32.6309	32.1213	32.1498	31.8593	32.4897	31.4438	31.6388	31.2171	32.4047	32.4946	31.3526	32.549	30.9572	32.1756	30.4149	32.0788	31.2117	31.8813	30.8367	31.5471	31.2409	31.6259	31.9439	31.3064	32.339	30.0435	31.5057	30.1726	31.8173	29.7573
KOG3465	ENSP00000305230	ENSMUSP00000027792	ENSRNOP00000004297	ENSSSCP00000026294	ENSECAP00000019707	ENSDARP00000124362	SRP9	ENSP00000305230	27.2998	26.9083	26.5308	25.4448	26.2057	26.2916	25.8963	26.5716	25.2501	24.8902	26.007	23.2682	23.4487	26.2525	25.3498	24.8757	20.317	21.5558	28.9714	29.1539	29.2215	29.0696	29.151	29.6235	28.885	28.6475	29.2985	25.2903	23.4532	23.711	23.221	22.3099	22.3607	24.3293	25.0404	23.4972	23.0074	23.3016	22.9515	26.5458	25.8211
KOG3464	ENSP00000386655	ENSMUSP00000108837	ENSRNOP00000054048	ENSSSCP00000017960	ENSECAP00000013116	ENSDARP00000075363	RPL36A-HNRNPH2	ENSP00000386655	28.5283	28.9436	27.7211	28.7425	28.1575	28.7367	28.4886	29.0482	27.437	27.8571	28.4969	28.5424	28.7117	27.8049	27.0703	27.6768	28.6634	27.6738	26.8908	26.0271	26.4129	25.9092	26.5651	26.7529	26.3205	27.363	27.0157	27.5808	28.4457	28.2194	28.1798	25.9715	28.2565	27.1293	26.5044	28.5798	28.3009	26.2756	28.2529	29.0112	29.2903
KOG3466	ENSP00000276689	ENSMUSP00000022980	ENSRNOP00000012616	ENSSSCP00000006384	ENSECAP00000015863	ENSDARP00000060549	NDUFB9	ENSP00000276689	31.8536	33.2511	30.3913	32.2784	33.3824	31.127	32.8065	31.7118	28.8625	33.1558	30.7555	32.1689	32.4436	32.7797	30.7583	32.3266	31.6027	33.0926	32.2226	33.3074	33.0828	32.3409	33.5255	31.6437	33.1794	31.7835	32.9501	32.979	33.5402	33.1297	33.2442	33.329	33.4719	33.042	33.2255	33.3073	33.4966	32.2613	32.628	33.6138	32.6062
KOG3461	ENSP00000273986	ENSMUSP00000029815	ENSRNOP00000066613	ENSSSCP00000009773	ENSECAP00000018044	ENSDARP00000069092	CISD2	ENSP00000273986	28.6097	29.7938	28.6392	28.5452	29.885	28.8639	29.1866	27.7664	28.9089	29.6369	28.7161	29.2351	25.7085	24.8526	26.0704	26.7363	26.4893	25.1963	27.9494	27.5886	28.3416	26.8915	27.9078	28.1103	27.8663	27.217	28.198	28.0492	29.1558	28.0753	28.9627	28.2401	29.8417	28.1737	28.635	29.1852	28.9221	28.4765	28.5046	28.9909	28.4187
KOG0169	ENSP00000430344	ENSMUSP00000010804	ENSRNOP00000042824	ENSSSCP00000020008	ENSECAP00000021399	ENSDARP00000117474	PLCD1	ENSP00000430344	28.6219	29.7443	29.2476	29.9117	29.5865	29.1082	29.6883	28.7358	28.9113	29.3337	28.7797	29.7199	27.9709	26.5074	28.66	26.7124	27.422	27.475	27.7073	27.4341	28.1281	28.6299	27.8161	28.1641	27.6047	26.8821	28.4579	29.5693	26.3685	29.0808	26.7901	26.8126	25.6995	27.8725	26.4709	24.0872	26.735	26.6477	27.1643	29.809	27.9052
KOG0168	ENSP00000283943	ENSMUSP00000027421	ENSRNOP00000022822	ENSSSCP00000024488	ENSECAP00000000576	ENSDARP00000082000	TRIP12	ENSP00000373696	27.8506	26.2372	27.5215	27.2097	26.721	27.6407	27.0714	27.34	27.4635	26.9978	27.3342	27.4072	27.5633	27.9725	27.8333	28.1171	27.5813	27.9685	24.7564	24.1563	23.2571	24.6436	24.7293	25.4804	25.1977	23.677	25.1398	25.4057	24.7038	25.3836	25.5487	25.5669	24.0986	25.6618	23.7128	24.2397	26.259	27.586	24.3267	26.8145	26.6282
KOG4119	ENSP00000360021	ENSMUSP00000046557	ENSRNOP00000067190	ENSSSCP00000024099	ENSECAP00000011749	ENSDARP00000124088	GNG12	ENSP00000360021	28.5269	29.0359	29.2356	28.8301	28.7575	28.2878	28.3221	28.7744	28.8157	28.3305	28.1688	28.5906	29.2826	27.8322	30.0033	27.9842	28.9453	27.5807	30.2573	29.9012	30.4466	30.862	29.5741	29.4649	30.2716	29.1467	29.9777	29.1248	27.8769	29.1741	28.7069	29.3183	28.4347	29.0692	28.1857	27.9613	29.1152	28.2566	29.9203	26.6456	26.6361
KOG4114	ENSP00000330730	ENSMUSP00000027286	ENSRNOP00000024366	ENSSSCP00000026014	ENSECAP00000002836	ENSDARP00000119256	COA5	ENSP00000330730	26.2429	28.3391	25.5886	28.2036	27.9616	24.9218	27.986	25.6785	24.1748	27.6287	26.258	27.7224	25.481	27.3799	25.6966	27.919	24.2267	26.0052	26.7736	26.4014	26.7313	26.0138	27.0877	26.9267	26.7978	26.6692	26.606	25.6737	26.275	25.7147	26.0612	24.677	25.5052	25.0165	24.5786	24.9771	25.5708	26.8852	25.3286	24.2454	25.9914
KOG4115	ENSP00000349679	ENSMUSP00000105304	ENSRNOP00000060800	ENSSSCP00000007751	ENSECAP00000006430	ENSDARP00000038553	DYNLRB1	ENSP00000349679	29.6042	30.178	29.6399	29.1024	29.8388	29.4894	29.5729	29.9375	29.7598	29.7777	29.7789	29.5852	28.692	27.6125	28.0317	28.4242	27.338	28.2531	29.7445	29.328	29.0722	29.3496	29.521	29.6312	29.1327	29.2844	29.2897	29.7979	30.359	30.3855	30.1458	30.3121	31.043	30.3579	30.308	29.7886	30.3015	29.528	29.6184	29.4324	30.2337
KOG4110	ENSP00000362058	ENSMUSP00000030401	ENSRNOP00000048968	ENSSSCP00000003958	ENSECAP00000009514	ENSDARP00000011338	NDUFS5	ENSP00000362060	31.5771	33.5356	30.2776	32.1495	33.4706	31.7218	33.073	31.9051	30.1854	34.3525	31.6559	33.0553	31.8846	33.1779	32.5282	32.8284	32.2969	32.8364	31.3606	32.5823	32.3001	31.4535	32.5434	30.7687	32.6817	31.1898	32.1717	32.3588	32.324	30.9415	32.8541	32.9107	32.4441	32.5615	32.3668	33.4009	32.2603	31.5688	32.1871	32.9563	31.4903
KOG4111	ENSP00000216034	ENSMUSP00000023062	ENSRNOP00000019323	ENSSSCP00000000101	ENSECAP00000008304	ENSDARP00000066387	TOMM22	ENSP00000216034	28.9671	29.818	28.2761	27.9341	30.037	29.0873	29.4792	28.7883	28.281	29.8751	28.7484	28.0602	27.0765	29.298	28.8016	28.7858	28.7502	28.7648	27.7415	28.3415	28.9138	26.9281	27.6456	26.0218	27.987	27.2927	27.543	28.5426	29.8245	29.9298	29.3375	28.9974	30.4472	29.75	30.0797	28.9842	29.9023	29.1828	29.6045	28.8719	27.6076
ENOG410IN5J	ENSP00000256594	ENSMUSP00000004134	ENSRNOP00000065389	ENSSSCP00000007276	ENSECAP00000016893	ENSDARP00000049792	GSTM3	ENSP00000256594	27.4264	27.8025	28.4698	27.7225	27.8086	28.4469	27.932	27.3762	28.3152	27.0376	27.4678	27.3778	34.7591	34.2446	34.7576	34.2488	34.6573	33.9905	32.3731	31.9186	31.9737	31.8501	31.5369	31.833	32.729	32.0313	32.6453	31.468	29.2358	30.8711	29.7893	32.2224	29.6787	31.911	30.3814	30.152	28.62	32.1233	31.6116	28.3742	27.7556
KOG2196	ENSP00000305503	ENSMUSP00000056785	ENSRNOP00000067556	ENSSSCP00000003472	ENSECAP00000004267	ENSDARP00000113639	NUP62	ENSP00000471191	26.4318	26.5897	26.9971	26.9178	27.1141	27.334	27.1529	27.2279	26.8998	27.1947	26.7539	26.346	27.8277	26.7439	28.0641	27.0443	27.924	26.5583	25.6981	26.0099	25.4654	25.3843	25.7301	26.4993	25.0149	26.9136	26.2703	26.0931	26.4258	26.1511	26.2878	26.5762	25.2866	26.6519	26.1474	24.3609	26.3224	24.5267	25.9727	27.5991	27.2059
KOG3413	ENSP00000366482	ENSMUSP00000080081	ENSRNOP00000020412	ENSSSCP00000027448	ENSECAP00000016646	ENSDARP00000115873	FXN	ENSP00000366482	27.4258	27.3649	27.4663	29.3415	26.5989	27.7705	28.9227	25.7542	26.1191	26.5248	27.5357	28.3897	26.2663	28.1234	26.5623	26.7668	26.9249	27.9413	28.9545	29.8198	29.5524	28.4465	29.902	29.1333	29.3142	29.55	28.938	26.2937	27.952	28.0209	27.7614	28.1831	28.6883	26.9802	28.1154	27.2487	28.1356	26.5879	27.5356	27.0986	29.3424
ENOG410IFE8	ENSP00000254528	ENSMUSP00000024849	ENSRNOP00000053111	ENSSSCP00000004001	ENSECAP00000022176	ENSDARP00000081460	EMILIN2	ENSP00000254528	25.8215	23.2899	26.4283	21.901	24.2423	23.3933	25.0896	25.3679	24.3796	24.7361	24.0354	23.4311	22.9974	27.3528	26.1505	28.1961	25.3043	26.9248	26.2697	24.7898	26.0645	25.9624	23.2424	25.4813	22.5493	23.1848	25.5687	20.7356	24.7092	32.1916	30.1534	22.3799	24.387	23.7594	24.4222	22.1869	23.7988	30.7986	30.776	26.5755	27.9967
KOG2195	ENSP00000353224	ENSMUSP00000023486	ENSRNOP00000002407	ENSSSCP00000029501	ENSECAP00000021947	ENSDARP00000076156	TFRC	ENSP00000353224	29.2128	30.501	29.3793	30.3978	31.1026	29.3878	30.7879	28.8601	29.2284	30.7456	29.1727	30.7734	31.5147	31.7129	31.7092	32.0866	31.949	31.2654	27.8696	28.9725	28.9513	28.5696	29.0382	28.2747	28.5164	29.177	27.5375	29.2192	30.1901	29.5025	30.0445	29.1645	29.9931	29.8825	29.3176	29.22	28.9906	29.2873	28.2983	30.0556	30.9335
ENOG410IFEA	ENSP00000341848	ENSMUSP00000045239	ENSRNOP00000003255	ENSSSCP00000012656	ENSECAP00000007604	ENSDARP00000083396	GOLGB1	ENSP00000377275	30.6072	30.6803	30.2427	29.3954	30.5485	29.6009	28.7597	30.4656	29.4047	30.556	29.8886	29.24	27.7846	27.2928	26.5967	27.2576	27.6962	27.0488	28.4314	27.9051	28.0636	28.089	27.6553	28.4112	27.3129	27.5372	27.8302	29.4881	29.8417	29.4212	29.2876	29.4998	29.9599	29.8903	30.1922	28.8076	29.2503	29.1157	29.0565	29.5293	29.0645
KOG2192	ENSP00000365439	ENSMUSP00000039269	ENSRNOP00000025980	ENSSSCP00000026450	ENSECAP00000022686	ENSDARP00000088691	HNRNPK	ENSP00000365439	32.753	32.3465	32.7657	32.3998	32.4283	32.7553	32.6008	32.7192	32.7135	32.5698	32.3498	32.4709	29.1146	28.536	28.325	28.6738	28.459	28.8746	32.1735	32.1879	32.1558	32.1308	32.181	32.4768	32.128	32.2654	32.3451	32.1882	32.0934	32.1911	32.2499	32.2871	31.7702	31.8541	32.2056	31.8562	31.8591	31.8318	32.164	33.3598	32.7827
KOG2190	ENSP00000305556	ENSMUSP00000054863	ENSRNOP00000052173	ENSSSCP00000022410	ENSECAP00000001771	ENSDARP00000003163	PCBP1	ENSP00000305556	31.557	31.3893	31.323	30.8546	30.9369	31.1311	31.3685	30.9046	31.3478	31.3315	31.3854	31.3484	29.5682	29.5722	29.686	29.9473	29.0599	29.559	31.9531	32.2174	31.5891	32.117	31.7012	32.3862	31.7983	31.7556	32.0796	32.0558	31.5122	31.1631	31.449	31.4789	30.7047	31.2071	31.0398	31.3706	30.8556	31.0507	31.0114	32.1993	32.195
KOG2623	ENSP00000320658	ENSMUSP00000055277	ENSRNOP00000037398	ENSSSCP00000019486	ENSECAP00000009036	ENSDARP00000105157	YARS2	ENSP00000320658	27.225	28.8568	27.2388	28.1773	28.9089	26.9526	28.6996	27.079	27.3042	29.3387	27.4553	29.5004	26.0181	27.6264	25.4336	27.9262	25.9216	28.0186	28.5054	28.5846	27.6203	27.2416	28.6049	28.1303	28.1464	28.4985	28.132	28.1337	28.5485	28.1717	28.2416	28.99	28.806	28.2002	28.5729	29.1313	28.2971	29.0351	28.9771	27.5737	27.7535
ENOG410J02A	ENSP00000247470	ENSMUSP00000033056	ENSRNOP00000026699	ENSSSCP00000030156	ENSECAP00000008035	ENSDARP00000059711	PYCARD	ENSP00000247470	27.695	27.5857	26.9774	27.6103	28.1212	26.9049	27.6088	27.5659	26.7927	27.2818	26.7283	27.0672	26.956	21.3657	26.8346	24.2603	26.248	27.4084	26.8597	26.5894	27.6825	26.8688	25.9751	26.6822	26.4745	26.1245	26.8025	22.4903	23.888	24.6557	23.9846	24.7795	24.4075	24.0703	24.161	24.8382	22.6113	23.1516	23.6843	26.1092	25.6956
KOG1097	ENSP00000361965	ENSMUSP00000017841	ENSRNOP00000014151	ENSSSCP00000022085	ENSECAP00000006637	ENSDARP00000005284	ADA	ENSP00000361965	28.8686	29.4622	28.6178	28.8764	29.4279	28.8102	29.0973	28.0106	28.4461	29.7975	28.8794	28.7585	28.7332	28.8617	29.1623	28.9617	28.9859	28.0301	27.798	28.4431	28.6576	27.5537	26.9566	28.8614	28.209	26.481	29.1022	29.214	29.242	28.601	29.502	30.1536	30.4498	30.2276	30.4181	29.2242	28.8504	29.0794	29.5237	28.1509	27.8525
KOG1698	ENSP00000377486	ENSMUSP00000032124	ENSRNOP00000009308	ENSSSCP00000025664	ENSECAP00000009017	ENSDARP00000107953	MRPL19	ENSP00000377486	27.5832	28.552	27.0502	28.1891	28.354	27.3519	28.0316	27.4386	27.1242	26.5154	26.7694	27.8945	26.2671	27.7431	26.5817	27.5998	26.0738	27.9616	27.3849	28.2548	27.6073	26.4236	28.4794	27.3833	27.6397	28.4489	26.9904	26.7604	27.6024	25.901	27.3336	27.0284	27.7879	27.4347	27.66	27.3564	26.9969	27.2983	26.617	28.0317	28.9744
KOG1691	ENSP00000303145	ENSMUSP00000037583	ENSRNOP00000010512	ENSSSCP00000002582	ENSECAP00000006885	ENSDARP00000060684	TMED10	ENSP00000303145	30.6901	30.3565	29.9642	28.6344	30.634	31.4067	29.2616	30.2154	29.2346	30.087	29.2479	29.7536	30.2433	30.1069	30.4891	30.0038	31.0065	29.6306	30.3334	30.5502	30.7809	30.2853	29.9724	29.4785	30.2822	29.8127	30.0013	30.7295	30.1078	29.8423	30.1556	30.4968	30.7091	31.2568	30.5524	30.0088	29.4616	29.809	30.7408	30.9486	29.9843
KOG1693	ENSP00000405926	ENSMUSP00000120904	ENSRNOP00000004942	ENSSSCP00000015124	ENSECAP00000010672	ENSDARP00000067665	TMED7	ENSP00000405926	29.2031	28.3323	28.5177	27.309	27.5934	28.9992	27.5411	28.8596	27.9922	27.0246	28.3691	27.0416	28.5487	28.7618	28.9093	28.9719	28.8222	28.1592	29.171	28.6362	30.0417	29.5076	28.42	25.1003	29.0614	27.8629	28.8651	28.1343	26.9488	27.6938	27.4709	26.9327	28.3502	28.0945	27.2954	27.1218	26.9235	27.8477	27.4426	29.5987	25.6496
KOG1694	ENSP00000202773	ENSMUSP00000031617	ENSRNOP00000038065	ENSSSCP00000020107	ENSECAP00000015275	ENSDARP00000091899	RPL6	ENSP00000403172	31.4132	31.789	31.2822	31.7989	32.0363	31.4829	31.8582	31.5289	31.2995	32.5614	31.3456	32.2471	31.69	31.5385	31.0841	31.4118	30.9694	31.8586	31.5892	31.203	31.3963	31.5958	31.422	31.6779	31.4976	31.6038	31.3309	31.8153	31.7938	31.7492	31.8086	31.7646	31.7653	31.72	32.0844	31.9851	31.2089	31.8482	31.7406	32.4717	32.4259
KOG1696	ENSP00000225430	ENSMUSP00000017548	ENSRNOP00000006359	ENSSSCP00000018556	ENSECAP00000022650	ENSDARP00000105649	RPL19	ENSP00000225430	30.5888	30.9146	30.3792	30.2971	30.5481	30.3644	30.7815	30.0211	29.9478	30.9982	30.4366	30.5022	29.6639	30.6995	30.4009	30.9643	30.3139	31.3697	30.1141	30.1598	29.9875	29.9732	30.0982	30.1824	29.9983	29.8907	30.0839	30.9723	31.0877	30.8846	30.8995	30.7136	30.7875	30.933	30.8913	30.5311	31.409	30.7351	30.7735	31.3188	31.415
KOG1697	ENSP00000258455	ENSMUSP00000056855	ENSRNOP00000021899	ENSSSCP00000027607	ENSECAP00000009224	ENSDARP00000082215	MRPS9	ENSP00000258455	28.9368	28.9106	28.712	29.1446	29.518	28.8925	29.1024	28.4955	28.4088	29.1925	28.6884	29.2147	27.3481	28.5641	26.9165	28.503	27.0071	28.6983	29.7527	29.7445	29.4479	28.8197	30.3948	29.8275	29.5144	29.719	29.2802	28.6806	28.4605	28.7198	28.8627	28.2723	29.4191	28.385	29.1816	29.4087	29.1392	28.8912	29.3671	27.146	27.9706
KOG0349	ENSP00000233084	ENSMUSP00000065987	ENSRNOP00000009100	ENSSSCP00000009188	ENSECAP00000014833	ENSDARP00000008636	DDX1	ENSP00000370745	31.1875	30.8537	31.3016	30.948	31.1264	31.4404	30.9084	31.5194	30.8647	30.8829	31.3816	31.0611	28.9714	29.1959	29.0168	29.6402	29.2091	29.5253	31.7418	31.4133	31.2232	31.3669	31.4917	31.3789	31.1424	31.2621	31.0223	31.0044	30.9809	30.8383	30.8096	31.2389	31.2423	30.9909	30.6252	30.7953	31.0228	30.7596	30.9939	31.4782	31.5403
KOG1342	ENSP00000430432	ENSMUSP00000019911	ENSRNOP00000000742	ENSSSCP00000004781	ENSECAP00000011591	ENSDARP00000077625	HDAC2	ENSP00000430432	27.038	27.0425	27.1078	26.8985	27.255	27.6748	26.0519	26.751	27.2696	26.7813	27.1285	27.2478	27.833	29.5546	26.9472	30.2692	28.843	29.9651	26.2395	25.8478	26.2457	26.3693	25.9808	26.9983	25.7398	25.194	26.8147	25.5828	23.5999	25.6157	25.6897	26.6043	25.6989	26.1892	25.7416	25.7519	25.0107	25.8889	24.5783	27.085	26.8853
KOG1436	ENSP00000219240	ENSMUSP00000070303	ENSRNOP00000061315	ENSSSCP00000002964	ENSECAP00000000769	ENSDARP00000068087	DHODH	ENSP00000219240	27.9977	28.7318	27.505	28.5522	28.4119	27.8619	28.5181	27.7883	27.2008	28.6145	27.8311	28.5419	28.572	29.4852	29.2162	29.4126	28.8292	28.6934	28.2331	29.2183	29.1027	27.6691	29.9215	28.0862	28.0242	29.4619	27.698	27.8445	28.2955	28.3399	28.4364	28.9226	28.6611	28.6513	29.0101	28.297	28.6765	28.8894	28.6235	28.4306	28.4505
KOG1437	ENSP00000416330	ENSMUSP00000037719	ENSRNOP00000016389	ENSSSCP00000015228	ENSECAP00000018335	ENSDARP00000112194	TGFBI	ENSP00000416330	30.0241	29.3797	30.3931	30.5929	29.884	30.3218	30.5204	29.881	29.9062	29.598	30.0547	30.2142	27.9973	27.6084	28.6674	28.191	29.5813	28.4751	32.6956	31.7954	31.7454	33.0564	31.0031	32.3106	31.8688	31.0549	31.8785	32.0874	31.591	31.2708	32.2558	31.8585	31.0826	31.6233	31.4704	31.119	31.4211	31.3975	32.0258	32.3857	31.4426
KOG1430	ENSP00000359297	ENSMUSP00000033715	ENSRNOP00000022985	ENSSSCP00000013565	ENSECAP00000001756	ENSDARP00000074907	NSDHL	ENSP00000359297	27.5383	24.0019	26.0364	23.163	26.2236	26.3257	23.5191	26.1435	24.8491	24.9719	26.3847	24.978	25.8254	25.5496	25.0871	26.4551	23.0542	25.9094	26.7752	26.8783	28.0128	26.2695	26.3604	27.488	27.0877	25.316	27.7654	27.9031	26.4518	27.7364	26.8691	28.2239	27.341	27.9278	27.5443	27.4427	27.3994	30.0906	28.8484	27.2429	27.4083
KOG1431	ENSP00000398803	ENSMUSP00000023231	ENSRNOP00000012306	ENSSSCP00000023240	ENSECAP00000019921	ENSDARP00000057979	TSTA3	ENSP00000398803	28.0931	27.9539	28.2766	28.0013	27.5181	28.0063	28.513	27.6242	28.0185	27.5709	27.4353	28.1154	29.8337	28.497	29.0482	28.8227	28.6282	28.5702	27.0275	27.1125	27.253	27.2075	27.8067	27.6481	27.5074	26.6485	27.1623	28.629	28.2168	28.4111	28.5136	27.9903	27.8803	27.8945	27.7998	27.6941	27.5996	26.1665	28.3076	26.1393	27.0518
KOG1348	ENSP00000334052	ENSMUSP00000021607	ENSRNOP00000010101	ENSSSCP00000002653	ENSECAP00000008589	ENSDARP00000057191	LGMN	ENSP00000376911	28.1339	27.6961	27.7911	28.8653	27.3288	27.8553	28.0492	27.6101	27.7691	28.1432	28.2603	28.2898	27.7593	27.2951	26.4707	27.4006	27.0642	27.6397	26.5619	26.7637	25.9546	26.7831	26.4187	26.9142	27.709	25.4656	27.3214	26.8952	26.9163	27.0124	27.3154	27.3948	26.2631	27.1919	26.0512	27.2562	26.9301	26.3768	26.1786	28.2802	28.967
KOG1439	ENSP00000394071	ENSMUSP00000015435	ENSRNOP00000053135	ENSSSCP00000020252	ENSECAP00000015507	ENSDARP00000111451	GDI1	ENSP00000394071	32.0257	31.4618	32.5097	31.72	31.7949	32.5995	32.1752	32.1783	32.279	31.8139	32.226	31.9646	29.266	27.277	28.6936	26.7432	28.5035	25.9358	31.4992	31.6647	31.6023	31.4229	31.5193	31.5215	31.4649	31.6652	31.4442	33.8913	33.544	33.6246	33.7295	33.7835	33.1498	33.5203	33.2869	33.4371	32.869	33.2786	33.2532	31.913	31.7715
ENOG410IV7A	ENSP00000339191	ENSMUSP00000007799	ENSRNOP00000009253	ENSSSCP00000017622	ENSECAP00000007115	ENSDARP00000125059	CAV1	ENSP00000339191	33.0772	32.8948	32.0185	32.7539	33.4634	31.9754	32.4729	32.8306	31.4089	32.2963	31.1955	32.2201	32.1015	31.6018	32.354	31.3815	32.5015	30.4888	31.1953	32.027	32.5543	31.5876	32.1799	31.5836	32.539	31.2558	32.08	32.5235	32.942	32.6753	33.1483	32.954	33.4803	32.7994	33.0727	32.5184	33.4333	33.5231	33.1829	32.6067	31.7917
ENOG410IKPN	ENSP00000308541	ENSMUSP00000028681	ENSRNOP00000022233	ENSSSCP00000014081	ENSECAP00000009701	ENSDARP00000052324	F2	ENSP00000308541	31.7014	31.1022	31.7729	31.2907	30.5786	31.4979	30.8377	30.8924	30.7376	30.8843	31.55	31.0688	32.2977	30.7381	31.7039	31.2946	31.3732	30.9738	31.8225	31.0537	31.9589	32.2867	30.6234	31.9078	31.8908	30.518	32.0836	32.4568	31.1429	31.8075	32.2667	32.1356	30.7853	32.0892	31.2396	30.5991	30.5624	30.7528	31.5234	30.8539	30.5484
KOG0201	ENSP00000365730	ENSMUSP00000078746	ENSRNOP00000031981	ENSSSCP00000010157	ENSECAP00000005691	ENSDARP00000084749	STK24	ENSP00000365730	27.0096	27.4419	26.998	27.1908	27.0713	27.9322	27.4268	27.0764	26.9298	27.6468	27.0819	28.4276	23.6453	24.6641	25.0287	24.9885	25.4625	26.1498	28.3519	28.2684	28.0581	27.9807	28.25	28.3996	27.9081	28.2123	28.2747	24.8415	25.0782	24.7463	25.3375	26.195	25.8638	25.68	25.6375	24.8015	26.2084	24.5794	26.2443	26.1336	27.2474
KOG4250	ENSP00000359424	ENSMUSP00000026217	ENSRNOP00000034134	ENSSSCP00000029824	ENSECAP00000005937	ENSDARP00000013115	CHUK	ENSP00000359424	26.0027	23.8115	25.4893	24.6028	24.7595	24.9452	24.657	26.4212	24.7887	23.8792	24.0073	24.0659	26.0161	26.4906	25.7627	27.1353	25.7786	25.8883	22.9527	23.2352	20.8747	23.5104	20.2802	22.8194	20.8228	22.1501	23.4294	21.5303	21.3183	23.5721	20.9635	22.7737	23.4494	21.5249	23.2493	21.6259	21.4976	22.7423	22.1092	23.6521	24.1909
KOG0204	ENSP00000261173	ENSMUSP00000020107	ENSRNOP00000005491	ENSSSCP00000000984	ENSECAP00000007505	ENSDARP00000072130	ATP2B1	ENSP00000392043	29.5458	29.4618	29.9685	29.5124	29.3934	29.8438	29.1393	29.5104	29.8651	29.2022	29.2075	29.6033	26.1618	22.9927	25.9063	24.9684	24.6468	24.763	25.6954	24.8633	25.7309	24.5844	25.2489	26.172	24.5807	29.68	25.6472	26.3918	26.5263	27.3573	26.804	26.6402	26.7733	26.5423	26.0903	26.157	26.1828	25.8154	26.2894	27.4999	28.5856
ENOG410IKP9	ENSP00000365624	ENSMUSP00000068789	ENSRNOP00000012646	ENSSSCP00000023312	ENSECAP00000017427	ENSDARP00000102905	GRIPAP1	ENSP00000365606	28.7563	28.9567	28.7558	28.6171	28.8195	28.9905	28.7288	29.0855	28.3404	28.9351	28.4372	28.6209	27.3773	28.2023	27.9216	28.0883	29.1563	28.8049	27.0985	26.9515	26.2908	26.5602	27.0428	26.5874	26.2849	26.5193	27.1566	24.5891	23.6195	24.1419	23.739	22.9224	23.7183	24.2178	23.0901	21.8196	22.026	23.8482	23.4728	26.5604	26.8694
KOG4254	ENSP00000295802	ENSMUSP00000068568	ENSRNOP00000019571	ENSSSCP00000008794	ENSECAP00000003836	ENSDARP00000024120	RETSAT	ENSP00000295802	29.5454	30.614	29.0938	30.8414	30.4879	29.135	30.1164	28.9273	29.6168	30.7091	29.9981	30.6304	30.1455	31.9759	30.3122	32.032	29.918	31.5243	25.8976	26.1278	26.212	27.1336	25.7787	24.5089	26.6438	25.0102	25.5427	28.1807	26.0274	28.0374	27.1982	27.1995	24.4577	25.6502	26.1401	25.0085	25.6953	27.4717	26.9655	26.2341	26.6193
KOG2610	ENSP00000370419	ENSMUSP00000114504	ENSRNOP00000021583	ENSSSCP00000000004	ENSECAP00000011516	ENSDARP00000061837	TTC38	ENSP00000370419	29.0983	29.7733	29.3558	29.5821	29.6672	29.0943	29.4761	29.0071	28.8681	30.0343	29.1927	30.0821	27.9163	28.06	28.1009	28.0657	27.8605	28.3855	27.7777	27.8262	28.2909	27.1221	27.6468	28.1919	28.1488	27.7656	28.2689	30.9935	31.3518	30.9308	31.3579	31.2526	31.4035	31.1334	31.2584	30.6655	31.4282	31.1651	31.6471	27.1149	27.7308
KOG2617	ENSP00000342056	ENSMUSP00000052373	ENSRNOP00000034921	ENSSSCP00000019623	ENSECAP00000014421	ENSDARP00000105809	CS	ENSP00000342056	34.6099	36.0262	34.6092	35.6103	35.7549	34.6998	35.867	34.8654	34.5967	36.1441	34.7921	35.8739	35.0897	35.8112	34.6495	35.525	34.9121	36.0552	35.1831	35.3783	35.4342	34.5229	35.4843	35.0053	35.1999	35.493	34.9059	34.9559	35.2968	34.9626	35.4665	35.2178	35.4362	34.8925	35.4586	34.9117	35.1663	34.7114	35.2745	32.7794	32.8126
KOG2616	ENSP00000365534	ENSMUSP00000052452	ENSRNOP00000054444	ENSSSCP00000011807	ENSECAP00000007256	ENSDARP00000110316	THNSL1	ENSP00000434887	26.7744	27.5969	27.0419	27.6484	28.0352	27.1122	28.3982	27.031	26.889	27.7639	27.1577	27.9446	26.8861	28.0828	26.0662	27.791	25.876	27.0277	28.5823	29.0042	28.6704	27.12	28.7723	27.7429	27.9352	28.4832	28.1197	28.9241	28.5462	28.9584	28.5978	29.6176	29.0582	29.2701	29.0291	28.9446	28.4722	29.4545	29.0375	31.0491	32.24
ENOG410IF7C	ENSP00000365550	ENSMUSP00000089169	ENSRNOP00000026070	ENSSSCP00000023102	ENSECAP00000009501	ENSDARP00000012352	MAP1LC3B2	ENSP00000365550	24.0236	24.4388	23.6687	23.1338	24.4591	24.3257	23.8319	25.202	25.5826	24.7747	24.9849	24.8686	25.263	23.8942	25.4774	19.2327	25.0957	26.9058	22.9829	24.1571	22.8767	21.0925	24.3837	24.0145	24.0719	15.6149	23.5887	25.2351	24.8246	24.8046	25.9349	24.8971	25.2594	24.8931	24.9503	24.2775	24.7635	24.3053	22.1745	24.5471	25.5807
ENOG410IF7E	ENSP00000352408	ENSMUSP00000002473	ENSRNOP00000022938	ENSSSCP00000027253	ENSECAP00000014740	ENSDARP00000015195	BABAM1	ENSP00000352408	27.5979	27.4492	27.461	26.2052	27.0045	27.349	26.5318	27.243	26.9742	26.5666	27.1154	26.6972	24.1975	21.8456	22.9474	23.1553	22.9792	23.6011	26.1718	26.7657	26.1831	25.4376	26.4276	26.0701	26.5093	22.876	26.9932	26.1562	25.7881	26.8685	25.7215	26.3679	26.0176	26.4285	26.123	26.8672	26.6369	26.2766	26.6051	25.8517	25.8053
KOG1462	ENSP00000353575	ENSMUSP00000102056	ENSRNOP00000024841	ENSSSCP00000025522	ENSECAP00000013286	ENSDARP00000016277	EIF2B3	ENSP00000353575	27.3092	27.4333	26.7666	27.1997	27.8906	26.8507	27.8358	26.4989	26.3063	27.066	27.8088	27.0096	26.8712	26.3674	26.514	26.534	26.5553	26.2411	27.8652	28.0709	27.2919	27.8706	28.382	28.2696	27.4635	27.9639	27.1534	26.4546	26.1489	26.2535	26.5816	25.5777	25.7379	25.6274	26.2354	25.868	24.5075	26.4757	25.9371	27.6378	27.5244
KOG3876	ENSP00000296557	ENSMUSP00000122964	ENSRNOP00000014236	ENSSSCP00000009613	ENSECAP00000019866	ENSDARP00000121937	ARFIP1	ENSP00000395083	28.2909	27.2945	28.1224	27.4858	28.002	28.384	28.1104	28.2739	28.0328	27.4604	28.0226	27.4617	27.2174	27.0518	27.8735	26.9314	26.3735	26.5126	27.5213	27.6504	27.7287	27.2946	27.3188	27.6968	27.1867	27.2827	27.3768	26.5725	25.52	27.0262	26.3444	26.8311	25.9661	26.1969	26.4583	26.1691	25.4199	25.7647	26.4241	28.0207	28.4585
KOG3877	ENSP00000252711	ENSMUSP00000027478	ENSRNOP00000022089	ENSSSCP00000017323	ENSECAP00000018946	ENSDARP00000004708	NDUFA10	ENSP00000252711	32.528	34.3705	32.1258	33.3051	34.3233	32.4433	33.5916	32.7519	31.8714	34.8582	32.149	33.8656	33.6189	34.7185	33.2679	34.4468	32.802	33.2809	32.3359	33.5447	33.1698	32.3533	33.8758	31.6811	33.4912	31.7314	32.6577	33.584	33.9166	33.3964	33.7855	34.012	34.127	33.4461	34.2373	34.2184	34.3056	33.2349	33.8833	33.9455	32.7639
KOG3872	ENSP00000295951	ENSMUSP00000046956	ENSRNOP00000060405	ENSSSCP00000012221	ENSECAP00000016877	ENSDARP00000095217	SLMAP	ENSP00000295951	31.9561	32.2643	31.9511	31.4496	32.2558	31.7978	31.3647	32.0416	31.5901	32.1286	32.1646	31.456	33.1346	32.9253	33.0336	33.1425	33.1106	33.4189	33.1729	32.8159	32.9098	32.554	32.7302	32.0446	33.0087	32.5606	32.4661	32.6216	32.7838	32.6224	32.7764	33.6261	33.7641	33.2917	32.6448	33.0085	33.1952	32.8108	32.7939	26.0726	26.323
KOG3870	ENSP00000356263	ENSMUSP00000093581	ENSRNOP00000026367	ENSSSCP00000004417	ENSECAP00000013043	ENSDARP00000072525	ARMT1	ENSP00000356263	29.4596	30.0725	29.6401	30.0519	30.5379	29.3665	30.491	28.8945	29.7672	29.8222	30.509	30.5067	26.7705	26.6128	26.7606	26.7013	26.4004	26.2436	28.8695	28.5516	28.8101	28.0104	28.6083	27.5831	28.7425	29.2131	27.9352	28.7014	29.6661	28.9078	29.8375	28.7358	29.9575	29.5874	29.8936	30.9013	29.4325	29.1412	29.1183	28.6443	28.5822
KOG3878	ENSP00000355777	ENSMUSP00000027780	ENSRNOP00000004293	ENSSSCP00000024652	ENSECAP00000000079	ENSDARP00000062524	ACBD3	ENSP00000355777	28.4764	27.5665	28.7722	27.6321	28.6007	29.007	27.9205	28.9555	28.5454	28.2064	28.3758	28.0545	26.3637	25.6975	26.6751	24.9277	26.574	26.5987	26.9383	26.6735	26.719	26.7034	27.0585	27.1542	26.6145	26.946	26.8981	27.8541	27.5179	28.1903	27.7033	27.4176	27.5952	27.4647	27.3579	27.3906	27.2497	27.6259	27.5074	27.7867	27.6717
ENOG410IG16	ENSP00000239926	ENSMUSP00000025349	ENSRNOP00000067275	ENSSSCP00000015237	ENSECAP00000018365	ENSDARP00000100029	MYOT	ENSP00000239926	23.7357	23.5732	25.5941	24.7821	23.8257	25.0103	23.575	23.2074	24.5199	22.8642	25.0381	22.437	27.5757	29.5946	26.9848	29.6739	27.4365	29.8965	23.6156	21.6767	22.8684	27.1477	22.4231	21.4307	25.581	19.6484	22.6726	29.8483	28.8825	28.067	30.0295	30.8071	29.2723	30.1556	29.6769	29.1375	30.0439	30.3611	29.3859	29.0842	32.0103
KOG4613	ENSP00000291458	ENSMUSP00000125874	ENSRNOP00000047028	ENSSSCP00000022299	ENSECAP00000021160	ENSDARP00000106348	CCDC58	ENSP00000291458	28.8118	29.0891	28.4723	29.0966	29.6298	28.3721	29.1387	28.3739	28.3049	29.4596	28.7873	29.3358	28.872	30.4694	28.9685	30.9227	28.2143	30.2681	29.8018	30.1511	30.408	28.7486	30.3068	29.8053	29.5125	29.7018	29.2303	29.6898	29.8043	29.1164	29.7968	29.8178	29.9365	29.8842	30.1186	29.966	29.0058	30.0188	28.7059	29.7867	29.8817
KOG4616	ENSP00000355692	ENSMUSP00000048814	ENSRNOP00000003931	ENSSSCP00000020702	ENSECAP00000017119	ENSDARP00000063716	MRPL55	ENSP00000403614	26.7023	28.6428	24.4784	28.2114	29.4976	26.056	29.1281	27.3597	25.4149	27.5947	25.0048	28.9866	25.0882	26.0431	24.4578	25.1926	24.2311	26.3959	25.9182	26.9515	25.3038	25.5006	26.6726	26.454	25.8875	27.1379	25.9507	26.6769	26.6335	26.4739	26.9972	27.3423	27.1016	26.2691	27.4857	26.3034	25.4627	25.4206	26.6695	25.4939	26.5436
KOG4619	ENSP00000297632	ENSMUSP00000071984	ENSRNOP00000063472	ENSSSCP00000006385	ENSECAP00000006374	ENSDARP00000100142	TMEM65	ENSP00000297632	29.4764	30.9968	28.6368	30.5474	30.9981	28.8693	30.9785	29.0976	29.4404	31.0581	29.4815	30.3319	27.7763	28.7002	27.8077	28.6526	28.4891	28.342	27.7047	29.9599	27.3151	28.0531	29.8304	27.278	28.7574	29.5925	27.6837	23.7467	26.4292	25.7893	26.0864	23.7938	26.5204	25.2442	25.9073	25.2917	26.7335	26.8216	25.6117	28.7624	28.8127
KOG4618	ENSP00000306425	ENSMUSP00000041196	ENSRNOP00000045588	ENSSSCP00000006659	ENSECAP00000008321	ENSDARP00000124392	CHCHD7	ENSP00000306425	23.7091	27.4193	23.6587	26.7602	24.585	21.9817	26.7876	23.414	23.223	25.8034	24.2921	26.7693	27.4146	28.5856	27.5938	28.5476	25.5257	27.0589	27.5627	28.9321	28.4535	27.0753	28.8761	27.3425	28.1636	27.1746	27.9134	28.6183	27.6635	26.9345	27.518	27.4962	27.1336	27.1864	27.4045	28.4422	26.7352	27.1333	26.7344	27.5737	27.0564
KOG2472	ENSP00000281828	ENSMUSP00000069508	ENSRNOP00000019685	ENSSSCP00000017189	ENSECAP00000020920	ENSDARP00000007817	FARSB	ENSP00000281828	29.5802	30.1479	29.8703	30.1982	30.3136	30.0788	30.3202	29.8389	29.9053	30.0515	30.0318	30.3314	30.2784	29.5892	30.0177	30.1415	30.3383	30.1563	30.8926	30.7711	30.7125	30.3154	30.7797	30.6982	30.7632	30.5563	30.3853	29.8371	30.3866	30.4135	30.3438	30.2394	30.5865	29.9464	29.9821	30.3535	30.1243	30.1271	29.7602	29.2821	29.5649
KOG2479	ENSP00000216190	ENSMUSP00000098053	ENSRNOP00000032361	ENSSSCP00000000145	ENSECAP00000020144	ENSDARP00000011011	EIF3D	ENSP00000216190	28.9105	28.9626	29.3362	28.9442	29.3995	29.1399	29.065	29.2091	29.3975	29.3386	29.3194	29.0314	29.3065	29.2005	28.6083	29.1411	29.0909	29.4266	28.9046	28.955	28.5397	28.8609	28.8482	28.9252	28.4491	28.289	28.7399	29.4706	28.8621	29.3721	29.2282	28.905	28.2533	28.6322	28.8522	28.9584	28.2201	29.0635	28.7862	29.7726	29.3285
KOG3701	ENSP00000262160	ENSMUSP00000025453	ENSRNOP00000048329	ENSSSCP00000004860	ENSECAP00000013038	ENSDARP00000111803	SMAD2	ENSP00000262160	24.2279	22.8233	23.5598	23.8964	24.2717	25.1628	24.7487	25.3099	22.8121	24.927	25.5013	24.7341	26.4334	26.3877	26.626	26.7158	26.1279	27.5727	26.2381	26.8361	25.8991	25.6225	26.0298	26.2522	26.0247	26.61	25.5578	25.0667	25.1871	25.0117	25.5853	23.4567	24.0969	24.9098	24.4844	24.1421	23.9175	26.1472	24.7602	26.6771	26.4464
KOG3709	ENSP00000316454	ENSMUSP00000025786	ENSRNOP00000027632	ENSSSCP00000013775	ENSECAP00000004482	ENSDARP00000065423	PACS1	ENSP00000316454	29.2879	30.6219	29.0732	31.2528	28.0998	27.7712	31.5661	28.0615	27.5353	28.4696	27.8822	28.1357	25.2428	23.1956	25.3	22.847	24.4548	23.1657	28.5068	28.2181	27.8861	28.3631	28.0852	28.6023	28.1191	28.5283	28.2445	28.5122	29.8642	28.6185	28.177	28.9745	28.9704	27.8553	29.2189	27.5584	27.9482	27.4731	28.2678	29.1698	28.4645
ENOG410ITI8	ENSP00000265968	ENSMUSP00000032658	ENSRNOP00000019310	ENSSSCP00000014190	ENSECAP00000013771	ENSDARP00000053403	CSRP3	ENSP00000431813	34.1046	33.5454	33.782	33.6815	34.028	34.1231	33.7557	34.1977	33.7852	33.6333	34.063	33.598	30.564	34.064	30.2483	34.3031	30.4197	33.8452	35.1446	34.6932	33.9528	34.401	34.8309	34.2746	34.7271	35.3755	33.8909	34.0015	33.5814	32.9483	33.8715	33.9986	33.1142	33.2976	33.0831	33.7414	33.0113	33.1885	33.6087	34.4716	34.3092
ENOG410IG1M	ENSP00000305699	ENSMUSP00000046788	ENSRNOP00000019281	ENSSSCP00000019399	ENSECAP00000018210	ENSDARP00000036150	HOOK3	ENSP00000305699	28.3218	28.3289	28.5077	27.2731	27.9405	27.2166	28.2614	27.7879	26.096	27.857	27.6689	27.5385	27.4605	27.0855	27.0969	27.8403	28.2716	26.5968	27.6551	27.9363	27.6392	28.1294	27.948	28.1581	27.6366	27.2663	27.8636	28.6505	28.7392	28.5816	28.9404	28.6312	28.6359	28.4758	28.4256	28.1418	28.7166	27.9802	28.7586	26.8108	27.1633
ENOG410IKMB	ENSP00000385927	ENSMUSP00000029888	ENSRNOP00000030229	ENSSSCP00000006546	ENSECAP00000002818	ENSDARP00000101059	RMDN1	ENSP00000385927	31.4993	32.4566	31.3664	32.0045	32.4342	30.9172	32.55	30.845	31.0907	32.522	31.526	32.3947	30.5031	32.2965	29.9759	31.8365	29.7934	31.474	30.1572	30.6808	30.3462	29.9713	31.2899	30.7904	30.5269	31.085	30.5224	25.6794	26.1967	25.8134	26.4948	24.162	24.4908	24.7089	24.4212	24.5934	24.342	25.3445	23.8243	31.0368	31.974
KOG0758	ENSP00000326305	ENSMUSP00000035222	ENSRNOP00000027520	ENSSSCP00000012119	ENSECAP00000017462	ENSDARP00000059139	SLC25A20	ENSP00000326305	31.454	33.5593	31.2974	32.7504	33.32	30.7656	33.0913	31.3065	30.8191	32.964	31.773	33.0134	30.9648	31.5565	30.5789	31.2178	30.0931	30.4678	30.0626	31.4891	30.4721	30.1909	31.5666	29.3776	30.9351	30.6421	29.9351	33.2722	33.4821	32.4045	33.2861	33.04	33.0106	32.7083	33.7914	34.1594	33.5356	32.9622	32.7238	31.2077	30.7844
KOG0759	ENSP00000225665	ENSMUSP00000014750	ENSRNOP00000005144	ENSSSCP00000018969	ENSECAP00000019786	ENSDARP00000051848	SLC25A11	ENSP00000225665	33.5912	34.1303	33.5421	33.5147	33.7269	33.3174	33.971	33.0373	33.2454	33.4484	33.3359	33.7891	33.2371	34.5613	33.5188	34.6067	34.8938	34.2234	33.5512	33.6112	33.9824	33.0849	33.1903	32.0613	33.6343	33.4807	32.4614	31.6055	31.9267	32.0414	32.2946	32.0333	32.2939	32.4867	33.0702	33.9908	33.2378	33.7569	31.861	33.7439	32.2675
KOG0751	ENSP00000388658	ENSMUSP00000122103	ENSRNOP00000032909	ENSSSCP00000020443	ENSECAP00000007703	ENSDARP00000104823	SLC25A12	ENSP00000388658	33.4626	34.375	33.0945	33.8984	34.3495	33.0559	33.8547	33.398	33.0472	34.3078	33.3371	33.9418	34.5027	35.5142	34.206	35.5912	34.4103	35.3185	33.2132	33.4263	33.8029	32.6157	33.4635	32.5029	33.7233	33.1548	33.5297	32.8222	33.6111	33.0263	33.5848	33.618	34.0195	33.4289	34.3672	33.933	34.3229	33.5181	33.6567	33.7064	33.3475
ENOG410IESN	ENSP00000386227	ENSMUSP00000087318	ENSRNOP00000015172	ENSSSCP00000015109	ENSECAP00000020724	ENSDARP00000107850	MCC	ENSP00000386227	25.589	26.2999	26.6312	26.2263	26.9486	26.3212	26.6686	25.6513	24.4258	26.0101	25.544	25.8223	23.7969	24.0079	22.869	24.7802	24.6599	23.9073	24.658	27.013	26.876	27.1049	27.1706	26.2334	26.6348	27.99	25.5364	24.3745	25.8908	24.5486	25.5179	25.7838	26.3189	25.8577	25.7091	25.6162	25.6188	25.2717	25.0681	25.4427	24.6768
KOG3537	ENSP00000347169	ENSMUSP00000119303	ENSRNOP00000048410	ENSSSCP00000021728	ENSECAP00000014560	ENSDARP00000094127	NUMB	ENSP00000451300	24.5234	26.2861	25.3856	24.8877	25.5189	26.0874	25.5146	25.2763	21.9809	25.0642	24.5211	25.7333	24.2366	22.1057	22.6341	23.3424	23.5385	24.4945	25.853	25.0136	25.3096	26.0183	24.9489	25.8337	25.323	23.8601	26.5775	24.6314	25.0611	24.4266	25.3232	24.1259	24.3939	23.6097	24.8639	23.2984	25.6863	23.5672	23.7369	25.7445	26.195
KOG3860	ENSP00000310621	ENSMUSP00000035110	ENSRNOP00000026261	ENSSSCP00000012034	ENSECAP00000012391	ENSDARP00000057020	HHATL	ENSP00000405423	31.08	31.8062	31.1489	31.7565	31.5625	30.8537	31.4972	30.755	30.8714	31.2968	30.9433	31.2989	25.9302	24.6971	26.561	25.3844	26.3877	24.1356	29.5291	29.3519	29.6128	28.9219	29.9717	29.381	29.4061	29.5032	29.548	27.657	29.1041	28.1307	28.3188	24.2162	28.1932	26.0869	28.5163	28.6539	29.0595	27.5393	27.2689	28.8029	28.4147
KOG3532	ENSP00000334642	ENSMUSP00000096880	ENSRNOP00000063181	ENSSSCP00000011368	ENSECAP00000020919	ENSDARP00000108510	PDZD8	ENSP00000334642	27.2612	26.58	25.239	23.0174	24.0397	24.8959	22.1664	25.3301	25.6886	25.4774	24.6525	23.6392	25.7536	23.4955	26.5508	23.9844	26.318	23.4632	22.3419	23.0255	21.1155	22.0642	22.5303	23.446	23.1765	22.7996	23.8201	26.0829	26.5075	26.2589	26.0445	26.818	26.5356	25.3001	25.9283	25.9381	25.12	26.6916	25.4634	25.939	24.9027
KOG3866	ENSP00000263273	ENSMUSP00000033096	ENSRNOP00000028390	ENSSSCP00000003413	ENSECAP00000011029	ENSDARP00000071557	NUCB1	ENSP00000385923	31.0521	30.1075	31.1697	30.3566	30.2606	31.1077	30.3362	31.1898	30.9889	29.9161	31.155	30.1732	28.5384	28.2085	28.0557	28.4752	28.1737	28.08	30.3552	30.3617	30.5694	30.1188	30.1576	30.4197	29.9715	29.9565	29.8401	28.4125	28.6905	28.9588	28.5564	28.6277	28.6063	29.1819	28.7272	28.5189	28.1859	29.1599	28.4288	30.4458	29.9388
KOG1624	ENSP00000253099	ENSMUSP00000003386	ENSRNOP00000045893	ENSSSCP00000014519	ENSECAP00000014720	ENSDARP00000076204	MRPL4	ENSP00000253099	28.3928	29.6148	28.5532	29.4502	29.7915	28.8865	29.2865	28.4866	26.1994	28.5672	27.916	28.8043	24.7949	25.9229	24.5617	27.185	25.703	27.595	28.2819	28.4187	28.2361	27.6085	28.8577	28.818	28.413	28.4008	28.2328	27.5503	28.2117	27.5325	27.9778	27.624	28.8424	28.1044	28.6346	28.9992	27.7841	27.6925	27.2742	28.3883	29.0517
KOG1626	ENSP00000362329	ENSMUSP00000020286	ENSRNOP00000000674	ENSSSCP00000010939	ENSECAP00000016423	ENSDARP00000040408	PPA1	ENSP00000362329	30.4058	31.2988	30.1229	30.9848	30.9256	29.8594	30.9752	30.1494	29.6218	31.0937	30.2381	30.9138	30.179	30.757	30.4061	31.0045	30.7874	30.0581	31.0385	30.3312	30.5222	30.4277	30.1655	30.401	30.5981	30.7078	30.3361	31.4641	31.5507	31.6901	31.2387	31.4807	30.5567	31.9902	30.5018	30.8535	30.7671	31.2543	31.2464	30.5746	31.6081
KOG2282	ENSP00000392709	ENSMUSP00000027111	ENSRNOP00000015851	ENSSSCP00000017086	ENSECAP00000013490	ENSDARP00000028571	NDUFS1	ENSP00000392709	34.963	36.2467	34.0742	35.0957	36.54	35.2024	35.994	35.2337	33.9669	36.4895	34.904	35.8198	34.9862	35.9234	34.7841	35.7707	34.4293	35.2736	34.4736	35.5676	35.2983	34.5858	35.8239	34.2795	35.5734	34.1992	35.2258	34.9818	35.5173	34.9818	35.2966	35.4672	35.8265	35.2356	35.8371	35.7928	35.7686	35.0171	35.258	35.4797	34.61
KOG2283	ENSP00000171887	ENSMUSP00000127715	ENSRNOP00000032812	ENSSSCP00000026893	ENSECAP00000013082	ENSDARP00000023241	TNS1	ENSP00000171887	31.5475	32.3763	31.9556	32.759	32.6109	31.903	32.7671	31.6315	31.8525	32.399	31.8313	32.5601	30.4775	31.1745	29.9543	31.41	30.1093	31.1941	32.7016	32.5019	31.3605	33.0631	32.7368	32.2664	32.3874	32.2919	32.4262	32.682	32.1195	32.2013	32.1852	32.2142	31.3385	32.5505	31.919	31.9573	31.5211	32.3274	32.4371	29.1919	29.2342
KOG2280	ENSP00000369810	ENSMUSP00000028900	ENSRNOP00000028821	ENSSSCP00000007629	ENSECAP00000011955	ENSDARP00000078255	VPS16	ENSP00000369810	27.7275	27.1781	27.2315	26.9309	26.2784	25.8182	27.6124	26.1821	26.6506	28.2332	26.7846	26.6617	26.6129	26.3346	26.6456	26.7711	25.4757	25.8281	26.9777	26.6898	26.3468	27.1793	26.5175	26.9461	26.8031	26.8369	26.8797	25.7102	26.787	26.1649	25.3068	26.0534	25.9315	26.4477	26.416	26.7471	25.3923	25.9139	24.9713	26.633	27.3427
KOG2281	ENSP00000262960	ENSMUSP00000046604	ENSRNOP00000065303	ENSSSCP00000027818	ENSECAP00000022589	ENSDARP00000068983	DPP9	ENSP00000262960	26.1936	27.6699	25.4486	27.3742	27.4267	26.2955	27.3638	25.776	26.2813	25.4292	26.1919	26.7869	28.0276	28.8795	28.1818	28.4075	27.2732	28.2672	27.3648	27.4087	27.5841	26.6549	27.6914	27.1831	27.1174	27.3714	25.8301	25.7507	25.9883	26.2324	25.7094	26.0865	25.5218	27.1917	25.5922	28.0477	24.7709	27.7515	25.9738	25.7868	27.0838
KOG2284	ENSP00000444856	ENSMUSP00000125403	ENSRNOP00000061765	ENSSSCP00000011841	ENSECAP00000013580	ENSDARP00000016182	CUL2	ENSP00000444856	28.6867	28.5853	28.6194	28.86	28.8547	29.0188	28.92	28.7365	28.25	28.6463	28.922	29.0577	26.6419	27.9939	27.531	28.0862	27.1051	27.3928	28.23	28.0826	27.3188	27.6927	27.1749	26.5098	28.0423	28.6987	27.8217	27.9191	27.8689	28.5092	28.222	28.1852	27.7025	28.1721	27.8938	29.5845	27.8951	29.4643	28.4461	28.9299	28.7396
KOG2285	ENSP00000376808	ENSMUSP00000034529	ENSRNOP00000010956	ENSSSCP00000022904	ENSECAP00000022032	ENSDARP00000100474	CUL5	ENSP00000376808	30.7909	30.2983	30.4702	31.1141	30.7066	30.9288	30.9286	30.5247	30.3442	30.5028	30.8527	30.6808	30.4481	30.7497	30.2123	30.8621	30.1147	30.3448	29.634	29.7973	28.9054	29.6091	29.6485	28.9837	29.7727	29.6121	29.5466	30.3328	30.0078	29.7068	30.2713	30.7349	30.1016	30.7181	29.6007	30.6626	30.1401	30.5635	30.1233	30.8326	30.6083
KOG1556	ENSP00000219313	ENSMUSP00000041968	ENSRNOP00000019104	ENSSSCP00000019570	ENSECAP00000017866	ENSDARP00000089001	PSMD7	ENSP00000219313	30.1919	30.0376	30.0669	30.2813	30.6673	30.6187	31.2689	30.2209	29.952	30.4454	30.5219	30.3383	29.4937	30.5229	30.24	30.581	30.475	30.6923	30.5287	30.0226	29.8087	30.2481	30.4418	30.2516	30.2451	30.1315	30.221	29.9677	30.1857	29.6401	30.082	29.9501	29.5153	30.0383	29.8971	29.9692	31.0677	29.861	30.3807	31.3776	30.3312
KOG1555	ENSP00000358474	ENSMUSP00000033544	ENSRNOP00000066438	ENSSSCP00000029180	ENSECAP00000019055	ENSDARP00000104290	BRCC3	ENSP00000358474	27.962	28.5959	28.4469	28.1602	28.293	28.105	27.8858	27.1592	27.7545	27.6005	27.4307	28.0451	24.705	27.6886	24.7686	24.8975	24.7183	25.3982	27.8698	26.8242	26.539	27.6145	26.1938	27.3633	27.0857	27.2136	26.6053	26.9096	25.9849	25.7832	26.1039	26.2465	24.4909	26.8265	25.3627	26.9684	23.0563	26.9689	26.1136	27.4688	27.6246
KOG1553	ENSP00000379282	ENSMUSP00000007251	ENSRNOP00000001121	ENSSSCP00000001512	ENSECAP00000011732	ENSDARP00000104594	ABHD16A	ENSP00000379282	28.2331	29.5889	28.1991	28.6853	29.202	28.4016	28.6667	28.4076	28.1317	28.9185	27.9407	28.7768	27.5693	27.4492	27.0565	27.1409	25.9816	27.065	27.3084	26.9793	27.2396	26.9376	27.5091	27.4314	26.9845	26.7292	27.1044	29.1504	28.9268	29.2977	28.851	28.7679	29.2495	28.3821	29.0187	28.4485	29.4595	29.266	28.8893	27.978	27.4505
KOG1552	ENSP00000365725	ENSMUSP00000053558	ENSRNOP00000010640	ENSSSCP00000023095	ENSECAP00000004708	ENSDARP00000116265	ABHD12	ENSP00000365725	26.0427	26.8857	27.0611	26.5648	26.1489	25.8094	26.7617	26.5435	25.9612	26.1041	26.9721	26.8183	25.6632	24.9979	24.9428	24.1998	24.8263	23.0274	24.2485	24.4873	24.0652	24.0477	24.2972	25.4965	24.7856	23.9901	24.9544	22.7361	23.047	23.5327	22.3403	21.338	22.9306	25.0228	23.472	22.3773	21.8326	22.268	23.6924	25.4045	24.8353
KOG2869	ENSP00000274311	ENSMUSP00000104849	ENSRNOP00000038406	ENSSSCP00000017892	ENSECAP00000022692	ENSDARP00000072295	PELO	ENSP00000274311	28.2277	28.5968	28.5418	28.4764	27.8402	28.3363	28.2036	27.6742	27.7259	27.9267	27.0763	28.2265	24.7974	25.3983	26.0917	25.482	22.0101	24.5289	26.6613	26.7617	24.8567	26.0425	26.6922	26.5353	26.2291	26.3612	26.2359	26.839	26.2814	26.7506	27.2012	25.7099	25.0289	26.4591	24.8477	26.9196	26.2108	27.2197	26.8947	27.3115	27.3535
KOG2867	ENSP00000351885	ENSMUSP00000046837	ENSRNOP00000024914	ENSSSCP00000006076	ENSECAP00000005602	ENSDARP00000118562	PTPA	ENSP00000377036	29.5024	29.6113	29.4712	29.0779	29.3091	29.7297	29.7386	29.7031	29.5034	29.3419	29.0673	29.4284	27.6509	28.358	28.3833	28.3985	28.8822	27.6599	29.647	29.199	29.6153	29.6022	29.1202	28.7131	29.4931	28.9093	29.4746	28.9804	28.3344	29.3427	28.5748	29.2394	28.9317	29.5557	29.4337	28.2563	28.5912	29.0284	29.3074	28.7787	28.7535
KOG2865	ENSP00000266544	ENSMUSP00000085523	ENSRNOP00000034135	ENSSSCP00000000766	ENSECAP00000014480	ENSDARP00000007735	NDUFA9	ENSP00000266544	33.0319	34.8203	31.8609	33.7364	35.1409	33.2535	34.5478	33.7631	31.352	34.999	32.934	34.3549	33.471	34.5991	33.4536	34.6119	33.6914	34.5242	32.4434	33.4223	33.6775	32.6081	33.7272	31.9703	33.7091	32.2019	32.9107	34.4755	34.9284	34.4538	34.7415	34.9281	35.4247	34.7527	35.2085	35.3128	35.3357	34.5032	34.8293	34.5368	33.1776
KOG4421	ENSP00000294952	ENSMUSP00000048443	ENSRNOP00000058387	ENSSSCP00000008990	ENSECAP00000018321	ENSDARP00000028927	PPP1R21	ENSP00000294952	26.5436	25.9762	27.1962	26.1258	25.7486	27.1236	26.0352	26.4804	26.6991	25.6367	26.6822	25.9944	25.4549	24.5555	24.1426	24.4194	25.4672	24.5263	26.3645	25.0181	28.0548	26.0343	24.0068	25.4762	28.173	24.4346	25.5415	24.6635	23.8798	24.4154	25.3708	25.3371	25.5287	25.0249	25.4599	24.4738	24.9563	24.323	24.0128	25.4986	25.5933
KOG4422	ENSP00000254630	ENSMUSP00000080743	ENSRNOP00000012622	ENSSSCP00000028455	ENSECAP00000018524	ENSDARP00000074588	PTCD3	ENSP00000254630	28.7406	30.1385	29.195	30.4163	30.1674	29.4235	30.8126	28.8021	29.2215	30.0525	29.2075	30.2135	26.7922	27.7413	26.3706	28.281	26.4115	28.445	29.6394	29.125	29.4316	29.3937	29.6436	29.7055	29.5561	29.7556	29.2899	28.1263	28.424	28.0038	28.6039	28.6863	29.3708	27.8697	29.2982	29.3763	29.15	28.8491	28.5492	28.0703	29.3017
KOG0534	ENSP00000354468	ENSMUSP00000018186	ENSRNOP00000012878	ENSSSCP00000000040	ENSECAP00000006705	ENSDARP00000014732	CYB5R3	ENSP00000354468	31.0786	32.0204	31.0571	32.4635	32.0965	30.6244	32.2451	30.639	31.2402	32.5539	30.9731	32.0738	31.0234	31.5104	31.2598	31.6903	31.7389	31.4448	33.6026	32.7441	33.3145	32.9415	32.9244	33.2262	33.1223	33.1021	33.209	32.5243	32.8597	32.3124	32.7877	32.5839	32.9363	32.9857	32.702	32.5751	33.0374	32.9289	32.6166	33.1702	32.6957
KOG0533	ENSP00000252115	ENSMUSP00000054548	ENSRNOP00000052842	ENSSSCP00000000041	ENSECAP00000016050	ENSDARP00000105174	POLDIP3	ENSP00000397927	26.1908	25.1771	26.7845	25.3838	25.6823	26.4387	25.494	26.5406	25.6324	24.4883	26.5813	25.2762	27.4697	27.4587	27.2747	27.7702	27.0881	27.4881	25.2788	25.4079	25.5825	24.3526	25.116	25.7475	25.0637	22.0102	26.0677	24.6299	23.94	25.191	24.157	24.7089	23.6226	23.8814	23.4887	23.0579	22.222	23.8986	23.5945	27.2001	26.8039
KOG0161	ENSP00000379616	ENSMUSP00000087756	ENSRNOP00000043197	ENSSSCP00000023965	ENSECAP00000018081	ENSDARP00000125036	MYH11	ENSP00000379616	24.3689	24.269	21.9808	25.9552	25.0508	25.4461	25.0093	23.7898	23.5501	23.3785	26.14	26.0839	28.3302	24.6334	26.7612	26.002	27.4455	26.0325	32.8915	34.5413	34.2124	36.6974	33.6275	33.4344	35.2536	30.1132	35.4811	27.1125	30.6353	30.0935	28.833	28.9677	30.5464	29.9775	30.9192	30.2653	30.025	29.3026	30.7012	27.7406	28.662
KOG0160	ENSP00000222145	ENSMUSP00000062429	ENSRNOP00000034336	ENSSSCP00000023832	ENSECAP00000018650	ENSDARP00000097515	RASIP1	ENSP00000222145	27.5127	27.95	27.7321	27.0383	27.0864	26.7018	26.7852	26.7017	27.6083	27.6093	27.6394	27.9471	27.146	28.1937	27.7431	28.0141	25.7884	27.9487	26.923	26.6925	26.0201	26.8831	26.6359	27.6026	26.5491	25.1628	27.5725	27.0917	27.2558	27.7076	27.3387	26.7921	26.7828	26.4531	26.9892	27.1764	27.2119	26.9984	27.3709	28.0947	29.0623
KOG0164	ENSP00000352834	ENSMUSP00000104069	ENSRNOP00000028929	ENSSSCP00000023920	ENSECAP00000011103	ENSDARP00000082359	MYO1C	ENSP00000352834	29.1289	28.3602	28.4786	28.5858	28.889	28.6197	28.4878	27.7659	27.8057	27.7081	27.7752	28.0794	31.3679	29.1283	30.8243	30.439	31.1538	30.4541	28.9752	30.8066	31.5276	31.8505	30.7583	31.3051	31.7914	26.857	32.2175	29.1896	30.0338	29.2455	29.248	29.1108	29.6209	28.4919	29.2139	28.6462	29.2132	27.6559	29.1752	30.3559	31.7968
ENOG410IE01	ENSP00000235628	ENSMUSP00000069422	ENSRNOP00000020524	ENSSSCP00000003967	ENSECAP00000017248	ENSDARP00000094606	NT5C1A	ENSP00000235628	28.5265	28.4482	28.6378	27.8209	28.4026	27.9128	28.0524	27.8977	28.1392	27.9151	28.0743	27.8041	27.122	29.8227	27.2936	30.2665	27.1111	30.0878	27.6813	27.9455	27.3446	26.0701	26.618	27.4516	28.8933	27.8211	28.7354	30.2404	30.8871	29.9997	31.231	30.7767	31.7286	29.7729	31.1284	31.9643	31.8898	30.5004	30.9699	30.6476	31.4106
ENOG410IE08	ENSP00000377303	ENSMUSP00000112277	ENSRNOP00000053175	ENSSSCP00000013601	ENSECAP00000016640	ENSDARP00000046639	RENBP	ENSP00000377303	27.8336	26.4736	27.7279	25.8548	26.6823	28.2116	26.5017	27.9565	27.6697	26.9179	27.3595	27.0435	23.4293	23.7306	25.1457	24.311	24.9184	24.0322	24.4955	24.0552	24.0411	23.8514	20.9598	23.5199	22.8974	21.4897	22.5236	23.3486	24.9554	25.146	23.2346	22.572	25.2133	24.0157	24.3255	24.2504	23.1012	26.332	23.959	25.3103	26.4797
KOG0103	ENSP00000302961	ENSMUSP00000020630	ENSRNOP00000023628	ENSSSCP00000015203	ENSECAP00000019150	ENSDARP00000026086	HSPA4	ENSP00000302961	33.2676	32.8591	33.05	32.8026	32.9062	33.0206	32.9916	33.2121	32.7452	32.8126	33.356	32.7808	31.5834	31.7808	31.3961	32.0279	31.5344	31.4184	32.3675	32.1017	31.917	31.5492	31.975	32.0407	31.9886	32.2027	31.7906	31.6556	31.9917	31.4761	31.8249	31.5561	31.6318	31.7751	31.5058	32.2167	31.293	31.8369	31.7253	32.3349	32.5168
KOG0102	ENSP00000297185	ENSMUSP00000025217	ENSRNOP00000026696	ENSSSCP00000015252	ENSECAP00000005923	ENSDARP00000003744	HSPA9	ENSP00000297185	34.5968	35.4546	34.407	35.3131	35.5269	34.2105	35.3199	34.144	34.1827	35.4139	34.2854	35.3501	34.2924	35.0339	34.0053	34.925	34.1655	34.9924	34.8894	35.0094	34.9242	34.3682	35.2737	34.8984	34.8137	35.1759	34.5936	33.7051	34.1192	33.691	33.9662	33.9068	33.8561	33.7588	34.3437	34.2062	34.1684	33.9562	33.9615	34.807	35.2213
KOG0101	ENSP00000324173	ENSMUSP00000028222	ENSRNOP00000025064	ENSSSCP00000006000	ENSECAP00000021754	ENSDARP00000017456	HSPA5	ENSP00000324173	34.627	34.4691	34.9451	34.6194	34.2011	34.7595	34.4708	34.8522	35.0092	34.4881	34.8798	34.3904	33.4732	33.2291	33.3953	33.2899	33.6262	33.2618	34.6766	34.4999	34.9126	34.4411	34.4945	34.8046	34.7765	34.5309	34.6979	33.9824	34.1054	33.8938	33.7562	33.8653	33.9251	33.7091	33.7708	33.9866	33.8806	33.7756	33.8025	34.6427	34.4044
KOG0107	ENSP00000325905	ENSMUSP00000070983	ENSRNOP00000035155	ENSSSCP00000009051	ENSECAP00000006808	ENSDARP00000113278	SRSF7	ENSP00000325905	28.5688	28.9924	28.9518	28.8403	29.322	28.4812	29.3401	29.3333	29.4317	28.5526	29.6422	28.423	28.6502	29.0024	28.9831	29.131	29.8116	29.8286	28.2683	27.9117	28.2393	27.5636	27.9481	28.2499	27.6047	28.7248	27.9642	28.8265	28.5455	28.7373	28.9116	28.5738	28.4021	28.6961	28.7809	28.3919	28.2337	28.3345	28.6756	30.3753	30.1285
KOG0106	ENSP00000362900	ENSMUSP00000061474	ENSRNOP00000013301	ENSSSCP00000003892	ENSECAP00000018822	ENSDARP00000110437	SRSF4	ENSP00000362900	28.106	28.9676	28.7636	28.969	28.3193	29.0404	28.5306	28.8839	28.5713	28.6495	28.8884	28.3786	25.9002	25.6051	25.2511	24.7374	25.6322	26.2283	27.4069	27.9995	26.933	26.6648	28.2326	27.7114	26.7467	28.2171	27.7278	25.6751	25.1857	27.6004	26.4453	25.4386	25.5917	25.0817	26.0479	22.1883	26.2673	25.7483	27.3116	28.9578	28.8125
KOG0105	ENSP00000258962	ENSMUSP00000120595	ENSRNOP00000064933	ENSSSCP00000018680	ENSECAP00000014354	ENSDARP00000074862	SRSF1	ENSP00000258962	29.5973	28.9728	29.2544	28.6311	28.9998	28.9645	28.8052	29.5815	29.5007	28.2151	29.3743	28.5634	29.545	29.284	29.1806	29.2761	28.7993	29.597	28.5518	28.616	29.2748	28.761	28.7497	29.3412	28.6278	28.6302	29.1213	29.5089	28.8586	28.8327	29.3772	29.3954	28.5746	29.0434	28.8873	28.5053	28.735	28.0528	28.3473	30.313	29.8434
KOG0104	ENSP00000384144	ENSMUSP00000068594	ENSRNOP00000039172	ENSSSCP00000016029	ENSECAP00000011454	ENSDARP00000090804	HYOU1	ENSP00000480150	31.1178	30.762	31.3478	31.1558	31.3579	31.7146	31.1325	31.2311	31.3034	30.6626	31.2219	31.0267	30.9059	30.3625	30.6105	30.3416	30.936	30.4114	30.9824	30.426	30.9513	30.5021	30.3489	31.161	30.7824	30.2969	30.987	30.3132	30.0333	30.4385	29.8976	30.3898	29.9215	30.2978	29.8381	29.984	30.0118	30.4086	29.8876	31.1164	31.1244
KOG0108	ENSP00000332444	ENSMUSP00000093831	ENSRNOP00000064966	ENSSSCP00000011119	ENSECAP00000003172	ENSDARP00000110939	CSTF2T	ENSP00000332444	24.9756	31.4501	25.9363	25.8191	32.2196	28.7347	31.5878	29.1829	25.7996	31.591	26.2859	25.7068	28.223	27.7005	28.9157	28.1115	28.9282	28.2435	24.2167	24.1667	22.9773	24.651	25.0072	24.36	22.8996	21.8688	24.4802	24.4565	23.457	22.6293	23.6963	23.1771	23.3252	23.2127	22.509	22.2455	21.7313	20.2643	22.088	27.8116	27.3743
KOG4050	ENSP00000273258	ENSMUSP00000041503	ENSRNOP00000010185	ENSSSCP00000012264	ENSECAP00000006704	ENSDARP00000015357	ARL6IP5	ENSP00000273258	30.4161	30.5945	30.5701	30.1761	30.8214	30.6952	29.9452	30.5897	30.9893	30.7265	30.5394	30.54	29.2887	29.0013	29.359	28.9159	28.808	29.2078	30.3502	30.1933	29.9893	29.7853	30.8662	30.5131	30.1938	30.1879	30.6418	29.5696	30.2185	30.6674	30.295	29.7981	30.7594	30.1388	30.8353	30.257	30.2748	30.8478	30.1305	30.2506	31.097
KOG1415	ENSP00000366819	ENSMUSP00000002289	ENSRNOP00000029819	ENSSSCP00000010107	ENSECAP00000021698	ENSDARP00000095097	UCHL3	ENSP00000366819	29.7186	29.6867	29.4309	29.7834	29.6254	29.5579	29.9891	29.6234	29.4446	29.4516	29.3694	29.9029	30.0199	29.3772	29.2411	29.3038	29.3895	30.0654	29.9679	29.9778	29.1937	28.7107	30.0261	28.9353	29.4633	30.2712	28.7247	31.4738	31.3776	31.7878	31.4423	32.1296	31.591	31.8619	31.5243	31.7757	31.7036	31.84	31.5035	29.5804	29.6847
KOG1410	ENSP00000252512	ENSMUSP00000022696	ENSRNOP00000018441	ENSSSCP00000010258	ENSECAP00000021151	ENSDARP00000121047	XPO7	ENSP00000252512	28.6733	27.8747	28.8288	27.3431	27.9354	28.708	27.9365	29.1047	28.5384	27.4275	28.5754	27.359	26.5566	25.1641	26.7238	26.0912	26.3738	25.103	26.8477	26.6303	25.3591	27.1892	26.7487	27.2579	27.1535	25.446	27.2946	26.6188	26.8389	27.1499	26.6397	25.7049	26.9233	26.3907	26.3781	25.6158	26.6257	26.87	25.0926	27.2798	26.0258
KOG1411	ENSP00000359539	ENSMUSP00000026196	ENSRNOP00000022309	ENSSSCP00000011226	ENSECAP00000000135	ENSDARP00000024560	GOT1	ENSP00000359539	34.7503	36.0037	34.688	35.8758	35.8353	34.6955	35.9821	34.8481	34.5898	35.8542	34.9404	35.7609	34.4514	35.1047	34.6424	35.1286	34.2302	34.9	35.6834	35.9034	35.513	35.0207	36.0209	35.1564	35.7101	35.8074	35.2024	35.4261	35.1336	34.9645	35.1079	35.6397	35.0094	35.4176	35.6885	35.3128	35.6664	35.0574	35.2745	35.5768	35.7521
KOG2235	ENSP00000358283	ENSMUSP00000100059	ENSRNOP00000010421	ENSSSCP00000004682	ENSECAP00000012728	ENSDARP00000021768	UFL1	ENSP00000358283	28.5124	28.4404	28.611	28.4754	28.3048	28.8412	28.6242	28.296	27.9105	28.7598	28.6366	28.445	28.4408	27.7759	28.0061	28.0672	28.1488	27.6009	29.97	29.0125	28.4461	29.7812	29.0278	29.3612	29.377	28.893	29.8115	28.2752	28.3497	27.7908	28.3403	27.6996	27.7366	27.8588	27.4263	28.6944	27.8154	28.2306	27.9282	31.0175	29.242
ENOG410IUGK	ENSP00000247153	ENSMUSP00000001156	ENSRNOP00000031039	ENSSSCP00000030234	ENSECAP00000015357	ENSDARP00000117151	CFP	ENSP00000247153	27.2929	26.3651	27.5551	25.6294	25.0948	27.0963	26.2374	26.5437	26.3482	26.2483	27.1805	26.3025	25.6314	24.5419	25.3596	20.5595	24.5468	24.1261	25.6307	24.5897	25.8474	26.483	23.6252	25.6474	26.0275	23.4895	26.0792	26.8794	25.5986	26.2648	26.2447	24.9013	22.9747	24.6011	22.9155	18.0703	24.0022	23.6583	23.2559	26.3072	26.4165
KOG1950	ENSP00000340736	ENSMUSP00000136035	ENSRNOP00000014837	ENSSSCP00000012468	ENSECAP00000020709	ENSDARP00000011595	GYG1	ENSP00000340736	30.9477	31.7433	30.6868	31.1546	31.1352	31.0483	31.1297	31.1499	31.6304	31.6372	30.5955	30.2797	31.0933	31.7403	31.0455	31.6997	31.3164	31.7472	32.0125	31.2654	31.1359	31.2527	31.8682	31.7039	32.0317	32.2938	31.457	31.1629	31.6824	31.1773	31.6719	32.4575	31.8659	30.9358	32.1393	32.3309	32.3791	31.6964	32.5933	32.9335	32.3762
KOG1956	ENSP00000349705	ENSMUSP00000023465	ENSRNOP00000002524	ENSSSCP00000010751	ENSECAP00000018281	ENSDARP00000035935	TOP3B	ENSP00000381773	27.0364	26.8412	27.4908	26.6545	27.0551	27.0298	27.1842	27.4034	27.4299	26.9447	26.1183	28.3888	25.5707	25.2525	25.9084	26.499	26.9045	25.9719	25.0075	23.0697	22.5403	22.5264	21.8743	23.6003	22.4771	24.1661	22.4342	26.0304	26.5379	26.2575	26.7701	25.4933	26.6792	26.6103	26.2547	24.8947	25.2799	25.7596	24.8568	30.0801	30.498
KOG1487	ENSP00000329715	ENSMUSP00000020741	ENSRNOP00000025241	ENSSSCP00000010699	ENSECAP00000019074	ENSDARP00000057499	DRG1	ENSP00000329715	29.1961	28.391	28.9882	28.3155	28.289	28.0908	28.3557	28.87	28.9113	28.8645	28.463	28.918	27.4036	27.114	26.8546	27.2704	26.8927	26.476	27.3633	27.6631	27.3251	27.002	27.1954	26.2267	27.0531	26.8379	27.2325	26.3626	27.2722	28.1511	29.3728	26.8823	27.8362	28.5881	27.007	26.9737	26.2497	27.1266	27.2804	28.2174	27.8738
KOG1954	ENSP00000382518	ENSMUSP00000023161	ENSRNOP00000039064	ENSSSCP00000008488	ENSECAP00000021693	ENSDARP00000110546	SRL	ENSP00000382518	35.1947	35.4416	35.497	35.4718	35.6351	35.6446	35.7464	35.1717	35.6355	35.4123	35.1401	35.4864	34.5853	34.6556	34.9401	35.1596	35.1374	35.2118	34.022	33.9963	32.9925	32.7397	34.1792	33.0258	33.7522	33.8399	33.1887	35.3006	35.2565	34.2715	35.2966	35.4207	35.5749	34.6818	35.6545	35.4457	35.4479	35.2434	34.9396	35.5865	35.114
ENOG410IT7C	ENSP00000266732	ENSMUSP00000020123	ENSRNOP00000012715	ENSSSCP00000000950	ENSECAP00000021062	ENSDARP00000033049	TMPO	ENSP00000266732	30.2642	29.7673	30.0219	29.3133	29.5201	30.0428	29.9057	30.2841	30.4453	29.8253	30.462	28.8086	29.1016	29.8101	30.1348	28.8728	30.3044	29.6279	27.8086	28.3512	29.0232	27.6893	27.7309	28.1056	27.6666	28.0194	28.193	29.8368	29.1224	29.6994	29.2158	29.909	29.3918	29.6546	29.2199	28.9147	29.3925	29.2412	28.9459	31.0219	30.1706
KOG2672	ENSP00000261434	ENSMUSP00000031101	ENSRNOP00000003779	ENSSSCP00000023101	ENSECAP00000013379	ENSDARP00000035286	LIAS	ENSP00000261434	27.7102	28.9448	27.575	28.9031	28.8864	26.7569	28.0707	27.5497	27.7366	28.6633	27.6566	28.8996	23.0726	25.5368	23.4248	24.6796	24.6402	25.0826	27.5598	28.2503	27.6942	27.0898	28.3866	27.6523	27.9289	27.8139	27.9268	28.0181	28.0767	26.8182	27.8165	28.003	28.2174	27.7727	27.8708	27.3429	28.1113	27.0609	28.2044	27.2357	28.2655
KOG2675	ENSP00000361878	ENSMUSP00000068260	ENSRNOP00000018711	ENSSSCP00000003976	ENSECAP00000022220	ENSDARP00000020578	CAP1	ENSP00000361883	31.2164	31.1077	31.4899	31.4003	31.0172	32.1855	31.4399	31.4955	31.3108	30.6765	31.3249	31.6382	31.8591	31.2226	32.1711	31.4856	31.6328	31.8734	32.8918	31.9854	31.938	33.3686	31.5978	31.971	32.0622	31.2607	32.2759	30.9454	30.2443	29.9501	30.7987	31.0916	30.0151	31.3898	30.0716	29.9935	29.4883	30.1239	30.1385	31.771	31.0903
KOG2678	ENSP00000263897	ENSMUSP00000105680	ENSRNOP00000022650	ENSSSCP00000014752	ENSECAP00000016138	ENSDARP00000024706	USE1	ENSP00000263897	28.1211	27.1911	27.6351	25.6823	26.0371	26.7895	26.4727	26.4093	25.8466	26.8866	26.3628	31.7189	22.6701	22.2775	22.7247	24.4225	23.3727	24.303	25.6543	26.0747	25.5592	25.8947	26.1872	26.179	25.4188	25.0572	25.5834	27.6745	27.9279	27.6746	27.366	26.6947	28.0859	26.9896	27.2026	27.3218	27.4672	26.7763	26.8334	26.3425	26.8653
KOG3812	ENSP00000320025	ENSMUSP00000110371	ENSRNOP00000037354	ENSSSCP00000011776	ENSECAP00000012041	ENSDARP00000100850	CACNB2	ENSP00000320025	26.8561	28.5121	27.0987	28.1876	28.4637	26.7706	28.4235	26.8698	26.3102	28.6698	26.5145	28.1906	25.7697	26.0771	26.0711	26.9046	26.4532	26.2508	24.637	25.1241	24.6868	23.3338	25.7172	25.1322	24.807	25.1279	25.0957	26.2235	27.9492	26.4468	27.6889	26.1366	28.2669	26.3748	28.0469	28.3886	28.284	26.9323	25.896	27.0697	28.0851
KOG4634	ENSP00000389649	ENSMUSP00000023608	ENSRNOP00000002116	ENSSSCP00000023528	ENSECAP00000015460	ENSDARP00000005644	ATP5J	ENSP00000389649	33.5646	34.6263	33.4711	34.0907	34.3596	33.1848	33.7994	33.7301	33.8621	34.7828	33.6447	34.2119	33.9124	34.193	32.4806	32.9709	33.0913	33.9597	33.4138	33.8353	33.4695	32.8953	34.0397	33.2474	33.1676	33.7515	33.2618	33.6632	33.1635	33.1334	33.5426	33.3133	33.4329	33.5474	33.8758	33.1686	33.491	32.5406	33.3158	33.6321	33.0998
KOG4637	ENSP00000274335	ENSMUSP00000056774	ENSRNOP00000025687	ENSSSCP00000024885	ENSECAP00000017836	ENSDARP00000056212	PIK3R1	ENSP00000428056	25.3393	25.9174	26.4	26.0955	27.2694	26.112	28.3239	25.6596	25.42	27.4282	26.2861	26.1902	22.4045	24.5639	23.3262	25.4971	23.934	25.2646	28.0157	27.6698	26.811	27.9621	27.4215	27.0441	27.1871	26.1058	27.1952	30.2805	30.8081	30.449	30.4357	30.3412	26.4668	26.8446	25.8058	25.7641	26.2139	25.5187	26.0427	27.5552	27.1461
KOG4631	ENSP00000237889	ENSMUSP00000027193	ENSRNOP00000016060	ENSSSCP00000017058	ENSECAP00000018120	ENSDARP00000119887	NDUFB3	ENSP00000237889	31.0762	32.5431	29.471	31.6973	32.6106	30.4139	32.0542	31.1095	29.0484	31.9698	30.1381	31.6518	30.155	31.3289	30.3482	31.0655	29.5803	30.9131	30.4612	32.3196	32.0096	30.9538	32.4728	29.7828	32.0102	29.4388	31.6332	30.9783	31.2781	31.2888	30.7367	31.2444	32.1842	30.7745	32.2772	31.381	31.8953	32.2294	31.2047	31.2294	29.762
KOG4630	ENSP00000301457	ENSMUSP00000039692	ENSRNOP00000009425	ENSSSCP00000014449	ENSECAP00000012527	ENSDARP00000053284	NDUFA7	ENSP00000301457	31.3897	33.1263	30.2006	31.7713	32.8687	31.8424	32.4022	32.1014	29.6025	33.6436	31.7283	32.4189	31.908	33.6436	31.3925	33.0031	31.8406	32.6302	31.6471	33.1349	32.8423	32.2387	33.4397	31.6257	32.9658	31.4946	32.7823	32.714	33.3557	32.9524	33.1166	32.7952	33.1986	33.1278	33.5276	33.6298	33.451	33.1148	33.6429	32.7823	31.1802
KOG4632	ENSP00000259037	ENSMUSP00000114963	ENSRNOP00000016051	ENSSSCP00000012534	ENSECAP00000000436	ENSDARP00000100124	NDUFB5	ENSP00000259037	30.6562	32.6865	29.3659	31.503	32.8095	30.3626	32.1035	30.3278	29.5894	32.9923	30.4802	32.1974	30.5035	32.2306	31.6197	32.4329	30.0401	30.7869	29.2744	30.3729	30.6862	29.4916	30.6572	27.9281	30.4112	29.2342	29.9966	31.5079	32.072	31.7579	32.0204	31.9432	33.1741	32.1959	32.2452	32.4051	33.192	31.9529	32.6453	31.8861	30.896
KOG2499	ENSP00000261416	ENSMUSP00000022169	ENSRNOP00000044480	ENSSSCP00000014965	ENSECAP00000009888	ENSDARP00000050270	HEXB	ENSP00000261416	26.6526	27.1291	26.5942	27.2849	27.0887	26.1659	27.8504	26.1457	26.7984	26.3856	25.8475	26.9294	28.9502	28.775	28.7254	28.9796	29.0704	28.2061	28.7904	28.8663	28.645	28.5838	29.4939	28.1214	28.2359	28.9759	28.4765	24.4815	23.2606	25.7159	23.7689	25.577	24.3696	25.19	24.3912	23.994	23.6477	24.8801	25.4036	29.3583	26.5413
KOG2494	ENSP00000282486	ENSMUSP00000096686	ENSRNOP00000033304	ENSSSCP00000012490	ENSECAP00000021917	ENSDARP00000088834	MBNL1	ENSP00000282486	29.0535	29.0686	28.7748	28.6817	29.1751	28.9569	28.8144	28.1929	28.5522	28.9537	28.9992	29.6442	25.1134	24.8287	25.2014	22.2568	21.297	24.935	29.1156	28.7547	29.1528	29.2659	28.6855	29.0432	28.9202	29.0323	28.674	28.6998	28.7395	28.3231	28.3708	28.4512	28.4878	28.0466	27.8462	27.6564	28.9097	28.2683	28.7743	29.0482	28.835
KOG2493	ENSP00000340465	ENSMUSP00000065935	ENSRNOP00000026418	ENSSSCP00000007489	ENSECAP00000000137	ENSDARP00000124436	SLC20A2	ENSP00000340465	27.0227	27.4199	28.2851	28.0691	28.1764	26.9983	27.9872	24.0725	26.6324	27.261	27.4123	26.563	26.3904	27.5922	26.3996	27.49	25.0068	25.473	26.9897	26.5483	26.2401	27.1585	26.7299	27.3164	27.8356	26.5501	28.0278	27.0045	26.4298	27.2187	27.7925	26.6811	27.1239	27.83	26.9724	26.3684	27.5124	26.165	27.4277	27.3767	27.377
KOG3727	ENSP00000279227	ENSMUSP00000037858	ENSRNOP00000028737	ENSSSCP00000013868	ENSECAP00000006635	ENSDARP00000047715	FERMT3	ENSP00000279227	27.9452	27.5904	27.3872	28.8719	28.3528	31.7005	28.9527	30.9324	29.6867	27.0081	27.7572	29.3292	25.6034	22.135	26.4728	23.5957	26.0525	23.2985	25.3154	24.5273	24.8414	25.1271	22.6958	24.736	24.7871	24.5764	25.3051	22.8946	23.5335	23.7564	23.5186	22.3792	22.4753	24.6335	22.6566	21.0076	20.3131	23.6588	21.1637	27.4535	25.6458
KOG3725	ENSP00000418744	ENSMUSP00000129800	ENSRNOP00000017771	ENSSSCP00000007389	ENSECAP00000007417	ENSDARP00000018632	SH3GLB1	ENSP00000479919	30.6662	30.532	30.5691	31.0255	30.6853	29.6571	30.4527	30.1451	30.1704	29.331	30.451	30.5139	28.0619	28.669	28.3547	28.9855	29.3709	29.4726	29.9906	29.3657	29.5119	29.8564	29.4578	29.2822	29.3951	29.9379	28.9871	29.1785	29.18	29.1509	29.2067	29.076	28.8196	29.6689	29.0762	29.1322	28.4718	29.0736	28.5425	29.3528	29.4575
KOG3720	ENSP00000358241	ENSMUSP00000088263	ENSRNOP00000044125	ENSSSCP00000007141	ENSECAP00000020091	ENSDARP00000091872	ACP6	ENSP00000463574	29.6655	29.6666	29.1676	28.7735	29.8388	29.0372	29.1631	28.8102	28.5831	29.8644	29.4829	29.3099	28.425	29.7889	28.4853	29.847	28.1498	29.351	27.7207	27.4482	27.9127	25.7811	26.646	26.9368	25.4991	26.0019	25.2811	24.5172	25.5234	24.9184	25.393	24.4049	24.6948	24.3043	23.8159	22.7701	24.6391	23.1938	22.7016	28.4631	29.2838
KOG3721	ENSP00000361725	ENSMUSP00000015481	ENSRNOP00000021531	ENSSSCP00000006065	ENSECAP00000007721	ENSDARP00000076258	ENDOG	ENSP00000361725	30.3313	31.3039	30.5753	31.736	31.4981	30.2873	31.9756	29.9213	29.7566	31.2059	29.9401	31.3947	24.6539	26.5124	25.9127	27.1259	26.1099	26.8148	28.7797	29.5119	28.8364	27.7049	29.1889	28.4026	28.9076	29.0716	28.2277	24.3511	25.4272	23.3628	25.0061	24.2937	25.5679	24.3677	25.4668	25.1662	24.9758	23.8983	25.1587	31.2657	31.4709
KOG4090	ENSP00000378812	ENSMUSP00000091835	ENSRNOP00000031008	ENSSSCP00000008270	ENSECAP00000017777	ENSDARP00000076823	CHCHD2	ENSP00000378812	27.1147	29.9848	27.2486	27.8185	30.9557	27.7686	28.3544	28.8511	28.4495	30.5179	28.3018	30.7389	28.932	30.736	29.2383	30.2946	28.0328	29.4573	29.6945	30.0421	29.4849	29.3534	30.4669	29.8808	29.0017	29.2019	29.792	30.7532	30.349	29.7477	30.7189	30.2779	30.7269	29.3376	30.0354	28.1887	30.5506	28.4768	30.8008	29.9704	29.7861
KOG4093	ENSP00000362456	ENSMUSP00000033577	ENSRNOP00000003667	ENSSSCP00000027232	ENSECAP00000007889	ENSDARP00000122028	PBDC1	ENSP00000362456	26.0475	25.9691	27.1643	26.2458	26.9625	27.0547	26.6016	27.0642	27.2964	25.6783	27.5844	25.8075	25.5362	27.4917	26.4159	27.4559	26.6442	27.0383	26.8124	26.7861	26.4616	26.6971	26.0679	26.9962	26.5416	26.6434	26.7879	26.9858	27.0098	27.2303	26.6106	26.4467	27.0495	26.3045	26.5393	25.5578	26.5938	25.7628	26.2959	27.8402	27.8972
KOG4092	ENSP00000400168	ENSMUSP00000125504	ENSRNOP00000029426	ENSSSCP00000008142	ENSECAP00000001625	ENSDARP00000055185	ATP5J2-PTCD1	ENSP00000400168	33.468	34.2698	33.1241	33.6043	32.0158	32.6396	33.3959	32.7874	32.8071	33.9913	32.4838	32.643	31.6144	33.7039	32.4352	33.4252	32.7654	33.1989	32.1688	32.3101	32.3632	31.7218	32.4692	30.8138	31.9113	32.4956	31.4518	29.1005	29.7404	31.7464	31.8599	30.5907	30.4274	29.6001	30.4987	31.7008	31.1632	31.2325	31.4761	32.4889	32.1011
KOG4096	ENSP00000338293	ENSMUSP00000085981	ENSRNOP00000064235	ENSSSCP00000007782	ENSECAP00000010117	ENSDARP00000055509	ROMO1	ENSP00000363191	28.0339	29.1153	27.1159	29.9867	30.2839	26.6386	28.9762	28.089	26.9321	29.5023	27.4367	29.7767	29.498	29.7077	28.7476	29.4876	28.4299	29.3704	29.2891	29.1318	29.7117	28.6008	29.3257	27.7543	29.2576	28.5593	28.7333	28.0309	28.7181	27.6684	28.1644	27.8287	29.053	27.9149	27.5165	29.0795	27.6943	28.3914	28.0788	27.6092	28.2209
KOG4098	ENSP00000356989	ENSMUSP00000120106	ENSRNOP00000005346	ENSSSCP00000006786	ENSECAP00000018021	ENSDARP00000035261	PFDN2	ENSP00000356989	28.3591	28.5157	28.3945	28.5292	28.7764	28.2508	29.2045	28.7142	28.1792	28.647	27.8405	28.4575	28.9287	28.7703	28.5502	28.7308	27.8782	28.6666	29.4272	29.8852	29.6529	28.6077	29.9598	29.4424	29.23	29.5863	29.2924	29.796	29.2178	29.6703	29.5328	29.6938	30.1798	29.6755	30.1113	29.3955	29.0544	29.8897	29.656	29.7049	30.0117
ENOG410J189	ENSP00000398290	ENSMUSP00000075953	ENSRNOP00000019141	ENSSSCP00000003537	ENSECAP00000013512	ENSDARP00000119521	NDUFA3	ENSP00000418438	30.0777	31.5527	26.6267	29.6784	31.2171	28.6921	30.3009	28.6323	26.5586	31.47	27.8736	30.1527	28.2758	30.8651	28.429	29.8362	28.9412	30.1925	28.8619	29.5228	30.5383	29.0513	31.2279	28.433	30.1617	28.8319	30.1504	31.3717	32.248	31.9778	32.2336	31.244	32.423	31.8644	32.3254	32.0106	32.5311	31.858	31.6859	29.5379	29.7357
KOG0739	ENSP00000254950	ENSMUSP00000034388	ENSRNOP00000046690	ENSSSCP00000024793	ENSECAP00000008880	ENSDARP00000042677	VPS4A	ENSP00000254950	27.2092	27.1608	26.5488	27.2954	26.783	26.3693	27.0175	26.7441	27.1344	27.1052	26.7388	26.6812	23.5353	25.8172	25.9561	25.2771	24.1346	26.3288	28.5102	28.6988	27.7296	28.5969	28.7272	28.585	28.3819	29.0043	28.8094	29.1773	29.1967	28.5494	28.8852	28.6806	28.8023	28.2139	28.8403	28.7164	28.7306	29.4598	28.8121	29.0668	28.9348
KOG0730	ENSP00000351777	ENSMUSP00000030164	ENSRNOP00000040121	ENSSSCP00000005692	ENSECAP00000008974	ENSDARP00000012048	VCP	ENSP00000351777	34.4238	34.7937	34.2361	34.4899	34.8065	34.3418	34.4021	34.2427	33.7747	34.8364	34.1274	34.4676	33.4349	33.411	33.2644	33.5441	33.5128	33.5345	34.1493	34.2473	34.1837	33.8598	34.4084	33.8914	34.0318	34.2276	33.8013	33.7041	33.5556	33.6058	33.6977	33.561	33.4384	33.2197	33.3885	33.278	33.4505	33.6313	33.5047	34.0722	33.5846
KOG0731	ENSP00000268704	ENSMUSP00000104496	ENSRNOP00000048848	ENSSSCP00000025196	ENSECAP00000016432	ENSDARP00000089209	SPG7	ENSP00000268704	30.053	31.4614	28.5746	29.9481	30.1962	29.0209	29.8505	28.239	28.4066	29.7423	28.6216	29.912	28.7777	29.7784	28.773	29.3346	28.7521	29.6624	29.5372	30.2401	29.3784	28.6788	30.8538	29.037	29.6105	30.4298	29.1461	29.3503	30.5045	29.5109	30.4683	30.1625	30.3742	29.9187	30.5621	31.139	30.7812	30.6242	30.6293	25.1772	25.6067
KOG0734	ENSP00000318480	ENSMUSP00000028117	ENSRNOP00000065166	ENSSSCP00000011802	ENSECAP00000000260	ENSDARP00000105486	YME1L1	ENSP00000318480	28.1865	28.4674	27.5177	28.2848	27.9877	27.568	28.1274	27.8493	28.008	28.4724	27.8569	28.4088	25.3825	27.2143	25.7284	26.5133	25.8049	26.367	26.9089	27.142	27.0473	25.9148	27.445	26.5539	27.0784	27.9398	26.9238	26.0737	27.3181	26.0473	26.9835	26.6055	26.1441	26.3891	26.0653	26.7416	26.6781	26.5796	26.2721	27.1069	29.0071
KOG0737	ENSP00000339016	ENSMUSP00000069962	ENSRNOP00000014684	ENSSSCP00000011127	ENSECAP00000000434	ENSDARP00000073585	ATAD1	ENSP00000339017	31.2776	31.7656	31.2572	31.2044	31.7818	31.169	31.1796	31.3145	30.8511	31.5262	31.1748	30.8844	29.1264	30.3642	28.9595	30.2601	28.5462	29.845	31.7024	31.3028	31.6079	31.1228	31.4777	31.4187	31.6729	30.8551	31.4676	30.7803	30.4905	30.0068	30.2294	30.2466	30.1942	30.126	30.8025	30.8428	30.1853	30.808	30.2182	30.9334	30.9558
ENOG410IXK4	ENSP00000280756	ENSMUSP00000093030	ENSRNOP00000009154	ENSSSCP00000000173	ENSECAP00000012014	ENSDARP00000048205	TMEM263	ENSP00000280756	27.8896	26.7592	27.9318	26.4639	26.257	27.6793	27.1277	27.124	27.7464	26.1526	27.6577	26.2015	25.7893	25.168	27.4383	27.5627	27.6185	27.4089	28.2177	28.0016	29.1177	28.669	28.0288	29.5113	28.6479	27.1048	29.141	28.4013	28.2817	28.5773	28.5765	28.2887	28.6465	28.1441	28.4718	27.807	28.4954	28.4444	27.6589	29.0033	28.108
ENOG410IEUE	ENSP00000445920	ENSMUSP00000031560	ENSRNOP00000067717	ENSSSCP00000010599	ENSECAP00000000509	ENSDARP00000089565	MMAB	ENSP00000445920	28.7059	28.8412	27.6102	28.9641	29.2464	27.7937	28.9998	27.861	26.9698	29.0259	28.1727	29.0747	26.7699	27.4211	26.8321	27.4286	27.2504	27.752	28.0255	28.796	28.5984	28.802	29.5753	29.011	29.1344	29.7637	29.1621	29.0318	29.1227	28.9131	29.6017	29.8466	30.108	29.2793	29.8543	30.1925	29.9478	30.0555	29.9358	27.7088	28.2877
KOG3631	ENSP00000334008	ENSMUSP00000033030	ENSRNOP00000021671	ENSSSCP00000020585	ENSECAP00000004571	ENSDARP00000064186	PARVA	ENSP00000334008	30.1676	29.6105	29.9169	29.6761	29.8583	30.0866	29.9652	30.1252	29.3171	29.5882	29.3635	29.6065	29.32	28.5533	28.6726	28.1327	28.133	27.9169	30.4557	29.6422	29.0572	30.5074	29.3792	28.918	29.9733	29.9162	29.5304	28.9063	29.4725	29.0941	29.3202	28.6381	29.7096	28.986	29.5372	29.1879	28.7407	29.8316	28.9641	30.3265	29.0318
KOG1066	ENSP00000340466	ENSMUSP00000093965	ENSRNOP00000036123	ENSSSCP00000025647	ENSECAP00000012762	ENSDARP00000098331	GANAB	ENSP00000340466	30.6525	30.2718	30.9952	30.2767	30.2974	30.8456	30.2671	31.2894	30.7485	30.4751	30.6723	29.8936	29.7684	28.8679	29.819	29.3892	29.9461	29.1149	31.7337	31.0943	31.4869	31.7411	31.3935	31.9414	31.3804	31.8357	31.7943	31.1458	31.3773	31.5281	31.2786	30.7638	31.0163	31.1083	30.7573	31.1435	31.1388	31.5317	31.0415	31.6777	31.3467
KOG1065	ENSP00000305692	ENSMUSP00000026666	ENSRNOP00000064500	ENSSSCP00000018179	ENSECAP00000013401	ENSDARP00000116608	GAA	ENSP00000305692	26.9725	27.6327	27.3913	26.9186	27.6854	27.4136	26.6785	27.2739	26.526	27.7146	26.7383	27.1592	23.47	23.5699	24.6712	24.8912	22.7437	23.2604	29.681	29.8105	29.5041	28.5684	29.9973	29.104	29.4195	29.4806	29.041	28.8368	28.9874	28.9703	29.1491	28.7395	28.61	28.5146	28.9334	27.7589	28.1765	28.8772	28.1178	30.0794	29.3973
KOG1064	ENSP00000309690	ENSMUSP00000045559	ENSRNOP00000033699	ENSSSCP00000022166	ENSECAP00000021139	ENSDARP00000082368	DMXL1	ENSP00000439479	27.8022	26.9217	27.7524	26.757	26.8361	27.6442	25.7379	27.202	27.4019	26.5942	27.8431	26.9442	25.0106	24.1838	23.6661	24.2295	24.3349	24.3068	23.6169	23.5406	21.1905	23.2681	23.4224	23.0432	22.8114	22.6127	23.8105	24.5298	25.0742	24.6564	23.4952	23.5914	23.4794	24.2063	23.8401	24.9241	21.4001	25.1558	23.5461	28.7001	24.5578
KOG1063	ENSP00000414851	ENSMUSP00000025120	ENSRNOP00000020601	ENSSSCP00000019467	ENSECAP00000008385	ENSDARP00000104754	ELP2	ENSP00000414851	27.1816	26.5221	27.7554	27.0221	26.7749	27.4541	26.8475	27.7952	27.9026	27.0382	27.1098	27.6044	22.4008	23.6766	23.9384	22.606	24.019	21.6754	26.4749	26.4862	26.5481	25.3308	26.3569	25.3291	25.8821	26.6576	25.7655	23.4852	23.7151	24.2359	24.3651	23.429	21.6501	23.6231	22.9258	21.8674	22.0217	21.7734	23.1924	25.5937	24.742
KOG1061	ENSP00000350199	ENSMUSP00000009234	ENSRNOP00000054218	ENSSSCP00000027954	ENSECAP00000017229	ENSDARP00000023524	AP1B1	ENSP00000350199	29.4808	29.1567	29.6102	29.1284	29.4634	29.8268	29.2569	29.729	30.2184	29.5458	29.9926	29.6803	31.1167	30.4358	31.5201	31.2555	31.3117	30.7489	27.7559	27.0473	27.5151	28.1123	26.7904	28.15	27.6222	26.6845	28.0055	27.895	27.6971	28.2434	27.709	29.2662	29.0169	27.3196	26.3887	26.7622	25.964	27.6821	28.3368	28.6577	28.7319
KOG1060	ENSP00000255194	ENSMUSP00000022196	ENSRNOP00000060116	ENSSSCP00000024782	ENSECAP00000020758	ENSDARP00000107058	AP3B1	ENSP00000255194	29.7015	29.0888	29.2999	29.3175	29.1058	29.326	29.3811	29.5714	29.0313	28.9602	28.9171	28.8372	27.2342	26.9118	26.3434	27.2958	27.6203	28.3198	29.1342	28.2422	27.7222	28.8415	27.4587	28.0677	28.1562	28.2039	28.3216	28.7426	28.2106	28.7949	28.2941	28.4716	27.7135	28.1692	28.1929	27.4293	27.4688	28.3465	27.7061	27.3555	26.3225
ENOG410IZ0U	ENSP00000256441	ENSMUSP00000104957	ENSRNOP00000065298	ENSSSCP00000026277	ENSECAP00000023002	ENSDARP00000115630	MRPS36	ENSP00000256441	31.9407	33.076	31.7997	32.9867	33.6642	32.2731	32.921	32.3006	31.3858	32.9821	32.0487	33.0023	31.3016	31.8755	31.3169	30.643	31.3983	32.0198	31.9391	32.1433	31.8683	31.4311	32.5602	32.0058	31.7259	32.3498	31.5702	32.5119	32.2486	32.1421	32.7159	32.6206	32.6868	32.2582	32.3196	32.9143	32.8536	32.0828	32.8059	32.1061	32.8647
ENOG410IWFF	ENSP00000308236	ENSMUSP00000124719	ENSRNOP00000012751	ENSSSCP00000008940	ENSECAP00000014512	ENSDARP00000091561	COMMD1	ENSP00000308236	26.6504	25.8085	25.9695	26.1179	26.5486	26.9101	26.9454	25.5448	25.9954	26.9043	26.0857	26.5197	23.6269	23.1407	24.3714	23.1525	24.3175	24.0606	28.0413	26.9882	27.602	27.6205	27.6964	28.4317	27.6775	27.2593	28.0764	24.8809	26.2304	25.619	25.4666	25.6607	26.466	26.0285	26.3194	27.4648	26.2497	26.9849	26.261	26.3588	26.3607
KOG2909	ENSP00000379203	ENSMUSP00000022904	ENSRNOP00000006917	ENSSSCP00000006464	ENSECAP00000022552	ENSDARP00000029343	ATP6V1C1	ENSP00000379203	28.7373	28.0792	28.9575	28.5998	28.0366	29.2325	28.2664	28.7397	28.993	28.2831	28.1414	28.4849	28.342	26.6934	28.2682	27.0017	28.3708	26.7463	27.5044	27.4641	27.3891	27.7962	27.0927	26.5357	27.9002	27.6878	27.6711	26.1773	26.385	26.0082	25.9296	26.0991	26.0676	26.3805	25.1716	26.9946	26.5067	28.2665	26.348	26.1126	25.5751
KOG2801	ENSP00000293970	ENSMUSP00000094989	ENSRNOP00000009105	ENSSSCP00000027003	ENSECAP00000012666	ENSDARP00000106395	TBC1D24	ENSP00000293970	24.427	24.0956	24.5365	19.4801	23.804	24.429	23.4873	24.6249	23.9357	23.4436	23.8615	22.6765	24.5468	23.4155	21.5394	21.2133	22.1095	23.0128	26.6751	25.9473	25.9555	25.3981	25.4099	25.5841	25.4018	26.2101	26.0081	24.0737	23.6443	23.2608	21.2619	24.1549	22.3907	23.6553	22.2379	23.0414	23.1646	26.0019	23.4947	24.8822	24.4124
KOG2802	ENSP00000264451	ENSMUSP00000124047	ENSRNOP00000059961	ENSSSCP00000009379	ENSECAP00000000951	ENSDARP00000074317	SLC30A9	ENSP00000264451	28.4891	29.1668	28.6711	28.6951	29.0372	28.3192	28.6777	27.8657	28.3573	28.2386	27.9346	28.3322	27.9488	27.8969	27.8568	28.2807	28.3393	27.8822	29.3496	28.8805	28.9845	28.6301	28.8515	28.6919	28.8136	29.0256	28.4688	26.8769	27.5903	26.6314	26.8847	26.8129	27.8365	26.7661	27.6187	26.5753	27.6805	25.7031	26.829	28.1923	28.2075
KOG2804	ENSP00000292823	ENSMUSP00000078721	ENSRNOP00000002403	ENSSSCP00000012616	ENSECAP00000015236	ENSDARP00000026096	PCYT1A	ENSP00000292823	29.3362	28.4367	29.2688	28.5844	28.249	29.2899	28.1393	29.2291	28.8618	28.119	29.2272	27.757	28.3785	30.1024	28.8465	29.8617	28.5257	29.56	28.6882	28.6682	28.6203	28.4364	28.7289	29.4555	28.6562	28.5526	28.8909	26.8454	27.6634	27.3	27.2208	26.9272	27.2492	27.511	27.5693	26.9747	25.9642	27.0462	26.4695	28.4366	27.9078
ENOG410IE2Q	ENSP00000387654	ENSMUSP00000032065	ENSRNOP00000022532	ENSSSCP00000020667	ENSECAP00000013132	ENSDARP00000029873	PCYOX1	ENSP00000387654	28.5847	28.5922	29.0798	29.0697	29.2464	29.5918	28.969	28.6256	28.9457	28.7145	29.0101	28.6338	26.0455	25.9	26.2227	26.1321	26.587	25.4138	30.7842	30.924	31.3314	30.83	31.3277	29.3266	31.0405	31.6602	30.7694	26.9376	27.4221	27.8865	27.0546	28.3331	28.3606	28.1761	29.0166	27.976	27.7626	30.144	28.3365	30.4479	30.2889
KOG1343	ENSP00000334061	ENSMUSP00000033501	ENSRNOP00000063689	ENSSSCP00000022636	ENSECAP00000001121	ENSDARP00000124246	HDAC6	ENSP00000334061	26.5066	26.8779	26.718	23.7124	26.2417	25.9005	24.0398	26.9137	26.255	25.1554	25.9876	26.7605	26.5369	26.9715	26.7075	26.4904	26.8146	25.978	24.303	21.5376	23.5849	23.8963	22.0895	23.4719	23.2513	23.2458	23.0383	22.3856	21.7628	22.9344	21.6805	23.7358	22.6368	24.375	23.1096	22.2327	19.0079	24.2549	22.2572	27.6067	26.3297
KOG1346	ENSP00000287295	ENSMUSP00000041104	ENSRNOP00000008503	ENSSSCP00000030452	ENSECAP00000002768	ENSDARP00000120028	AIFM1	ENSP00000287295	32.7572	33.7337	32.5412	33.6515	33.9889	32.4618	33.7095	32.8864	32.6166	34.3832	32.9659	34.176	34.3177	35.5814	34.0268	35.7991	34.2707	35.3412	34.2868	34.2448	34.0091	33.7005	34.9518	34.227	34.1607	34.8127	34.3591	34.5724	35.0867	34.4818	34.855	34.7558	34.8939	34.8517	35.1638	35.4799	34.8409	35.0966	34.9588	34.7724	35.0331
ENOG410IE2N	ENSP00000296824	ENSMUSP00000022063	ENSRNOP00000017779	ENSSSCP00000023824	ENSECAP00000001289	ENSDARP00000012199	CCDC127	ENSP00000296824	26.6185	28.6005	26.2761	27.1217	28.2812	26.4397	27.8909	27.4646	25.682	28.0768	26.1814	27.556	25.8034	25.7893	24.6807	25.9979	24.7139	25.9929	28.1143	28.7255	28.644	27.8198	28.5281	27.7887	28.5097	25.5746	28.1141	25.9815	27.6104	27.2993	27.1576	26.9486	28.5362	27.3615	28.1641	27.7366	28.2024	26.9603	27.8699	25.6199	23.2473
KOG4151	ENSP00000268876	ENSMUSP00000018989	ENSRNOP00000059072	ENSSSCP00000018773	ENSECAP00000002969	ENSDARP00000023678	UNC45B	ENSP00000268876	32.6222	32.1261	32.3895	32.2853	32.3226	32.3642	32.3684	32.4891	32.3355	32.2738	32.4335	32.1556	31.1132	32.2673	31.2707	32.2693	31.2401	32.2762	32.6654	32.6125	30.9623	31.9523	32.3618	31.9842	32.3945	32.8214	32.3479	32.0727	31.6602	31.5758	31.6111	32.102	31.7222	31.7747	31.7854	31.7953	31.8127	32.078	31.9179	31.5637	31.7737
KOG4401	ENSP00000293406	ENSMUSP00000021297	ENSRNOP00000028368	ENSSSCP00000026643	ENSECAP00000007077	ENSDARP00000067525	LSM12	ENSP00000466718	26.1483	27.3025	26.6052	25.9065	26.6244	26.5135	27.1487	26.7031	26.5343	26.2602	26.5601	26.4511	25.5157	27.318	25.3707	26.9977	26.3888	24.9762	25.9839	25.7738	24.8516	26.939	26.5613	26.3983	26.285	26.4643	25.7733	27.5047	26.7469	25.4964	26.4939	27.2228	25.6335	26.2758	27.0217	25.9453	25.35	25.7679	25.8555	25.3365	25.2618
KOG4154	ENSP00000432799	ENSMUSP00000124562	ENSRNOP00000019107	ENSSSCP00000012173	ENSECAP00000009822	ENSDARP00000086515	MANF	ENSP00000432799	29.5271	29.8871	30.029	29.4504	29.4059	30.1325	29.9206	30.4483	29.9477	29.6834	30.4276	28.8023	28.8737	28.5148	28.9441	28.6717	27.7579	28.5409	28.5656	28.524	29.0906	28.305	28.0787	28.4546	28.3456	27.6567	28.7367	29.4261	29.4075	29.5137	29.5616	28.3726	29.2694	29.6856	29.1334	28.1653	29.1314	28.633	29.4995	30.1686	30.8513
KOG4155	ENSP00000267973	ENSMUSP00000056359	ENSRNOP00000017239	ENSSSCP00000001914	ENSECAP00000004466	ENSDARP00000110861	WDR61	ENSP00000267973	28.6707	28.7012	28.8071	28.3099	27.9644	28.1751	28.6407	28.6095	28.3866	28.4233	28.4186	28.7886	27.4552	27.9136	26.8984	28.2323	27.8203	26.0432	27.876	27.2135	27.548	27.4121	27.611	27.8033	27.1026	27.1133	27.3697	27.4956	27.4346	27.9603	27.0564	27.0061	26.9728	27.5522	26.4359	27.522	27.2974	27.5823	27.2714	27.8337	27.6644
KOG4405	ENSP00000350386	ENSMUSP00000026607	ENSRNOP00000000174	ENSSSCP00000030392	ENSECAP00000016799	ENSDARP00000019118	CHM	ENSP00000350386	26.0132	24.5899	26.1085	25.5545	24.8861	26.1002	23.9751	26.0968	26.2678	24.1374	25.8812	25.2208	25.7704	25.3399	25.9425	26.0023	25.8701	26.3415	26.0228	25.7152	23.4614	28.1726	21.2406	21.8243	23.5012	23.687	27.173	25.03	24.9656	24.439	25.3869	23.9855	23.5744	24.9616	23.5585	21.8128	24.0934	22.0036	22.8861	25.4479	25.175
KOG0123	ENSP00000361949	ENSMUSP00000079070	ENSRNOP00000053432	ENSSSCP00000003965	ENSECAP00000007727	ENSDARP00000076763	PABPC4	ENSP00000361949	30.6161	31.2118	30.4045	31.0486	31.2035	30.7509	31.2074	31.012	30.8498	31.6343	31.1133	31.3407	30.7698	31.2963	30.7811	30.7253	30.432	31.4401	31.1341	31.1076	30.9693	30.7867	31.049	31.1663	30.9451	31.5127	30.9973	31.436	31.5541	30.9523	31.6211	31.0777	31.4883	31.2982	30.8201	31.6083	31.2719	30.7117	30.8525	31.723	31.7747
KOG0122	ENSP00000253108	ENSMUSP00000004206	ENSRNOP00000027986	ENSSSCP00000014524	ENSECAP00000019065	ENSDARP00000027672	EIF3G	ENSP00000253108	29.0552	28.7874	28.4489	28.7507	28.5226	28.4096	28.3733	28.8495	29.0285	28.8964	29.2445	28.3813	29.6734	29.5963	29.2438	29.6076	28.9034	29.4787	28.7689	29.092	28.064	28.8044	29.0623	29.5838	29.112	29.123	29.5521	29.1911	29.2507	29.3137	29.2857	28.6484	29.5048	28.2543	29.0437	28.4974	28.544	28.7754	28.0413	29.6821	29.5894
KOG1659	ENSP00000307850	ENSMUSP00000025853	ENSRNOP00000032674	ENSSSCP00000013786	ENSECAP00000020895	ENSDARP00000060398	DRAP1	ENSP00000307850	25.1448	25.0491	25.7353	25.1003	24.6582	25.4073	24.7095	24.8263	25.4432	24.8325	24.3165	24.6175	25.0679	25.5854	25.7133	25.0641	25.6698	25.4764	23.4066	25.0934	23.5299	24.0157	25.1871	24.8538	24.1613	24.532	25.0822	23.8051	25.1521	25.1841	24.346	23.0279	24.7673	25.1794	23.9785	21.8602	24.2105	22.3455	24.1792	27.0978	26.9225
KOG1654	ENSP00000037243	ENSMUSP00000034428	ENSRNOP00000066243	ENSSSCP00000002922	ENSECAP00000000365	ENSDARP00000039056	GABARAPL2	ENSP00000037243	26.3455	26.1374	26.4148	26.7003	26.3931	26.5603	26.4059	26.2122	25.6854	26.5333	26.573	26.5225	25.849	24.6701	28.3544	23.0067	29.4113	25.0703	27.6504	27.2617	27.3078	27.341	27.2699	27.5076	27.5979	27.4617	27.5034	28.5686	28.1556	27.9329	28.0087	27.3467	27.6532	27.1941	27.4152	28.4841	27.7618	27.4131	27.5786	26.4581	27.4086
KOG1655	ENSP00000223500	ENSMUSP00000030128	ENSRNOP00000011907	ENSSSCP00000011728	ENSECAP00000007753	ENSDARP00000061395	CHMP5	ENSP00000223500	27.6442	27.2237	27.1763	27.252	26.8167	27.2591	26.5839	26.9182	26.7255	27.205	26.5813	26.5299	26.6114	26.554	24.8136	26.0851	25.8264	26.2324	27.8276	28.4007	27.9983	27.5037	27.8814	28.3161	28.071	27.9482	27.9038	26.9677	27.642	27.2153	27.4095	27.2653	27.8162	26.6972	27.6198	27.7534	27.3874	27.1965	27.8331	27.235	28.7704
KOG1656	ENSP00000217402	ENSMUSP00000036206	ENSRNOP00000045686	ENSSSCP00000007744	ENSECAP00000006395	ENSDARP00000023938	CHMP4B	ENSP00000217402	27.8977	27.2035	28.4221	27.7198	27.0783	28.12	28.2536	27.4457	26.7534	27.3191	27.6955	27.4164	28.5024	28.9337	28.5865	29.3487	28.7174	28.8482	29.0864	29.4656	29.34	29.2947	29.2604	28.9603	29.1628	29.5426	28.752	28.2336	28.6234	27.6114	27.1948	27.8469	28.2086	28.6349	28.1927	27.8546	28.3549	25.7521	28.2966	29.1219	29.1784
KOG1657	ENSP00000396620	ENSMUSP00000047441	ENSRNOP00000053489	ENSSSCP00000004298	ENSECAP00000001526	ENSDARP00000126159	NFYC	ENSP00000396620	24.9233	24.8889	25.4385	23.8144	24.397	25.2124	25.365	24.3466	25.1059	24.4917	24.3917	24.6383	28.4155	25.717	28.9142	26.1802	29.0723	30.4103	23.8238	24.7633	24.8883	24.9406	22.9496	25.0892	22.1817	24.8126	24.0749	24.0039	24.357	24.9641	23.9902	24.6578	23.7819	25.0374	25.36	23.0325	23.9501	23.6211	22.887	24.8264	26.0431
KOG1653	ENSP00000265304	ENSMUSP00000031971	ENSRNOP00000016217	ENSSSCP00000017470	ENSECAP00000003424	ENSDARP00000057506	SSBP1	ENSP00000419665	29.9685	30.5638	29.4534	30.2476	29.7897	29.1756	30.1081	29.4563	29.6163	29.9646	29.7326	29.9238	28.8028	29.1024	29.2625	29.3476	28.9399	29.3747	30.6772	30.2283	30.7956	30.2742	30.7723	30.5871	30.7523	30.2606	30.6408	29.0868	28.6947	28.7395	28.5119	29.012	28.3732	28.7128	28.7047	27.9594	27.8466	29.0019	28.6114	30.236	29.7735
ENOG410IGH0	ENSP00000351790	ENSMUSP00000093240	ENSRNOP00000054681	ENSSSCP00000023816	ENSECAP00000012977	ENSDARP00000104336	MYPN	ENSP00000351790	30.3255	29.7474	30.3308	29.8027	29.5144	30.0759	29.2602	29.999	29.9898	29.6732	30.357	29.9188	25.9303	27.0706	26.2544	26.8894	26.3086	26.7772	30.8944	30.7402	30.4037	30.5994	30.9969	30.628	30.7843	30.882	30.2531	30.294	30.3461	29.0984	30.4669	30.2358	30.0489	30.1751	30.4666	30.5719	30.0088	29.9646	29.9051	30.6203	31.3246
KOG0381	ENSP00000420588	ENSMUSP00000090086	ENSRNOP00000000753	ENSSSCP00000019961	ENSECAP00000007695	ENSDARP00000086442	TFAM	ENSP00000420588	28.5571	29.9652	28.1908	29.3165	29.5557	28.1792	29.1087	28.6724	28.1211	29.1084	28.2324	28.567	26.7718	27.7518	27.56	29.0304	27.0942	28.419	30.2235	30.4651	30.6417	30.0039	30.5403	29.7626	30.2397	29.8989	30.2913	29.9963	30.5658	29.1039	30.6244	29.6033	30.087	29.3006	30.2934	30.3242	30.7475	30.0432	30.4224	26.1473	28.4159
KOG0383	ENSP00000349508	ENSMUSP00000060054	ENSRNOP00000052823	ENSSSCP00000000743	ENSECAP00000019928	ENSDARP00000087334	CHD4	ENSP00000349508	28.7713	29.035	29.6873	28.7292	29.1553	29.6618	29.2291	29.1723	28.6493	28.7522	29.141	28.736	27.4246	26.2893	26.7492	26.4853	26.4371	26.3312	26.8545	27.1278	25.825	26.6644	26.7773	27.5682	25.8906	26.1298	27.5428	27.1011	26.7982	27.5135	27.2211	26.2867	25.934	27.2367	26.3084	25.9558	25.5695	25.9125	26.4976	28.987	28.9758
KOG0382	ENSP00000285379	ENSMUSP00000029078	ENSRNOP00000013354	ENSSSCP00000006550	ENSECAP00000014302	ENSDARP00000022592	CA2	ENSP00000285379	33.566	33.226	33.3106	32.9718	32.4038	33.8486	32.8193	34.343	33.0161	32.925	33.374	33.2601	34.7393	33.5141	34.9493	33.2817	35.1303	33.1853	31.5742	30.6904	31.2795	31.729	31.8963	32.1716	32.0604	30.9698	31.1127	32.307	33.193	32.1123	32.5537	32.4497	32.0565	32.1199	32.4581	32.9073	32.3459	32.8751	32.0266	30.592	31.6077
KOG0385	ENSP00000283131	ENSMUSP00000044361	ENSRNOP00000024568	ENSSSCP00000009652	ENSECAP00000004410	ENSDARP00000107618	SMARCA5	ENSP00000283131	25.7973	25.0406	26.2725	25.8429	25.3622	26.82	25.3877	25.8471	26.2287	25.1454	25.8805	25.814	25.6221	23.0598	25.2036	23.7303	24.8284	23.2475	28.6984	30.2593	29.5091	30.4395	30.5928	30.2513	30.3961	30.1773	28.4635	24.1927	23.5004	23.782	23.3013	23.564	24.0245	24.3788	23.2109	23.051	23.4959	24.2983	24.6234	27.9811	30.9716
KOG0386	ENSP00000265773	ENSMUSP00000025862	ENSRNOP00000016740	ENSSSCP00000005624	ENSECAP00000022050	ENSDARP00000041411	SMARCA2	ENSP00000265773	26.1627	24.381	25.8182	25.5023	24.8548	26.5364	24.4617	26.3862	25.8568	25.1398	26.8376	25.0955	25.4565	26.5616	25.989	26.5459	26.7343	26.7368	26.1167	26.1177	25.9322	26.3678	26.0379	26.5503	30.4181	24.8866	26.8377	24.8471	25.2186	25.434	25.4793	24.4516	22.6065	26.5896	23.5577	22.9347	24.3441	23.5127	25.2296	28.2017	27.6061
KOG1474	ENSP00000263377	ENSMUSP00000113070	ENSRNOP00000008963	ENSSSCP00000019596	ENSECAP00000019958	ENSDARP00000101616	BRD4	ENSP00000263377	24.9055	24.6784	24.9147	25.2745	23.2818	25.7811	24.4933	25.0018	25.6941	25.7154	25.2813	24.6861	24.366	24.807	25.9244	23.9729	26.9955	26.4661	24.8648	24.646	24.2552	24.7459	22.5774	24.0142	23.431	24.5133	24.2603	25.7874	25.2327	28	25.5229	25.8174	28.8918	25.4912	28.0095	28.2155	28.5375	28.1486	28.3764	27.3287	26.9552
KOG1475	ENSP00000311430	ENSMUSP00000034966	ENSRNOP00000013462	ENSSSCP00000005322	ENSECAP00000020849	ENSDARP00000060362	RPL4	ENSP00000311430	31.8577	32.4699	31.7521	32.4105	32.7672	31.4747	32.3691	32.3854	31.7254	32.5244	32.0896	32.1571	31.7774	31.8292	31.6149	32.0311	31.3895	32.0937	31.6066	31.4912	31.6214	31.4004	31.6682	31.6208	31.2814	31.3938	31.3511	32.1253	32.1175	31.7493	32.13	31.7675	31.5903	31.502	31.839	31.3364	31.6993	31.3723	31.6103	32.7658	31.9885
ENOG410IGHK	ENSP00000264231	ENSMUSP00000023494	ENSRNOP00000003999	ENSSSCP00000012673	ENSECAP00000018912	ENSDARP00000092923	POPDC2	ENSP00000264231	28.1302	29.2697	28.4695	28.0065	28.5249	28.7046	27.8514	28.4655	27.2253	28.5095	27.9493	28.8898	32.7277	32.9826	32.8158	32.9408	32.4589	32.906	26.088	27.607	26.4736	25.7611	27.7949	26.9106	25.8436	26.7863	26.471	26.4608	28.3659	25.7454	28.2957	26.9528	28.5348	25.9073	28.6873	27.7567	28.3341	27.0434	25.7279	27.4961	26.8195
KOG1386	ENSP00000360250	ENSMUSP00000107850	ENSRNOP00000019751	ENSSSCP00000011184	ENSECAP00000014051	ENSDARP00000105119	ENTPD1	ENSP00000360250	28.4152	28.4381	29.1096	28.1863	28.3573	29.1929	28.0864	28.1641	28.8883	27.2246	27.3668	26.9163	29.8678	28.8753	29.9575	28.9871	30.0864	28.5193	28.8722	27.2943	27.9716	29.233	26.882	27.5818	28.2211	26.6016	27.9228	26.7182	27.2981	28.2655	28.232	26.3883	27.2499	27.9114	27.2375	27.3091	27.2048	26.2631	27.0398	26.9763	26.428
KOG1383	ENSP00000362298	ENSMUSP00000090155	ENSRNOP00000059089	ENSSSCP00000010954	ENSECAP00000014666	ENSDARP00000098071	SGPL1	ENSP00000362298	27.383	27.0327	27.3904	27.6497	27.8454	27.6154	27.9065	27.2319	26.6637	27.1167	28.0177	27.2948	28.1886	27.8829	28.4229	27.83	27.0445	26.0901	24.5593	24.2208	24.8297	24.5062	23.9006	23.7296	24.4636	22.2567	23.9054	26.5674	25.6395	26.41	25.896	25.666	25.1517	25.8498	25.1376	26.5106	25.4487	26.9218	24.61	28.6018	28.5193
KOG1389	ENSP00000333664	ENSMUSP00000042351	ENSRNOP00000050691	ENSSSCP00000011995	ENSECAP00000006933	ENSDARP00000017622	ACAA1	ENSP00000333664	29.3907	29.4089	29.6514	29.7516	29.1756	29.1882	29.1979	29.1481	29.6933	28.9043	29.4494	29.5122	29.3275	29.323	28.9351	29.2916	28.9659	29.2713	31.0248	31.3881	30.9146	30.31	31.6685	30.6686	29.8595	30.8633	29.6708	28.4978	28.93	27.5671	29.191	28.6308	29.2838	27.8444	29.045	28.3524	28.3886	27.5028	27.5557	27.5188	27.9031
ENOG410IKT7	ENSP00000364613	ENSMUSP00000047569	ENSRNOP00000022203	ENSSSCP00000023409	ENSECAP00000012779	ENSDARP00000112373	CARD19	ENSP00000364613	27.0126	26.6272	25.8987	25.9545	27.543	26.3976	26.669	27.6052	24.1602	26.8527	25.4699	25.6636	29.1347	29.6255	28.7657	29.9197	29.5545	29.1838	24.5659	27.0016	25.9018	26.0331	26.7422	25.0794	25.763	26.8805	24.6251	25.2716	26.0145	25.3049	25.3637	25.9592	25.8841	25.4257	25.348	25.2263	26.9906	25.45	26.437	26.3127	25.1227
ENOG410IIVK	ENSP00000321703	ENSMUSP00000081043	ENSRNOP00000030626	ENSSSCP00000016760	ENSECAP00000012590	ENSDARP00000085589	TACC1	ENSP00000321703	26.3364	25.9842	25.7782	25.667	25.4087	26.3786	25.5511	25.9101	25.0097	24.6806	26.7223	25.3417	25.136	25.9484	25.0082	25.5614	26.133	26.0406	26.9528	26.6102	26.4602	26.4872	26.2109	26.5032	26.2485	25.8217	25.2831	27.8282	27.744	28.117	27.9522	28.503	28.5239	28.5364	28.2479	30.2003	27.8856	28.2218	27.9551	23.5805	23.6692
KOG4131	ENSP00000386394	ENSMUSP00000084799	ENSRNOP00000018014	ENSSSCP00000017054	ENSECAP00000018398	ENSDARP00000108922	NIF3L1	ENSP00000386394	25.5254	26.2703	25.5625	25.9907	26.4431	26.2377	26.2344	25.6724	24.8285	25.8718	26.0761	26.0917	26.5027	27.6898	27.1745	27.7733	27.6249	27.4594	27.8574	28.5928	28.3507	28.9541	28.1479	28.0812	28.441	28.4375	28.6932	29.5444	28.9947	28.2554	29.4994	28.9379	28.7475	29.7081	29.4059	29.3765	28.4685	29.3368	29.5495	24.6956	25.4656
KOG2659	ENSP00000266069	ENSMUSP00000029090	ENSRNOP00000013609	ENSSSCP00000026638	ENSECAP00000009780	ENSDARP00000054737	GID8	ENSP00000266069	26.8634	25.1679	26.3564	24.9753	26.3795	26.3781	25.787	26.7389	25.919	25.3821	26.5386	25.57	25.9451	25.5495	25.7928	25.8622	26.3681	26.1719	25.6759	25.5183	26.3089	25.4432	25.0501	25.7377	25.436	24.1393	25.9923	24.3018	22.6548	24.9351	24.2825	23.5898	24.6082	24.5479	24.1896	22.2285	24.64	25.2181	21.1367	23.8976	24.7377
KOG2658	ENSP00000322450	ENSMUSP00000042967	ENSRNOP00000024517	ENSSSCP00000013713	ENSECAP00000018962	ENSDARP00000052929	NDUFV1	ENSP00000322450	33.5838	35.1461	33.1193	33.862	35.1849	33.6106	34.8255	34.053	31.3262	34.8981	33.3575	34.0054	33.1014	34.2074	32.8128	34.1302	32.3739	33.345	33.4143	34.5403	34.3624	33.6635	34.9388	33.0659	34.4798	33.5126	34.1085	34.2812	34.6946	34.0174	34.4223	34.6611	34.8143	34.4211	34.8021	34.8991	34.692	34.1992	34.2676	34.5235	33.582
KOG2129	ENSP00000263102	ENSMUSP00000123374	ENSRNOP00000033185	ENSSSCP00000010887	ENSECAP00000004668	ENSDARP00000063612	CCDC6	ENSP00000263102	24.7234	24.9273	25.6699	25.1784	24.0639	25.2138	23.4567	24.9615	24.4974	23.9192	24.1568	24.0764	28.1702	27.9632	27.6883	28.0608	27.5429	27.6686	27.963	27.7167	27.8771	28.2407	26.8125	26.9	27.8878	26.131	27.266	27.325	26.7621	27.9998	26.7197	27.7536	26.8356	27.3828	26.3363	26.8125	26.0834	27.511	28.3764	27.2379	28.9005
KOG2128	ENSP00000274364	ENSMUSP00000067685	ENSRNOP00000029373	ENSSSCP00000014980	ENSECAP00000004957	ENSDARP00000122218	IQGAP2	ENSP00000274364	27.0844	27.492	27.128	28.1831	27.1565	26.3161	27.528	26.2388	26.9089	26.5673	25.9164	27.6357	27.6016	28.0551	30.9069	28.0332	28.6276	27.987	26.9422	27.4172	26.2786	27.9298	25.7016	27.5733	26.6293	25.632	28.3568	26.9771	30.2044	29.0638	30.2656	29.6207	29.6877	30.0708	31.0591	28.8707	29.4395	31.2129	30.1247	26.8862	26.5997
KOG2655	ENSP00000367991	ENSMUSP00000112920	ENSRNOP00000063893	ENSSSCP00000015196	ENSECAP00000020066	ENSDARP00000102463	39692	ENSP00000367991	29.3286	29.0003	29.5238	29.5861	29.4879	29.231	29.5782	29.2833	29.3434	29.6089	28.6295	29.5215	29.9523	29.6637	29.3125	30.0271	29.2379	29.5365	28.8558	27.9668	28.5332	28.862	27.8823	28.6954	27.6816	28.5347	28.715	30.4755	30.6896	30.5898	30.598	29.9325	30.1342	31.2989	30.0821	29.9598	30.0172	29.6629	30.169	29.9413	30.4694
KOG3838	ENSP00000251047	ENSMUSP00000040140	ENSRNOP00000035966	ENSSSCP00000005280	ENSECAP00000018285	ENSDARP00000093080	LMAN1	ENSP00000251047	31.1076	31.4949	31.0199	30.18	31.1992	30.9503	30.3009	31.0784	30.3084	30.5446	30.5389	29.4888	29.2243	28.8535	29.2783	28.6048	28.9181	27.5122	31.1114	31.0398	31.1226	30.7874	31.2325	30.9279	31.2729	30.3965	31.2756	29.9729	29.9599	30.2447	29.4828	29.605	29.8161	30.1327	29.8322	29.4993	29.2213	29.8249	29.9171	30.9889	29.9989
KOG3839	ENSP00000303366	ENSMUSP00000021940	ENSRNOP00000021638	ENSSSCP00000014929	ENSECAP00000010401	ENSDARP00000083123	LMAN2	ENSP00000303366	29.3957	30.208	29.7981	29.6837	29.4032	29.6893	29.9651	29.5861	28.695	29.6725	29.5569	29.2209	27.7802	27.367	27.095	27.5829	25.0486	25.9732	29.0164	28.711	28.8292	28.2829	28.8708	28.8097	28.9015	27.9344	28.5505	28.8874	29.115	29.1298	28.7865	28.6937	29.2691	29.0066	28.8031	28.4275	28.6329	28.779	28.302	29.8486	29.938
KOG3529	ENSP00000353408	ENSMUSP00000113071	ENSRNOP00000043519	ENSSSCP00000013160	ENSECAP00000010937	ENSDARP00000017246	MSN	ENSP00000353408	33.0862	33.1675	33.3093	33.2673	33.2043	32.8992	33.1309	32.7886	32.7849	33.0266	32.4959	33.1943	34.4964	34.9454	34.2415	34.8148	33.9701	34.8195	34.6076	34.1595	34.456	34.5148	34.2316	34.167	34.3873	33.8686	34.0474	33.8192	33.3323	33.5014	33.685	33.615	33.444	33.664	33.3095	33.7152	33.3969	33.2056	33.6844	34.2935	34.2226
KOG3296	ENSP00000252487	ENSMUSP00000032555	ENSRNOP00000025281	ENSSSCP00000003344	ENSECAP00000011981	ENSDARP00000003894	TOMM40	ENSP00000410339	28.8623	30.5675	28.0849	29.1139	30.3926	28.6037	29.7477	29.2513	27.75	29.9604	28.3369	29.1688	29.476	30.3794	29.786	30.9075	28.5164	29.1586	28.4828	29.0839	29.2752	28.4617	29.2521	27.7075	29.2787	26.9768	29.0483	27.2217	28.8061	27.7805	28.2521	26.9104	29.6813	28.4155	29.3817	29.9419	29.2609	29.2392	28.6401	29.6569	28.1131
KOG3294	ENSP00000254806	ENSMUSP00000074204	ENSRNOP00000010826	ENSSSCP00000021599	ENSECAP00000019984	ENSDARP00000065921	WBP2	ENSP00000467579	27.8372	27.5575	28.3361	28.21	26.8845	28.6149	26.887	26.7206	28.9634	28.1819	28.8972	27.0172	26.5094	26.4117	25.5377	26.5474	24.8025	26.2348	29.058	28.8409	28.5443	28.9359	29.1367	28.5208	28.3873	28.5982	27.8326	27.9743	27.9746	28.3293	27.5103	27.4034	27.4941	27.9699	27.0616	27.1281	27.1027	28.0426	27.6095	26.2229	25.9785
KOG3295	ENSP00000307889	ENSMUSP00000000756	ENSRNOP00000020635	ENSSSCP00000027026	ENSECAP00000009630	ENSDARP00000047390	RPL13	ENSP00000307889	30.6253	31.1138	29.4852	30.543	30.9838	30.3384	30.9276	31.2007	29.9103	30.7744	30.0004	30.3498	31.581	31.8568	31.4572	30.4349	31.2199	31.3076	30.5646	30.6173	30.9448	30.0709	30.2525	30.3772	30.1884	30.2517	30.1191	30.2326	30.7024	30.826	30.5546	30.1653	30.5723	30.8286	30.3166	30.1819	29.6132	30.1957	29.9303	31.1777	31.2378
KOG3291	ENSP00000196551	ENSMUSP00000004554	ENSRNOP00000026528	ENSSSCP00000004324	ENSECAP00000013879	ENSDARP00000063788	RPS5	ENSP00000472985	31.4242	31.5142	31.0383	31.1629	31.0874	31.0546	31.811	30.9781	30.5831	31.2405	30.7846	31.2885	30.9448	30.5523	31.5846	31.2068	31.7003	31.3641	30.0783	28.9694	30.1692	29.8658	28.9653	30.5447	29.1464	28.7297	29.7707	30.0096	30.8329	30.2602	30.9117	29.5743	30.4517	30.129	29.5289	29.2706	30.1357	28.4232	30.2992	31.2021	31.2359
ENOG410IHQB	ENSP00000341597	ENSMUSP00000104478	ENSRNOP00000055416	ENSSSCP00000019806	ENSECAP00000013863	ENSDARP00000120692	FAM114A2	ENSP00000341597	28.647	28.9982	27.6413	28.955	29.0966	28.58	29.0531	28.167	28.2884	28.928	28.4169	28.5769	25.8513	26.2751	26.6463	26.6279	26.8407	26.8579	29.3051	28.8678	28.6624	28.381	28.8263	28.5207	28.7276	29.2348	28.4132	28.2641	28.6131	28.1094	28.542	28.4181	28.1583	28.2565	28.2415	28.6613	27.6559	28.5288	28.193	28.1214	27.7104
KOG3749	ENSP00000216780	ENSMUSP00000038555	ENSRNOP00000025260	ENSSSCP00000002196	ENSECAP00000011957	ENSDARP00000005448	PCK2	ENSP00000216780	27.6193	26.9416	27.3938	27.4026	27.4186	28.133	26.894	27.4896	27.3478	26.9124	27.8646	27.4023	25.5533	22.3858	27.8983	23.1258	24.8838	21.8889	25.2882	25.4952	26.9244	29.2135	24.1215	26.1075	27.5474	21.0103	26.9022	26.6675	22.6315	27.1845	25.1281	25.6167	25.5591	25.7277	26.0667	22.7495	25.943	25.3221	25.6161	29.3992	26.8329
KOG3742	ENSP00000317904	ENSMUSP00000003964	ENSRNOP00000028271	ENSSSCP00000003419	ENSECAP00000019426	ENSDARP00000007913	GYS1	ENSP00000317904	31.2731	32.0512	30.9518	31.8238	32.3108	31.6954	32.3815	31.752	30.8409	32.188	31.2135	31.7488	28.8043	30.7687	28.2695	30.566	28.2891	30.6047	31.9534	32.2768	31.2737	31.1466	32.9265	31.5572	31.874	32.7303	31.3195	30.8942	32.2806	31.4297	32.3241	31.2554	32.7063	31.4671	31.8967	32.3905	32.2999	31.4652	31.6558	31.777	32.5474
KOG3745	ENSP00000389934	ENSMUSP00000125434	ENSRNOP00000062799	ENSSSCP00000005445	ENSECAP00000006620	ENSDARP00000124604	EXOC5	ENSP00000484855	28.0141	27.4837	28.1086	26.9351	26.9366	27.8525	27.2725	27.4538	27.0399	27.2566	26.4861	27.6847	27.3823	27.0362	27.7185	26.7799	25.8678	26.429	28.7388	27.3777	26.5918	28.4905	26.5211	27.0115	27.6799	27.4699	27.976	25.6012	25.8548	25.9534	25.8396	26.286	26.998	26.2338	26.2709	25.6932	25.1491	27.0765	26.209	26.2825	26.8911
KOG0868	ENSP00000216465	ENSMUSP00000053540	ENSRNOP00000065390	ENSSSCP00000030279	ENSECAP00000009268	ENSDARP00000070011	GSTZ1	ENSP00000216465	27.9363	29.7226	28.2513	30.2028	30.3088	29.2116	30.7391	29.395	28.317	29.3085	28.7496	29.7691	27.8189	27.2783	26.8786	27.0644	27.7012	27.6672	29.1696	29.6606	28.0884	28.1421	28.8954	26.8182	28.4551	29.6883	27.33	31.7784	31.4556	31.1687	31.4825	31.2783	31.1757	30.7284	31.2548	30.7814	31.4491	31.3795	30.5653	32.579	32.5855
KOG0712	ENSP00000378324	ENSMUSP00000070413	ENSRNOP00000017053	ENSSSCP00000001916	ENSECAP00000021233	ENSDARP00000067931	DNAJA4	ENSP00000378324	30.5294	30.6903	30.6378	30.7721	30.9795	30.6908	30.863	30.7027	30.872	30.5657	30.653	30.7016	24.863	25.9844	25.933	25.1819	22.5252	25.0762	29.7422	29.1175	29.0749	29.2251	29.1923	29.4225	29.3139	29.1771	28.8493	29.3605	29.3059	29.5451	29.0805	28.7404	29.1517	29.3548	29.1294	29.6289	29.1193	28.4318	29.1224	29.8638	31.4719
KOG0245	ENSP00000320821	ENSMUSP00000092075	ENSRNOP00000045754	ENSSSCP00000018962	ENSECAP00000015023	ENSDARP00000018867	KIF1C	ENSP00000320821	27.5009	27.6961	27.7921	27.4378	27.9799	27.3998	27.5379	27.3044	26.6229	27.6406	27.7662	27.384	27.273	27.2892	25.7838	27.386	26.7201	26.3255	27.3543	27.3624	27.281	27.2735	27.1506	28.3889	28.2489	26.8203	27.9889	27.9823	28.3725	28.2308	28.3864	28.2881	28.6717	27.4197	28.4296	28.2179	28.5041	28.5335	28.7041	27.204	27.5897
KOG0246	ENSP00000385000	ENSMUSP00000112715	ENSRNOP00000019225	ENSSSCP00000023705	ENSECAP00000017300	ENSDARP00000079812	KIF2A	ENSP00000385000	25.6429	25.9531	26.349	26.3228	26.1019	27.0957	25.2579	27.7135	25.9221	26.3582	25.6581	26.4594	25.0975	25.0362	25.0758	24.4363	24.9779	23.9239	24.5766	25.0863	24.9473	24.7953	24.5332	25.5525	24.3378	22.4201	25.235	23.5446	23.1903	24.5727	23.6142	22.4846	22.598	22.7187	24.025	21.4398	24.42	20.178	21.1182	24.9035	29.3967
KOG0714	ENSP00000338019	ENSMUSP00000080796	ENSRNOP00000026467	ENSSSCP00000017180	ENSECAP00000019583	ENSDARP00000093481	DNAJB2	ENSP00000338019	26.9245	26.9713	26.8607	27.1781	26.4061	26.439	26.3036	26.0911	26.9583	27.2377	26.9304	27.6612	24.9396	23.0937	22.5624	22.0602	21.9456	23.8045	26.2579	26.2415	26.3678	25.5654	26.9037	25.8743	26.568	26.4666	26.1364	25.6643	25.5077	25.0286	24.8823	23.9126	25.579	25.4411	25.2344	25.4282	24.2434	26.1511	24.8326	27.3944	27.8695
KOG0715	ENSP00000262375	ENSMUSP00000053842	ENSRNOP00000005479	ENSSSCP00000024932	ENSECAP00000003780	ENSDARP00000075810	DNAJA3	ENSP00000262375	29.8774	30.8496	29.3661	30.6593	31.0067	29.8955	31.0146	29.3953	29.4798	30.8246	29.5504	31.1308	27.0587	27.9954	27.0019	27.9529	27.2958	28.3033	29.0053	29.1416	28.743	28.3865	29.691	28.8687	29.1077	28.6547	29.1611	29.2774	29.5201	28.5372	29.3477	28.9642	29.0638	28.1178	28.9899	28.8349	28.9576	28.7307	28.426	29.3211	29.5576
KOG0718	ENSP00000366800	ENSMUSP00000051643	ENSRNOP00000011960	ENSSSCP00000003669	ENSECAP00000005398	ENSDARP00000026754	DNAJC11	ENSP00000366800	28.3543	29.5178	27.3065	28.0383	29.476	28.1939	28.7812	29.4622	26.518	28.6294	27.1533	27.7963	28.4753	29.4066	27.8859	28.2188	27.9568	28.6811	29.7094	30.2889	30.3198	29.8639	30.498	29.0788	30.6869	27.8456	30.1941	29.5576	30.0852	30.0434	29.6161	29.602	30.1076	29.9888	30.4098	30.0895	30.11	29.7517	30.6737	29.4706	28.1117
KOG0249	ENSP00000253925	ENSMUSP00000126233	ENSRNOP00000032648	ENSSSCP00000024114	ENSECAP00000022985	ENSDARP00000026070	PPFIA1	ENSP00000253925	25.348	26.6011	25.245	26.4017	26.1007	26.6188	26.0548	25.7124	24.9245	26.1421	25.5024	26.4421	25.1713	24.2352	24.0691	23.0238	24.5405	24.5042	25.4496	25.4479	25.0297	25.4826	24.6178	25.931	25.4056	24.928	25.6297	23.3537	23.4197	24.7508	23.4583	22.1063	23.9836	24.6563	22.4717	22.0551	22.9424	22.0263	23.4118	23.4275	23.3126
ENOG410J16C	ENSP00000357674	ENSMUSP00000122090	ENSRNOP00000018830	ENSSSCP00000030691	ENSECAP00000017898	ENSDARP00000084633	SNAPIN	ENSP00000357674	25.7807	25.9288	25.8008	25.6964	26.039	26.577	25.2086	25.8485	25.9851	25.2088	26.3014	25.0521	25.5769	24.5886	25.5591	25.4161	25.8936	26.05	24.8067	24.8002	23.5869	24.5035	25.0635	24.2504	24.3376	24.8817	24.5281	25.5019	25.7029	26.0469	25.3574	25.2784	25.9442	26.5629	25.8116	25.994	23.4925	26.9821	23.9086	25.2414	25.7816
ENOG410IYMH	ENSP00000234301	ENSMUSP00000131584	ENSRNOP00000063344	ENSSSCP00000009034	ENSECAP00000000426	ENSDARP00000071656	COX7A2L	ENSP00000367938	29.2839	30.6166	27.8578	29.3123	31.6446	29.2922	30.7787	30.1986	27.5629	31.2861	28.5215	28.9458	32.9841	33.6549	32.78	34.1114	33.5636	33.6252	29.4465	29.5748	29.9777	29.0579	30.0483	28.7493	29.7285	27.4448	28.8215	30.5766	30.9475	30.5511	30.5881	30.8328	30.4879	30.5837	31.1603	30.3317	30.6047	30.4975	30.0637	29.0883	25.8346
ENOG410IEWD	ENSP00000427123	ENSMUSP00000087815	ENSRNOP00000048063	ENSSSCP00000017821	ENSECAP00000013848	ENSDARP00000058484	RAI14	ENSP00000427123	26.0423	26.4884	26.2498	26.7852	27.0345	26.3125	25.92	26.2375	26.2559	26.5065	25.9376	26.8255	27.5694	29.1742	26.7996	29.1842	26.7309	29.4483	26.8796	25.5071	26.5794	27.1538	25.6867	26.8598	26.4399	25.284	27.0206	24.806	24.7026	25.8459	25.9821	24.547	25.3175	26.6754	24.2714	24.1096	24.9063	23.9806	23.5355	26.8909	28.3452
KOG1041	ENSP00000220592	ENSMUSP00000042207	ENSRNOP00000011898	ENSSSCP00000006345	ENSECAP00000005648	ENSDARP00000081621	AGO2	ENSP00000220592	29.2369	29.2717	29.7448	29.711	28.9151	29.2588	28.9611	28.8355	29.3217	28.5637	29.0857	28.8767	30.072	29.6796	29.9506	30.3303	29.7785	29.3251	28.4867	28.3988	28.4401	28.6635	28.4164	28.6161	28.2576	27.966	28.4724	28.3587	28.8907	28.4461	29.0442	28.0818	28.5101	28.9102	29.0008	29.003	29.1099	28.4833	28.6621	28.5948	28.8762
KOG1044	ENSP00000393511	ENSMUSP00000123525	ENSRNOP00000055116	ENSSSCP00000009296	ENSECAP00000014466	ENSDARP00000072015	ABLIM2	ENSP00000393511	24.9119	25.0846	26.0514	25.4749	24.4398	25.4526	25.4028	24.1121	22.7421	24.7915	24.0947	25.3252	28.3026	28.1863	27.7107	28.7083	28.3773	28.6069	23.7996	24.004	23.4631	23.4357	23.6033	23.4264	24.5615	23.8335	24.0793	25.4966	27.1961	24.0249	27.5003	24.5228	26.3427	23.5416	27.3408	27.1196	27.1327	25.7485	23.8972	23.2812	24.5712
KOG1047	ENSP00000228740	ENSMUSP00000016033	ENSRNOP00000005930	ENSSSCP00000000954	ENSECAP00000007418	ENSDARP00000011882	LTA4H	ENSP00000228740	30.5622	30.1754	30.5695	30.4849	29.8452	30.6366	30.0804	30.5652	30.5044	30.2971	30.6417	30.4448	28.6568	28.7836	28.4695	28.3381	28.9389	28.5738	31.5176	31.5287	31.6426	31.302	31.4926	31.3841	31.5798	31.3584	31.6112	31.9419	31.3608	31.565	31.5763	31.7906	31.2897	30.9923	31.5992	31.8294	30.9582	32.0013	31.2455	31.6046	31.3218
KOG1046	ENSP00000320324	ENSMUSP00000001480	ENSRNOP00000033290	ENSSSCP00000018561	ENSECAP00000005954	ENSDARP00000122475	NPEPPS	ENSP00000320324	32.7533	32.3535	32.553	32.2756	32.836	32.4227	32.6915	32.8405	32.6482	32.3504	32.8866	32.5484	32.2921	32.4802	32.0889	32.8192	32.1726	32.4053	32.7169	32.4821	32.6349	32.2403	32.5752	32.4315	32.8058	32.6902	32.566	33.1704	33.2569	32.9067	33.3055	33.3622	33.2704	32.7353	33.5605	33.583	33.291	33.4774	32.7911	32.3637	32.3467
KOG1049	ENSP00000336752	ENSMUSP00000109164	ENSRNOP00000049728	ENSSSCP00000024521	ENSECAP00000017077	ENSDARP00000094123	FIP1L1	ENSP00000336752	26.2224	24.2301	26.0581	25.9078	24.8378	25.1119	24.2457	26.9205	25.4001	23.6461	26.0273	25.3523	26.5074	26.1662	26.8055	27.3665	25.5313	25.0258	21.4642	22.2411	22.849	21.4496	22.2498	22.0991	21.4191	21.7379	22.6313	22.4568	19.9206	23.489	22.4354	23.9109	23.1274	22.8912	23.2106	21.8247	22.6202	24.5961	23.1532	25.4449	24.8618
KOG1048	ENSP00000263207	ENSMUSP00000087562	ENSRNOP00000047113	ENSSSCP00000010806	ENSECAP00000022949	ENSDARP00000117208	ARVCF	ENSP00000263207	26.4263	26.063	26.8587	26.3193	26.1037	26.6975	26.1189	26.1844	25.8591	25.2768	26.7082	26.5489	31.2764	32.9681	31.5325	33.1612	31.7385	33.0465	26.8638	27.7023	26.5685	27.0516	28.0116	27.3486	26.905	27.9883	26.8016	26.4498	27.6607	26.8057	27.2778	26.7082	27.3341	26.5549	26.8078	27.7832	26.6695	26.9471	26.4744	30.7005	31.1241
KOG1716	ENSP00000271385	ENSMUSP00000083155	ENSRNOP00000004965	ENSSSCP00000006730	ENSECAP00000000617	ENSDARP00000107352	DUSP27	ENSP00000354483	27.5125	25.0208	27.0522	25.0042	24.9088	26.6453	25.1293	26.5871	26.2744	23.5073	26.6013	23.9142	26.1956	27.6758	26.8643	27.9804	27.0347	27.5703	27.9368	27.5722	27.8363	30.4554	27.9142	27.6836	28.3953	26.6397	26.9812	20.4871	23.968	19.1627	19.8066	21.388	23.6432	21.0831	23.5143	21.4831	25.163	20.2034	24.6724	25.8299	27.5578
KOG1711	ENSP00000431040	ENSMUSP00000020820	ENSRNOP00000029336	ENSSSCP00000018080	ENSECAP00000015754	ENSDARP00000080495	MRPL22	ENSP00000431040	27.8602	29.205	27.3827	28.9764	29.1552	27.791	28.9392	27.8751	27.05	29.3507	27.5511	29.5401	25.663	25.5294	24.5912	25.7233	22.6946	26.3251	26.9817	27.8692	27.8654	27.3526	27.8109	28.2706	27.9886	28.0323	27.7632	27.2218	27.8928	27.2702	27.7805	26.419	27.4317	26.7501	28.0602	29.1876	27.6777	27.3412	25.9317	26.9544	27.5973
KOG1710	ENSP00000303570	ENSMUSP00000039484	ENSRNOP00000062801	ENSSSCP00000020560	ENSECAP00000011905	ENSDARP00000003452	ANKMY2	ENSP00000303570	27.4852	27.7103	28.4145	28.1572	28.1534	27.8739	28.0018	28.239	28.4216	28.0821	28.242	28.366	26.4655	25.5235	25.7989	24.4004	22.0468	24.2277	27.2948	27.6701	27.5279	27.1647	27.119	27.5277	27.2908	26.861	27.848	26.9614	25.9397	27.0582	26.1876	26.6162	25.7153	26.338	26.5604	25.7383	25.1206	25.6464	26.0302	27.9246	27.9386
KOG1713	ENSP00000263774	ENSMUSP00000005647	ENSRNOP00000012425	ENSSSCP00000014057	ENSECAP00000011329	ENSDARP00000013902	NDUFS3	ENSP00000263774	33.177	34.7882	32.6274	33.6146	34.9323	33.3826	34.092	33.1885	31.9684	35.041	32.904	34.3292	33.0676	34.1303	32.9957	34.1241	33.2807	33.919	32.7454	34.0607	33.7507	32.8403	33.9448	32.2602	34.0067	32.6922	33.6026	33.8742	34.3918	33.7391	34.3667	34.2088	34.6037	33.9645	34.6673	34.3886	34.2074	33.7132	34.1739	34.3722	33.0785
KOG1712	ENSP00000367615	ENSMUSP00000006764	ENSRNOP00000061449	ENSSSCP00000019208	ENSECAP00000022806	ENSDARP00000124165	APRT	ENSP00000367615	31.2282	32.8377	31.2348	32.5858	32.8883	30.7608	32.6647	30.8842	30.8928	32.1975	30.9426	32.3285	25.4118	25.9135	27.1816	25.3459	26.3571	24.8095	30.4009	30.5009	30.3076	30.4122	30.3482	30.5723	30.0503	31.0722	30.7914	31.0617	30.568	31.6042	30.8622	31.4492	30.8694	31.3971	31.0054	30.3558	30.0013	31.3757	31.0138	28.5062	29.639
KOG3554	ENSP00000278823	ENSMUSP00000093959	ENSRNOP00000027141	ENSSSCP00000013892	ENSECAP00000008166	ENSDARP00000071581	MTA2	ENSP00000278823	28.7648	28.4512	28.9061	28.2567	28.0901	28.5567	28.4859	28.6445	28.4543	27.8833	28.7049	28.0159	27.2119	27.9888	28.5032	28.4723	27.0734	27.875	26.4744	26.4138	26.8798	26.6081	26.2485	26.7271	26.0306	25.575	26.4852	27.6755	27.3431	28.2378	27.5713	27.6384	27.6078	27.9662	27.3041	26.6172	27.6783	26.8349	27.4058	29.1727	28.4807
KOG3556	ENSP00000308928	ENSMUSP00000096119	ENSRNOP00000018888	ENSSSCP00000003057	ENSECAP00000005698	ENSDARP00000078684	CYLD	ENSP00000392025	23.6613	21.1609	24.3785	24.4942	22.6916	23.7775	23.2651	24.9723	24.9783	24.1495	23.8776	22.9006	23.723	24.1897	23.7812	23.4131	23.9608	21.5109	25.338	24.5508	24.2422	25.4901	23.6974	24.4787	23.7514	19.5993	23.5253	24.81	25.4453	25.298	25.6342	24.4381	25.2079	24.7255	24.3934	32.6532	24.9926	25.4777	23.7834	22.3726	22.0028
KOG3223	ENSP00000408730	ENSMUSP00000007865	ENSRNOP00000025626	ENSSSCP00000014771	ENSECAP00000003996	ENSDARP00000063862	CCDC124	ENSP00000471455	23.4911	24.5724	25.8254	25.555	25.0007	25.6552	24.5246	27.0007	25.4662	25.6747	25.3222	26.167	28.0008	27.5591	27.2974	27.9244	27.8946	27.1774	27.2715	28.6344	30.407	30.3734	30.9581	29.9515	30.6962	27.933	30.0374	28.2549	28.9972	27.9936	28.6861	27.8212	28.466	27.4501	28.3639	28.1152	29.0546	27.5917	27.7875	28.5747	29.4028
ENOG410IWDX	ENSP00000229281	ENSMUSP00000004389	ENSRNOP00000066416	ENSSSCP00000027153	ENSECAP00000022401	ENSDARP00000044124	C12orf57	ENSP00000229281	29.2016	28.1364	28.3038	28.5162	29.0422	29.1169	28.3724	28.4821	27.6454	29.4142	28.2072	28.8867	27.0526	25.8564	26.3052	26.1316	27.1563	27.221	27.301	28.6822	28.9898	28.2772	28.3501	28.8986	28.6187	28.1296	28.7382	27.9352	27.6732	27.7678	28.002	28.3468	28.0405	28.2477	27.3856	27.9586	27.7157	27.466	28.1071	28.6446	27.4796
KOG3222	ENSP00000369456	ENSMUSP00000099482	ENSRNOP00000028838	ENSSSCP00000028215	ENSECAP00000011891	ENSDARP00000074674	ITPA	ENSP00000369456	29.8833	29.4857	29.5167	29.9006	30.1059	29.7778	29.7563	29.9209	29.9015	29.6808	29.5881	30.2927	26.6276	28.3055	27.2002	28.7981	28.1817	28.639	26.9895	26.3743	26.15	28.1465	27.7369	27.9975	27.7593	28.3654	27.6015	27.6209	26.5066	27.6219	27.1774	26.6433	27.6147	27.9364	27.3265	25.5969	27.2938	25.1643	26.5855	26.7781	26.9402
KOG0409	ENSP00000265395	ENSMUSP00000031788	ENSRNOP00000011069	ENSSSCP00000027950	ENSECAP00000014667	ENSDARP00000003030	HIBADH	ENSP00000265395	32.3869	33.1491	32.1117	32.8992	33.7251	32.1423	33.2163	32.2805	31.9024	33.4988	32.3416	32.9776	33.2209	33.9054	33.3531	34.2326	33.5886	34.2468	32.9799	33.477	33.1657	32.4788	33.5762	32.9769	33.2503	33.4179	32.8716	33.0859	33.5183	32.9542	33.5793	33.2373	33.6381	33.384	33.9416	33.4217	33.1545	33.4029	33.1046	31.7061	32.0474
KOG2357	ENSP00000225726	ENSMUSP00000002043	ENSRNOP00000012533	ENSSSCP00000021016	ENSECAP00000012066	ENSDARP00000051541	CCDC47	ENSP00000225726	28.8354	28.9993	28.6194	28.5906	29.3994	29.6208	28.5264	29.2205	28.7496	28.9416	28.2028	28.6195	27.2389	26.7138	25.6454	26.0129	25.6415	22.5165	27.926	27.8643	28.5226	27.771	27.8991	28.6523	28.2299	26.9157	28.4702	27.6873	27.1006	27.3358	26.7269	27.4828	28.0248	26.2995	27.8238	27.1893	28.987	26.3874	26.9074	27.7136	27.2634
KOG2826	ENSP00000295685	ENSMUSP00000006467	ENSRNOP00000019265	ENSSSCP00000017147	ENSECAP00000009522	ENSDARP00000090576	ARPC2	ENSP00000295685	30.7804	31.0677	30.7428	31.1507	31.1808	31.0447	31.3514	30.5059	30.6637	31.1143	30.9351	31.3045	30.7374	29.9305	30.7441	30.6103	29.6911	30.0716	31.1094	30.8251	31.1121	31.0709	30.7857	30.5679	30.8794	29.9895	30.6494	29.8917	30.182	30.2673	30.1826	29.8862	30.1406	31.0973	30.5664	30.0647	30.2766	30.4013	30.4265	30.4739	30.9346
KOG2825	ENSP00000349887	ENSMUSP00000065337	ENSRNOP00000059647	ENSSSCP00000014598	ENSECAP00000005353	ENSDARP00000018158	ASNA1	ENSP00000466379	29.6594	29.7728	30.0593	29.6585	29.5411	29.6287	29.8747	29.8859	30.0846	29.7878	30.0408	29.6746	29.5395	29.1626	29.5525	29.2459	29.655	29.3807	28.6866	29.372	29.0967	29.3466	29.5327	29.4835	29.2424	29.4288	29.3144	29.718	29.2789	29.2118	29.7264	30.0345	30.097	29.6134	29.9673	29.3869	29.2598	29.4725	28.9647	30.6629	30.4962
KOG4792	ENSP00000346300	ENSMUSP00000006293	ENSRNOP00000002552	ENSSSCP00000010768	ENSECAP00000015239	ENSDARP00000037263	CRKL	ENSP00000346300	28.3991	28.4573	28.6628	28.9279	28.8254	29.0782	28.6908	28.3234	28.6019	28.4999	28.6613	28.2595	27.559	27.9472	27.4431	27.9072	27.5166	27.6747	28.2724	27.7488	28.0122	27.1464	28.0883	27.6913	28.1663	28.279	28.1919	28.3298	28.8386	28.8129	28.2907	28.2128	28.3657	28.8859	28.152	28.0005	28.2122	28.5297	28.0578	28.4786	28.5785
KOG2358	ENSP00000387219	ENSMUSP00000032060	ENSRNOP00000024884	ENSSSCP00000022385	ENSECAP00000010615	ENSDARP00000114381	NFU1	ENSP00000387219	29.6855	29.9165	29.2055	29.8243	29.9213	28.1736	29.8511	28.8553	29.3489	29.2153	29.5019	29.9921	28.5975	29.5395	28.0716	29.6645	28.3702	29.4407	28.5247	29.5472	28.6372	28.5481	30.1508	28.5012	28.8523	29.3461	28.3946	29.3226	29.1991	29.0591	29.8355	29.3914	29.8925	29.5862	29.5535	29.4494	29.5055	29.2467	29.5488	28.8823	30.1392
KOG0057	ENSP00000253577	ENSMUSP00000033695	ENSRNOP00000003739	ENSSSCP00000013220	ENSECAP00000000917	ENSDARP00000085602	ABCB7	ENSP00000253577	29.6794	30.4682	29.6834	30.3371	31.1334	29.8094	31.0593	29.6933	29.9379	30.7875	29.8219	30.9109	29.4812	30.2958	28.7093	30.1041	29.4633	29.8676	29.1079	29.359	28.9114	28.6884	29.7093	29.0906	29.3893	29.683	28.9626	29.1811	29.1935	28.9658	29.8054	29.4498	30.1101	29.7684	29.7647	29.9677	30.1436	30.0756	29.8705	28.4276	29.1232
KOG3199	ENSP00000340523	ENSMUSP00000035031	ENSRNOP00000018411	ENSSSCP00000027527	ENSECAP00000019374	ENSDARP00000102719	NMNAT3	ENSP00000340523	26.5543	28.544	25.8368	26.7489	28.131	25.5733	25.8545	25.2267	25.6853	26.0964	25.5606	26.7246	24.8041	25.4792	25.1723	25.4975	25.6871	25.4982	28.5141	27.963	28.4113	28.0608	28.2477	28.5259	28.7514	28.871	28.2325	29.2626	30.5527	29.0333	30.5202	29.2416	30.2232	29.3098	30.1424	30.3878	30.5341	29.6018	29.8325	27.9426	28.5558
KOG3198	ENSP00000424870	ENSMUSP00000072386	ENSRNOP00000027418	ENSSSCP00000022214	ENSECAP00000006826	ENSDARP00000051775	SRP19	ENSP00000424870	26.4091	24.7205	26.1722	25.0656	26.2927	26.443	26.2303	25.357	24.2098	26.3856	25.1177	24.3633	25.1686	23.4481	21.4042	23.9035	20.1888	25.5761	24.9096	23.2254	24.4526	23.9261	23.5765	24.0141	24.5226	23.8883	24.0554	23.0906	23.1331	23.1962	22.8392	23.6014	23.0581	23.3291	24.0221	22.8232	20.888	23.1866	23.5855	24.5414	25.7767
KOG3196	ENSP00000327268	ENSMUSP00000121557	ENSRNOP00000016965	ENSSSCP00000003989	ENSECAP00000007961	ENSDARP00000004700	NDUFV2	ENSP00000327268	32.8852	34.3218	31.6603	32.9562	34.6184	33.021	33.8832	33.2494	32.1312	34.7354	32.8021	33.8134	32.4994	33.1814	32.1068	33.3387	32.3421	32.8097	31.9057	33.2538	33.2915	31.8556	33.3953	31.9541	33.2593	31.7739	32.9471	33.5649	33.8798	33.5443	34.1059	33.4227	33.8586	32.767	34.1437	33.687	33.8799	33.1093	33.7992	33.4489	32.3751
KOG3996	ENSP00000326579	ENSMUSP00000033717	ENSRNOP00000034552	ENSSSCP00000012890	ENSECAP00000007483	ENSDARP00000029466	HCCS	ENSP00000326579	29.3348	30.575	28.3694	30.4117	30.1756	29.1105	29.8815	29.0788	28.1255	29.8711	28.2895	30.2555	25.1948	27.1404	23.5407	27.6079	22.1633	25.2995	28.4239	28.4878	28.4028	27.9959	29.1845	28.2493	28.7865	28.6447	27.9308	26.5755	26.5592	27.228	27.3026	26.0749	27.457	27.4505	27.7565	26.5072	27.1447	26.8699	26.404	27.592	28.7464
KOG3991	ENSP00000402551	ENSMUSP00000025679	ENSRNOP00000028752	ENSSSCP00000013872	ENSECAP00000002368	ENSDARP00000006133	OTUB1	ENSP00000444357	30.1385	29.8575	30.4977	30.0709	30.4756	30.3121	30.1144	30.1312	30.8628	29.6346	30.769	30.7849	29.3729	29.7899	29.1715	29.7879	29.0118	29.326	30.4765	31.0414	30.501	30.7423	30.8074	29.6282	30.6916	30.324	30.3008	29.6329	28.9134	29.0487	29.1578	29.6746	28.9666	29.5751	29.0102	29.2194	28.363	29.7317	29.5715	30.1454	29.7486
ENOG410IE4Q	ENSP00000231668	ENSMUSP00000015725	ENSRNOP00000028173	ENSSSCP00000017995	ENSECAP00000021016	ENSDARP00000098256	BNIP1	ENSP00000231668	27.6493	28.5111	28.3647	28.7788	28.1379	28.0795	27.9291	29.2775	27.9285	27.7803	27.5973	26.981	24.9218	22.8521	25.3468	23.5457	25.834	24.4068	26.5827	26.6209	27.0071	26.4848	26.8908	26.6869	26.8062	25.4724	27.0457	26.5469	27.864	26.7445	27.9219	27.95	28.9781	28.5394	28.2358	27.6812	28.5918	27.1413	26.1627	27.5245	28.0595
KOG4359	ENSP00000229633	ENSMUSP00000125552	ENSRNOP00000019047	ENSSSCP00000004559	ENSECAP00000014192	ENSDARP00000102849	HINT3	ENSP00000229633	27.3435	28.097	27.7078	28.4072	28.5006	28.2278	28.3846	27.2868	27.3478	27.5996	27.5376	27.895	23.2285	24.736	23.5294	24.6704	22.8187	25.1212	27.3757	28.6875	28.6485	27.6707	28.5176	28.1655	28.1515	28.692	28.2415	26.7321	28.0162	27.2018	27.5578	25.4819	26.7938	27.317	26.7186	27.459	27.3272	26.0246	25.9783	26.4382	27.5902
ENOG410IFKB	ENSP00000367817	ENSMUSP00000026698	ENSRNOP00000016991	ENSSSCP00000020344	ENSECAP00000009343	ENSDARP00000093077	PODXL	ENSP00000367817	28.7077	31.5979	28.6188	29.1139	29.606	29.1532	29.6959	29.6834	28.4266	29.9431	28.0601	29.9378	27.3521	27.9039	27.8585	28.0051	27.6039	27.7272	28.414	28.9703	28.4772	27.7791	29.1657	28.0481	28.6395	28.0152	28.1678	25.1666	25.3876	25.3605	25.2295	25.4297	25.6524	25.4659	25.5695	25.5406	25.4019	25.3776	25.2889	27.3005	27.6757
ENOG410IE45	ENSP00000314733	ENSMUSP00000001950	ENSRNOP00000049498	ENSSSCP00000019402	ENSECAP00000016895	ENSDARP00000112313	TOLLIP	ENSP00000314733	28.794	29.4237	29.0061	28.3304	28.7384	29.2113	29.244	29.5004	28.4528	28.6751	29.388	28.9288	27.6696	28.3879	27.5576	28.2531	28.5039	27.6416	28.6121	28.9079	28.5867	27.9269	28.6016	28.2702	28.3741	29.2467	28.9231	28.1358	28.3094	28.0604	28.1474	27.8908	28.4547	28.2313	28.1621	27.7281	27.8942	28.9507	27.9684	26.988	26.6466
ENOG410IFKI	ENSP00000395995	ENSMUSP00000128736	ENSRNOP00000036469	ENSSSCP00000016955	ENSECAP00000005991	ENSDARP00000059450	CCDC141	ENSP00000395995	31.7234	31.2363	31.7904	31.5329	31.1668	31.4816	31.6212	31.6764	31.6704	31.1504	31.8088	31.5414	29.9421	30.7674	29.9185	30.8898	30.2807	30.9495	30.2526	30.8161	29.5062	30.319	30.6791	30.7655	30.2478	30.4238	30.5461	30.1176	29.6467	29.0734	29.9826	29.7196	29.3007	29.2428	29.9754	30.0091	29.6931	29.7951	29.9381	30.0588	30.1727
KOG4178	ENSP00000430269	ENSMUSP00000069209	ENSRNOP00000023385	ENSSSCP00000010323	ENSECAP00000021131	ENSDARP00000058889	EPHX2	ENSP00000430269	30.9064	31.81	30.7611	31.6268	32.1281	30.6721	31.2966	30.4785	30.8166	31.7774	30.521	31.8869	30.7895	30.9777	30.3203	30.9365	30.6404	31.0819	30.7361	31.0805	30.3942	29.071	30.02	29.4347	28.8379	29.6318	28.6303	29.2966	29.3499	28.8398	28.9926	29.9647	30.7315	29.7196	29.7617	30.1943	30.0191	29.7026	30.0107	27.0215	30.1106
KOG4179	ENSP00000252599	ENSMUSP00000047923	ENSRNOP00000024866	ENSSSCP00000014763	ENSECAP00000020933	ENSDARP00000102260	COLGALT1	ENSP00000252599	27.3251	26.7797	27.6602	27.0341	26.5942	27.0542	25.7581	27.1774	27.3149	26.1887	27.3362	26.5285	23.3557	22.7787	23.8681	23.6688	20.0506	21.9963	26.1007	26.6969	26.79	26.9978	26.0212	26.5238	26.8647	26.9841	26.8227	26.2032	25.7025	26.6341	26.4805	25.247	23.9537	26.3827	24.6231	23.9556	28.9891	25.1015	25.0106	28.2998	28.2982
KOG4170	ENSP00000381785	ENSMUSP00000030078	ENSRNOP00000056213	ENSSSCP00000005864	ENSECAP00000022450	ENSDARP00000038205	HSDL2	ENSP00000381785	33.073	34.4086	33.061	34.1166	34.1433	32.3929	34.244	32.5753	33.0384	34.5536	33.108	34.2109	33.2815	34.9056	33.1056	34.9167	32.486	34.258	33.3456	33.9909	33.2868	32.9804	34.3288	33.4978	33.5788	34.4819	33.1181	32.598	33.3066	32.5373	33.5538	33.0152	33.1478	32.2185	33.4786	32.9918	33.2662	32.1656	32.3741	32.8632	34.0089
KOG4176	ENSP00000245812	ENSMUSP00000002737	ENSRNOP00000065514	ENSSSCP00000024228	ENSECAP00000021055	ENSDARP00000055247	ALKBH7	ENSP00000245812	24.5438	25.7273	24.684	26.7662	26.1496	25.0646	26.6851	24.7029	24.8649	25.6611	25.4341	27.3013	25.3084	25.9713	25.8025	26.6393	25.7915	25.855	25.7631	26.2806	25.8645	25.2527	26.6606	26.8766	25.9181	26.7748	26.3991	22.8705	25.5653	22.7063	25.3297	24.0893	24.838	25.099	25.0338	22.205	25.3296	25.4753	24.8459	25.05	24.9939
KOG1676	ENSP00000381216	ENSMUSP00000007814	ENSRNOP00000066023	ENSSSCP00000014384	ENSECAP00000016437	ENSDARP00000032748	KHSRP	ENSP00000381216	30.2499	29.1328	30.1191	29.7103	29.1972	30.0247	28.7793	29.7117	29.394	29.2091	29.9597	29.143	30.624	30.1668	30.4338	30.0878	30.0547	30.3776	29.6766	29.7574	30.0121	29.7582	29.56	29.8623	29.4073	29.3198	29.9615	30.2037	29.5346	29.8867	29.7235	29.7384	28.9036	29.8476	29.5323	28.7815	28.9723	28.7672	29.4526	31.3273	30.9653
KOG1670	ENSP00000425561	ENSMUSP00000029803	ENSRNOP00000063699	ENSSSCP00000027266	ENSECAP00000004937	ENSDARP00000007117	EIF4E	ENSP00000425561	28.704	29.2841	28.6773	28.6522	27.8604	27.6442	28.7643	28.7526	28.3858	28.1724	28.1481	29.0209	25.8797	26.5473	25.787	26.5402	27.2931	25.0469	28.1755	27.8387	28.0167	27.5207	28.43	28.4565	28.3978	27.7497	28.9211	28.4355	28.3273	28.9548	27.9905	28.3461	29.3017	28.7638	28.5841	29.186	28.8084	28.9416	28.3628	28.9885	29.1024
KOG1671	ENSP00000306397	ENSMUSP00000045284	ENSRNOP00000024609	ENSSSCP00000021980	ENSECAP00000003275	ENSDARP00000099928	UQCRFS1	ENSP00000306397	33.7909	34.9082	33.213	34.2244	34.9601	33.4883	34.7549	34.091	33.2542	35.3878	33.5395	34.34	33.7009	34.2844	33.5065	33.997	34.1266	34.762	33.6794	34.3002	34.0489	33.0464	34.4445	32.9033	33.8323	33.6422	33.2409	32.931	34.0175	33.3263	33.7612	33.8275	34.2171	33.6759	34.4388	33.9871	34.9769	34.0155	33.9664	34.2843	34.2134
KOG1678	ENSP00000309334	ENSMUSP00000130678	ENSRNOP00000010759	ENSSSCP00000024447	ENSECAP00000008024	ENSDARP00000122141	RPL15	ENSP00000309334	30.7092	30.2335	30.2448	30.5567	30.9172	30.3052	30.2965	29.9874	30.1842	30.5828	30.5949	30.9146	30.5045	30.9484	29.8676	31.2614	29.8428	30.5545	30.9054	30.9673	30.0037	31.0215	30.8957	31.4884	30.8127	30.4742	30.2837	31.0981	31.4354	31.2402	31.4827	30.4666	31.5211	30.7039	31.2875	30.4218	31.7371	30.882	31.1961	31.6567	31.8941
KOG1679	ENSP00000364883	ENSMUSP00000021913	ENSRNOP00000015786	ENSSSCP00000010238	ENSECAP00000006919	ENSDARP00000063092	AUH	ENSP00000364883	30.7936	31.1653	31.0713	31.76	31.7143	30.5738	31.8086	30.5779	30.9748	31.608	30.5807	31.5953	33.132	33.6213	33.087	33.6866	33.2688	33.4714	31.4922	31.68	31.1359	30.9493	32.0024	31.0418	31.7491	31.5225	31.0607	30.0269	30.1375	29.6189	29.8225	30.8676	30.5878	30.1554	30.1819	30.4777	29.9018	29.6861	29.7863	26.6259	27.4507
ENOG410IIP9	ENSP00000264990	ENSMUSP00000043424	ENSRNOP00000036574	ENSSSCP00000012392	ENSECAP00000008768	ENSDARP00000066777	ACAD11	ENSP00000264990	25.2865	24.6284	25.8398	26.7252	25.8328	26.0284	25.4644	26.3472	24.9254	24.688	24.6309	24.909	27.7378	27.8485	28.023	28.403	27.822	27.9783	26.0514	27.5401	26.1986	26.5985	28.5468	25.9894	26.3032	26.6503	25.4522	23.5741	24.761	23.4628	24.2434	24.3579	24.5639	23.9962	25.712	25.4536	26.299	24.2398	25.0707	27.351	27.7222
KOG0507	ENSP00000353518	ENSMUSP00000110491	ENSRNOP00000048981	ENSSSCP00000001665	ENSECAP00000017742	ENSDARP00000126312	ANKS1A	ENSP00000353518	27.3564	27.1325	27.9463	27.9147	27.727	27.9264	27.5284	27.4684	27.2449	28.427	27.377	26.7881	22.1477	22.3546	21.7491	23.5922	22.7448	21.9473	27.5119	26.2855	26.7916	27.3393	24.8711	26.2229	26.5875	24.893	25.9667	26.5124	26.4722	26.8595	27.1465	27.0466	26.3217	26.8903	27.0097	26.9537	26.624	26.2467	26.5334	28.7049	28.3988
KOG0506	ENSP00000317379	ENSMUSP00000110158	ENSRNOP00000038205	ENSSSCP00000017009	ENSECAP00000009120	ENSDARP00000016703	GLS	ENSP00000317379	29.6249	28.5558	29.0373	28.6841	28.6975	29.5786	28.679	29.4173	28.1591	28.338	28.946	28.751	27.2759	26.5768	27.3357	27.026	28.1954	26.3322	30.5363	29.8886	30.495	29.7115	29.6642	30.2994	30.2292	29.9091	30.2857	28.2426	28.6692	28.123	28.557	28.594	28.7447	28.7467	29.3129	29.79	27.8379	29.4245	28.4457	28.3175	28.2042
KOG0505	ENSP00000384496	ENSMUSP00000083633	ENSRNOP00000006671	ENSSSCP00000011649	ENSECAP00000020666	ENSDARP00000099543	PPP1R12B	ENSP00000476755	30.4924	31.5614	30.4259	30.8472	30.9442	30.1526	30.5988	30.2471	30.8602	30.7568	30.7366	31.3501	27.8529	27.76	27.0191	27.5478	26.9501	27.1935	31.6399	31.9518	32.1627	31.5101	32.1401	31.8641	32.0688	31.2958	31.3583	31.2032	31.3443	30.2762	31.1943	31.2119	31.5947	30.6244	31.7643	31.4983	31.0773	31.3794	31.4551	29.8228	29.8135
KOG0504	ENSP00000459775	ENSMUSP00000118751	ENSRNOP00000021816	ENSSSCP00000018937	ENSECAP00000019477	ENSDARP00000080972	ANKFY1	ENSP00000459943	28.4985	26.9128	28.5465	28.6144	27.8064	28.5246	27.9098	28.2172	28.1581	28.7331	28.4987	27.6549	27.3006	27.1757	27.4509	27.7302	28.1992	26.1782	27.1761	26.9819	26.7232	27.2533	26.7322	26.607	26.7854	26.5657	27.2607	26.1734	24.9717	26.3998	25.217	26.4272	24.4869	26.907	25.6679	27.3117	24.8349	26.5052	26.6146	28.106	28.0577
KOG1451	ENSP00000336923	ENSMUSP00000075658	ENSRNOP00000017867	ENSSSCP00000009633	ENSECAP00000014483	ENSDARP00000100587	ARHGAP10	ENSP00000336923	26.062	26.0002	26.9335	25.8862	26.4348	26.5244	26.2736	26.0801	26.2879	26.0855	26.305	24.8877	25.2686	27.3455	25.1655	26.9862	24.7315	25.5994	27.0125	26.094	23.2105	26.7982	26.2357	26.3943	26.3482	26.1765	27.212	27.5015	28.0289	28.4027	28.7894	27.6413	28.673	27.7318	28.6204	28.1711	28.847	27.9885	28.8778	26.8056	26.6536
KOG1456	ENSP00000221419	ENSMUSP00000049407	ENSRNOP00000027425	ENSSSCP00000026125	ENSECAP00000010593	ENSDARP00000051183	HNRNPL	ENSP00000221419	31.5641	31.1294	31.3397	30.7909	30.7891	31.1347	31.1079	31.1751	30.7134	30.8247	31.1312	30.7165	30.2904	30.0912	30.8105	30.4571	30.6438	30.3676	30.2609	30.6401	30.6643	30.5202	30.814	30.8832	30.491	30.5166	30.7083	30.2669	30.1569	30.306	30.5262	29.7406	29.9504	30.3196	30.0931	29.8336	30.0406	29.8707	30.0227	31.2062	30.7208
KOG1901	ENSP00000362918	ENSMUSP00000120414	ENSRNOP00000014479	ENSSSCP00000019298	ENSECAP00000020585	ENSDARP00000107692	YTHDF2	ENSP00000362918	25.0387	22.0042	24.2899	24.5872	23.4608	21.1213	25.0954	25.3378	22.3387	24.2378	24.112	22.7757	26.5534	26.1362	27.0131	26.0685	25.011	23.6461	25.1207	25.3921	25.021	24.2856	26.1044	25.3915	25.3822	24.9501	25.1254	27.0103	27.475	27.1482	27.2515	26.835	27.6254	27.2777	27.6954	27.4031	26.6421	27.2102	27.0849	26.9806	27.2602
KOG1455	ENSP00000265052	ENSMUSP00000127374	ENSRNOP00000030271	ENSSSCP00000022430	ENSECAP00000005821	ENSDARP00000053462	MGLL	ENSP00000265052	29.524	30.4862	29.0306	29.8767	29.4637	28.7052	29.9902	29.3681	28.0151	30.0337	29.5177	29.5735	28.5865	28.4135	28.488	28.2271	28.0592	27.7466	29.7404	28.9943	29.498	29.0362	28.9138	28.4564	29.1136	29.8138	28.9177	29.1784	27.8222	27.8843	28.4916	28.9736	28.7427	27.7182	28.7362	28.08	28.2549	28.5812	28.2257	30.3762	30.2173
KOG1909	ENSP00000348577	ENSMUSP00000057771	ENSRNOP00000050029	ENSSSCP00000027292	ENSECAP00000021662	ENSDARP00000083043	RANGAP1	ENSP00000401470	28.9317	28.5508	29.1392	28.2724	28.6716	28.976	28.0601	28.8187	28.6496	28.2277	28.691	28.15	28.5367	27.4744	28.5545	27.7846	29.2669	28.059	27.6292	27.3458	27.1869	28.0571	27.6067	28.4058	27.7862	27.4159	28.178	27.4482	26.4667	27.5465	26.9799	27.8126	28.3258	27.1578	26.9179	26.4188	27.4838	27.2293	26.8094	26.3461	26.6158
KOG2100	ENSP00000296456	ENSMUSP00000080058	ENSRNOP00000043843	ENSSSCP00000012138	ENSECAP00000010718	ENSDARP00000088804	APEH	ENSP00000296456	30.6872	30.2185	30.2658	30.337	30.1822	30.1093	30.4052	30.9345	30.1437	29.227	29.9114	29.9463	26.8141	26.5002	27.1473	26.7499	27.6967	26.0468	30.3925	29.7913	30.1355	29.0529	30.2652	29.5881	29.91	30.4732	29.6247	29.8824	30.1604	29.9591	29.8776	30.5829	30.0323	30.4056	30.2105	29.8512	29.9839	30.7963	30.3105	29.6635	28.6371
KOG2103	ENSP00000420608	ENSMUSP00000137103	ENSRNOP00000061588	ENSSSCP00000023646	ENSECAP00000013328	ENSDARP00000095043	EMC1	ENSP00000420608	29.3584	29.4044	29.2341	28.2464	29.3488	29.763	28.5093	29.348	29.0924	28.4421	28.9731	28.2303	28.3052	28.2861	28.7961	28.9303	28.617	28.8517	29.1316	28.5459	29.2806	28.8117	28.4982	27.3105	28.9559	27.7595	28.6802	27.4886	28.2247	27.5528	27.5925	30.9307	28.9262	27.7991	28.5995	28.7333	32.449	29.1188	31.6277	28.82	27.6405
KOG2102	ENSP00000366997	ENSMUSP00000041906	ENSRNOP00000029411	ENSSSCP00000010100	ENSECAP00000021549	ENSDARP00000079889	DIS3	ENSP00000366997	27.4465	25.1766	27.1775	26.5412	26.1535	26.881	26.5002	27.1811	25.6467	25.3524	26.2395	25.4747	26.9732	26.5138	27.816	26.9164	27.7747	26.903	24.6998	24.7155	24.6946	25.1006	25.5786	25.7784	24.7189	24.5279	25.7411	24.4389	23.3995	24.5438	24.6351	24.5314	24.5455	25.0262	24.5711	22.3506	22.8473	24.5621	23.4106	26.5066	26.4832
KOG2104	ENSP00000219169	ENSMUSP00000131850	ENSRNOP00000025608	ENSSSCP00000024537	ENSECAP00000019024	ENSDARP00000073506	NUTF2	ENSP00000219169	30.5426	30.9004	30.5789	30.8225	30.5949	30.3283	30.9949	30.1714	29.8766	30.6068	30.2851	31.1219	28.1354	29.6218	28.0437	30.7067	28.585	30.4896	30.404	30.651	30.7253	30.4635	30.78	30.5839	30.5572	30.0527	30.3911	31.9269	30.9976	31.2883	31.3298	31.3107	31.3168	31.2805	31.0885	31.0858	30.7146	31.2037	30.8618	31.742	31.4108
KOG2107	ENSP00000333666	ENSMUSP00000020957	ENSRNOP00000011952	ENSSSCP00000022476	ENSECAP00000004035	ENSDARP00000108019	ADI1	ENSP00000333666	26.8153	27.4476	27.1718	27.5554	27.2499	27.3458	26.3557	27.5343	26.9846	26.1379	27.173	26.9983	28.6061	28.0327	27.5533	27.8124	27.5559	27.4167	28.2574	27.8713	27.9969	27.7027	28.4897	28.3732	28.0067	28.0667	28.148	27.8043	29.3364	27.62	29.0501	27.4451	27.9733	27.6833	27.5315	28.2804	27.6421	26.6443	26.4776	30.0667	29.5326
KOG2106	ENSP00000442365	ENSMUSP00000037654	ENSRNOP00000046691	ENSSSCP00000027560	ENSECAP00000016144	ENSDARP00000008223	EML2	ENSP00000468312	30.3366	30.2538	30.0954	30.1425	29.6327	30.256	29.4113	30.4718	30.1297	29.5787	30.3934	29.2706	28.4591	27.4102	28.706	27.4649	27.9418	27.4174	30.2624	30.0931	30.6561	30.1494	30.0335	29.8836	30.3419	30.2197	29.824	29.155	28.9928	29.526	29.5213	29.4123	28.6261	29.9611	29.9091	29.8731	28.4148	30.3803	29.6827	27.5191	25.2528
KOG0882	ENSP00000261308	ENSMUSP00000022226	ENSRNOP00000016863	ENSSSCP00000017953	ENSECAP00000009797	ENSDARP00000086480	PPWD1	ENSP00000261308	22.8312	22.9892	24.3405	24.2077	21.5379	24.2415	25.2419	24.6602	22.6501	22.2401	23.352	22.0188	25.7183	26.0731	26.8138	25.4181	26.3097	24.4162	23.459	24.9188	24.699	23.9131	24.7659	24.6266	24.363	22.7227	24.5201	22.9924	21.9209	19.4597	20.8831	22.6829	22.0324	24.487	22.0789	26.7563	23.2032	22.393	21.482	24.9474	24.931
KOG0880	ENSP00000303057	ENSMUSP00000025419	ENSRNOP00000023485	ENSSSCP00000028220	ENSECAP00000004437	ENSDARP00000055578	PPIC	ENSP00000303057	25.2975	27.437	25.962	25.7321	25.3179	26.5836	26.3922	27.5413	25.1867	27.4597	26.2919	27.0243	25.3959	22.8679	25.5018	22.1475	23.3124	23.6272	24.1615	23.9834	24.8988	23.8741	23.8374	23.9728	24.6379	26.1949	24.5464	25.956	25.7363	26.0383	23.9428	25.6689	26.1237	26.589	24.4011	22.7296	26.125	25.0774	24.9342	29.1648	26.6981
KOG0881	ENSP00000362803	ENSMUSP00000024802	ENSRNOP00000061533	ENSSSCP00000020580	ENSECAP00000019837	ENSDARP00000006214	PPIL1	ENSP00000362803	26.8785	26.4662	27.5454	26.7266	26.5462	26.9604	26.7778	26.3378	26.3682	25.5814	27.0864	26.1424	27.637	26.8035	27.8742	26.7496	26.9383	26.9699	29.8677	29.8852	29.8867	28.2631	29.0457	28.6626	29.872	30.0292	29.2155	28.4354	28.672	28.3055	28.4482	27.8301	28.0307	29.0295	28.641	27.6393	27.8607	28.3196	27.9228	27.4168	26.9001
KOG3502	ENSP00000472469	ENSMUSP00000110013	ENSRNOP00000060568	ENSSSCP00000014450	ENSECAP00000014817	ENSDARP00000115796	RPS28	ENSP00000472469	30.0373	29.9128	30.6257	29.7048	29.6082	30.5246	29.0553	30.6214	30.0339	29.9471	29.9206	30.5075	31.2758	30.8587	30.9932	31.3776	30.8612	30.5749	29.1832	29.1793	29.6437	29.5087	28.8133	28.4244	29.315	28.3918	28.7562	30.4194	30.1347	29.6332	29.8379	29.2565	29.8398	29.8797	29.8621	29.2209	28.6806	28.6548	29.1447	31.0568	30.6462
KOG3503	ENSP00000332198	ENSMUSP00000028553	ENSRNOP00000006887	ENSSSCP00000019540	ENSECAP00000008150	ENSDARP00000107682	NOP10	ENSP00000332198	24.3909	24.9614	25.1523	24.5434	24.027	25.0896	26.1209	24.5323	21.8465	25.3537	23.7922	23.9166	25.4381	24.0241	26.3199	23.787	25.7431	25.2517	24.7555	24.1894	24.6083	25.2883	24.2939	25.7689	24.6916	23.6125	25.794	25.7605	25.1088	25.4678	25.7565	24.7715	24.3308	24.7093	25.0641	24.33	23.8017	22.7016	24.3478	26.6408	26.3497
KOG3509	ENSP00000363827	ENSMUSP00000131316	ENSRNOP00000052803	ENSSSCP00000003814	ENSECAP00000012479	ENSDARP00000100979	HSPG2	ENSP00000363827	32.9913	33.3187	32.5703	32.8371	32.908	32.2535	32.9964	32.2302	31.8484	32.7838	32.3866	32.8302	31.6279	31.6599	31.6731	31.9661	31.9087	31.9159	33.612	33.5251	33.9311	32.9658	33.212	33.6636	33.4892	32.8232	33.5815	32.8067	33.791	32.6315	33.7518	33.0519	33.4347	32.7111	33.6	32.8696	33.3028	33.0006	32.717	31.4681	31.4209
KOG0082	ENSP00000312999	ENSMUSP00000057543	ENSRNOP00000022550	ENSSSCP00000012152	ENSECAP00000000530	ENSDARP00000106050	GNAI2	ENSP00000312999	31.3524	30.9118	31.5653	31.5905	31.24	31.5946	31.4407	31.1458	31.6765	31.0725	31.1528	31.6452	29.8274	30.0014	29.2752	28.9312	28.8448	29.8572	30.8212	30.6199	31.2449	31.185	30.5547	29.6408	30.9684	30.396	30.9817	29.6185	29.7403	29.2692	30.072	29.7777	28.3971	30.1403	28.9753	29.6268	28.6587	29.3054	29.1202	32.0199	30.6699
KOG0086	ENSP00000349560	ENSMUSP00000090727	ENSRNOP00000002052	ENSSSCP00000003246	ENSECAP00000018341	ENSDARP00000020980	RAB4B	ENSP00000349560	26.6274	25.6641	26.5792	24.8322	26.184	26.4344	25.8263	26.3407	27.2431	24.6907	26.6537	25.8553	26.4076	26.1157	26.0046	26.1615	26.4288	26.5533	25.0373	25.8029	25.2621	25.3214	25.4785	24.794	24.8536	25.2937	24.9939	22.995	22.6356	23.5485	23.6331	24.0313	24.7218	23.0102	22.5663	23.3513	23.7474	25.6883	22.0694	24.3827	23.1751
KOG0087	ENSP00000333547	ENSMUSP00000110021	ENSRNOP00000010197	ENSSSCP00000014453	ENSECAP00000000639	ENSDARP00000061365	RAB11B	ENSP00000333547	31.5275	31.9504	31.9936	31.8224	31.4679	31.5088	31.4105	30.9203	32.2618	32.0811	31.9442	31.7265	32.2004	31.2317	32.0657	31.3425	32.0339	31.0549	30.3463	30.0079	30.56	30.4237	29.7573	30.1609	30.5329	31.6786	29.6438	30.0679	30.0639	30.045	30.6511	30.7454	29.6014	30.9039	30.654	30.9548	29.6348	31.0211	30.2947	31.635	31.2324
KOG0085	ENSP00000078429	ENSMUSP00000043190	ENSRNOP00000007498	ENSSSCP00000019751	ENSECAP00000021279	ENSDARP00000123118	GNA11	ENSP00000078429	28.0236	27.1545	28.6146	27.7853	27.0118	28.0725	29.3655	27.6827	27.6706	27.8452	27.5988	27.4553	25.3588	25.6536	25.2494	25.3791	25.2312	24.0563	29.5235	29.0109	30.0132	29.4299	28.8337	28.4446	29.3818	29.4687	29.7052	27.4939	28.0758	27.8003	27.6291	27.8991	27.5928	27.904	27.5706	27.9186	27.6033	28.0321	28.1926	29.5204	28.6358
KOG0088	ENSP00000261263	ENSMUSP00000020343	ENSRNOP00000005258	ENSSSCP00000000540	ENSECAP00000004550	ENSDARP00000082898	RAB21	ENSP00000261263	29.2386	30.1624	29.4323	30.2421	30.521	30.1062	30.305	30.1566	30.1181	29.3945	30.211	29.383	26.8228	27.8015	26.748	27.8098	27.1698	27.2885	30.3612	30.7154	30.7345	30.2757	30.9407	30.2406	30.4746	31.1538	30.3476	29.3768	29.1295	28.4267	29.1216	29.2731	29.4434	29.3235	29.0543	28.8354	29.4342	28.1026	28.9336	29.3167	29.3742
KOG0089	ENSP00000379108	ENSMUSP00000071578	ENSRNOP00000044342	ENSSSCP00000009562	ENSECAP00000023055	ENSDARP00000104466	MTHFD2L	ENSP00000379108	23.5753	23.7622	24.8589	24.7218	24.6237	23.4777	24.3114	24.7305	21.0089	24.0865	23.8375	25.0128	24.7677	22.702	24.7408	23.0137	24.7576	23.1605	25.8099	26.0521	25.8541	25.6487	26.5219	26.3519	25.7393	26.8429	25.2281	25.3391	24.0732	26.4169	23.7323	25.3617	26.2869	25.7525	27.3339	28.8901	29.7514	25.7734	27.7276	23.3877	23.6557
ENOG410II5T	ENSP00000263401	ENSMUSP00000028584	ENSRNOP00000006628	ENSSSCP00000014125	ENSECAP00000017310	ENSDARP00000087357	COMMD9	ENSP00000263401	27.8947	27.2307	27.7538	27.3832	27.5372	27.9793	27.6562	28.0049	27.277	26.2353	27.5984	27.254	25.4436	23.1262	24.1859	25.0083	27.5286	27.9849	28.0039	27.5349	27.8033	27.5367	27.5796	27.0221	27.3684	27.8239	27.848	27.0426	26.724	27.0739	27.1449	26.6056	26.8875	26.8601	26.6107	27.1554	25.9048	27.6238	26.9632	27.395	27.4237
ENOG410II5V	ENSP00000399168	ENSMUSP00000066419	ENSRNOP00000050701	ENSSSCP00000001298	ENSECAP00000021590	ENSDARP00000020667	HLA-B	ENSP00000399168	27.7813	29.0462	28.0564	28.0717	28.594	28.1823	27.9465	27.9793	27.443	28.2677	28.4245	28.224	27.0215	28.2409	27.3051	28.2331	23.6787	25.389	27.5372	27.493	27.518	29.2743	29.7931	29.1142	27.9074	28.5899	28.6357	25.7981	24.3931	23.7581	25.3874	21.8673	19.9644	23.6905	23.2811	24.8134	25.4495	24.8459	24.9376	30.2857	30.2163
KOG3767	ENSP00000347924	ENSMUSP00000118743	ENSRNOP00000051558	ENSSSCP00000011380	ENSECAP00000010046	ENSDARP00000092724	SFXN4	ENSP00000347924	22.0118	23.8083	20.2665	22.8763	22.8314	21.5975	23.9114	22.1126	24.5928	22.7907	19.6979	23.8024	27.4603	27.2232	26.0827	26.9099	26.4795	28.0147	26.9916	27.2147	27.1541	26.819	27.2193	26.1512	27.0919	27.3346	25.7997	23.1423	25.0807	25.2061	24.4566	21.2794	26.6007	26.1307	25.8241	23.5867	25.4888	24.1446	25.3105	28.6093	28.2457
KOG4231	ENSP00000257694	ENSMUSP00000043286	ENSRNOP00000049214	ENSSSCP00000016377	ENSECAP00000010726	ENSDARP00000100874	PNPLA8	ENSP00000410804	28.0039	28.2487	28.3734	28.0587	28.3769	28.2203	28.3765	28.0613	28.5576	28.3224	28.4302	28.3856	23.436	26.5075	26.6303	26.5129	26.1097	25.371	26.1547	25.62	26.1244	26.3017	26.0183	25.6485	24.7499	23.6586	24.6767	27.592	26.883	27.5124	27.2167	28.2748	26.6061	27.7386	26.5148	26.2982	28.568	27.94	27.4207	26.5279	26.95
KOG4230	ENSP00000450560	ENSMUSP00000021443	ENSRNOP00000008374	ENSSSCP00000002464	ENSECAP00000014168	ENSDARP00000020770	MTHFD1	ENSP00000216605	31.4968	31.2042	31.3353	31.4722	31.0496	31.5149	31.2573	31.6803	31.4667	30.977	31.6285	30.9977	31.0683	30.3382	30.9457	30.3225	30.7293	30.8471	31.501	32.3733	32.0423	31.6598	32.5534	32.0008	31.9869	32.5013	31.9863	32.3333	31.8777	32.6082	32.0274	32.1454	31.5013	32.3	31.6883	31.4075	31.6727	31.7114	31.7231	29.2421	28.3518
KOG4233	ENSP00000310275	ENSMUSP00000025762	ENSRNOP00000027734	ENSSSCP00000023940	ENSECAP00000021778	ENSDARP00000053793	BANF1	ENSP00000310275	28.8612	29.1608	28.8185	28.3474	28.9761	28.9877	28.0878	29.3354	29.7413	27.846	29.1879	28.4494	28.7499	28.766	27.5833	28.3337	27.782	28.4128	28.0442	29.1457	28.8008	28.5607	28.6797	28.7597	28.2884	27.8171	28.2908	27.6458	26.3682	24.1464	25.1927	27.8313	26.1479	26.7568	25.7992	27.2703	26.6461	27.9496	26.8966	28.9852	29.0565
KOG4234	ENSP00000231238	ENSMUSP00000040779	ENSRNOP00000005304	ENSSSCP00000018052	ENSECAP00000005061	ENSDARP00000123828	TTC1	ENSP00000231238	28.1949	27.5708	27.7595	27.6306	28.1913	27.5628	27.939	27.8323	27.2426	27.1926	28.2545	28.1958	25.6851	24.6516	25.5843	24.3258	24.4537	24.9237	27.776	28.1015	28.1934	27.8064	28.1542	28.1146	28.31	28.1549	28.2679	28.0228	27.5788	27.7087	27.6005	28.0087	26.8288	27.7947	28.2599	26.554	27.5393	26.8112	28.0267	27.4628	27.2872
KOG0266	ENSP00000351446	ENSMUSP00000109585	ENSRNOP00000011556	ENSSSCP00000020292	ENSECAP00000014972	ENSDARP00000017859	WDR5	ENSP00000351446	25.4286	26.7291	25.7656	24.8619	26.0012	26.1338	24.7447	26.07	24.2235	24.9061	25.6865	23.8714	24.9185	25.152	25.3913	25.3328	25.7584	25.6054	25.4742	24.6783	24.933	24.7502	24.729	26.4333	25.3935	24.3959	26.0021	24.167	24.2722	25.4499	23.6334	26.4141	25.1137	25.946	26.0573	26.0134	24.1832	22.7053	25.2311	29.0135	28.0151
KOG0264	ENSP00000369424	ENSMUSP00000033720	ENSRNOP00000062148	ENSSSCP00000027998	ENSECAP00000017931	ENSDARP00000112131	RBBP7	ENSP00000369424	28.7655	29.1167	29.0608	28.7619	28.85	28.6971	28.9719	28.6141	29.0442	28.1144	28.2938	28.0013	28.6069	28.6372	28.533	28.2666	29.0131	28.6948	28.5649	28.9477	28.6081	28.3378	28.6388	29.3694	28.5253	28.504	29.418	28.2197	27.7023	28.4379	27.9312	28.1654	27.9262	28.1736	27.829	27.7631	27.8011	28.7058	28.0255	29.8673	29.0615
KOG0265	ENSP00000263694	ENSMUSP00000101616	ENSRNOP00000016325	ENSSSCP00000003900	ENSECAP00000005383	ENSDARP00000038728	SNRNP40	ENSP00000263694	27.0647	26.6715	27.7582	25.9793	25.63	27.1456	26.8212	27.3449	27.6566	24.6888	26.61	24.3226	26.3515	26.8702	26.3375	26.9282	24.4409	25.9257	25.5192	25.61	26.7368	25.1279	25.1396	26.4196	26.3163	26.4655	26.5436	27.1173	25.8137	26.667	25.9529	26.2133	25.6534	26.673	26.442	25.1583	25.9238	25.9276	25.7171	27.69	26.9586
KOG0260	ENSP00000314949	ENSMUSP00000071200	ENSRNOP00000061492	ENSSSCP00000024326	ENSECAP00000016572	ENSDARP00000071962	POLR2A	ENSP00000480158	26.987	26.9458	27.2705	27.0073	27.0224	27.2785	26.4986	26.9174	27.0987	26.2034	26.9351	26.4159	27.3041	27.3465	27.9603	27.4316	27.9396	27.8853	26.1504	26.0631	26.3937	26.2234	26.0024	26.3562	25.8274	25.7168	26.4098	25.5941	25.0491	25.8106	25.8221	24.4901	24.806	25.7783	24.8861	24.5571	26.001	24.3023	25.3114	31.3285	26.6665
KOG1029	ENSP00000370719	ENSMUSP00000109635	ENSRNOP00000045513	ENSSSCP00000027114	ENSECAP00000011417	ENSDARP00000000087	ITSN1	ENSP00000370719	28.0772	27.5033	27.7788	27.4465	27.36	27.8732	27.3954	28.3409	27.8842	26.5612	28.0877	26.989	28.4194	28.9169	28.1728	28.8105	27.5235	28.0771	28.0954	27.6476	28.1604	28.2714	27.4098	28.7131	28.4167	26.9259	28.6569	27.2925	27.0732	27.7274	27.4936	27.2314	27.3638	27.4029	27.4777	27.2357	27.3078	27.3342	27.8028	25.9169	25.3893
KOG1025	ENSP00000275493	ENSMUSP00000020329	ENSRNOP00000006087	ENSSSCP00000025452	ENSECAP00000008846	ENSDARP00000073932	EGFR	ENSP00000275493	28.1198	27.6927	28.3266	27.2739	26.7054	28.0366	27.0444	27.8449	27.6302	27.0662	27.5066	27.3445	28.2387	26.4771	27.2515	23.8247	23.5972	27.0158	25.4102	24.9154	24.6206	26.6014	24.1927	25.2248	24.8743	21.9717	25.148	24.1202	23.086	24.8519	24.6744	24.8321	24.1827	26.2757	23.7289	24.3017	23.6776	24.7937	20.4605	21.9902	22.5749
ENOG410IXG2	ENSP00000346196	ENSMUSP00000049000	ENSRNOP00000001564	ENSSSCP00000026803	ENSECAP00000002321	ENSDARP00000114665	NDUFV3	ENSP00000346196	28.8555	30.8182	27.7056	30.0282	30.1774	28.4624	30.3002	29.0418	28.1553	31.0427	29.052	30.0403	32.4766	33.9179	32.3396	32.6527	31.8193	32.4802	28.4423	28.5952	28.6475	28.3302	28.593	27.795	29.3997	27.8406	29.2132	30.4786	30.5562	30.1935	30.4135	31.0438	31.3956	31.0066	31.3979	31.4255	31.4008	30.1915	30.8094	32.7906	31.6461
KOG0234	ENSP00000356047	ENSMUSP00000066426	ENSRNOP00000005729	ENSSSCP00000016603	ENSECAP00000008177	ENSDARP00000093104	PFKFB2	ENSP00000356047	23.9432	27.1909	22.7817	26.303	26.3229	24.0358	26.3363	23.0303	22.2227	27.2301	23.4019	26.4826	23.179	25.4811	25.379	23.8795	23.2755	24.1084	29.5134	30.735	28.9423	28.7369	30.8903	28.4985	29.3054	30.7297	28.6451	31.7227	32.4776	31.5723	32.54	31.7586	32.5168	30.6511	32.5543	32.5729	32.0391	31.147	29.9938	24.1842	28.5317
KOG0231	ENSP00000344488	ENSMUSP00000039072	ENSRNOP00000008153	ENSSSCP00000006585	ENSECAP00000013861	ENSDARP00000075936	JPH1	ENSP00000344488	25.4793	26.4689	24.8881	25.0143	26.0382	24.6097	25.3943	23.8186	23.4024	25.7038	24.3928	25.0928	28.952	29.5726	29.0385	29.2472	29.4323	29.4167	22.2468	25.3607	22.9042	24.4051	25.5253	24.3416	24.3361	22.3821	22.952	31.7066	31.9476	26.3444	32.058	32.5243	32.7617	31.7046	28.3717	28.378	28.8049	26.5528	27.4011	28.9048	29.4085
KOG2590	ENSP00000336721	ENSMUSP00000136673	ENSRNOP00000037598	ENSSSCP00000018085	ENSECAP00000014831	ENSDARP00000125976	LARP1	ENSP00000336721	26.6537	27.0658	26.4998	26.745	26.9158	26.5724	28.2848	26.5932	26.3929	27.4606	26.7249	26.5354	23.7595	24.3386	24.2416	23.7596	23.4786	24.7998	28.0529	27.5456	27.2042	26.8476	27.6417	27.9574	27.4818	27.7347	27.7177	27.8002	28.1169	28.2326	28.0452	27.5992	28.7075	27.3021	27.802	27.6803	28.8453	27.195	27.9949	29.0735	28.8011
KOG2596	ENSP00000273075	ENSMUSP00000070821	ENSRNOP00000026799	ENSSSCP00000017183	ENSECAP00000019350	ENSDARP00000110484	DNPEP	ENSP00000273075	31.758	32.3674	31.391	31.884	32.0916	31.5765	32.4511	31.54	31.0037	31.9094	31.381	31.4738	28.9398	29.4093	29.6613	29.8304	30.0686	29.2687	30.5294	30.9486	30.7844	30.2234	31.0764	30.7541	30.3159	30.7854	30.5734	31.843	31.988	31.9174	32.156	31.4128	31.6674	31.5232	31.6443	32.0622	31.8423	31.9809	32.0325	30.7787	30.7178
KOG2597	ENSP00000226299	ENSMUSP00000040222	ENSRNOP00000004770	ENSSSCP00000021972	ENSECAP00000016129	ENSDARP00000083458	LAP3	ENSP00000226299	31.0086	31.6883	31.1303	31.6382	31.7076	31.2518	31.7254	30.9477	30.7694	31.3993	31.3247	31.4911	30.55	31.7337	30.6668	31.7805	30.892	31.5719	32.5924	32.6264	32.3717	32.1215	32.632	32.231	32.0898	32.9284	31.7658	33.1847	33.6315	32.9494	33.4082	33.394	33.6045	32.9645	33.2739	33.3645	33.5388	33.0825	33.1163	31.3786	32.0796
KOG2599	ENSP00000291565	ENSMUSP00000038540	ENSRNOP00000001589	ENSSSCP00000028021	ENSECAP00000019881	ENSDARP00000053101	PDXK	ENSP00000291565	28.3095	28.5974	28.247	28.6133	28.1513	28.2582	28.1329	28.2852	28.8928	28.1796	28.9862	28.2531	29.0838	29.0755	28.8078	29.4615	28.6543	29.4021	30.4169	30.6974	30.837	30.4729	30.9338	30.6854	30.5963	31.07	30.8477	28.8571	28.7864	29.0086	28.9546	28.8077	28.715	29.0788	28.8049	27.9047	28.2673	27.7672	28.4073	30.1016	30.6113
KOG1014	ENSP00000278353	ENSMUSP00000028619	ENSRNOP00000012806	ENSSSCP00000022297	ENSECAP00000008397	ENSDARP00000089612	HSD17B12	ENSP00000278353	26.9873	26.0223	27.0727	26.3459	26.1989	26.6078	26.9492	27.7057	25.3112	26.2021	27.6905	26.688	28.6523	28.3861	27.309	27.9444	27.7291	28.3587	30.2051	29.5761	30.7269	30.7923	29.044	28.893	30.752	30.5556	30.2241	29.7346	28.071	28.4998	28.7843	28.5965	28.9738	29.1163	28.2618	28.507	28.9625	28.9335	27.8576	29.3611	29.3768
KOG2476	ENSP00000326411	ENSMUSP00000026218	ENSRNOP00000017202	ENSSSCP00000011241	ENSECAP00000014200	ENSDARP00000010750	CWF19L1	ENSP00000326411	26.0442	26.0487	26.4464	26.1701	25.9976	26.3613	26.6558	26.572	25.5633	25.5453	26.3565	25.0126	26.0383	25.0576	26.2114	24.262	24.46	25.0092	23.8143	23.0853	23.4624	23.7601	23.7377	24.0045	21.8429	29.2883	24.2693	25.6404	26.254	26.6153	26.3481	25.0673	24.1022	25.5391	24.986	24.5992	24.7134	25.0998	25.0257	26.3121	25.8991
KOG2376	ENSP00000342181	ENSMUSP00000098648	ENSRNOP00000002862	ENSSSCP00000009492	ENSECAP00000005681	ENSDARP00000015026	SRP72	ENSP00000342181	28.8668	28.6199	28.5786	28.7055	28.9539	28.4074	28.1594	28.45	29.2299	29.1109	28.3859	28.8012	28.9258	28.5697	28.1159	28.4897	27.6733	28.2961	28.4381	28.2086	27.3531	28.2315	27.9484	28.1072	28.0235	27.6969	28.6333	28.5068	28.802	28.9135	28.8751	28.4803	27.8538	28.9283	28.2165	28.4329	27.9799	27.9653	27.9994	27.9227	28.8991
KOG2375	ENSP00000366843	ENSMUSP00000056715	ENSRNOP00000001691	ENSSSCP00000010498	ENSECAP00000012492	ENSDARP00000078091	ATXN2	ENSP00000366843	28.5228	29.1727	27.9087	28.7095	28.8041	28.0875	29.2517	27.8993	27.6714	28.5155	28.178	28.6775	26.7625	28.1215	27.2484	27.7884	27.1207	28.1314	26.9962	26.6937	26.9114	25.728	27.0491	27.0811	26.0023	27.1966	26.5595	27.6613	28.0159	27.4136	27.965	27.8845	28.2264	27.2291	28.2467	27.8348	27.9801	28.0047	27.8608	28.2399	28.0671
KOG2372	ENSP00000405424	ENSMUSP00000105926	ENSRNOP00000010856	ENSSSCP00000006450	ENSECAP00000020030	ENSDARP00000099770	OXR1	ENSP00000405424	28.5988	28.8196	28.7744	28.9597	28.8246	28.9481	28.9045	28.6794	29.1171	28.5949	28.9634	29.0009	28.5318	28.555	28.0256	27.8796	27.9307	27.8057	25.9856	26.4287	26.1401	26.2188	25.258	26.3943	25.9267	28.1215	26.5092	27.1371	27.8773	27.4519	27.7681	27.2121	28	27.5624	28.5271	27.2232	27.2857	27.7112	26.9724	27.6683	27.0803
KOG0549	ENSP00000310935	ENSMUSP00000066839	ENSRNOP00000028725	ENSSSCP00000013863	ENSECAP00000008459	ENSDARP00000065396	FKBP2	ENSP00000378046	29.325	28.3794	28.9267	28.426	28.1119	29.1867	28.4923	28.741	28.268	28.3021	28.4139	28.4119	27.8925	26.9612	28.034	27.7496	27.4045	27.8214	29.1637	29.3171	29.507	29.0908	29.3818	29.1723	29.1884	29.8783	29.123	29.6414	30.5964	29.2	30.4097	28.614	30.0095	28.7855	29.5163	29.9955	29.9645	28.603	29.0601	29.0847	29.2445
KOG0548	ENSP00000305958	ENSMUSP00000025918	ENSRNOP00000028743	ENSSSCP00000025642	ENSECAP00000005375	ENSDARP00000100503	STIP1	ENSP00000351646	32.4161	32.3892	32.4998	32.2122	31.9236	32.3899	31.8736	32.6921	32.3419	31.84	32.7093	31.6364	32.2472	32.4524	31.7047	32.5566	32.0796	32.2434	32.318	32.3703	32.5111	32.2693	32.2579	32.5716	32.5683	32.3136	32.385	32.8665	32.6859	32.8606	32.4466	32.9223	33.0039	32.684	32.7491	32.8202	32.619	32.8533	32.6554	32.5654	32.633
KOG3973	ENSP00000380734	ENSMUSP00000028825	ENSRNOP00000038007	ENSSSCP00000005161	ENSECAP00000004919	ENSDARP00000078703	FAM98B	ENSP00000380734	28.209	27.1986	27.5117	27.5161	27.9571	28.2094	28.3667	28.0378	27.3273	26.7556	27.6568	26.8564	25.81	26.1189	25.5377	25.957	25.0253	25.6965	27.7454	27.8902	28.1419	28.1259	28.0236	29.0041	28.0784	28.7904	28.1376	28.2241	27.242	26.8107	28.6693	26.5427	25.9817	25.832	26.9417	24.8439	26.2804	25.5978	26.6456	28.4541	28.9593
KOG3971	ENSP00000363023	ENSMUSP00000126980	ENSRNOP00000034166	ENSSSCP00000007792	ENSECAP00000009697	ENSDARP00000124605	DLGAP4	ENSP00000363023	24.893	25.7657	25.127	25.4385	25.347	26.395	24.4921	26.2723	28.3088	23.2713	27.5084	25.7308	24.1405	24.459	21.1494	23.9207	24.2989	23.5106	24.8892	23.9772	24.2661	25.0657	22.1016	23.7658	23.5383	23.1156	24.0888	24.8913	24.9769	24.5135	24.5529	24.4739	23.1875	25.3982	23.9462	24.4041	24.4693	29.0711	23.6465	23.6071	22.8869
KOG4121	ENSP00000261396	ENSMUSP00000048084	ENSRNOP00000024182	ENSSSCP00000010866	ENSECAP00000018674	ENSDARP00000023984	NUP133	ENSP00000261396	27.5915	27.3856	26.8958	28.0382	28.1159	27.3951	27.8701	27.929	28.5031	27.7274	27.8128	26.138	27.4378	26.7166	27.5143	26.6762	28.219	27.0419	26.5922	26.9379	25.4932	26.6483	26.6884	26.4597	25.9311	25.9383	27.2407	25.3131	25.307	24.8416	25.101	26.4783	25.2215	25.8642	24.6885	25.7544	24.2169	25.4294	24.7685	27.7613	27
ENOG410IE6R	ENSP00000277165	ENSMUSP00000053877	ENSRNOP00000057305	ENSSSCP00000008628	ENSECAP00000009147	ENSDARP00000019713	FAM120A	ENSP00000277165	30.3691	31.9503	30.8357	30.0528	31.0665	30.0827	29.7742	29.7714	29.5837	30.0989	29.739	33.054	25.2483	25.6924	23.9547	25.1651	25.3097	25.5554	29.0651	29.0687	28.8474	28.7092	28.934	28.7695	29.0251	28.9505	28.9316	28.7945	28.7974	29.1605	28.9841	28.7212	29.159	28.9358	28.6771	28.9186	29.0444	29.0773	28.7415	28.9998	29.0236
ENOG410IFMV	ENSP00000355330	ENSMUSP00000099411	ENSRNOP00000018328	ENSSSCP00000022472	ENSECAP00000005171	ENSDARP00000099554	TGM2	ENSP00000355330	30.3181	29.8797	30.4174	31.0797	30.3329	30.5272	30.2615	29.5763	30.0128	29.9365	29.943	30.2093	28.8375	28.422	28.8454	28.4108	28.6535	27.1798	30.0072	33.7744	32.8618	30.387	34.3571	33.6619	31.7709	33.881	33.243	32.4243	32.8443	31.7985	32.4261	32.6846	33.1155	32.4357	32.8169	32.7522	32.6005	32.3289	31.6148	34.4595	33.6251
KOG3927	ENSP00000356789	ENSMUSP00000027863	ENSRNOP00000003932	ENSSSCP00000006713	ENSECAP00000015566	ENSDARP00000003281	ATP1B1	ENSP00000356790	32.1611	33.3178	32.7887	32.993	33.5005	32.5196	33.1604	32.1277	32.7418	32.9235	32.3883	33.0761	32.4535	33.0048	31.7051	32.9487	31.9996	33.2446	30.4991	31.4917	32.5521	29.6618	31.2314	30.9756	30.5768	31.3552	30.8747	31.8098	32.8376	31.3213	32.53	32.1078	33.08	31.662	32.9693	32.4444	33.1288	31.2726	31.156	31.5356	32.3309
KOG0697	ENSP00000327255	ENSMUSP00000021514	ENSRNOP00000008238	ENSSSCP00000005464	ENSECAP00000014489	ENSDARP00000107694	PPM1A	ENSP00000327255	30.4964	29.6665	30.2347	29.9802	30.0344	30.3073	30.1127	30.3606	30.0965	30.2813	30.3444	30.3383	27.5779	29.4195	27.0383	28.7541	28.0081	29.2676	29.5697	29.5963	29.5513	29.0976	29.5519	29.2723	29.4052	29.7535	29.1991	28.2155	27.8789	28.8267	28.1721	28.1846	28.5059	27.9724	28.3202	28.5856	28.6063	28.342	28.3982	27.9042	29.2994
KOG0694	ENSP00000408695	ENSMUSP00000062392	ENSRNOP00000004699	ENSSSCP00000018296	ENSECAP00000006055	ENSDARP00000081054	PRKCA	ENSP00000408695	27.3616	26.0097	27.8195	26.7671	26.3097	28.399	27.3969	28.1901	27.6153	26.2571	27.9018	27.2624	27.1921	26.5159	27.1673	27.0101	27.2333	26.7554	27.724	27.3494	27.367	27.0908	27.52	26.6746	26.9233	26.6687	26.1484	26.6458	26.2491	26.9621	25.9751	26.1182	25.9503	27.0449	24.2569	24.0014	25.1259	26.0286	25.5534	25.19	25.241
KOG0699	ENSP00000264714	ENSMUSP00000031032	ENSRNOP00000029414	ENSSSCP00000027484	ENSECAP00000016555	ENSDARP00000102878	PPM1G	ENSP00000342778	27.9435	27.4835	27.6557	27.4324	27.1118	27.8191	27.5473	27.9216	28.0905	27.6312	27.4414	27.3644	28.1337	26.6126	28.2306	26.7709	27.7816	27.7799	25.4296	25.168	25.1114	25.85	25.4446	25.2108	25.6136	26.316	26.1528	26.7329	26.3518	26.4168	26.4306	26.0829	27.0496	26.2613	25.7322	25.0575	26.5457	25.9231	26.2533	27.2274	27.1576
KOG0698	ENSP00000263212	ENSMUSP00000027373	ENSRNOP00000002530	ENSSSCP00000010752	ENSECAP00000014090	ENSDARP00000051665	PPM1F	ENSP00000263212	29.0071	29.3483	29.1477	29.2825	29.5548	29.0546	29.4323	28.8923	28.4457	29.6542	28.922	29.554	28.0197	27.4558	27.891	27.2753	27.5793	27.0586	28.1888	27.6996	27.5863	27.8669	27.4967	28.5559	27.6304	27.9048	27.6376	30.6455	31.0604	30.8473	30.826	30.7548	30.9406	30.8086	30.7535	30.0936	29.9291	29.5889	29.8768	29.1369	29.1245
ENOG410IGDG	ENSP00000284878	ENSMUSP00000023572	ENSRNOP00000041873	ENSSSCP00000012795	ENSECAP00000020704	ENSDARP00000064106	CXADR	ENSP00000284878	28.4337	27.9471	28.4784	27.3307	27.712	28.5062	27.0585	28.4912	27.7479	26.8687	27.9981	26.6313	24.9482	23.4836	26.0452	24.0986	26.1802	24.3786	25.393	25.2818	26.4166	24.694	26.4336	26.5375	26.3387	25.2677	26.6419	28.6442	30.0143	29.0511	28.6649	28.3316	29.3537	30.1266	28.7516	28.229	28.9264	28.9889	29.3088	27.5586	27.9705
KOG1610	ENSP00000350914	ENSMUSP00000087192	ENSRNOP00000002366	ENSSSCP00000020391	ENSECAP00000003563	ENSDARP00000119870	BDH1	ENSP00000376184	29.3223	32.3842	27.6599	31.9832	32.2818	28.0752	32.0511	29.1544	28.9201	32.5186	29.4605	32.4999	27.0052	25.7282	26.5627	25.8797	26.2993	26.1204	31.9279	32.3471	31.8106	30.9886	32.843	31.0111	31.6272	32.7684	30.7747	32.2761	33.3896	32.0206	33.5447	33.1618	33.46	32.5077	33.4834	33.5066	33.7788	32.8899	33.1314	30.781	33.9168
KOG1612	ENSP00000265564	ENSMUSP00000026891	ENSRNOP00000005975	ENSSSCP00000029342	ENSECAP00000005019	ENSDARP00000063617	EXOSC7	ENSP00000265564	24.0414	25.125	24.2919	23.1409	25.4968	25.262	24.4891	25.1771	25.6459	24.8871	24.7773	23.8364	25.4483	22.4442	23.4104	24.3067	24.8665	22.2452	21.55	22.279	22.8717	23.6029	21.5245	20.9683	22.5088	21.2297	22.1149	23.4775	23.9033	24.298	22.5777	22.484	23.911	23.8846	21.8777	24.0282	23.0685	24.3826	23.4368	23.2251	24.103
KOG1616	ENSP00000229328	ENSMUSP00000031486	ENSRNOP00000001508	ENSSSCP00000010503	ENSECAP00000009928	ENSDARP00000107882	PRKAB1	ENSP00000229328	29.7708	29.6166	29.8407	29.3709	29.4124	29.7228	29.4073	29.3151	29.7153	29.4542	29.8612	29.4972	27.0884	27.5967	26.278	27.7454	26.7945	27.1596	25.3534	23.8269	24.1224	25.0507	24.2213	25.5136	25.5124	22.2857	25.941	26.0813	24.7324	26.0093	23.9994	25.7444	25.4233	25.9305	24.9018	24.1242	25.0263	26.3745	25.6502	27.8475	27.6058
KOG1618	ENSP00000337358	ENSMUSP00000074775	ENSRNOP00000015090	ENSSSCP00000000812	ENSECAP00000009462	ENSDARP00000043581	HDHD5	ENSP00000337358	27.0221	25.9325	26.0241	26.9773	26.4253	25.4065	30.1995	26.5438	26.3714	27.4902	26.7697	27.1844	25.4315	27.2707	26.5355	27.6417	25.9898	26.9843	30.0673	30.3243	30.2243	29.193	31.1532	30.4108	30.3517	31.0331	30.1557	30.6102	32.0012	31.1742	32.0185	31.0347	32.6998	31.5657	32.3968	32.0372	32.3266	31.5568	31.3089	29.9963	30.4157
KOG0523	ENSP00000405455	ENSMUSP00000022529	ENSRNOP00000021862	ENSSSCP00000026108	ENSECAP00000005189	ENSDARP00000045887	TKT	ENSP00000391481	31.8922	31.216	31.6322	31.4537	31.0963	31.8681	30.9759	31.9744	31.9336	31.2522	31.5375	31.3548	29.0405	28.5596	29.2923	28.9636	28.8857	29.2153	31.9657	31.6474	32.8372	33.3022	31.3746	32.3644	32.301	31.2483	32.9342	31.608	30.925	31.4242	31.1323	30.6704	29.6397	31.104	30.4493	29.7924	29.807	30.4014	30.4678	32.2498	31.4972
KOG0522	ENSP00000261739	ENSMUSP00000099638	ENSRNOP00000001595	ENSSSCP00000010590	ENSECAP00000019865	ENSDARP00000083252	ANKRD13A	ENSP00000261739	26.5963	25.8089	26.0547	25.5828	25.2992	25.5574	25.4161	26.1428	25.2978	26.3012	24.4081	26.8674	24.9104	24.5217	25.3654	24.9661	25.2807	25.1897	24.2799	24.5535	21.9012	24.0714	24.0469	22.7491	24.5061	25.0277	23.8887	28.0338	29.5572	26.8281	23.8908	24.2921	23.4944	25.5231	24.1876	25.0265	22.9448	25.464	26.2896	26.0265	25.5563
KOG0525	ENSP00000318351	ENSMUSP00000034801	ENSRNOP00000013249	ENSSSCP00000004815	ENSECAP00000007878	ENSDARP00000076508	BCKDHB	ENSP00000318351	30.8942	32.1514	30.1895	32.2029	32.3937	31.0466	32.4409	30.6517	29.8469	31.8529	30.9822	32.073	30.1532	30.4908	28.5865	29.9357	29.2264	29.6747	29.9868	30.8497	30.5429	29.0703	31.0149	29.4991	29.6625	30.7822	30.2297	28.3859	28.3937	27.9127	28.1435	27.6953	27.4112	27.5194	27.9839	28.8285	26.938	27.9808	28.1195	28.7841	29.3377
KOG0524	ENSP00000307241	ENSMUSP00000022268	ENSRNOP00000010545	ENSSSCP00000020660	ENSECAP00000004469	ENSDARP00000002122	PDHB	ENSP00000307241	34.4766	35.8947	34.58	35.4125	36.0566	34.3979	35.8505	34.7915	34.6963	35.015	34.4061	35.4245	34.5663	35.7064	34.3172	35.6821	34.7314	35.4512	34.4176	34.8536	34.5614	33.912	35.0869	34.2874	34.4506	35.0187	34.2371	34.7427	34.7429	34.5088	35.1635	35.1481	35.2365	34.533	35.0476	35.1237	35.2152	34.2518	34.7418	35.1619	35.0114
KOG0529	ENSP00000216840	ENSMUSP00000061498	ENSRNOP00000049261	ENSSSCP00000002178	ENSECAP00000006027	ENSDARP00000124053	RABGGTA	ENSP00000382341	29.7183	29.8677	29.6192	30.1806	29.7765	29.7564	29.8758	29.3439	30.1286	29.3107	29.7311	29.9462	26.631	26.6071	26.6921	26.8396	26.6228	26.0134	27.6858	28.5257	27.575	28.7931	27.6918	28.754	28.2623	28.7302	27.3729	29.4876	29.4881	29.4991	29.657	30.6409	29.8765	30.292	29.9832	30.042	30.2066	30.7271	30.4764	28.1701	27.8846
KOG1924	ENSP00000321348	ENSMUSP00000039334	ENSRNOP00000032999	ENSSSCP00000025773	ENSECAP00000022765	ENSDARP00000112788	DIAPH2	ENSP00000321348	25.0119	23.9476	26.1646	25.631	24.1014	24.4693	21.7405	22.7664	23.8948	21.9539	22.0396	23.0191	26.9694	25.8475	25.737	26.4707	25.0026	27.0268	28.1488	26.7286	25.1864	28.0627	25.9033	26.7245	26.7323	24.887	27.3714	24.1558	24.0171	24.6674	24.2255	26.914	24.246	24.6676	25.7696	23.3164	22.7396	24.3511	23.0047	23.7798	24.548
KOG1925	ENSP00000257209	ENSMUSP00000041361	ENSRNOP00000044723	ENSSSCP00000022209	ENSECAP00000018738	ENSDARP00000087713	FHOD3	ENSP00000466937	27.3804	28.0474	27.8142	28.6438	28.241	27.4476	28.9079	27.4078	27.5087	28.4399	27.9884	28.9569	29.6881	31.3183	29.1449	31.0252	28.7639	30.7555	26.7089	26.7512	24.6089	25.515	27.0346	25.9735	25.3679	27.7689	26.2243	28.1926	27.7502	28.3009	27.8184	26.8766	26.0823	27.1788	26.9633	26.977	26.8625	27.8549	27.0247	29.8894	29.7987
KOG1922	ENSP00000247170	ENSMUSP00000082406	ENSRNOP00000005846	ENSSSCP00000005457	ENSECAP00000007739	ENSDARP00000023227	DAAM1	ENSP00000378557	28.5441	26.7348	27.451	27.0147	26.7962	28.1452	25.8569	27.4137	28.2424	26.6285	27.3042	28.0628	28.0245	27.2698	26.4546	26.9834	26.6667	27.2577	25.2129	24.6943	25.1038	25.407	25.8892	25.2235	24.9631	23.6567	25.9605	23.9524	23.347	22.8881	23.6093	24.927	25.2928	23.853	29.4441	28.8135	20.2581	25.3762	24.8151	26.4217	27.0179
ENOG410IKX6	ENSP00000274897	ENSMUSP00000034910	ENSRNOP00000061707	ENSSSCP00000001615	ENSECAP00000014017	ENSDARP00000105776	MLIP	ENSP00000426290	30.2764	30.6714	30.4763	30.7859	30.704	30.3037	30.3618	30.1356	29.5982	30.5974	29.7129	30.8419	26.6437	26.7953	25.871	26.9673	26.3644	27.6591	31.1927	31.8303	31.3198	30.4491	31.9842	31.6364	31.12	31.2922	31.1936	32.499	32.4878	32.0994	32.2853	32.4151	32.4333	32.3342	32.6599	32.7946	32.4916	32.6044	32.3892	32.0336	32.1076
KOG2163	ENSP00000200135	ENSMUSP00000034803	ENSRNOP00000010595	ENSSSCP00000015975	ENSECAP00000009910	ENSDARP00000020574	ZW10	ENSP00000200135	28.1948	27.6319	28.1175	27.7702	27.3572	28.4309	27.2614	27.9205	28.2666	28.2263	28.4702	27.7573	25.2261	25.6118	25.0077	25.8753	24.7737	25.0094	27.0101	26.4003	25.799	26.9548	26.5239	27.0282	25.9703	26.4814	26.593	26.9421	27.4853	27.027	27.4887	27.7145	27.7094	27.9669	26.9615	28.0819	26.4062	29.7353	26.6313	27.9066	27.0613
KOG2161	ENSP00000233616	ENSMUSP00000032114	ENSRNOP00000011521	ENSSSCP00000008829	ENSECAP00000001554	ENSDARP00000117503	MOGS	ENSP00000233616	28.8055	28.1127	28.1801	28.2189	28.0261	28.1912	27.4584	28.048	27.7764	27.1762	28.0538	27.5806	24.3211	22.9922	23.356	24.4468	23.7888	22.4363	28.0542	26.8287	27.8467	27.8395	26.8759	28.1926	27.8538	27.1512	27.8026	26.378	27.0674	26.726	27.2526	27.8998	28.8588	27.5473	28.039	26.2148	28.5589	26.7096	28.4594	28.0328	27.1266
KOG2160	ENSP00000255631	ENSMUSP00000078886	ENSRNOP00000024251	ENSSSCP00000003567	ENSECAP00000020117	ENSDARP00000025210	HSPBP1	ENSP00000255631	26.3848	25.9281	26.0697	26.4953	27.0768	27.0981	27.1387	26.8543	27.3205	25.3847	26.6448	26.8455	25.0664	23.4703	24.7594	24.3436	24.1427	23.6351	27.7979	27.5904	27.2279	27.0871	27.4057	25.8242	27.2943	28.2046	27.6313	26.7819	26.9396	25.8479	26.9491	26.9236	26.8703	26.4528	27.0799	26.099	26.5094	27.2532	26.1524	27.7371	27.1985
KOG2167	ENSP00000364589	ENSMUSP00000016680	ENSRNOP00000026653	ENSSSCP00000010203	ENSECAP00000016997	ENSDARP00000029798	CUL4A	ENSP00000364589	30.1202	30.1977	30.2675	30.4314	30.1513	29.9642	30.3056	29.8117	30.0686	30.1809	30.0978	30.3213	26.256	26.5569	25.8555	26.7559	25.9481	26.0766	29.532	29.6454	29.218	28.9766	29.7881	28.5131	29.5766	30.1466	29.6265	28.3939	28.6308	28.7412	29.0081	27.8357	28.7665	28.6113	28.8235	28.692	28.632	28.9882	28.3691	29.367	29.5914
KOG2166	ENSP00000326804	ENSMUSP00000031697	ENSRNOP00000007620	ENSSSCP00000016387	ENSECAP00000008203	ENSDARP00000109683	CUL1	ENSP00000326804	29.4844	29.4809	29.9169	29.5988	29.7561	29.9732	29.7661	29.6228	29.7061	30.2101	30.0511	30.6536	28.5413	29.3226	27.73	28.1156	28.0172	28.981	29.2421	29.22	28.8296	28.9621	29.3633	27.9627	29.2401	28.8173	29.1953	28.5857	28.4102	28.4091	28.663	28.9916	27.9971	28.9838	28.1867	28.9438	28.1834	29.3662	28.896	28.7411	29.4356
KOG2168	ENSP00000310668	ENSMUSP00000078878	ENSRNOP00000025086	ENSSSCP00000021365	ENSECAP00000003688	ENSDARP00000013627	NUP93	ENSP00000310668	28.6696	28.1843	28.8069	27.6052	28.1322	27.9993	27.8413	28.0778	28.3823	27.8652	28.2343	27.558	29.4017	28.5959	29.5744	28.6875	29.5075	28.5597	27.2086	27.4883	27.1055	27.3055	26.9001	27.1991	27.1175	26.9438	27.3076	26.3909	27.0269	27.1836	26.8351	27.4265	26.806	26.8322	26.9607	27.1123	26.7123	27.6957	27.6837	27.8412	27.6619
KOG2783	ENSP00000274680	ENSMUSP00000021857	ENSRNOP00000021660	ENSSSCP00000027141	ENSECAP00000000176	ENSDARP00000066854	FARS2	ENSP00000316335	27.8028	28.5997	27.293	28.6578	28.5171	27.2467	27.9629	27.1331	27.3079	28.7091	27.6971	28.1786	28.1236	28.7775	27.8397	27.0609	27.4884	28.1154	27.1053	27.5575	27.128	27.06	27.7909	26.9064	28.1244	27.6082	27.8333	26.9339	27.4231	25.9973	27.2788	27.4462	26.6258	27.1085	28.0289	26.3707	26.4473	28.0429	27.1328	27.1075	26.4826
KOG3567	ENSP00000306100	ENSMUSP00000095228	ENSRNOP00000046774	ENSSSCP00000015087	ENSECAP00000019816	ENSDARP00000121240	PAM	ENSP00000306100	34.7331	28.2216	34.5381	28.7037	27.6488	34.5154	29.1953	34.7546	34.5756	28.0915	34.9153	28.3724	26.5562	25.3813	26.2879	25.6744	26.6081	25.476	30.7273	29.8517	31.893	30.3662	28.0234	32.3853	31.4766	28.2775	32.1204	32.33	26.4222	31.3967	28.9271	30.6977	28.4679	30.3245	27.0877	26.3605	29.244	30.6554	30.3806	33.692	27.8597
KOG4782	ENSP00000354762	ENSMUSP00000017332	ENSRNOP00000027782	ENSSSCP00000018423	ENSECAP00000021043	ENSDARP00000098911	COA3	ENSP00000354762	27.0883	29.0023	25.1832	28.2347	29.4001	27.3426	28.4655	27.8257	26.5436	29.307	26.7057	30.502	29.4428	30.4255	29.7748	30.3192	29.5349	29.6422	30.1987	30.6283	30.5367	29.8928	30.5021	30.0713	30.3585	30.5085	29.9298	30.6211	30.621	29.5088	30.4729	30.2062	29.3145	30.2439	30.4571	30.2706	28.7038	29.4443	29.9901	29.6682	30.7706
ENOG410II7Q	ENSP00000287008	ENSMUSP00000055199	ENSRNOP00000026324	ENSSSCP00000019999	ENSECAP00000012851	ENSDARP00000096365	PCDH1	ENSP00000287008	24.2006	24.2039	25.4168	24.3521	24.8785	25.2809	22.7005	24.4865	25.1923	24.7407	25.7484	24.154	26.991	25.2464	26.9597	25.3163	25.7242	26.5872	26.7713	27.0047	26.2207	25.3599	26.7484	26.0813	25.89	27.0574	25.516	23.8025	23.837	25.2388	25.6866	25.0599	24.9623	25.0444	25.2801	23.5252	25.154	22.7932	25.2127	26.1811	26.9111
KOG4031	ENSP00000309415	ENSMUSP00000089198	ENSRNOP00000023651	ENSSSCP00000014949	ENSECAP00000014308	ENSDARP00000068697	CLTB	ENSP00000309415	31.1219	31.0573	30.7205	30.5916	30.7896	30.9326	30.5131	30.9484	30.5319	30.2126	30.6028	30.4173	27.6011	28.6105	26.4808	27.1487	25.829	27.2646	30.8303	30.1374	30.6225	30.2581	30.2663	30.4402	30.4253	30.2631	29.8101	29.915	29.4594	29.7346	29.7817	29.7645	29.9485	29.7947	30.3949	29.9467	29.9892	29.5281	29.4915	28.0003	29.6248
KOG0063	ENSP00000296577	ENSMUSP00000079379	ENSRNOP00000024753	ENSSSCP00000009648	ENSECAP00000021301	ENSDARP00000011642	ABCE1	ENSP00000296577	29.91	30.4749	29.4281	29.84	30.1087	28.98	29.9817	29.394	29.1131	29.996	29.6017	29.8577	29.3028	28.9533	29.2414	28.5649	29.8538	28.4448	29.3436	29.6563	29.2041	29.0024	29.6036	28.8604	28.8738	29.7027	28.6966	28.6699	28.7928	28.4983	29.3122	29.2619	28.7349	28.6403	28.8454	28.7383	28.4937	28.8416	28.3054	29.8968	30.3453
KOG3786	ENSP00000356405	ENSMUSP00000018337	ENSRNOP00000004495	ENSSSCP00000011514	ENSECAP00000013089	ENSDARP00000017639	CDC73	ENSP00000356405	25.5284	25.5287	25.9554	25.6447	25.6871	25.8567	25.3362	26.8431	26.0188	25.7355	25.7022	24.7586	26.1441	26.2693	26.0293	26.351	26.1248	26.2666	22.9201	23.6245	23.6841	22.8496	22.1544	23.2754	21.7125	22.68	23.297	23.4891	23.1681	24.0833	23.6016	20.6797	23.2522	22.9739	22.7808	20.7203	24.4875	22.4096	23.8926	25.816	25.9231
KOG3781	ENSP00000312435	ENSMUSP00000079294	ENSRNOP00000026327	ENSSSCP00000021948	ENSECAP00000007588	ENSDARP00000020759	DAG1	ENSP00000442600	31.1263	31.708	31.1252	31.2371	31.5387	31.3945	31.2378	31.5538	31.7593	31.6548	31.4581	31.5571	29.2542	29.791	28.9125	29.976	29.098	29.4774	31.6485	30.9144	31.3491	30.9203	31.1612	31.5495	31.7447	31.225	31.6253	31.3336	32.1249	31.5595	32.3268	31.488	32.2157	31.7389	32.3421	32.1959	32.1447	31.9344	31.3877	31.5274	31.3349
KOG3782	ENSP00000446743	ENSMUSP00000026446	ENSRNOP00000004895	ENSSSCP00000000419	ENSECAP00000017133	ENSDARP00000056064	AC073896.1	ENSP00000446743	29.1729	27.9469	29.5541	28.8976	28.3735	29.9627	28.3631	29.0429	28.9016	28.476	29.7441	28.5254	26.4014	24.9698	26.8162	25.4301	27.0339	25.5644	27.5133	27.4343	28.3997	27.8649	27.8724	28.0092	27.0238	27.7523	27.937	29.0169	28.1667	28.2379	28.0344	28.5076	27.5565	28.0569	27.3174	27.5973	26.9283	28.5983	26.9422	28.7969	28.7079
KOG0209	ENSP00000349877	ENSMUSP00000034326	ENSRNOP00000015247	ENSSSCP00000014810	ENSECAP00000018338	ENSDARP00000058957	ATP13A1	ENSP00000349877	27.4238	28.8018	27.8374	25.8504	27.3059	28.3051	26.3351	28.897	29.3949	29.1797	27.531	27.2318	25.4128	25.5416	25.3369	24.6477	26.3896	25.141	26.2826	25.4455	26.5979	26.04	25.7213	25.3842	26.1961	24.0249	26.233	25.7045	26.5604	26.2549	25.5693	25.5292	25.344	25.7914	25.705	25.3455	26.1853	25.5922	25.6524	26.358	26.0772
KOG4259	ENSP00000337632	ENSMUSP00000137244	ENSRNOP00000009155	ENSSSCP00000000381	ENSECAP00000001252	ENSDARP00000076893	SARNP	ENSP00000337632	28.7827	28.7839	29.0409	28.3615	28.1546	27.3731	28.6685	29.221	28.5341	27.8294	28.3327	28.0488	30.047	28.7537	29.9896	29.3639	30.2022	29.9562	28.5044	28.7411	28.7414	28.8998	28.9276	28.9894	28.4779	28.3145	28.8367	28.1776	28.3457	28.9981	28.3105	27.8403	28.3527	28.4931	27.7144	28.5056	27.5911	27.5779	28.3538	28.832	29.1444
KOG4258	ENSP00000303830	ENSMUSP00000088837	ENSRNOP00000060141	ENSSSCP00000014416	ENSECAP00000022825	ENSDARP00000096601	INSR	ENSP00000303830	25.8376	26.6032	26.7275	26.3148	25.7125	25.9809	26.1505	25.0788	21.9133	25.9526	24.5643	25.4776	28.5647	24.2755	21.1217	24.6549	22.1254	24.6246	25.3162	25.4541	25.2365	24.9318	25.2416	24.9878	24.2341	26.0492	25.6854	23.3037	23.1695	21.5676	23.0608	21.6336	22.3109	22.0938	22.7868	23.6424	22.9782	23.6629	22.9019	24.0348	24.9967
KOG0200	ENSP00000261799	ENSMUSP00000025522	ENSRNOP00000060534	ENSSSCP00000015372	ENSECAP00000022400	ENSDARP00000028652	PDGFRB	ENSP00000261799	30.9254	31.924	30.3918	32.79	31.6307	30.8073	32.033	30.4293	30.6572	33.2779	32.5075	32.3099	28.5576	24.6882	23.0896	19.8234	21.3031	23.5242	27.9537	32.357	32.1125	27.5702	28.3173	32.1636	27.619	31.6584	31.7835	28.5733	29.1207	27.9207	28.5489	27.7225	28.0551	27.9439	28.9598	29.723	29.5012	28.259	28.8803	28.0985	27.2498
KOG4252	ENSP00000320413	ENSMUSP00000085625	ENSRNOP00000016933	ENSSSCP00000023785	ENSECAP00000011242	ENSDARP00000002531	RAB23	ENSP00000417610	26.5837	25.2844	25.8369	24.9942	25.1653	24.7959	23.3766	25.6278	22.7157	26.2337	24.9695	25.3589	28.4669	27.5661	27.7577	28.0705	27.8898	29.3578	28.3223	27.2554	28.5695	29.2684	26.7052	28.264	28.3492	26.5964	29.0083	26.7211	25.4609	26.8569	26.6403	25.65	23.9294	26.4773	25.2783	24.5432	22.6375	27.2562	25.1742	26.1816	26.5845
KOG0203	ENSP00000295598	ENSMUSP00000039657	ENSRNOP00000045650	ENSSSCP00000007190	ENSECAP00000022397	ENSDARP00000075490	ATP1A1	ENSP00000445306	33.8217	34.3939	33.8845	34.451	34.6152	34.0823	34.5648	33.7992	34.1488	34.4668	33.6834	34.5678	35.5487	35.5876	35.3963	35.7004	35.3649	35.412	30.5698	31.3354	30.8748	30.7284	31.2959	31.3908	30.9185	30.9623	31.6189	33.8431	34.4706	33.9178	34.4777	33.924	34.9853	33.7879	35.077	34.3757	34.8638	33.8824	33.8954	34.3229	34.5965
KOG4257	ENSP00000341189	ENSMUSP00000105663	ENSRNOP00000011219	ENSSSCP00000020001	ENSECAP00000013072	ENSDARP00000110764	PTK2	ENSP00000341189	27.4853	26.9351	27.508	27.4583	27.723	27.8351	27.0049	27.609	26.9732	27.5712	27.413	27.5847	23.3096	25.5489	25.2392	24.4865	25.3571	25.9883	27.2608	27.7833	26.8982	27.6242	27.6861	27.2552	27.2924	27.0324	27.3521	27.364	27.7073	27.3208	27.7694	27.0116	26.9979	27.8092	26.9387	27.5274	27.1187	27.2686	27.4829	23.7833	21.5631
ENOG410IXEE	ENSP00000341698	ENSMUSP00000049764	ENSRNOP00000027478	ENSSSCP00000003466	ENSECAP00000020714	ENSDARP00000098444	AKT1S1	ENSP00000375711	25.9395	26.8787	26.0751	26.6214	26.1363	27.2562	25.855	26.5963	25.662	25.442	26.745	25.6532	24.0476	24.2705	25.7996	25.1459	21.8755	22.6212	26.0515	26.304	26.1204	25.4524	26.3294	25.9814	25.2586	26.0904	25.7614	26.0317	25.4404	25.7305	25.1582	25.3437	25.64	26.2382	25.534	24.1179	25.5438	25.6883	25.3979	27.4923	27.8359
KOG0334	ENSP00000346236	ENSMUSP00000133245	ENSRNOP00000030772	ENSSSCP00000026552	ENSECAP00000016183	ENSDARP00000090038	DDX46	ENSP00000416534	27.4715	26.4124	26.5857	27.1248	26.9638	27.1064	26.875	26.7844	26.5603	26.9164	26.4153	27.4745	26.8769	26.3728	26.6971	26.1297	26.0731	26.8221	25.7338	28.0123	26.2447	27.9865	28.6051	25.9601	25.3001	23.8889	26.6123	25.6797	25.9973	24.9334	25.7587	25.6716	25.5014	25.1211	24.477	24.6376	24.9339	25.1299	25.4286	28.4615	28.0072
KOG2127	ENSP00000369802	ENSMUSP00000039860	ENSRNOP00000055230	ENSSSCP00000005559	ENSECAP00000000550	ENSDARP00000100985	DENND4C	ENSP00000473565	27.6825	27.9921	27.5124	27.8978	27.9734	27.5487	28.1216	26.9936	27.5278	27.7687	27.688	27.4621	24.7759	23.9821	25.1132	23.6742	24.7305	24.6453	26.5028	26.2071	24.8238	26.1537	25.3141	26.9634	26.3462	25.5159	27.0321	25.3407	26.0625	25.9742	25.8879	25.0801	25.456	25.5393	26.1202	25.8663	24.7875	25.0779	24.9947	25.9922	25.5385
ENOG410IEKA	ENSP00000427211	ENSMUSP00000125211	ENSRNOP00000040294	ENSSSCP00000024386	ENSECAP00000018191	ENSDARP00000083183	APBB2	ENSP00000427211	24.8482	23.8696	25.0971	22.7119	24.7014	25.489	23.1076	25.4698	23.6522	23.4314	24.4738	23.2434	21.7072	23.3674	22.9333	23.9158	23.3947	22.3345	24.6029	21.816	22.3008	23.0896	21.0568	23.6386	22.383	23.4428	23.1123	21.8078	24.2258	22.8436	20.919	21.7429	20.6171	23.2114	22.3073	21.4687	19.401	21.3943	22.2536	25.2079	23.299
KOG1557	ENSP00000226253	ENSMUSP00000017534	ENSRNOP00000015535	ENSSSCP00000018818	ENSECAP00000011062	ENSDARP00000119413	ALDOC	ENSP00000226253	26.8904	26.215	29.2719	27.3033	27.189	28.6181	27.8098	26.8864	28.0024	26.4257	27.592	27.827	36.8971	37.4464	36.4706	37.3342	36.7935	37.4539	34.7932	35.2399	35.0774	34.5601	35.6363	35.1394	35.1097	35.0744	34.9155	33.5572	32.5997	33.556	33.1092	33.8984	33.9554	33.7408	33.6866	32.9256	33.6034	33.6132	33.6873	34.0304	34.2188
KOG1554	ENSP00000350512	ENSMUSP00000027050	ENSRNOP00000008877	ENSSSCP00000006614	ENSECAP00000011800	ENSDARP00000074782	COPS5	ENSP00000350512	31.5822	30.7227	31.6679	29.8828	29.6056	29.5314	31.0636	30.1381	29.2001	30.5718	29.6964	32.6727	27.6706	28.8169	28.003	28.5927	28.4686	28.8659	29.61	29.7227	29.1148	29.0281	29.9046	29.2273	29.3706	29.8989	29.2877	30.3551	30.3109	30.0724	30.4629	30.3495	29.7902	29.966	30.3547	29.9688	29.6147	29.9311	30.1319	30.0241	30.2389
KOG1550	ENSP00000337053	ENSMUSP00000021347	ENSRNOP00000043232	ENSSSCP00000002616	ENSECAP00000013129	ENSDARP00000007196	SEL1L	ENSP00000337053	26.3728	25.2042	26.6393	26.0703	25.3589	27.0471	27.3777	26.2877	26.0413	25.4392	26.518	27.5922	25.0501	24.9807	25.3969	25.516	24.5126	24.6762	27.0735	26.4041	27.3979	26.4751	25.9637	26.6142	26.5784	26.5789	26.8387	22.6852	23.6218	28.3395	23.1522	25.011	24.1495	24.5414	24.6728	23.4557	22.3435	25.219	23.9545	25.3613	24.1512
KOG1008	ENSP00000339881	ENSMUSP00000039301	ENSRNOP00000010952	ENSSSCP00000016270	ENSECAP00000019383	ENSDARP00000109722	MIOS	ENSP00000339881	25.665	26.0657	25.0819	24.3691	26.0616	25.4566	25.2225	25.7798	24.2942	25.3099	23.4848	25.1842	24.571	25.0002	21.8198	24.8581	24.3082	24.0879	25.4099	25.1871	24.9294	23.8871	25.4894	25.0758	23.9279	24.987	25.0488	24.5665	23.0259	24.7587	22.7937	23.4553	24.1461	24.4209	24.983	20.9768	21.7341	23.3501	24.8386	24.3809	25.0246
ENOG410IEK3	ENSP00000297156	ENSMUSP00000021963	ENSRNOP00000033945	ENSSSCP00000015217	ENSECAP00000001243	ENSDARP00000066458	CAMLG	ENSP00000297156	25.8619	25.2108	25.4215	25.0713	24.6649	25.0174	24.9222	25.5153	25.9166	25.3356	25.3534	25.5268	25.1298	24.5793	25.1298	22.499	26.3808	27.4229	24.878	23.8827	24.7928	24.4808	24.0536	23.7022	24.3175	24.1576	20.5975	26.8408	27.2004	26.2856	27.4987	26.4763	26.8163	26.1829	26.6674	26.6708	26.7335	25.9677	26.6958	26.9593	27.123
KOG3601	ENSP00000339007	ENSMUSP00000021090	ENSRNOP00000005347	ENSSSCP00000018229	ENSECAP00000007886	ENSDARP00000122829	GRB2	ENSP00000376345	29.1352	29.0641	29.2591	29.2665	28.9802	28.8171	29.0639	28.6808	28.2778	28.9711	28.7333	29.029	27.7013	28.4311	28.2325	28.7062	28.5001	28.5338	29.3856	28.9723	29.6066	29.5911	28.9507	29.72	29.5386	28.5838	29.6801	29.1245	28.9758	28.8443	29.567	28.9908	29.6404	28.6988	29.5094	29.6421	29.2709	28.6702	28.1875	29.6738	29.9216
KOG0331	ENSP00000225792	ENSMUSP00000021062	ENSRNOP00000041663	ENSSSCP00000010925	ENSECAP00000009394	ENSDARP00000055491	DDX5	ENSP00000225792	30.6778	30.2463	30.8299	30.6012	30.7593	31.2698	31.2067	31.063	30.5295	29.9273	30.7874	29.9752	29.4816	28.7346	29.5044	28.9943	29.2307	28.8104	28.6656	28.1392	27.6764	28.6341	28.2954	28.3038	28.2887	28.0022	29.765	26.8318	26.0642	26.3476	25.7913	26.717	25.6057	25.9003	26.1072	25.598	26.368	26.7058	25.647	27.0019	26.8972
KOG3170	ENSP00000264254	ENSMUSP00000027247	ENSRNOP00000017882	ENSSSCP00000008724	ENSECAP00000013389	ENSDARP00000012506	PDCL3	ENSP00000264254	26.7069	27.2411	26.2239	26.5259	27.1464	25.7983	26.5096	26.8942	25.7955	26.2103	26.2431	25.5426	24.6303	24.2089	25.3007	25.6543	22.7687	23.6261	25.9218	24.7615	26.1424	25.5089	26.5554	26.2273	26.1151	25.9393	26.0573	27.7528	27.871	27.8946	27.6217	27.2243	27.9401	27.9691	27.8971	28.6421	27.4687	27.4698	26.951	28.8699	28.4123
KOG0332	ENSP00000288071	ENSMUSP00000066806	ENSRNOP00000024793	ENSSSCP00000002937	ENSECAP00000015484	ENSDARP00000003250	DDX19B	ENSP00000288071	27.8869	28.3286	28.4694	28.5874	28.0645	28.2065	27.9254	27.624	28.0477	28.4406	28.5983	28.4472	29.9375	29.8776	30.2344	29.8671	29.2876	29.5146	26.3494	25.6076	25.0021	25.7082	25.9675	25.816	26.2719	25.2019	25.9386	24.2706	24.0908	22.922	24.2389	24.5628	25.3526	20.826	23.898	24.7889	23.0505	24.8896	24.0416	22.0385	21.5653
KOG2579	ENSP00000336829	ENSMUSP00000037018	ENSRNOP00000032735	ENSSSCP00000024374	ENSECAP00000006553	ENSDARP00000054229	FGG	ENSP00000336829	33.3792	32.8604	32.8907	32.6396	32.3639	32.4912	32.6992	32.1133	32.0105	32.0542	32.0788	32.7035	32.3148	31.8976	31.9573	31.9339	32.6866	31.9909	33.2384	33.1499	33.7018	34.4558	33.2084	34.0546	33.8958	32.5008	33.8197	33.641	33.2045	33.4472	33.6057	33.4257	32.1679	33.3083	33.1785	32.3636	32.4227	33.0176	33.1454	33.1933	33.2753
KOG2574	ENSP00000324122	ENSMUSP00000008517	ENSRNOP00000018683	ENSSSCP00000003539	ENSECAP00000018249	ENSDARP00000120708	PRPF31	ENSP00000324122	25.9195	25.7349	26.1828	25.7806	25.7122	25.7547	25.7888	25.8448	25.2541	25.284	25.3406	25.1972	25.7554	25.0174	25.6076	25.2488	24.479	24.9506	25.7469	25.2915	26.0771	25.747	25.5606	26.2288	25.4645	25.7666	26.4777	25.8316	26.1696	26.4734	26.0474	25.6256	24.698	26.0459	25.5727	24.9034	24.9829	25.6142	26.0276	27.589	27.0557
KOG2570	ENSP00000262188	ENSMUSP00000030791	ENSRNOP00000061137	ENSSSCP00000017415	ENSECAP00000009740	ENSDARP00000009407	SMARCD3	ENSP00000262188	26.535	25.6786	26.2576	25.3279	24.6917	25.9592	25.2935	25.3747	25.6051	24.3798	26.1986	25.3875	27.65	22.9152	22.7415	27.5582	22.6127	25.9864	23.6823	23.3125	24.3552	24.4297	21.7787	23.1167	24.823	21.1573	24.8812	21.9741	24.7066	23.1381	24.4458	22.867	24.0192	24.1217	24.5994	24.1271	25.749	23.5269	24.8413	26.5569	26.5273
KOG2572	ENSP00000264279	ENSMUSP00000027174	ENSRNOP00000022676	ENSSSCP00000022063	ENSECAP00000022291	ENSDARP00000109194	NOP58	ENSP00000264279	26.9916	26.5713	26.6367	26.7572	26.8257	27.0206	26.858	26.6073	26.0191	26.8007	26.9537	26.4785	28.7022	28.3247	28.3195	28.1709	28.8593	28.984	25.903	26.5697	25.8034	26.6572	25.856	25.4541	25.4567	25.1646	26.5753	27.4077	24.3121	28.8048	27.4715	27.6337	27.9005	26.5956	25.1264	26.5596	27.2665	25.668	28.9152	27.515	26.8884
ENOG410IH3C	ENSP00000263408	ENSMUSP00000022749	ENSRNOP00000018545	ENSSSCP00000017860	ENSECAP00000006188	ENSDARP00000121323	C9	ENSP00000263408	31.4003	30.1664	31.186	30.5688	29.987	30.6457	30.6551	30.5804	30.7164	29.8048	30.8217	30.205	32.6674	32.6035	32.7008	31.9276	33.6037	32.05	30.5446	30.4794	31.1095	32.377	30.4012	31.2698	30.101	29.3052	30.2433	29.9419	28.4446	29.6879	29.4926	30.0529	27.4126	29.8671	28.9946	29.0467	28.0036	29.946	29.4638	28.8488	28.6269
KOG2541	ENSP00000394863	ENSMUSP00000030412	ENSRNOP00000017998	ENSSSCP00000022534	ENSECAP00000015208	ENSDARP00000058490	PPT1	ENSP00000394863	27.5789	26.6466	28.3705	26.2432	26.7792	28.1891	26.9011	27.2289	27.3333	26.531	27.4305	26.8173	31.6164	28.9022	30.4005	29.3849	29.2362	28.9666	28.7113	29.8207	28.8231	28.9366	30.0838	28.5391	28.8021	30.2493	28.4302	28.7128	28.6675	28.1758	28.1687	28.9919	29.4292	29.3944	28.9786	28.2646	28.6359	28.0832	28.4306	26.6468	26.0938
KOG2091	ENSP00000338838	ENSMUSP00000130360	ENSRNOP00000026390	ENSSSCP00000013647	ENSECAP00000011745	ENSDARP00000055843	CHID1	ENSP00000398722	25.6535	27.7188	26.1159	26.3956	27.5341	26.598	27.0369	26.5375	26.2626	27.4355	26.7223	27.2769	26.5804	26.3371	22.4201	24.0821	23.6347	25.8029	25.7253	27.4785	26.8834	26.8488	28.0253	27.3975	27.0118	27.8668	27.6775	27.5453	27.5277	27.5592	27.9896	27.9497	28.1208	27.4506	28.3707	27.8811	27.2929	28.2958	28.549	27.6733	28.1305
KOG2319	ENSP00000284957	ENSMUSP00000026390	ENSRNOP00000001196	ENSSSCP00000008261	ENSECAP00000015485	ENSDARP00000112905	RABGEF1	ENSP00000370208	24.4286	24.613	24.963	24.0998	24.1688	25.1495	24.13	24.4563	25.0079	27.7686	24.1864	26.6757	24.0447	26.0167	24.9152	25.9927	23.3279	25.74	25.6046	25.8652	25.6595	25.6744	25.587	25.605	25.5147	25.4098	25.3611	25.0801	25.7591	25.9648	25.4375	24.4062	24.7561	29.8512	24.7154	25.4899	25.2124	25.9936	26.0662	25.5144	25.8177
KOG2090	ENSP00000371607	ENSMUSP00000069840	ENSRNOP00000018845	ENSSSCP00000023994	ENSECAP00000006416	ENSDARP00000072126	MIPEP	ENSP00000371607	28.6871	29.5052	28.9873	29.1898	29.2982	29.1482	29.241	28.7005	28.4271	29.5936	28.8738	29.7102	23.6532	25.927	23.988	24.7748	24.0925	24.9001	29.1524	29.5565	28.5954	28.3376	29.4646	29.4253	28.9551	29.6276	29.2181	29.2157	28.605	28.7649	29.2592	29.723	29.3686	29.8259	29.8802	29.7887	29.5614	29.6171	29.4108	28.2742	28.3647
KOG2311	ENSP00000402038	ENSMUSP00000034896	ENSRNOP00000053966	ENSSSCP00000019506	ENSECAP00000017287	ENSDARP00000072515	MTO1	ENSP00000402038	22.6106	23.8794	23.6557	23.4483	24.7854	24.5932	24.6753	24.2844	24.3982	24.49	24.1752	24.5953	24.288	25.7772	24.2051	25.7899	23.7742	23.4301	23.0006	23.4699	22.4692	22.0285	23.1463	23.7258	22.9401	21.3025	23.7787	26.0285	24.9764	25.3718	25.6819	26.4111	26.1635	25.6659	25.8554	27.4794	26.5959	26.9984	25.2875	25.5826	26.0456
KOG2315	ENSP00000417229	ENSMUSP00000029387	ENSRNOP00000018022	ENSSSCP00000012482	ENSECAP00000022413	ENSDARP00000125913	EIF2A	ENSP00000417229	28.2222	28.195	27.2228	28.269	28.3503	27.9943	28.0668	28.1419	28.0393	28.6573	27.8379	28.1562	27.0538	26.8955	27.0173	26.9557	27.5045	27.6221	28.5405	28.6673	28.3247	28.1934	28.5525	28.6086	28.2732	28.1455	28.3016	28.3886	28.9277	28.6118	28.782	28.9433	29.5228	28.6143	28.8919	29.106	29.1398	28.4246	28.5106	28.2711	28.4907
KOG2317	ENSP00000254878	ENSMUSP00000022946	ENSRNOP00000007430	ENSSSCP00000006491	ENSECAP00000002922	ENSDARP00000052096	RIDA	ENSP00000254878	25.0593	27.2799	25.2481	30.3314	24.3131	25.119	24.2531	25.873	23.999	23.1879	25.3052	23.405	28.5691	28.0596	28.3911	27.842	29.6404	28.8092	29.979	31.0887	30.57	29.4453	31.3395	30.649	30.2123	31.1048	30.2535	29.4082	29.9439	29.6387	29.2417	29.51	29.5488	29.5238	28.8945	29.9787	28.5265	29.8489	29.5681	28.8411	28.4534
KOG3958	ENSP00000408910	ENSMUSP00000026479	ENSRNOP00000008120	ENSSSCP00000025629	ENSECAP00000020082	ENSDARP00000093918	DCTN2	ENSP00000408910	31.9939	31.0915	31.5413	31.3066	31.0277	31.8774	30.9543	31.5723	31.6961	31.0418	31.4155	31.2869	30.2148	31.0345	30.0884	30.7191	30.1276	30.6847	30.9283	31.13	30.8531	31.0506	31.3544	31.1235	31.1199	31.5	31.0573	31.6526	31.1793	31.382	31.3438	31.3896	31.0008	31.8479	30.6021	30.6185	30.6163	31.1501	31.3073	31.199	31.625
KOG3951	ENSP00000384880	ENSMUSP00000066359	ENSRNOP00000007528	ENSSSCP00000006369	ENSECAP00000021122	ENSDARP00000093261	FAM49B	ENSP00000429150	28.9986	29.0409	29.386	29.1946	28.9434	28.8522	29.4766	28.5303	29.0806	28.9203	29.2866	29.2336	24.4069	22.5088	25.2014	24.1352	25.285	24.5766	28.2813	28.2548	27.3611	27.801	28.131	27.3912	27.86	28.5308	27.701	26.4257	26.2821	26.0783	26.6161	27.1045	26.8397	27.1593	27.1447	27.6011	26.617	27.2491	27.2851	29.2665	28.8295
KOG3950	ENSP00000338343	ENSMUSP00000076459	ENSRNOP00000003224	ENSSSCP00000018078	ENSECAP00000013818	ENSDARP00000105530	SGCD	ENSP00000338343	29.8752	30.4673	29.8803	30.3011	30.3038	30.4903	30.7387	29.6571	29.8969	29.938	29.7536	29.7409	29.2981	30.2033	29.5876	30.2133	29.8944	29.8339	31.5467	31.57	31.4624	30.9688	31.6004	31.7484	31.6492	31.2179	31.4891	30.8693	31.3093	30.8897	31.5427	31.2656	31.1133	30.4736	31.9763	31.923	31.4664	31.4557	31.1629	29.5369	28.8145
KOG3954	ENSP00000452762	ENSMUSP00000034866	ENSRNOP00000020544	ENSSSCP00000002037	ENSECAP00000002000	ENSDARP00000064522	ETFA	ENSP00000452762	34.9495	35.614	34.4962	35.3036	35.7293	34.7527	35.8928	34.8579	34.5479	36.0287	34.8078	36.0013	34.4978	35.4723	34.2794	35.5939	34.0401	35.4589	35.0437	35.076	34.9471	34.5267	35.4663	34.9674	34.7819	35.2557	34.6979	33.6002	33.1874	33.6404	33.4889	34.0662	34.2727	33.7593	33.9985	34.1425	33.9438	33.7761	33.3687	34.4442	34.711
KOG3957	ENSP00000312054	ENSMUSP00000066915	ENSRNOP00000040100	ENSSSCP00000017819	ENSECAP00000023043	ENSDARP00000074560	SUGCT	ENSP00000338475	26.4844	28.2021	26.4235	28.5704	28.8601	26.6559	27.9147	27.0817	26.5328	28.8502	25.7264	28.799	28.886	30.0068	28.249	30.0429	28.522	28.3326	23.7984	24.8939	25.958	22.6245	25.1625	25.7382	24.8205	22.8484	25.8721	20.999	22.1078	22.9284	22.629	22.5716	22.1324	20.3737	22.546	19.6595	22.2624	21.0642	23.0128	28.3856	29.4008
KOG3956	ENSP00000421922	ENSMUSP00000030986	ENSRNOP00000012665	ENSSSCP00000009276	ENSECAP00000012737	ENSDARP00000115274	LRPAP1	ENSP00000421922	29.3292	27.9513	28.9035	27.8467	27.4575	28.577	28.0015	28.3341	28.3066	27.7518	28.737	27.8547	28.7922	27.2691	28.0187	27.4859	28.7471	26.746	30.1797	29.919	30.6155	30.4001	30.5189	30.4205	30.492	29.9818	29.986	30.3383	30.6722	30.4043	30.4854	31.1532	30.9615	30.6724	30.9181	30.3449	30.2068	30.3238	30.8432	31.1972	31.7548
KOG1406	ENSP00000360569	ENSMUSP00000030340	ENSRNOP00000015420	ENSSSCP00000004169	ENSECAP00000016453	ENSDARP00000009052	SCP2	ENSP00000360569	30.1903	31.2552	30.315	30.8293	30.9016	30.3563	30.9118	29.7886	30.135	31.3367	29.8634	30.8029	29.1149	30.1391	29.3389	29.851	27.882	30.0526	30.1982	30.3181	30.2563	30.0006	30.0406	30.3753	30.1121	29.9278	30.0518	28.3279	29.742	28.6777	29.542	28.1292	29.545	28.621	29.6337	29.8358	29.4753	28.5391	28.0122	25.2326	26.6344
KOG3043	ENSP00000296658	ENSMUSP00000070314	ENSRNOP00000015448	ENSSSCP00000020434	ENSECAP00000013536	ENSDARP00000103658	CMBL	ENSP00000296658	30.1904	31.2705	30.195	31.6231	31.4083	29.5316	31.7415	28.9957	29.8498	31.7761	29.8783	31.7501	26.9646	28.3459	27.5958	27.7444	27.8497	27.0965	30.5686	30.8423	31.5067	30.2634	32.2353	30.5522	31.2492	31.4557	31.2286	31.036	30.4806	30.6315	30.6685	30.4197	30.4468	30.3501	30.9665	31.3505	31.1856	31.1113	30.6688	29.1913	28.8469
KOG3041	ENSP00000419628	ENSMUSP00000026927	ENSRNOP00000023893	ENSSSCP00000019507	ENSECAP00000021181	ENSDARP00000100781	NUDT5	ENSP00000419628	27.6321	27.1253	28.6185	28.2122	28.1859	28.7627	28.0492	28.1637	28.6414	27.8071	27.9155	27.1092	28.6037	28.8899	28.5832	29.2575	27.882	28.6466	26.8986	25.8726	27.435	26.6847	26.3199	26.8246	26.5409	27.3131	27.4578	29.3876	28.5618	28.5352	28.6827	29.5312	28.6263	29.1019	28.2272	27.821	28.1796	28.9693	28.3331	26.0973	24.0898
KOG3040	ENSP00000300605	ENSMUSP00000026485	ENSRNOP00000039553	ENSSSCP00000006185	ENSECAP00000010465	ENSDARP00000039499	HDHD2	ENSP00000300605	28.4612	28.8185	28.7191	28.9368	28.8532	28.8486	29.1421	28.3659	28.8594	29.1546	28.5187	29.2672	26.0316	25.162	26.294	25.9816	26.4634	25.2723	30.5238	30.0512	29.8414	29.5858	30.0627	29.6584	30.4707	30.2222	29.5771	31.2206	30.9774	31.1079	31.0496	31.9436	31.8774	31.7381	31.3234	30.9894	31.3641	31.0485	31.7194	29.5287	30.0385
KOG3049	ENSP00000364649	ENSMUSP00000010007	ENSRNOP00000010593	ENSSSCP00000022052	ENSECAP00000009904	ENSDARP00000062263	SDHB	ENSP00000364649	33.4781	34.5265	33.5317	34.5872	34.7963	33.5952	34.6017	33.3813	33.2635	34.5214	33.3961	34.7549	33.0803	34.0091	32.9438	33.9723	32.4493	33.7262	33.9157	34.381	34.1092	33.8849	34.6904	33.6143	33.9418	34.2021	33.2149	34.0145	34.3557	33.6659	34.5066	34.7626	34.7836	34.6827	34.5119	34.1295	34.7193	34.1671	34.3646	33.7415	34.3307
KOG3048	ENSP00000334188	ENSMUSP00000129178	ENSRNOP00000017794	ENSSSCP00000000281	ENSECAP00000006562	ENSDARP00000049721	PFDN5	ENSP00000447942	28.7008	29.2864	28.636	29.1061	29.6399	29.1438	29.0484	29.2484	28.3045	29.2341	28.1591	29.3857	29.2238	28.4361	29.3969	28.2063	29.4972	29.1175	29.8931	29.5826	29.7197	29.6162	29.9031	29.7064	29.6626	29.583	29.4593	29.6841	29.5016	29.819	29.6764	29.0863	29.2909	29.0828	29.378	29.3481	28.3364	28.9509	29.1863	29.9658	29.5841
KOG4406	ENSP00000310491	ENSMUSP00000106963	ENSRNOP00000059324	ENSSSCP00000014088	ENSECAP00000008148	ENSDARP00000034827	ARHGAP1	ENSP00000310491	32.1441	30.9877	32.6141	30.8748	30.5394	32.1662	31.0641	32.2162	32.0253	30.2761	32.0772	30.7643	26.7237	25.9425	27.6298	26.123	26.1078	27.062	32.112	31.425	30.9827	32.6114	31.1742	32.1908	31.7276	31.4124	31.5668	29.4374	28.9524	29.463	29.3587	29.0287	28.888	29.2127	28.9561	28.9836	28.2465	29.2862	28.3046	30.5821	29.3954
ENOG410IHHQ	ENSP00000393324	ENSMUSP00000032151	ENSRNOP00000013719	ENSSSCP00000012274	ENSECAP00000003442	ENSDARP00000015325	EIF4E3	ENSP00000393324	25.3482	24.6642	27.3357	26.7705	27.0865	27.5017	26.0528	26.8714	26.5347	25.7036	26.4864	24.7316	26.1969	27.5852	25.4973	27.1413	26.9676	27.1865	27.6278	26.1856	25.8371	25.4278	24.8246	26.9259	26.5933	25.8241	26.918	26.9256	28.3934	27.0603	27.5276	26.2473	28.6867	27.7907	27.3815	28.3446	28.3673	28.8921	27.6385	26.328	24.6771
KOG1639	ENSP00000215567	ENSMUSP00000019382	ENSRNOP00000035416	ENSSSCP00000014652	ENSECAP00000016737	ENSDARP00000098524	TECR	ENSP00000215567	29.3224	29.9373	29.0618	28.9323	30.1034	29.2388	28.9175	30.0084	29.0844	28.6211	29.3698	27.9163	29.8846	29.2996	29.4963	29.6209	28.9988	29.3882	28.252	27.8725	28.142	28.6695	27.6849	27.6711	28.3972	26.8855	28.8759	27.2339	26.181	27.5536	26.322	27.1956	26.9571	27.5203	27.2085	25.5586	26.5922	26.6957	27.0366	24.497	19.687
KOG1636	ENSP00000368438	ENSMUSP00000028817	ENSRNOP00000028887	ENSSSCP00000020171	ENSECAP00000010854	ENSDARP00000070780	PCNA	ENSP00000368458	27.9394	27.9012	28.3551	27.1784	27.1516	27.921	27.0992	27.3958	27.2872	27.175	27.4895	26.4919	27.9945	25.6568	28.1314	25.1272	28.9482	26.7841	27.2876	27.4753	27.1054	27.4493	27.2427	27.1817	26.5859	26.894	27.7096	27.0041	25.9185	27.3851	27.0371	27.091	25.908	26.6317	25.9464	25.7826	24.1613	25.914	25.5687	28.2048	28.3782
KOG1637	ENSP00000265112	ENSMUSP00000022849	ENSRNOP00000044467	ENSSSCP00000017815	ENSECAP00000018851	ENSDARP00000036825	TARS	ENSP00000387710	29.2539	29.1688	29.3349	28.6916	29.2876	29.2388	28.8379	29.0333	29.4185	28.6358	28.9223	28.9736	28.7167	29.1813	28.8857	28.9911	29.6552	28.9546	29.2344	29.2316	29.2214	28.8654	28.8918	29.1363	29.2556	28.8666	29.3177	29.1662	29.5455	29.011	29.2902	28.5785	28.8502	29.4565	28.9004	28.8324	28.4889	30.0831	28.9692	28.9468	28.307
KOG1635	ENSP00000313921	ENSMUSP00000065754	ENSRNOP00000067242	ENSSSCP00000010343	ENSECAP00000022895	ENSDARP00000047361	MSRA	ENSP00000313921	28.0908	28.4431	27.6216	28.9699	28.4859	27.0897	28.0626	27.0043	27.0657	29.3039	27.6971	28.7125	28.1271	28.7258	28.4695	28.4809	28.6263	28.7182	29.9122	29.364	29.7301	29.265	29.839	29.2273	29.7227	29.9447	29.6523	28.1171	27.3052	27.3184	27.8298	27.4854	27.2762	27.3858	27.2383	28.8619	28.0321	29.3683	28.131	24.7349	26.7969
KOG0543	ENSP00000001008	ENSMUSP00000032508	ENSRNOP00000008737	ENSSSCP00000000791	ENSECAP00000018238	ENSDARP00000124772	FKBP4	ENSP00000001008	30.7423	30.2544	30.6709	30.7089	30.9997	30.6102	30.8009	30.9651	30.7337	30.384	30.861	30.5604	30.4659	29.7196	29.9891	29.8529	29.9479	29.7844	29.298	29.1958	29.1827	28.878	29.1705	29.2968	29.1469	28.876	30.3195	29.5447	28.6154	29.2296	28.7059	29.6415	28.836	29.4513	29.3263	28.6915	28.7477	29.198	29.4692	30.667	30.5099
KOG0541	ENSP00000265462	ENSMUSP00000025904	ENSRNOP00000028687	ENSSSCP00000013857	ENSECAP00000015414	ENSDARP00000109990	PRDX5	ENSP00000265462	32.9151	34.7681	33.1163	33.8242	34.4047	33.0643	34.3199	33.1527	33.3229	34.0149	33.4562	34.2843	32.4	33.3135	32.5731	33.3944	32.5169	33.67	34.0081	34.2037	33.9858	33.4636	34.2147	33.8431	34.0765	33.8448	34.036	32.8233	32.519	32.734	32.7109	32.9683	33.0329	32.8454	33.1814	32.3923	33.0162	32.8997	33.0232	30.0779	29.5852
KOG0540	ENSP00000419027	ENSMUSP00000035116	ENSRNOP00000021657	ENSSSCP00000012423	ENSECAP00000016625	ENSDARP00000090113	PCCB	ENSP00000419027	33.7039	34.4025	33.3747	34.2527	34.2166	33.0383	34.1404	33.1485	33.2855	34.3588	33.7649	34.5235	33.8074	35.0178	33.9602	34.863	33.9439	34.6497	32.4473	32.5237	32.6856	31.5906	32.5594	32.0879	32.6291	32.3645	32.3427	30.8904	31.5734	31.1417	31.5406	31.6532	32.4584	31.522	32.3141	32.1192	32.0467	31.2755	31.9418	32.8817	32.6936
KOG0547	ENSP00000284320	ENSMUSP00000129186	ENSRNOP00000002238	ENSSSCP00000012745	ENSECAP00000013027	ENSDARP00000117083	TOMM70	ENSP00000284320	30.546	31.2135	30.4555	30.6228	30.9349	29.7321	30.1009	30.1963	30.1429	30.4402	30.3205	30.2171	31.1014	31.5824	30.9322	31.2675	30.5299	31.2201	31.4364	31.4375	31.61	31.7114	32.1461	31.5588	31.4732	30.7974	31.0178	30.8698	31.3667	30.715	30.7824	30.5798	31.7231	30.9312	31.4572	31.3656	31.4256	30.5419	30.9817	30.8042	30.7079
KOG0546	ENSP00000306614	ENSMUSP00000101924	ENSRNOP00000059353	ENSSSCP00000019638	ENSECAP00000007790	ENSDARP00000060879	PPIH	ENSP00000306614	27.9683	27.725	27.198	26.6451	26.9478	27.3504	26.8306	27.2469	27.6756	26.8256	27.8976	26.5552	26.1787	25.4275	26.2627	25.9006	25.986	26.0333	27.1276	26.641	26.946	26.8002	26.9272	26.9511	26.3764	26.6533	26.1981	27.5721	26.978	27.2668	27.2431	27.1614	27.1297	26.6513	27.1068	25.938	27.1638	26.6002	27.094	26.6904	25.8294
KOG0545	ENSP00000279146	ENSMUSP00000025767	ENSRNOP00000000599	ENSSSCP00000013721	ENSECAP00000014918	ENSDARP00000015318	AIP	ENSP00000279146	28.5155	28.2978	28.7421	29.3295	28.4041	28.6297	28.7551	28.1815	28.783	28.1681	28.6463	28.5373	29.2744	29.0767	28.9202	29.4328	28.5103	29.3993	28.5014	27.7619	28.0104	28.3323	27.4484	28.4001	27.9726	27.5017	28.1608	29.0698	28.4404	28.6137	28.7313	27.7097	27.7371	28.2919	27.5644	27.4224	27.3457	28.4643	27.7316	28.8247	28.1448
KOG0544	ENSP00000216330	ENSMUSP00000021332	ENSRNOP00000006531	ENSSSCP00000026583	ENSECAP00000015825	ENSDARP00000107514	FKBP3	ENSP00000216330	30.4603	31.4739	30.3618	31.356	31.9097	31.2462	31.8812	30.751	30.5215	30.889	30.8826	31.5429	28.9035	28.7183	28.9527	29.5265	30.2227	28.8647	30.4684	30.7007	30.6869	30.1441	30.7105	30.6918	30.7661	31.327	30.6339	30.398	30.9655	30.1832	31.1622	30.7691	30.9523	29.6523	30.4807	31.6873	31.1471	30.2785	30.331	30.1394	32.0581
KOG1496	ENSP00000438144	ENSMUSP00000099938	ENSRNOP00000011429	ENSSSCP00000021561	ENSECAP00000008897	ENSDARP00000023121	MDH1	ENSP00000438144	35.4659	35.5506	35.1104	35.4047	35.5663	35.1864	35.652	35.8816	35.2923	35.9603	35.3327	36.1106	35.3512	35.8474	35.707	35.7787	35.5038	35.6195	35.6494	36.0376	35.8349	35.7735	36.1274	35.6869	36.1039	36.348	35.5132	34.8316	34.7637	34.4513	34.981	34.8222	35.0293	34.5208	35.2093	35.085	34.8855	34.4395	34.6917	34.6907	34.983
KOG1497	ENSP00000264389	ENSMUSP00000048416	ENSRNOP00000003046	ENSSSCP00000009855	ENSECAP00000013130	ENSDARP00000064214	COPS4	ENSP00000264389	31.512	31.0559	31.2835	31.2925	30.9246	31.1842	31.3766	30.7737	30.202	30.7164	30.9661	30.6742	29.1587	30.7356	29.1622	30.4876	29.716	29.9426	30.8261	30.8504	30.7659	30.6137	30.9908	31.1127	31.0452	31.2958	30.9798	31.3869	30.9676	30.936	31.3412	31.276	31.3981	31.5191	31.205	31.4852	30.3877	31.6733	31.1468	31.4049	31.0791
KOG1494	ENSP00000327070	ENSMUSP00000019323	ENSRNOP00000001958	ENSSSCP00000025866	ENSECAP00000020738	ENSDARP00000063661	MDH2	ENSP00000327070	36.6333	37.0593	36.2521	36.9038	37.1574	36.5182	36.9898	36.5425	36.6908	37.3314	36.5017	37.5316	37.0542	37.4882	37.0369	37.5076	36.7932	37.6999	36.3275	36.5599	36.4014	36.015	36.6874	36.316	36.4129	36.5724	36.2716	35.3817	35.3989	34.9355	35.4665	35.9493	35.5886	35.2112	35.8168	35.7278	36.0172	35.3977	35.4635	35.4946	36.1128
KOG1495	ENSP00000445175	ENSMUSP00000103267	ENSRNOP00000017468	ENSSSCP00000014202	ENSECAP00000018516	ENSDARP00000059885	LDHA	ENSP00000445175	35.7273	36.1268	35.7188	35.8053	36.2302	35.8365	36.0605	35.7151	36.1535	36.468	35.7851	36.4717	35.7188	35.0879	35.6373	35.005	36.1574	35.8423	33.8514	34.0928	33.8299	33.6536	33.8736	33.4711	33.4458	33.6822	33.6908	33.7297	34.007	33.691	33.6764	33.9823	32.8696	33.7323	32.9917	34.1346	33.3964	33.724	33.9074	33.0387	34.1155
KOG1491	ENSP00000284719	ENSMUSP00000028517	ENSRNOP00000026040	ENSSSCP00000016917	ENSECAP00000014144	ENSDARP00000045298	OLA1	ENSP00000284719	31.287	32.1222	31.4833	32.2597	32.045	31.5823	32.3339	31.3847	30.8124	32.1434	31.398	32.243	30.474	30.5997	30.5726	30.3954	29.9609	31.0539	31.4393	31.6432	31.2046	30.888	31.6208	31.46	31.3767	31.8399	31.1922	32.0615	32.1547	31.6948	32.1521	32.3841	32.2122	31.8144	32.4109	32.1047	31.9222	31.7855	31.7114	30.4834	30.6052
KOG1498	ENSP00000348442	ENSMUSP00000021063	ENSRNOP00000004283	ENSSSCP00000018301	ENSECAP00000010459	ENSDARP00000106592	PSMD12	ENSP00000348442	30.3558	29.7296	30.8166	30.5793	30.1497	30.804	30.5022	30.65	30.6678	29.8058	30.8114	30.664	30.7118	30.8307	30.6359	30.7691	31.0308	30.5878	31.115	30.4898	30.5034	30.6454	30.2696	28.2767	30.8764	30.8283	30.1945	29.656	28.719	29.1014	28.9413	30.1769	29.6997	29.6234	28.9258	29.5111	29.519	30.6882	29.6917	30.5563	29.3704
KOG1499	ENSP00000331879	ENSMUSP00000032715	ENSRNOP00000020853	ENSSSCP00000014181	ENSECAP00000018831	ENSDARP00000003829	PRMT3	ENSP00000331879	25.1903	25.2562	24.6186	24.543	24.8755	25.3037	24.2252	25.6968	24.7178	24.5695	24.5914	24.534	24.5909	24.8692	25.232	25.4843	26.0623	25.0343	24.506	24.1958	23.6998	23.7982	24.3601	23.175	24.3372	23.0862	24.4644	23.455	23.4423	23.7705	23.432	23.2988	18.6024	22.998	21.8353	23.0405	23.0562	23.1998	22.668	22.2284	23.3981
KOG1948	ENSP00000370883	ENSMUSP00000033121	ENSRNOP00000028680	ENSSSCP00000025087	ENSECAP00000008667	ENSDARP00000098745	NOMO2	ENSP00000477502	29.4644	29.2501	29.6332	28.936	29.2971	29.9252	29.1243	29.576	29.8857	29.7176	29.6332	28.9756	28.4427	28.7726	28.83	28.6348	28.7006	28.7063	28.976	28.6813	29.1487	28.7793	28.8801	29.0129	28.8916	28.7105	28.8816	28.5202	28.5432	28.1688	28.2665	28.6302	28.7946	28.1795	28.0591	28.4412	28.3451	28.6546	28.1213	27.8696	27.9168
KOG1940	ENSP00000321239	ENSMUSP00000031345	ENSRNOP00000003470	ENSSSCP00000009571	ENSECAP00000013883	ENSDARP00000089121	RCHY1	ENSP00000321239	24.3028	22.7409	24.8935	27.3497	24.4618	25.056	24.686	24.6225	24.5733	23.1764	25.1699	24.2813	26.2425	25.2925	26.004	25.0774	24.1603	24.566	26.2205	26.2735	26.2573	26.0294	26.1567	25.9859	26.6875	26.1138	25.975	26.4471	23.9102	25.095	25.0806	25.8419	22.3824	24.6286	24.3306	21.4769	24.0138	20.7769	24.0073	24.0282	24.3522
KOG1942	ENSP00000318297	ENSMUSP00000032165	ENSRNOP00000018339	ENSSSCP00000012383	ENSECAP00000000842	ENSDARP00000012488	RUVBL1	ENSP00000318297	29.4673	29.0127	29.434	28.5707	29.2118	29.43	29.1315	29.5817	29.6704	28.525	28.9708	29.0536	28.8785	27.9701	29.4235	28.8361	29.9375	29.3722	30.0236	30.0002	29.7887	29.2337	29.9933	29.6036	29.8764	30.1962	29.7527	30.1269	29.4857	30.1686	29.5781	29.3233	28.9192	29.5643	28.8677	28.7236	28.5689	29.3279	29.8341	27.6727	26.9587
KOG1943	ENSP00000347719	ENSMUSP00000099302	ENSRNOP00000051796	ENSSSCP00000018153	ENSECAP00000008801	ENSDARP00000105984	TBCD	ENSP00000347719	28.2789	27.8254	28.5618	27.6961	27.9823	28.2465	27.4279	28.3085	27.884	27.8527	28.2701	27.2015	27.3476	27.6513	27.2033	27.3438	27.194	27.5282	26.2886	26.0182	26.6698	26.8001	25.7441	25.9541	26.6486	26.8022	26.9207	25.7822	27.2801	27.1371	26.9266	26.3092	26.6399	27.9158	27.239	27.2084	26.5918	27.4394	26.6537	27.5237	27.6067
ENOG410J1ME	ENSP00000338067	ENSMUSP00000068344	ENSRNOP00000044753	ENSSSCP00000026610	ENSECAP00000005818	ENSDARP00000107936	PKIG	ENSP00000361980	27.4739	25.7842	27.3549	25.3117	26.1688	26.6671	25.4855	27.3065	26.6284	26.1836	27.3273	26.2111	29.37	29.1246	27.8343	29.1024	28.1299	28.2075	27.6177	26.2027	27.761	27.3856	27.1538	27.7171	27.1286	26.3721	27.4911	27.5332	26.6413	26.9676	26.8565	25.9102	25.8799	26.0801	26.2414	25.6084	25.5711	26.1232	25.2396	27.4735	26.5106
ENOG410IH32	ENSP00000301336	ENSMUSP00000037238	ENSRNOP00000005039	ENSSSCP00000018876	ENSECAP00000018244	ENSDARP00000097554	RILP	ENSP00000301336	26.7032	28.0224	26.9621	27.4247	27.4786	26.5697	27.7312	26.959	27.0906	27.5168	27.0849	27.6103	26.1567	27.9726	26.7394	27.0844	29.0455	24.0938	26.5103	27.3597	25.0288	25.3737	27.7832	27.2139	26.5347	27.5554	26.5812	26.3801	27.6052	26.9559	27.3516	26.3228	27.1555	26.7591	26.6582	26.8899	27.3308	26.7318	26.321	28.1378	28.0728
KOG2148	ENSP00000326514	ENSMUSP00000109121	ENSRNOP00000056561	ENSSSCP00000022157	ENSECAP00000021433	ENSDARP00000063153	EXOC1	ENSP00000370695	26.7017	26.6186	26.4749	25.6445	25.9741	26.3966	25.5969	26.787	26.6405	26.0616	26.657	25.4979	26.4249	26.5122	26.8428	26.4725	26.5931	27.4072	28.8397	28.7901	26.8377	28.0854	28.7753	28.4183	27.3269	27.6379	28.6912	27.8157	27.5489	27.6753	26.9983	27.589	27.1984	28.0078	27.4507	26.9347	26.5779	26.8858	27.3709	28.4662	28.3163
KOG2145	ENSP00000347495	ENSMUSP00000124625	ENSRNOP00000006128	ENSSSCP00000002723	ENSECAP00000009237	ENSDARP00000102666	WARS	ENSP00000347495	30.5197	30.2591	30.4412	29.9556	30.5175	30.5501	30.4161	30.4066	30.5332	30.3615	30.8488	30.1837	28.8097	28.2039	27.0844	27.1582	28.2974	28.6032	32.0409	32.5325	31.8707	31.4601	32.6431	31.8229	31.7799	32.7684	31.5364	32.7574	33.0175	32.71	33.1001	32.861	33.0681	32.6951	33.0217	33.2362	32.7815	33.0416	33.1619	29.5067	30.3644
KOG2144	ENSP00000362576	ENSMUSP00000001365	ENSRNOP00000010674	ENSSSCP00000019388	ENSECAP00000008228	ENSDARP00000052125	YARS	ENSP00000362576	30.1354	29.8369	30.049	29.9466	30.2235	29.5277	29.9855	29.8791	29.8752	30.1307	29.9206	30.2823	29.9577	31.1108	29.7635	29.8036	30.1677	30.0302	29.9705	29.7132	29.6903	30.0074	29.7821	29.5701	30.0922	29.6931	29.5316	29.9374	29.8652	29.6452	30.0946	30.0378	30.3101	29.5843	30.1028	29.8815	30.5221	29.1934	29.7423	29.709	29.0902
KOG1885	ENSP00000325448	ENSMUSP00000090808	ENSRNOP00000044454	ENSSSCP00000002919	ENSECAP00000011630	ENSDARP00000064925	KARS	ENSP00000325448	30.9643	30.8687	31.097	30.9199	31.357	30.4591	30.7558	30.5533	30.473	30.8214	30.3841	30.7968	30.9044	30.8809	30.8435	30.7407	30.901	31.0205	30.5576	30.4653	30.4459	30.0962	30.4786	30.5913	30.3664	30.4751	30.2157	29.9853	29.4409	30.2335	29.9297	30.2052	30.1738	29.826	30.3002	29.6567	29.8599	29.6265	29.7223	30.8343	30.72
ENOG410KCZ0	ENSP00000370330	ENSMUSP00000057956	ENSRNOP00000066263	ENSSSCP00000017961	ENSECAP00000004178	ENSDARP00000104608	ERBIN	ENSP00000426632	26.1578	26.0699	26.6982	26.5001	26.0795	26.5491	26.2113	26.8268	27.3728	26.0386	26.2558	26.3743	24.9591	25.3474	25.3079	24.6858	26.5995	25.5549	24.6893	22.9771	23.7572	24.2125	23.8409	26.3482	24.5294	24.0961	26.523	24.8462	24.7008	24.2626	25.1299	28.3961	27.358	27.1033	26.5511	23.4216	27.3778	23.8584	24.8157	25.8332	24.1649
KOG3239	ENSP00000280557	ENSMUSP00000023869	ENSRNOP00000001467	ENSSSCP00000010450	ENSECAP00000019312	ENSDARP00000054152	DENR	ENSP00000280557	26.7403	26.5732	26.9454	27.1255	27.0925	27.5376	26.9818	26.4673	27.3983	26.4434	26.8956	26.6941	27.7993	29.0439	28.2061	27.3754	27.6803	28.4205	27.5434	28.1045	27.8028	27.7177	28.0739	29.7036	29.8447	28.1064	27.4649	28.2722	28.5145	28.0672	28.5205	28.4487	28.8113	28.441	27.6135	28.2891	27.2534	27.6274	28.7597	28.6522	28.2895
KOG3546	ENSP00000347665	ENSMUSP00000101049	ENSRNOP00000047962	ENSSSCP00000021563	ENSECAP00000014403	ENSDARP00000108133	COL18A1	ENSP00000347665	27.1915	26.1647	26.4713	26.6708	24.5255	26.4902	24.487	26.4384	25.7854	25.5955	26.7873	33.1741	32.9574	24.2904	29.4599	24.6383	29.1091	24.8795	30.1087	29.4395	30.0864	29.6616	28.6625	29.4409	29.9598	28.3181	29.2544	28.388	28.1462	28.064	28.2994	27.7634	27.4883	28.3188	27.2774	26.2374	27.2568	27.2037	28.1763	27.5859	27.4777
KOG3544	ENSP00000297268	ENSMUSP00000031668	ENSRNOP00000016423	ENSSSCP00000016253	ENSECAP00000022559	ENSDARP00000118091	COL1A2	ENSP00000297268	28.8858	26.5925	28.8493	28.1779	25.3259	28.3984	26.7469	27.9887	27.6024	26.4667	27.4758	26.9655	28.1492	27.3857	31.496	29.3255	30.1763	30.0603	29.5574	29.3306	29.6745	29.5184	29.1109	27.9801	29.5624	26.3681	28.2945	24.9933	23.2544	26.4601	26.1899	24.0645	23.5824	25.096	23.3662	21.6102	24.7172	25.5265	26.1578	28.7737	26.2958
KOG4018	ENSP00000388920	ENSMUSP00000033973	ENSRNOP00000033649	ENSSSCP00000016716	ENSECAP00000009263	ENSDARP00000089387	RWDD4	ENSP00000388920	25.0244	25.4414	25.7208	25.3365	26.1088	24.079	25.086	25.204	25.3911	26.4819	25.7118	26.1251	25.9474	24.9199	24.7987	25.5012	24.5172	25.2063	24.4292	24.8181	24.2428	26.7357	24.2038	23.832	26.2386	24.5248	25.5455	25.0122	26.3985	23.1553	25.9559	25.1014	25.7082	25.3573	25.1878	25.5295	25.0523	24.8256	24.2728	23.7931	25.5005
KOG4010	ENSP00000217121	ENSMUSP00000117690	ENSRNOP00000020374	ENSSSCP00000006567	ENSECAP00000019399	ENSDARP00000119359	TPD52L2	ENSP00000217121	29.4599	29.5817	29.7126	29.3988	29.4849	29.6821	28.9682	29.1785	30.3078	29.7603	29.9457	29.48	26.9696	28.415	25.9537	28.6642	26.4412	29.2515	31.1189	31.2058	30.9119	30.9625	31.228	30.6862	30.8153	30.6355	30.5319	29.7074	29.6542	30.0321	29.6132	29.5625	29.9046	30.2707	29.7829	29.3344	29.8815	29.4157	30.2676	27.7409	27.0807
KOG4013	ENSP00000359507	ENSMUSP00000107678	ENSRNOP00000023396	ENSSSCP00000011232	ENSECAP00000005204	ENSDARP00000101767	CUTC	ENSP00000359507	24.4082	23.5696	23.7145	23.9295	23.4242	25.2583	23.2619	23.4781	25.0846	23.8441	25.3936	23.6885	27.7148	28.1201	25.8174	27.1403	26.0471	26.0858	25.4291	25.9463	25.4014	25.0814	26.469	26.2171	25.4824	25.0051	25.7076	23.2601	23.7861	23.0421	23.2523	22.3329	23.0948	23.3236	24.659	22.359	22.2462	24.5305	25.8413	21.6636	21.6128
KOG4015	ENSP00000297258	ENSMUSP00000029046	ENSRNOP00000064809	ENSSSCP00000006564	ENSECAP00000006891	ENSDARP00000093236	FABP5	ENSP00000297258	31.7768	30.9321	31.7806	31.38	30.6754	31.6991	30.8515	31.6326	30.7969	30.6976	31.6006	31.0261	26.1156	32.9865	25.6949	32.5204	25.9994	31.9767	32.6729	33.3597	32.9241	32.4648	33.6699	32.9592	32.8398	33.0956	32.5502	32.8841	33.1252	32.2841	32.5909	32.8835	32.5089	32.3397	32.8538	32.5047	31.6307	31.6635	31.5834	33.3609	33.4748
KOG4014	ENSP00000360593	ENSMUSP00000114906	ENSRNOP00000014401	ENSSSCP00000026888	ENSECAP00000017905	ENSDARP00000026471	COA7	ENSP00000360593	27.5061	27.1848	27.278	27.9292	27.9995	27.2462	28.3343	27.4134	26.1213	27.5506	27.2451	27.5977	29.1878	29.6226	27.9908	29.8048	27.7247	28.9434	26.0013	26.2876	25.4938	25.16	26.7511	26.0239	25.9012	25.4236	25.9645	27.9854	28.149	27.5249	28.4208	28.5723	28.2672	28.3486	28.4029	28.2212	27.7363	27.7003	27.9301	24.6149	25.5096
ENOG410ITG3	ENSP00000323913	ENSMUSP00000029139	ENSRNOP00000017125	ENSSSCP00000006627	ENSECAP00000001549	ENSDARP00000075413	TRIM55	ENSP00000323913	31.0847	30.0631	29.828	30.4014	29.555	29.7337	30.4082	30.8253	30.1515	29.5377	30.5168	29.399	25.3828	26.7527	24.6947	26.4676	26.488	27.3648	29.3647	29.6673	29.5334	28.7929	29.7628	30.0411	29.7265	29.2891	29.5145	28.8177	28.3861	26.253	28.5435	28.6746	28.5377	27.4532	28.1135	29.4457	27.4927	29.0617	27.8072	30.1668	30.7201
ENOG410II16	ENSP00000276569	ENSMUSP00000029125	ENSRNOP00000018547	ENSSSCP00000006631	ENSECAP00000019589	ENSDARP00000009420	ARMC1	ENSP00000276569	29.1141	28.91	29.1241	28.6077	28.6974	28.3938	28.7345	28.6024	28.1932	28.2399	28.5351	28.6311	28.4805	30.0467	28.1249	28.9869	28.5041	29.527	28.7131	29.1854	28.69	28.2785	29.4681	28.5031	28.6935	28.8293	28.9527	28.3973	29.0391	28.4319	28.6348	28.3922	28.8483	27.902	28.8153	28.906	28.9167	27.8239	28.4141	29.078	28.3258
KOG0046	ENSP00000315757	ENSMUSP00000116271	ENSRNOP00000014502	ENSSSCP00000010045	ENSECAP00000020814	ENSDARP00000108316	LCP1	ENSP00000381581	28.9119	29.2077	28.6675	29.3022	29.0133	28.9199	28.7586	29.4229	28.9395	28.7166	28.8256	28.8283	29.5714	28.6902	29.8229	29.1032	30.182	29.2088	29.5294	28.7053	29.7324	29.6098	28.7484	29.175	29.0415	28.9442	29.122	28.4864	28.6811	28.7196	28.7617	28.3725	28.1089	28.6462	27.5679	27.4559	28.0138	28.2095	28.4166	30.358	29.7387
KOG0047	ENSP00000241052	ENSMUSP00000028610	ENSRNOP00000011230	ENSSSCP00000014135	ENSECAP00000017490	ENSDARP00000013402	CAT	ENSP00000241052	33.249	32.7345	33.4225	32.9874	32.6018	33.3563	32.6388	33.5568	33.186	32.6422	33.2537	32.8682	31.8842	32.6429	31.876	32.4137	31.6204	32.5674	32.3936	31.9845	32.1381	32.8872	32.7103	32.8694	32.9974	31.8695	32.3737	33.0938	34.6016	33.4684	34.5955	32.6865	34.3624	33.243	34.5202	34.3275	34.3634	32.7571	33.0822	31.9773	32.7335
KOG0045	ENSP00000279247	ENSMUSP00000025891	ENSRNOP00000028431	ENSSSCP00000013824	ENSECAP00000022988	ENSDARP00000102675	CAPN1	ENSP00000431984	29.6256	29.8164	29.7593	29.5496	29.8007	30.0828	29.7832	30.129	29.6364	29.4171	29.9163	29.6691	28.7242	27.2003	28.4793	28.0831	28.4626	26.6741	30.9017	30.605	30.8823	30.8918	30.1388	30.7907	30.7807	30.6412	30.8975	30.5059	30.9668	30.9122	31.1108	31.0739	31.0403	31.0911	30.96	31.0331	31.0836	31.7974	31.2943	31.5669	30.5987
KOG0042	ENSP00000308610	ENSMUSP00000028167	ENSRNOP00000043749	ENSSSCP00000016821	ENSECAP00000016240	ENSDARP00000108297	GPD2	ENSP00000308610	28.9001	29.8486	29.1849	29.9892	30.5218	29.811	30.0476	29.3124	29.2422	30.132	29.5205	30.3142	29.3807	29.4631	30.1551	29.5929	29.7022	29.1799	29.6485	30.2103	30.3723	29.4597	30.204	30.0515	30.0134	29.9751	30.1687	29.6409	30.3064	30.0998	30.419	31.4615	31.8648	29.5156	32.1142	32.5487	32.9373	32.1922	32.6458	30.4524	31.7386
KOG0041	ENSP00000365147	ENSMUSP00000044502	ENSRNOP00000018864	ENSSSCP00000003753	ENSECAP00000023026	ENSDARP00000047007	EFHD2	ENSP00000365147	29.4766	26.2557	30.022	27.8336	26.5203	29.1473	27.1912	29.1948	29.2298	27.2011	29.2724	28.0049	29.7301	28.6386	29.8776	29.3306	29.9842	29.2419	23.6603	24.5292	25.9379	23.5666	24.2249	22.509	24.3818	20.0924	24.7885	24.8346	26.9237	27.4573	23.5729	23.5887	25.132	24.1829	23.1279	24.4137	24.762	23.5805	23.0231	27.8092	28.7492
KOG1795	ENSP00000304350	ENSMUSP00000018449	ENSRNOP00000005016	ENSSSCP00000018877	ENSECAP00000018808	ENSDARP00000121091	PRPF8	ENSP00000460348	30.0411	29.2095	30.0422	28.9995	29.0824	29.645	29.1337	29.7078	29.5889	29.1151	29.8237	29.2102	28.6078	28.9572	28.9709	28.9047	28.8514	28.8847	28.1189	28.2365	28.2707	28.263	27.9311	27.9097	27.904	27.9107	28.627	27.7389	27.9321	28.186	28.2392	30.3834	27.933	27.9707	27.7807	26.6245	27.9647	27.6836	27.682	29.3291	28.7735
KOG1797	ENSP00000281513	ENSMUSP00000036082	ENSRNOP00000009779	ENSSSCP00000009189	ENSECAP00000015006	ENSDARP00000047833	NBAS	ENSP00000281513	28.1273	27.6574	28.7158	27.4053	28.2399	29.1873	27.7166	28.4554	28.2858	27.6453	28.4906	27.4841	26.6371	26.548	25.7439	26.7719	26.7501	25.8347	26.6561	26.3183	24.0842	26.3384	26.26	25.342	25.491	25.3866	26.2226	28.836	29.4975	28.5176	29.1415	28.7621	29.0703	28.8475	28.7259	29.1349	28.91	29.0153	27.6919	26.3904	23.83
KOG1790	ENSP00000378160	ENSMUSP00000078092	ENSRNOP00000009046	ENSSSCP00000009753	ENSECAP00000017270	ENSDARP00000040770	RPL34	ENSP00000378163	29.2579	30.512	29.3696	29.7226	30.5223	30.3567	30.6418	30.0364	28.9375	29.512	30.2635	29.0975	30.2266	30.1182	30.2675	30.8328	30.1098	30.4467	29.8824	30.0146	29.9437	29.801	29.6622	29.941	29.9134	29.5416	29.2689	30.1814	29.7549	29.0488	30.036	29.7631	29.6549	29.9577	28.8467	29.761	28.5488	29.8207	28.8401	29.9601	29.9255
[truncated: 1,248 more rows]
[truncated: 22 more columns]

## Sheet: HierClust input 100%vv
Common EggNOG group ID	EggNOG ID human	EggNOG ID mouse	EggNOG ID rat	EggNOG ID pig	EggNOG ID horse	EggNOG ID zebrafish	Gene name	Canonical Protein ID v5	Intensity R1LA	Intensity R1LV	Intensity R1RA	Intensity R1RV	Intensity R2LV	Intensity R2LA	Intensity R2RV	Intensity R2RA	Intensity R3LA	Intensity R3LV	Intensity R3RA	Intensity R3RV	Intensity Z1A	Intensity Z1V	Intensity Z2A	Intensity Z2V	Intensity Z3A	Intensity Z3V	Intensity Hu1LA	Intensity Hu1LV	Intensity Hu1RA	Intensity Hu2LA	Intensity Hu2LV	Intensity Hu2RA	Intensity Hu3LA	Intensity Hu3LV	Intensity Hu3RA	Intensity H1LA	Intensity H1LV	Intensity H1RA	Intensity H1RV	Intensity H2LA	Intensity H2LV	Intensity H2RA	Intensity H2RV	Intensity H3LA	Intensity H3LV	Intensity H3RA	Intensity H3RV	Intensity P1LA	Intensity P1LV
[truncated: 1,838 more rows]
[truncated: 22 more columns]

[truncated: 1 more sheets: Legend]
